# Supplementary material for: Transcriptional programs regulating neuronal differentiation are disrupted in DLG2 knockout human embryonic stem cells and enriched for schizophrenia and related disorders risk variants
Source: Nat Commun. 2022 Jan 14;13:27. doi: 10.1038/s41467-021-27601-0 (PMC8760302; doi:10.1038/s41467-021-27601-0)
Supplement: Supplementary file 4 — Dataset 1 [file 41467_2021_27601_MOESM4_ESM.xlsx]

## Sheet: Supplementary Data 1
Supplementary Data 1. CRISPR/Cas9 off-target validation
gRNA 1												gRNA 2
on target	n_mismatches	score	chromosome	strand	position	gene	reference sequence	WT cell line sequence	KO1 cell line sequence	KO2 cell line sequence		on target	n_mismatches	score	chromosome	strand	position	gene	reference sequence	WT cell line sequence	KO1 cell line sequence	KO2 cell line sequence
True	0	100	chr11	1	83770454	NM_001206769	GGCTTCCACCGCTTTACTGTGGG					True	0	100	chr11	-1	83770427	NM_001206769	AGGAAGCAGGGTCTATCGTTCGG
False	2	5.833	chr15	1	75362802	None	GGCTCCCACAGCTTTACTGTGGG					False	3	0.521428	chr1	-1	48182303	None	AGGAGGCAGGGTCTATAGTGGGG
False	3	0.92348	chr3	1	152933642	None	GGCTTGTACAGCTTTACTGTAAG					False	4	0.399451	chr3	1	44952063	None	AGGAGCCTGGGTCTATCGTAGAG
False	4	0.78129	chr17	-1	53500512	None	GCTTTCCAATGCTTTACTGTAGG					False	4	0.360826	chr3	1	177744259	None	AGACAGCAAGGTCTATAGTTCAG
False	3	0.56202	chr18	-1	36047228	None	GGCTTACACAGCATTACTGTTGG					False	4	0.339788	chr15	1	98245600	None	AGAAACAAAGGTCTATCGTTCAG
False	4	0.551191	chr4	1	39639773	None	TGCTGCTACCTCTTTACTGTCAG					False	4	0.297351	chr17	-1	4091819	None	TGGAAGCAGCATGTATCGTTAGG
False	4	0.533	chr3	1	185371828	None	GGCTGCCCCTGCTTTATTGTGAG					False	4	0.292416	chr13	-1	59226465	None	AAGAAGCAGTTTTTATCGTTAGG
False	4	0.509948	chr10	1	44191089	None	GGCGTCCTCAGCCTTACTGTGGG					False	4	0.281816	chr11	-1	122171078	None	AGAAGGCAGTGTCTATCTTTGAG
False	4	0.479392	chr6	1	103350930	None	GACTTACATGGCTTTACTGTGAG					False	4	0.233621	chr8	1	126958054	NR_038446	AGGAAGATTGGTCTATGGTTAGG	AGGAAGATTGGTCTATGGTTAGG	AGGAAGATTGGTCTATGGTTAGG	AGGAAGATTGGTCTATGGTTAGG
False	3	0.477889	chr3	-1	46451885	None	GGGTTCCACTGCTTTCCTGTAAG					False	4	0.223138	chr14	-1	19088570	None	AGGTAGAAGGTTCTATTGTTTAG
False	4	0.47081	chr9	1	136258878	None	GGAGTCCAGCCCTTTACTGTTGG					False	4	0.223138	chr2	1	132940612	None	AGGTAGAAGGTTCTATTGTTTAG
False	4	0.450878	chr7	-1	31150952	NM_001199636	GGCTTACTTAGCTTTACTGTGGG	GGCTTACTTAGCTTTACTGTGGG	GGCTTACTTAGCTTTACTGTGGG	GGCTTACTTAGCTTTACTGTGGG		False	4	0.223138	chr21	-1	14388704	None	AGGTAGAAGGTTCTATTGTTTAG
False	4	0.450022	chr2	-1	5882575	None	GCCTTCAACTGATTTACTGTAAG					False	4	0.223138	chr9	1	66742586	None	AGGTAGAAGGTTCTATTGTTTAG
False	3	0.415965	chr5	1	39433518	None	GGCTTCCACTGGATTACTGTCGG					False	3	0.190472	chr9	1	97055408	NM_194320	AGGAAGGAGGGGCTATCTTTGAG
False	4	0.377393	chr3	-1	12030479	None	GACTTCCCCAGCTTGACTGTGAG					False	3	0.185721	chr3	-1	79456628	None	AGGAAGCAGTGTCTATTCTTCAG
False	4	0.374629	chr3	1	53631546	None	GGATTCCCCCACTTTACTGAGGG					False	4	0.185123	chr6	-1	147062901	None	AGAGATCAGGGTCTATCATTTAG
False	4	0.372109	chr10	1	5903779	NM_019046	GCATTCCACAGCTTCACTGTTGG					False	4	0.17376	chr15	1	75491716	None	AGGAGGCAGTGTCTATAGCTGGG
False	4	0.371482	chr4	1	121086218	None	GGGTTCAACTGCTTTATTGTAGG					False	4	0.163997	chr12	1	4697800	None	CGTAAGCAGGGTCTCTAGTTAAG
False	4	0.352731	chr2	-1	112956461	None	GGCTTCCCTGGCTTTACTGAGGG					False	4	0.158579	chr1	-1	22310277	NM_007352	ATGTAGCAGGGTGTCTCGTTGGG	ATGTAGCAGGGTGTCTNGTTGGG	ATGTAGCAGGGTGTCTNGTTGGG	ATGTAGCAGGGTGTCTNGTTGGG
False	3	0.322084	chr10	-1	111091412	None	GGCTTCTCCCGCTTTGCTGTAAG					False	4	0.158441	chr9	1	133065658	None	AGGAATTGGGGTCTCTCGTTTGG
False	4	0.313028	chr10	1	129543550	None	GGCTGAGACCACTTTACTGTGAG					False	4	0.158025	chr18	-1	40376822	None	AGGAGGCAGGAACTATAGTTAGG
False	4	0.309166	chr11	-1	64744493	None	GGGTTTCACAGCCTTACTGTGAG					False	4	0.157226	chr15	1	33059133	NM_001103184	AGTAAACAGGGTCTATGGTCAAG	AGTAAACAGGGTCTATGGCCAAG	AGTAAACAGGGTCTATGGCCAAG	AGTAAACAGGGTCTATGGCCAAG
False	4	0.281816	chr1	1	202070942	None	GGTCTCCACAGCTTTACCGTGGG					False	4	0.152967	chr3	1	43090535	None	AGGATGGAGGGTATATGGTTAGG
False	4	0.281742	chr13	1	77370008	None	GGTTTCCATGGCTTTACTCTGAG					False	4	0.150409	chr8	1	25443121	None	AGGAAGCTGGAGCTATTGTTGAG
False	4	0.276806	chr10	1	21804564	NM_207371	GGCGTCCTCCTCTTTACTCTCAG					False	4	0.147973	chr17	1	17525440	None	AGGAAGGTGGGTTTATTGTTAGG
False	4	0.27576	chr12	-1	1389371	None	GGCTCCCAAGGCTTTACTTTCAG					False	4	0.139165	chr9	-1	125569477	None	AGGAAACAGTGTCTATAGTGAGG
False	4	0.262029	chr2	1	48945275	None	GGCTTCCTTTGCTTTACTTTGAG					False	4	0.13185	chrX	-1	80013204	None	AAGAAGTACGGTCTATCATTGAG
False	4	0.25921	chr5	1	109003113	None	TGCTTCCTCCGTTTTACTATTGG					False	4	0.123579	chr2	-1	61194727	NM_144709	AGAAAGCAGAGTCTGTCGCTGGG
False	3	0.252264	chr1	-1	214677752	None	GGCTTCCAGGGCTTTGCTGTAAG					False	4	0.121742	chr13	-1	99341546	None	AGGAACTGGGGTCTATCTTTTAG
False	4	0.252037	chr1	1	227801970	None	TGCTTCCACTGCTTTATTGCCAG					False	4	0.116101	chr2	-1	9859433	None	AGAATGCAGGGTCTACCGTGCAG
False	4	0.252037	chr4	-1	150632741	None	TGCTTCCACTGCTTTATTGAAAG					False	4	0.114142	chr4	1	21893001	None	AGGATCCAGGGTCTATGGGTGAG
False	4	0.246438	chr1	-1	153660102	NM_000906	GCCGTCCACAGCTTTTCTGTGGG					False	4	0.1136	chr12	-1	119442660	None	TGGAAGAAGGGTCTGTGGTTTGG
False	4	0.242598	chr16	1	27650860	None	GCCTTCCAGCAATTTACTGTGGG					False	4	0.110531	chr7	1	70289987	None	AGAAAGCATGGTCTCTCGTGGAG
False	4	0.226869	chr2	-1	184617696	None	GGTTTCCACTGATTTACTTTGAG					False	4	0.103397	chr9	-1	37198679	None	AGGGAGCAAGCTCTATCATTAGG
False	4	0.210995	chr4	-1	36787414	None	GGCTTCCCCTGATTTACTTTGAG					False	4	0.101625	chr2	-1	99817969	None	CGGAAGCATGGTCTGTAGTTGGG
False	3	0.200807	chr1	1	90459736	NR_002830	GGATTCCACCGCCTTCCTGTAGG	GGATTCCGCCGCCTTCCTGTAGG	GGATTCCGCCGCCTTCCTGTAGG	GGATTCCGCCGCCTTCCTGTAGG		False	4	0.0998181	chr12	1	106457104	NM_014840	AAGAAGCAAGGTCTCTGGTTCAG	AAGAAGCAAGGTCTCTGGTTCAG	AAGAAGCAAGGTCTCTGGTTCAG	AAGAAGCAAGGTCTCTGGTTCAG
False	4	0.189893	chr2	1	111801416	None	GGCTTCCTCATCTTCACTGTAGG					False	4	0.097755	chrX	-1	40221914	None	AGGGAGCCGGGTCTATCCATGGG
False	4	0.185677	chr13	-1	25276142	NM_001676	GTCTTCCACTGTTTCACTGTTGG					False	4	0.0957519	chr3	-1	86115511	None	AGCAAACAGGGTCTTTTGTTAAG
False	4	0.18479	chr6	1	33722293	None	GGCTGCCAGCCCATTACTGTCGG					False	4	0.0954443	chrX	1	86790621	None	AGGCAACAGGGTCTCTGGTTGGG
False	4	0.177842	chr14	1	23290918	None	GGCTTTCACAGTTTTACTGGGAG					False	3	0.0944929	chr10	-1	73935608	None	AGGAACCAGGGTCTGTCTTTGGG
False	4	0.175998	chr9	-1	103340717	NM_001018116	GGCTTTCACATCTTTAATGTGAG	GGCTTTCACATCTTTAATGTGAG	GGCTTTCACATCTTTAATGTGAG	GGCTTTCACATCTTTAATGTGAG		False	4	0.0910093	chr9	1	135357326	None	AGGAACAAGGGTTTATGGTTGGG
False	4	0.164164	chr8	-1	11248580	None	GGCTTTCCCTGCTTTACGGTAGG					False	4	0.0906694	chr3	1	165320378	None	AAGAAGCAGGCTCTCTGGTTTAG
False	4	0.148505	chr2	-1	144198472	None	GCCTTCCCCCTCTTTGCTGTCAG					False	4	0.0903786	chr3	1	7778071	None	AGAAAGCAGAGTCTATCAATAGG
False	4	0.146426	chr10	1	51041720	None	GATTTCCACCTCTTTGCTGTCAG					False	4	0.088691	chr1	1	182060377	None	AGGAAGCAGCTTCTATGGCTGAG
False	4	0.143492	chr12	-1	258321	NR_033859	GGCCTCCCCCTCTTTCCTGTGAG					False	4	0.0835123	chr8	-1	26638859	None	AAGAAGGAGGGTGTATCTTTAAG
False	4	0.136773	chr6	1	85724352	None	GACTTCCACATCTTTCCTGTGAG					False	4	0.0832063	chr8	1	66259872	None	AGGAAGCAGAGTATATAGTATAG
False	4	0.130541	chr21	1	39282187	None	GGCTTGCAGTGCTTCACTGTGGG					False	3	0.0824383	chr10	1	95457361	None	AGGAAGCAGGGTTTATCTTAAAG
False	4	0.119962	chr1	1	167561042	None	GGCTGCCATGGCTGTACTGTGAG					False	4	0.0817581	chr9	1	93596376	None	AGGAAGCATTGTCTTTGGTTCAG
False	4	0.104709	chr19	-1	39362351	NM_198445	GGCTCCCACCTCTTTATTCTCAG					False	4	0.0817166	chr6	-1	21263890	None	AGGGCGCAGGGTCTGTCTTTTAG
False	4	0.104592	chr16	-1	57806768	None	GGCTGCCACAGCTTTCCTGCAAG					False	4	0.0780207	chr8	-1	142947783	None	ATGAAGCAGGGGGTCTCGTTGAG
False	4	0.103004	chr14	-1	75375969	NM_031464	GGCTCCTACCGCATGACTGTTGG					False	4	0.0779854	chr5	1	21172662	None	ATGAAGCAGTGTCTTTCTTTCAG
False	4	0.0967292	chr17	-1	56394614	None	TGCTTCCAGCGATTTACAGTTGG					False	4	0.0765818	chr5	-1	87928004	None	AGGAAGTTGGGTGTATCATTTAG
False	4	0.09571	chr1	-1	8638692	None	GCCTTCCACTGCTCTACTGCTGG					False	4	0.0763075	chr11	-1	44394026	None	AGGAGGCAGGGCCTGTGGTTCAG
False	4	0.0924219	chr16	-1	58810564	None	GGATTCCACGGCCTTCCTGTAGG					False	4	0.0731088	chr6	-1	10850406	None	AGGAAGCAGTTTCTTTTGTTTAG
False	4	0.0924219	chrX	1	14038524	NM_001042479	GGATTCCACGGCCTTCCTGTAGG	GGATTCCACGGCCTTCCTGTAGG	GGATTCCACGGCCTTCCTGTAGG	GGATTCCACGGCCTTCCTGTAGG		False	4	0.0728025	chr1	-1	202252332	None	AGGAAGAAGGGGGTATTGTTGAG
False	4	0.0923105	chr22	-1	38087943	NM_024313	TGCTTCCACCACTTCAGTGTCAG					False	4	0.0701673	chr2	-1	58071093	None	AGGAAGAAGAGTCTATATTTCAG
False	4	0.0878385	chr15	-1	59568866	None	GGGTTCCACCTCTTAAATGTTAG					False	4	0.0681246	chr6	-1	93058309	None	AGGAGGCAGGGTCTTTGGTCTGG
False	4	0.079008	chr12	1	57923866	NM_001261412	GGCCTCCACTGCTTTTCTATGGG	GGCCTCCACTGCTTTTCTATGGG	GGCCTCCACTGCTTTTCTATGGG	GGCCTCCACTGCTTTTCTATGGG		False	4	0.0648825	chr14	-1	24896404	NM_001039771	AGGAAGGAGGGTGTATTGTCTAG
False	4	0.0746989	chr16	-1	47102245	None	CGCTTCCAGCGCTTTTCTGAAGG					False	4	0.0620621	chr6	1	106242221	None	AGAAAGCAAGGTCTAAAGTTCAG
False	4	0.0714294	chr8	1	53254341	None	GGCTTTCAGAGCTGTACTGTCGG					False	4	0.0612671	chr20	-1	43314018	None	GGGAAGCAGGGCTTATCCTTGAG
False	4	0.0678525	chr6	1	76715341	NM_001563	AGCTTCCACCTCTTTCCTGATGG					False	4	0.0612495	chr16	1	87665812	None	AGCAAGCAGGGTTTTTGGTTCAG
False	4	0.06481	chr1	1	108789705	None	GGCTTCCACTGTTTCAATGTTGG					False	4	0.0600224	chr2	-1	8146831	None	AGGAGGCAGGGTGTGTGGTTTGG
False	4	0.06481	chr1	-1	108989888	None	GGCTTCCACTGTTTCAATGTTGG					False	4	0.0588988	chr14	1	24807080	NM_006871	TGGAAGGAGGGTCTGTCCTTGGG	TGGAAGGAGGGTCTGTCCTTGGG	TGGAAGGAGGGTCTGTCCTTGGG	TGGAAGGAGGGTCTGTCCTTGGG
False	4	0.0641682	chr9	-1	134163550	None	GGCCTCCACCCCTTTCCTGGCAG					False	4	0.0581087	chr1	-1	30149334	None	AGGATCCAGGGTCTATCAATGAG
False	4	0.0627568	chr16	1	10284197	None	GGCTCCCACGGCTTCTCTGTGAG					False	4	0.0576209	chr21	1	45107394	NM_015056	AGGAAGCAGAGTCTTTTGTGTAG
False	4	0.0596627	chr6	1	33771937	None	GGCTTCCAGGGCTTTCCTGGAAG					False	4	0.056765	chr2	1	100308900	None	AGGAGGCAGGGGCTATGCTTCAG
False	4	0.055694	chrX	1	48932014	NM_001029896	GGATTCCACCTCCTTCCTGTCAG					False	4	0.0543434	chr7	-1	110622285	None	ACGCAGCAGGGTCTAGCTTTTGG
False	3	0.0487645	chr3	-1	47160192	None	GGCTTCCACCACTTTGCAGTGGG					False	4	0.0525994	chr5	1	65809409	None	AGGAAACAGAGTCTATCCCTGAG
False	4	0.0467855	chr16	1	71894409	NM_001201556	GGCTTCCAGCAGTTTACGGTAGG	GGCTTCCAGCAGTTTACGGTAGG	GGCTTCCAGCAGTTTACGGTAGG	GGCTTCCAGCAGTTTACGGTAGG		False	3	0.049479	chr3	-1	105105389	None	AGGAAGCAGGGTCTAATGCTAGG
False	4	0.0464415	chr3	-1	9471503	None	GGCTTCCACTTCCTTTCTGTAAG					False	4	0.0481847	chr15	1	64475078	None	AGGAAGGAGGGTATATGGATTGG
False	4	0.039658	chr2	-1	242094524	None	GGCTCCTACCGCTCCACTGTTGG					False	4	0.0468705	chr2	1	126732930	None	AGGAATGAGGGTCTATGCTTAAG
False	4	0.039623	chr15	-1	49636252	None	GGCTTCCACTACTTTCCTTTTAG					False	4	0.0433772	chr3	1	196813579	None	GGGAAGCAGGGGGGATCGTTAAG
False	4	0.039623	chr9	-1	138249897	None	GGCTTCCACAACTTTTCTCTGGG					False	4	0.0423909	chr2	-1	60729661	None	AGGAAGCTGGCTCTTTCTTTAGG
False	4	0.0385684	chr12	1	52954503	None	GGTTTCCACCCCTTCCCTGTCAG					False	4	0.0415945	chr11	1	65350802	NM_001099409	AGGAAGCAGAGACTAGAGTTGGG
False	4	0.0384049	chr9	1	87229853	None	GGCTTCCATAGCTATACTTTGGG					False	4	0.0407638	chr1	-1	143702211	None	AGGAGGCAGGGTCTATCTCAAGG
False	4	0.0359531	chr16	1	7501712	None	GGCTTCCAGCACTTTTCTGAAGG					False	4	0.0407638	chr1	1	144287629	None	AGGAGGCAGGGTCTATCTCAAGG
False	4	0.0328682	chr13	1	84508921	None	GGCTTTCACCTCTTTTATGTGGG					False	4	0.0407638	chr1	1	144467867	None	AGGAGGCAGGGTCTATCTCAAGG
False	4	0.0322257	chr2	-1	122832157	None	GGCTGCCACCCCTGGACTGTAGG					False	4	0.0407638	chr1	-1	147889720	None	AGGAGGCAGGGTCTATCTCAAGG
False	4	0.0322019	chr11	1	50166919	None	GGCTTCCACTGCACTACTGGAAG					False	4	0.0407638	chr1	-1	149242229	None	AGGAGGCAGGGTCTATCTCAAGG
False	4	0.0242645	chr11	-1	116808018	None	GGCTTCCACACCTTTTCCGTAAG					False	4	0.0407638	chr1	-1	149629662	None	AGGAGGCAGGGTCTATCTCAAGG
False	3	0.0235259	chr21	-1	35504115	None	GGCTTCCACCGCAGTCCTGTGGG					False	4	0.0390069	chr10	-1	13926694	None	AGGAATTAGGGTCTATCACTGGG
False	4	0.0225454	chr12	1	13494043	None	GGCTTACCCCGCTGTGCTGTGAG					False	4	0.0378075	chr5	1	169369125	None	AGGAAGCAGATTCTCTCATTAAG
False	4	0.0215267	chr16	1	84440061	None	GGCTTCAACCGCCTTCCTATTGG					False	4	0.0366783	chr7	-1	78116686	None	AGGAAGCAGGTTTTATTGATGGG
False	4	0.0189707	chr14	1	103397364	None	GGCTTCCCCCGCCTTCCGGTGAG					False	4	0.0365624	chr1	1	166122701	None	AGGCAGCAGGGCCAATCGATCAG
False	4	0.017393	chr14	-1	93503190	None	GGCTTCCACCCCTTGACAGCAGG					False	4	0.0332007	chr20	1	19259491	None	TGGAAGCAGGGTCTGTGTTTGAG
False	4	0.0152633	chr6	-1	37522365	None	GGCTTCCACCTCTTCCCTGGAGG					False	4	0.0316967	chr13	1	98963228	None	AGGAAACAGGCTCTATCTGTGGG
False	4	0.0120468	chr6	1	47662977	NM_153839	GGCTTCCATCTCTATGCTGTTGG	GGCTTCCATCTCTATGCTGTTGG	GGCTTCCATCTCTATGCTGTTGG	GGCTTCCATCTCTATGCTGTTGG		False	4	0.0316243	chr19	1	38405942	None	AGGGAGCAGGGTGTCTCCTTTGG
False	4	0.00848593	chr15	-1	96627306	None	GGCTTCCACCACTGTTCTGAGGG					False	4	0.0316197	chr6	1	153001493	None	AGGAAGCAAGCTCTAAAGTTAGG
False	4	0.00602132	chr10	-1	3277169	None	GGCTTCCACCACTCGACGGTCGG					False	4	0.0314842	chr16	1	70588138	None	AGGAAGCAGAGTATATCTGTAGG
False	4	0.00399062	chr16	1	11750788	None	GGCTTCCACCGCTAGAAGGTCAG					False	4	0.0310814	chr1	1	151008981	NM_138278	AGGAGGCAGGGTTTTTCTTTTGG	AGGAGGCAGGGTTTTTCTTTTGG	AGGAGGCAGGGTTTTTCTTTTGG	AGGAGGCAGGGTTTTTCTTTTGG
												False	4	0.030039	chr20	-1	10831881	None	AAGAAGCAGGGGCAGTCGTTAAG
												False	4	0.0294063	chr3	-1	33124525	None	AGGAAGCTGGGTCTTTTTTTTAG
												False	4	0.0280206	chr12	-1	113774753	None	AGGAAGCAGGTCCTACCGTAAGG
												False	4	0.0263631	chr3	1	145895117	None	AGGAAGCAGAGTTTCTCTTTCAG
												False	4	0.0260924	chr11	-1	79152687	None	AGGAAGGAGGGCCTTTCTTTGGG
												False	4	0.0251161	chr4	-1	99445770	None	AGGAAGCAGGATTTATCTTAAAG
												False	4	0.023838	chr2	1	1592928	None	AAGAAGCAGGGTCTGACGGTAGG
												False	4	0.0225919	chr17	-1	33209514	None	AGGAAGCAAGGACTGTCCTTAGG
												False	4	0.0205239	chr19	-1	37157467	None	AGGAAGTAGGGTTTCTCTTTGGG
												False	4	0.0202626	chr5	1	147898815	None	AGAAAGCAGGGTCTAGGTTTGGG
												False	4	0.0198825	chr5	-1	86261101	None	AGGAAGCAGGTGCTTTCATTAGG
												False	4	0.0191304	chr12	-1	97996652	None	AGGAAGCAGGGGCTAAAGTGGAG
												False	4	0.0188948	chr20	-1	62699832	None	AGGAAGGAGGGACCGTCGTTGAG
												False	4	0.0177705	chr11	-1	100880512	None	AGGAAGCAAGGTATTTCATTTGG
												False	4	0.0174913	chr6	-1	37344619	NM_003958	AGGGAGCAGGGTCAATTATTTAG	AGGGAGCAGGGTCAATTATTTAG	AGGGAGCAGGGTCAATTATTTAG	AGGGAGCAGGGTCAATTATTTAG
												False	4	0.0156393	chr11	-1	100173128	None	AGGAAGCAGGATTTGTCTTTTGG
												False	4	0.0151749	chr3	-1	44098211	None	AGGAAGCAGGGCCTGTCTTCAGG
												False	4	0.0150838	chr21	-1	40234947	None	AGGAACCAGGGCCTACCCTTGGG
												False	4	0.0143111	chr9	1	115215410	None	AGGATGCAGGGTCAATCCATGGG
												False	4	0.013993	chr13	1	61777054	None	AGGAAGCAGTGTCTAGCAGTGGG
												False	4	0.012556	chr17	-1	27470720	None	AGGAAGCAGGGTATATATGTTGG
												False	4	0.0118647	chr14	-1	99224059	None	AGGAAACAGGGTATACCTTTGAG
												False	4	0.010225	chr1	1	2750354	None	AGGAAACAGGGTCCATGTTTTGG
												False	4	0.00954515	chr1	1	103409627	None	AGGAAGCAGGGTTGATGGGTAGG
												False	4	0.00869497	chr20	1	12856992	None	AGGAAGCAGGATGGATCATTTGG
												False	4	0.00850956	chr19	1	36369067	NM_005166	AGGAAACAGGGTCCATCCATTGG
												False	4	0.00843655	chr1	-1	236210774	None	AGGAAGCAGGGTCTTTGAGTAGG
												False	4	0.00821639	chr7	-1	90275683	None	AGGAACCAGGGTCTGGCTTTGGG
												False	4	0.0074035	chr10	1	5962729	None	AGGAAGCAGGGTCTTGGGCTGAG
												False	4	0.00716777	chr3	-1	105105444	None	AGGAAGCAGGGTCTAATTTATGG
												False	4	0.00586454	chr3	1	13176179	None	AGGAAGCAGGGTCTACCCAGGAG
												False	4	0.00525602	chr7	-1	24543091	None	AGGAAGCAGGGCCACTCATTTGG
												False	4	0.00399062	chr3	-1	150339221	None	AGGAAGCAGGGTCAGTAATTAAG
												False	4	0.00386443	chr2	1	219864721	None	AGGAAGCAGGCTCCAGCTTTGAG
												False	4	0.00376905	chr8	1	83572096	None	AGGAAGCAGGGTCTGGCAGTGGG
												False	4	0.00256114	chr6	-1	6170230	None	AGGAAGCAGGGTCCAGGCTTAGG
