# Supplementary material for: Transcriptional programs regulating neuronal differentiation are disrupted in DLG2 knockout human embryonic stem cells and enriched for schizophrenia and related disorders risk variants
Source: Nat Commun. 2022 Jan 14;13:27. doi: 10.1038/s41467-021-27601-0 (PMC8760302; doi:10.1038/s41467-021-27601-0)
Supplement: Supplementary file 5 — Dataset 2 [file 41467_2021_27601_MOESM5_ESM.xlsx]

## Sheet: Supplementary Data 2
Supplementary Data 2. DLG2 unique peptides (LC-MS/MS of day 30 and 60 samples)
Sequence	Length	Missed cleavages	Mass	Protein IDs	Protein name	Gene name	Start position	End position	Unique (Groups)	Charges	PEP	Score	No. of peptides found in WT day 30 sample 1	No. of peptides found in WT day 30 sample 2	No. of peptides found in WT day 30 sample 3	No. of peptides found in WT day 30 sample 4	No. of peptides found in KO1 day 30 sample 1	No. of peptides found in KO1 day 30 sample 2	No. of peptides found in KO1 day 30 sample 3	No. of peptides found in KO1 day 30 sample 4	No. of peptides found in KO2 day 30 sample 1	No. of peptides found in KO2 day 30 sample 2	No. of peptides found in KO2 day 30 sample 3	No. of peptides found in KO2 day 30 sample 4	No. of peptides found in WT day 60 sample 1	No. of peptides found in WT day 60 sample 2	No. of peptides found in WT day 60 sample 3	No. of peptides found in WT day 60 sample 4	No. of peptides found in KO1 day 60 sample 1	No. of peptides found in KO1 day 60 sample 2	No. of peptides found in KO1 day 60 sample 3	No. of peptides found in KO1 day 60 sample 4	No. of peptides found in KO2 day 60 sample 1	No. of peptides found in KO2 day 60 sample 2	No. of peptides found in KO2 day 60 sample 3	No. of peptides found in KO2 day 60 sample 4	LFQ intensity WT day 30 sample 1	LFQ intensity WT day 30 sample 2	LFQ intensity WT day 30 sample 3	LFQ intensity WT day 30 sample 4	LFQ intensity KO1 day 30 sample 1	LFQ intensity KO1 day 30 sample 2	LFQ intensity KO1 day 30 sample 3	LFQ intensity KO1 day 30 sample 4	LFQ intensity KO2 day 30 sample 1	LFQ intensity KO2 day 30 sample 2	LFQ intensity KO2 day 30 sample 3	LFQ intensity KO2 day 30 sample 4	LFQ intensity WT day 60 sample 1
NLSQIENVHGYVLQSHISPLK	21	0	2375.26	tr|B7Z2T4|B7Z2T4_HUMAN;tr|E9PN83|E9PN83_HUMAN;sp|Q15700|DLG2_HUMAN	Disks large homolog 2	DLG2	48	68	yes	3	0.00041161	65.423	1	1	0	1	0	0	0	0	0	0	0	0	1	1	1	1	0	0	0	0	0	0	0	0	1077100	999780	0	549670	0	0	0	0	0	0	0	0	6522800
LVIEEQSGPFIWIPSK	16	0	1841.99	tr|B7Z2T4|B7Z2T4_HUMAN;tr|E9PN83|E9PN83_HUMAN;sp|Q15700|DLG2_HUMAN;tr|B7Z264|B7Z264_HUMAN;tr|B5MCC5|B5MCC5_HUMAN	Disks large homolog 2	DLG2	834	849	yes	3	0.00072769	72.433	0	1	0	0	0	0	0	0	0	0	0	0	1	1	1	1	0	0	0	0	0	0	0	0	0	334550	0	0	0	0	0	0	0	0	0	0	3982900
GAGQTVTIIAQYQPEDYAR	19	0	2080.02	tr|B7Z2T4|B7Z2T4_HUMAN;tr|E9PN83|E9PN83_HUMAN;sp|Q15700|DLG2_HUMAN;tr|B7Z264|B7Z264_HUMAN;tr|E9PIW2|E9PIW2_HUMAN	Disks large homolog 2	DLG2	489	507	yes	2	7.7899e-27	126.56	0	1	1	1	0	0	0	0	0	0	0	0	1	1	1	1	0	0	0	0	0	0	0	0	0	1466100	1268800	1727600	0	0	0	0	0	0	0	0	13447000
GQEDLILSYEPVTR	14	0	1618.82	tr|B7Z2T4|B7Z2T4_HUMAN;tr|E9PN83|E9PN83_HUMAN;sp|Q15700|DLG2_HUMAN;tr|B7Z264|B7Z264_HUMAN;tr|E9PIW2|E9PIW2_HUMAN;tr|B5MCC5|B5MCC5_HUMAN;tr|F8W750|F8W750_HUMAN	Disks large homolog 2	DLG2	643	656	yes	2;3	0.0010506	81.676	0	1	1	1	0	0	0	0	0	0	0	0	2	2	2	2	0	0	0	0	0	0	0	0	0	736080	1410600	1234300	0	0	0	0	0	0	0	0	28730000
FNAKPGVIDSK	11	1	1174.63	tr|B7Z2T4|B7Z2T4_HUMAN;tr|E9PN83|E9PN83_HUMAN;sp|Q15700|DLG2_HUMAN;tr|B7Z264|B7Z264_HUMAN;tr|E9PIW2|E9PIW2_HUMAN;tr|B5MCC5|B5MCC5_HUMAN;tr|F8W750|F8W750_HUMAN;tr|A8MVA8|A8MVA8_HUMAN;tr|E9PPV7|E9PPV7_HUMAN;tr|E9PRL2|E9PRL2_HUMAN	Disks large homolog 2	DLG2	615	625	yes	3	6.7081e-05	109.83	0	0	0	1	0	0	0	0	0	0	0	0	1	1	1	1	0	0	0	0	0	0	0	0	0	0	0	241100	0	0	0	0	0	0	0	0	2335600
VMLEGDSEEMGVIPSK	16	0	1719.81	tr|B7Z2T4|B7Z2T4_HUMAN;tr|E9PN83|E9PN83_HUMAN;sp|Q15700|DLG2_HUMAN;tr|B7Z264|B7Z264_HUMAN;tr|E9PIW2|E9PIW2_HUMAN;tr|B5MCC5|B5MCC5_HUMAN;tr|F8W750|F8W750_HUMAN;tr|A8MVA8|A8MVA8_HUMAN;tr|E9PPV7|E9PPV7_HUMAN;tr|E9PRL2|E9PRL2_HUMAN;tr|E9PQT9|E9PQT9_HUMAN	Disks large homolog 2	DLG2	584	599	yes	2	0.00016535	92.19	1	0	0	0	0	0	0	0	0	0	0	0	1	1	1	1	0	0	0	0	0	0	0	0	1082200	0	0	0	0	0	0	0	0	0	0	0	16818000
DSGLPSQGLSFK	12	0	1234.62	tr|B7Z2T4|B7Z2T4_HUMAN;tr|E9PN83|E9PN83_HUMAN;sp|Q15700|DLG2_HUMAN;tr|B7Z264|B7Z264_HUMAN;tr|E9PIW2|E9PIW2_HUMAN;tr|B5MCC5|B5MCC5_HUMAN;tr|F8W750|F8W750_HUMAN;tr|A8MVA8|A8MVA8_HUMAN;tr|E9PPV7|E9PPV7_HUMAN;tr|E9PRL2|E9PRL2_HUMAN;tr|E9PQT9|E9PQT9_HUMAN;tr|C9JFF9|C9JFF9_HUMAN	Disks large homolog 2	DLG2	552	563	yes	2	0.0034113	76.143	1	1	1	1	0	0	0	0	0	0	0	0	1	1	1	1	0	0	0	0	0	0	0	0	1720300	2207100	2282500	2422800	0	0	0	0	0	0	0	0	34824000
YGDILHVINASDDEWWQAR	19	0	2287.07	tr|B7Z2T4|B7Z2T4_HUMAN;tr|E9PN83|E9PN83_HUMAN;sp|Q15700|DLG2_HUMAN;tr|B7Z264|B7Z264_HUMAN;tr|E9PIW2|E9PIW2_HUMAN;tr|B5MCC5|B5MCC5_HUMAN;tr|F8W750|F8W750_HUMAN;tr|A8MVA8|A8MVA8_HUMAN;tr|E9PPV7|E9PPV7_HUMAN;tr|E9PRL2|E9PRL2_HUMAN;tr|E9PQT9|E9PQT9_HUMAN;tr|C9JFF9|C9JFF9_HUMAN	Disks large homolog 2	DLG2	564	582	yes	3	1.3076e-08	98.573	0	1	1	1	0	0	0	0	0	0	0	0	1	1	1	1	0	0	0	0	0	0	0	0	0	1012400	1343100	748550	0	0	0	0	0	0	0	0	18307000
FIEAGQYNDNLYGTSVQSVR	20	0	2260.08	tr|B7Z2T4|B7Z2T4_HUMAN;tr|E9PN83|E9PN83_HUMAN;sp|Q15700|DLG2_HUMAN;tr|B7Z264|B7Z264_HUMAN;tr|E9PIW2|E9PIW2_HUMAN;tr|B5MCC5|B5MCC5_HUMAN;tr|H7C325|H7C325_HUMAN	Disks large homolog 2	DLG2	726	745	yes	2;3	1.7376e-173	188.39	0	1	1	1	0	0	0	0	0	0	0	0	1	2	2	2	0	0	0	0	0	0	0	0	0	1688000	3532500	2806100	0	0	0	0	0	0	0	0	14364000
LQVAQLYPIAIFIKPR	16	1	1869.12	tr|B7Z2T4|B7Z2T4_HUMAN;tr|E9PN83|E9PN83_HUMAN;sp|Q15700|DLG2_HUMAN;tr|B7Z264|B7Z264_HUMAN;tr|E9PIW2|E9PIW2_HUMAN;tr|B5MCC5|B5MCC5_HUMAN;tr|H7C325|H7C325_HUMAN	Disks large homolog 2	DLG2	766	781	yes	3	0.0071087	61.212	1	1	1	1	0	0	0	0	0	0	0	0	1	1	1	1	0	0	0	0	0	0	0	0	1114200	1414800	1380300	662110	0	0	0	0	0	0	0	0	13547000
EQMMNHSMSSGSGSLR	16	0	1737.72	tr|B7Z2T4|B7Z2T4_HUMAN;tr|E9PN83|E9PN83_HUMAN;sp|Q15700|DLG2_HUMAN;tr|B7Z264|B7Z264_HUMAN;tr|E9PIW2|E9PIW2_HUMAN;tr|E9PPV7|E9PPV7_HUMAN;tr|C9JFF9|C9JFF9_HUMAN	Disks large homolog 2	DLG2	517	532	yes	3	0.0039443	62.357	0	1	2	0	0	0	0	0	0	0	0	0	2	2	2	2	0	0	0	0	0	0	0	0	0	63831	362710	0	0	0	0	0	0	0	0	0	4774200
GDIPGLGDDGYGTK	14	0	1363.63	tr|B7Z2T4|B7Z2T4_HUMAN;tr|E9PN83|E9PN83_HUMAN;tr|B7Z264|B7Z264_HUMAN;tr|B5MCC5|B5MCC5_HUMAN;tr|A8MVA8|A8MVA8_HUMAN	Disks large homolog 2	DLG2	626	639	yes	2	0.00054243	89.171	0	0	0	0	0	0	0	0	0	0	0	0	1	1	1	1	0	0	0	0	0	0	0	0	0	0	0	0	0	0	0	0	0	0	0	0	12162000
[truncated: 11 more columns]
