# Supplementary material for: Transcriptional programs regulating neuronal differentiation are disrupted in DLG2 knockout human embryonic stem cells and enriched for schizophrenia and related disorders risk variants
Source: Nat Commun. 2022 Jan 14;13:27. doi: 10.1038/s41467-021-27601-0 (PMC8760302; doi:10.1038/s41467-021-27601-0)
Supplement: Supplementary file 6 — Dataset 3 [file 41467_2021_27601_MOESM6_ESM.xlsx]

## Sheet: Supplementary Data 3
Supplementary Data 3. Differential gene expression (KO v WT and successive WT timepoints)
Comparing WT and KO samples from the same timepoint, and WT samples from successive timepoints, two-sided tests for differential gene expression were performed using DESeq2. Raw (‘pvalue’) and Bonferroni corrected p-values (‘p_bonf’) are given; correction was performed for the total number of protein-coding genes tested in each analysis. lfcSE = standard error of the log2FoldChange, stat = Wald s…
Day 15 (ko v wt)									Day 20 (ko v wt)									Day 30 (ko v wt)									Day 60 (ko v wt)									Day 20 v 15 (wt)									Day 30 v 20 (wt)
ncbi	ensembl	symbol	baseMean	log2FoldChange	lfcSE	stat	pvalue	p_bonf	ncbi	ensembl	symbol	baseMean	log2FoldChange	lfcSE	stat	pvalue	p_bonf	ncbi	ensembl	symbol	baseMean	log2FoldChange	lfcSE	stat	pvalue	p_bonf	ncbi	ensembl	symbol	baseMean	log2FoldChange	lfcSE	stat	pvalue	p_bonf	ncbi	ensembl	symbol	baseMean	log2FoldChange	lfcSE	stat	pvalue	p_bonf	ncbi	ensembl	symbol	baseMean	log2FoldChange
3397	ENSG00000125968	ID1	2688.29	3.52143	0.112266	31.3669	5.72764e-216	7.5748e-212	22876	ENSG00000198825	INPP5F	3036.19	2.85938	0.076794	37.2344	1.89497e-303	2.58e-299	2899	ENSG00000163873	GRIK3	2631.67	-5.66183	0.155942	-36.3072	1.24427e-288	1.69346e-284	3911	ENSG00000130702	LAMA5	5587.39	1.66346	0.0527712	31.5221	4.33009e-218	5.94695e-214	1152	ENSG00000166165	CKB	17503.8	1.5988	0.0509653	31.3704	5.12072e-216	6.77727e-212	4843	ENSG00000007171	NOS2	3462.41	-4.35962
3399	ENSG00000117318	ID3	6068.59	2.67441	0.0926954	28.8515	4.84626e-183	6.40918e-179	51596	ENSG00000112514	CUTA	2829.52	-1.40597	0.0467593	-30.0682	1.26378e-198	1.72063e-194	1745	ENSG00000144355	DLX1	2456.79	-4.9646	0.149176	-33.2803	7.45358e-243	1.01443e-238	26227	ENSG00000092621	PHGDH	3828.92	-1.25089	0.0499675	-25.034	2.60496e-138	3.57765e-134	23213	ENSG00000137573	SULF1	3805.35	-2.47515	0.0798732	-30.9885	7.69201e-211	1.01804e-206	2023	ENSG00000074800	ENO1	52344.2	-2.80409
3398	ENSG00000115738	ID2	2223.99	2.29094	0.0829673	27.6125	7.87604e-168	1.04161e-163	1277	ENSG00000108821	COL1A1	18154.7	3.85636	0.133701	28.8432	6.16933e-183	8.39954e-179	1746	ENSG00000115844	DLX2	1402.47	-5.03892	0.156883	-32.1189	2.40161e-226	3.2686e-222	4922	ENSG00000133636	NTS	463.349	-2.43938	0.0986644	-24.7241	5.89533e-135	8.09665e-131	2649	ENSG00000148200	NR6A1	6165.15	-1.70189	0.0557089	-30.5496	5.72213e-205	7.57324e-201	478	ENSG00000105409	ATP1A3	3747.85	2.5601
151449	ENSG00000143869	GDF7	1054.54	3.6976	0.149427	24.7452	3.48795e-135	4.61281e-131	5050	ENSG00000079462	PAFAH1B3	1660.87	-1.91781	0.0670457	-28.6045	5.91175e-180	8.04885e-176	79633	ENSG00000196159	FAT4	5528.29	-5.87373	0.19463	-30.1789	4.47842e-200	6.09513e-196	2801	ENSG00000167110	GOLGA2	2736.58	1.16428	0.0522589	22.279	5.90236e-110	8.1063e-106	3486	ENSG00000146674	IGFBP3	1166.05	-2.87363	0.0948366	-30.3009	1.11621e-201	1.4773e-197	3696	ENSG00000105855	ITGB8	3505.38	2.86159
1277	ENSG00000108821	COL1A1	6230.93	1.43477	0.0591401	24.2606	5.11599e-130	6.7659e-126	4853	ENSG00000134250	NOTCH2	11215.7	1.53666	0.0556624	27.6067	9.23471e-168	1.25731e-163	2891	ENSG00000120251	GRIA2	1001.15	-5.84229	0.194353	-30.0603	1.60377e-198	2.18272e-194	9961	ENSG00000013364	MVP	725.06	2.71313	0.124349	21.8187	1.54287e-105	2.11898e-101	283659	ENSG00000166450	PRTG	31850.9	-2.59192	0.0859066	-30.1714	5.61659e-200	7.43356e-196	7167	ENSG00000111669	TPI1	18731.8	-2.26337
22876	ENSG00000198825	INPP5F	2554.25	2.43351	0.10726	22.6879	5.90097e-114	7.80403e-110	5478	ENSG00000196262	PPIA	18725.9	-1.59877	0.0581936	-27.4733	3.65713e-166	4.97919e-162	3696	ENSG00000105855	ITGB8	2807.93	-4.16509	0.139095	-29.9443	5.22165e-197	7.10666e-193	8660	ENSG00000185950	IRS2	3221.33	1.29843	0.0609086	21.3177	7.78182e-101	1.06876e-96	10381	ENSG00000258947	TUBB3	8433.96	1.67257	0.0560714	29.8293	1.6296e-195	2.15678e-191	3485	ENSG00000115457	IGFBP2	16864.9	-2.57405
216	ENSG00000165092	ALDH1A1	1034.29	3.55596	0.157149	22.628	2.29866e-113	3.03998e-109	55859	ENSG00000133169	BEX1	2635.39	-1.58473	0.0592484	-26.7471	1.33315e-157	1.81508e-153	8519	ENSG00000185885	IFITM1	5183.07	4.67012	0.163204	28.6153	4.33272e-180	5.89683e-176	55209	ENSG00000168137	SETD5	11200.5	1.14653	0.0538977	21.2723	2.05147e-100	2.81749e-96	7476	ENSG00000154764	WNT7A	602.513	4.02956	0.141322	28.5134	7.98547e-179	1.05688e-174	23046	ENSG00000116852	KIF21B	5080.43	2.54393
3875	ENSG00000111057	KRT18	3492.85	0.970824	0.0538251	18.0366	1.00501e-72	1.32913e-68	79026	ENSG00000124942	AHNAK	10268.6	3.65146	0.138409	26.3817	2.22409e-153	3.02809e-149	4843	ENSG00000007171	NOS2	2610.24	4.0064	0.145645	27.508	1.4084e-166	1.91684e-162	1653	ENSG00000079785	DDX1	3115.32	-1.07159	0.0505405	-21.2026	9.04155e-100	1.24177e-95	7431	ENSG00000026025	VIM	52003.2	1.18205	0.0459093	25.7475	3.4364e-146	4.54807e-142	4131	ENSG00000131711	MAP1B	46990.4	2.3729
85416	ENSG00000139800	ZIC5	1214.94	1.19412	0.0691617	17.2657	8.53024e-67	1.12812e-62	5054	ENSG00000106366	SERPINE1	908.182	3.89486	0.1484	26.2458	7.98934e-152	1.08775e-147	4212	ENSG00000134138	MEIS2	4584.62	-3.82152	0.140472	-27.2049	5.68405e-163	7.736e-159	1434	ENSG00000124207	CSE1L	5705.42	-1.54754	0.0743446	-20.8158	3.11359e-96	4.27621e-92	3488	ENSG00000115461	IGFBP5	3595.76	-2.4965	0.0978744	-25.5072	1.64014e-143	2.17073e-139	3939	ENSG00000134333	LDHA	14913.3	-4.22644
11098	ENSG00000150687	PRSS23	3612.25	-1.52932	0.089533	-17.0811	2.05366e-65	2.71597e-61	6526	ENSG00000198743	SLC5A3	4176.18	1.86401	0.07216	25.8317	3.91151e-147	5.32552e-143	64084	ENSG00000158258	CLSTN2	932.698	-5.39905	0.20589	-26.223	1.4542e-151	1.97917e-147	4171	ENSG00000073111	MCM2	2090.49	-1.40317	0.0698037	-20.1017	7.13482e-90	9.79896e-86	55502	ENSG00000144485	HES6	1876.35	1.97042	0.0783865	25.1372	1.94921e-139	2.57978e-135	51050	ENSG00000137558	PI15	1851.01	3.50575
50964	ENSG00000167941	SOST	463.182	7.11998	0.427302	16.6626	2.44959e-62	3.23959e-58	1622	ENSG00000155368	DBI	1931.76	-1.93213	0.0751448	-25.7121	8.55415e-146	1.16465e-141	2290	ENSG00000176165	FOXG1	8517.12	-2.8422	0.109492	-25.958	1.478e-148	2.01156e-144	11176	ENSG00000076108	BAZ2A	8869.47	1.03343	0.0515268	20.0562	1.78358e-89	2.44957e-85	80000	ENSG00000141449	GREB1L	3692.05	-1.78118	0.0740985	-24.038	1.11371e-127	1.47399e-123	226	ENSG00000149925	ALDOA	20640.5	-2.67077
116372	ENSG00000150551	LYPD1	1136.7	1.75462	0.108936	16.1069	2.2834e-58	3.0198e-54	3014	ENSG00000188486	H2AX	9744.31	-1.49755	0.058297	-25.6883	1.5797e-145	2.15076e-141	348	ENSG00000130203	APOE	1276.24	4.42929	0.171144	25.8805	1.10319e-147	1.50144e-143	54800	ENSG00000114796	KLHL24	5152.02	1.59559	0.079598	20.0457	2.20262e-89	3.02508e-85	347733	ENSG00000137285	TUBB2B	21735.1	1.08649	0.0457496	23.7485	1.13834e-124	1.50659e-120	57611	ENSG00000167178	ISLR2	3021.22	3.4206
4488	ENSG00000120149	MSX2	337.128	4.21401	0.269698	15.6249	4.92576e-55	6.51431e-51	151449	ENSG00000143869	GDF7	3408.19	4.40573	0.171959	25.6208	8.95049e-145	1.21861e-140	55800	ENSG00000166257	SCN3B	878.497	-4.64706	0.179886	-25.8333	3.74647e-147	5.09895e-143	7148	ENSG00000168477	TNXB	823.831	2.43513	0.122122	19.9401	1.8256e-88	2.50728e-84	131405	ENSG00000206557	TRIM71	5496.57	-1.38493	0.0583475	-23.7359	1.53579e-124	2.03262e-120	3800	ENSG00000168280	KIF5C	12532.1	2.56292
22824	ENSG00000164070	HSPA4L	1158.87	1.53177	0.0981333	15.609	6.3188e-55	8.35662e-51	4192	ENSG00000110492	MDK	11708.3	-1.51778	0.0603561	-25.147	1.52381e-139	2.07467e-135	57611	ENSG00000167178	ISLR2	2826.14	-3.57652	0.139894	-25.5659	3.65419e-144	4.97335e-140	2256	ENSG00000161958	FGF11	3852.03	1.76895	0.089339	19.8004	2.95157e-87	4.05369e-83	664	ENSG00000176171	BNIP3	4312.21	1.62546	0.0686577	23.6748	6.56174e-124	8.68446e-120	664	ENSG00000176171	BNIP3	4424.06	-3.12822
51421	ENSG00000114019	AMOTL2	6350.57	0.751802	0.0486603	15.45	7.54402e-54	9.97696e-50	5069	ENSG00000182752	PAPPA	1071.72	2.36886	0.0964035	24.5723	2.49637e-133	3.3988e-129	23468	ENSG00000094916	CBX5	12044.6	-2.58817	0.101675	-25.4554	6.14968e-143	8.36972e-139	23275	ENSG00000186866	POFUT2	2086.5	1.40676	0.0718663	19.5747	2.54036e-85	3.48893e-81	79727	ENSG00000131914	LIN28A	13908.7	-1.39129	0.0589665	-23.5945	4.38846e-123	5.80813e-119	8851	ENSG00000176749	CDK5R1	2160.41	2.67373
53820	ENSG00000183145	RIPPLY3	296.388	4.13354	0.268281	15.4075	1.45692e-53	1.92678e-49	6187	ENSG00000140988	RPS2	60473	-1.15579	0.0472538	-24.4593	4.011e-132	5.46097e-128	164832	ENSG00000170500	LONRF2	847.337	-5.28524	0.207637	-25.4542	6.34616e-143	8.63712e-139	55738	ENSG00000101199	ARFGAP1	5133.08	1.35828	0.0695219	19.5374	5.2793e-85	7.2506e-81	4843	ENSG00000007171	NOS2	12450.3	-1.70002	0.0726201	-23.4097	3.40508e-121	4.50662e-117	1995	ENSG00000196361	ELAVL3	3579.06	2.62012
3856	ENSG00000170421	KRT8	7452.51	0.789866	0.0516239	15.3004	7.59893e-53	1.00496e-48	23464	ENSG00000100116	GCAT	616.551	-2.36553	0.0967752	-24.4435	5.89821e-132	8.03041e-128	93	ENSG00000114739	ACVR2B	4506.59	-3.51705	0.139131	-25.2786	5.48899e-141	7.47052e-137	7516	ENSG00000196584	XRCC2	433.342	-2.28869	0.118678	-19.2849	7.1989e-83	9.88697e-79	23428	ENSG00000092068	SLC7A8	538.205	-2.89392	0.123903	-23.3562	1.19084e-120	1.57607e-116	3897	ENSG00000198910	L1CAM	3249.32	2.98122
137970	ENSG00000156687	UNC5D	600.937	1.79453	0.118621	15.1282	1.05581e-51	1.3963e-47	1278	ENSG00000164692	COL1A2	5915.34	2.90444	0.118826	24.4428	6.0002e-132	8.16928e-128	254065	ENSG00000165288	BRWD3	1247.15	-3.80171	0.151182	-25.1465	1.54226e-139	2.09901e-135	5932	ENSG00000101773	RBBP8	694.687	-1.5971	0.0829006	-19.2653	1.05131e-82	1.44387e-78	50861	ENSG00000197457	STMN3	2799.57	1.56612	0.0684324	22.8856	6.46408e-116	8.55521e-112	4282	ENSG00000240972	MIF	9720.72	-2.34693
56963	ENSG00000182175	RGMA	8385.74	-0.951532	0.063145	-15.069	2.59028e-51	3.42564e-47	83481	ENSG00000261150	EPPK1	1366.95	2.69233	0.112965	23.8333	1.50919e-125	2.05477e-121	23122	ENSG00000163539	CLASP2	3993.83	-3.01097	0.119981	-25.0955	5.56975e-139	7.58043e-135	100128071	ENSG00000225828	FAM229A	878.453	1.88205	0.097767	19.2504	1.40073e-82	1.92377e-78	7412	ENSG00000162692	VCAM1	914.673	2.55862	0.114745	22.2984	3.83123e-110	5.07064e-106	11189	ENSG00000159409	CELF3	2450.86	2.69747
4009	ENSG00000162761	LMX1A	255.556	4.68989	0.318316	14.7334	3.93341e-49	5.20193e-45	7001	ENSG00000167815	PRDX2	7690.5	-1.53031	0.0652704	-23.4458	1.46062e-121	1.98864e-117	463	ENSG00000140836	ZFHX3	4600.11	-5.21819	0.209374	-24.9229	4.2059e-137	5.72423e-133	64393	ENSG00000172667	ZMAT3	6358.84	1.08863	0.0566783	19.2072	3.21966e-82	4.42189e-78	89796	ENSG00000134369	NAV1	13151.8	-1.60641	0.0726291	-22.1179	2.12481e-108	2.81218e-104	4684	ENSG00000149294	NCAM1	7833.67	2.7469
84870	ENSG00000146374	RSPO3	349.745	2.82992	0.194191	14.5729	4.17767e-48	5.52497e-44	11228	ENSG00000123094	RASSF8	3404.18	1.85601	0.0795898	23.3197	2.80105e-120	3.81363e-116	9480	ENSG00000119547	ONECUT2	692.988	-5.63953	0.226664	-24.8806	1.20729e-136	1.64312e-132	55506	ENSG00000099284	MACROH2A2	3325.62	-0.884072	0.0462101	-19.1316	1.37878e-81	1.89362e-77	51142	ENSG00000106153	CHCHD2	5399.61	1.36631	0.0620311	22.0262	1.61538e-107	2.13796e-103	51617	ENSG00000170091	NSG2	1597.68	3.82242
83481	ENSG00000261150	EPPK1	904.526	1.0257	0.0711787	14.4103	4.45967e-47	5.89792e-43	26585	ENSG00000166923	GREM1	943.212	4.45945	0.191453	23.2926	5.26743e-120	7.1716e-116	28996	ENSG00000064393	HIPK2	6913.83	-4.71777	0.189641	-24.8773	1.30925e-136	1.78189e-132	6303	ENSG00000130066	SAT1	4709.3	1.42298	0.0750885	18.9507	4.35848e-80	5.98594e-76	1832	ENSG00000096696	DSP	2958.85	-1.58399	0.072202	-21.9383	1.11952e-106	1.48169e-102	18	ENSG00000183044	ABAT	4748.42	1.88293
55217	ENSG00000185973	TMLHE	397.659	8.55607	0.597924	14.3096	1.90551e-46	2.52003e-42	4026	ENSG00000145012	LPP	2612.18	2.22058	0.0955215	23.2469	1.53017e-119	2.08332e-115	10581	ENSG00000185201	IFITM2	2133.43	3.56599	0.144034	24.7581	2.53863e-135	3.45508e-131	7520	ENSG00000079246	XRCC5	13367.2	-0.623271	0.0336305	-18.5329	1.12111e-76	1.53973e-72	340527	ENSG00000204131	NHSL2	1349.51	-2.00495	0.0919148	-21.8132	1.73895e-105	2.3015e-101	287	ENSG00000145362	ANK2	3883.25	2.53088
10687	ENSG00000240694	PNMA2	1217.74	-1.08376	0.0759766	-14.2644	3.64966e-46	4.82668e-42	8728	ENSG00000135074	ADAM19	1506.2	1.63122	0.070208	23.2341	2.0621e-119	2.80755e-115	10725	ENSG00000102908	NFAT5	997.292	-4.2813	0.17323	-24.7146	7.45905e-135	1.01518e-130	2287	ENSG00000100442	FKBP3	2318.63	-0.838993	0.045451	-18.4593	4.39169e-76	6.03155e-72	6227	ENSG00000171858	RPS21	7541.17	1.14918	0.053084	21.6484	6.29949e-104	8.33737e-100	463	ENSG00000140836	ZFHX3	5588.38	2.90431
10586	ENSG00000181541	MAB21L2	749.331	2.79366	0.197281	14.1608	1.60135e-45	2.11778e-41	39	ENSG00000120437	ACAT2	4540.27	-1.97354	0.0852234	-23.1572	1.22936e-118	1.67378e-114	340533	ENSG00000050030	NEXMIF	819.775	-4.61556	0.187541	-24.611	9.62869e-134	1.31047e-129	2026	ENSG00000111674	ENO2	18500.3	1.4733	0.0801447	18.3829	1.79926e-75	2.4711e-71	6134	ENSG00000147403	RPL10	23690	1.04251	0.0482213	21.6192	1.1839e-103	1.56689e-99	100507421	ENSG00000261115	TMEM178B	2548.86	2.44704
9076	ENSG00000163347	CLDN1	311.691	2.34797	0.166253	14.1229	2.74638e-45	3.63208e-41	201161	ENSG00000166582	CENPV	4294.32	-1.24591	0.0540869	-23.0354	2.06166e-117	2.80695e-113	1749	ENSG00000105880	DLX5	661.63	-4.63389	0.190021	-24.3862	2.39564e-131	3.26047e-127	155435	ENSG00000184863	RBM33	6413.33	1.03468	0.056572	18.2896	1.00108e-74	1.37488e-70	3434	ENSG00000185745	IFIT1	1492.4	-1.78145	0.0824504	-21.6064	1.56521e-103	2.07155e-99	9118	ENSG00000148798	INA	4457.91	2.76802
26585	ENSG00000166923	GREM1	535.325	2.39864	0.170169	14.0957	4.03803e-45	5.34029e-41	1282	ENSG00000187498	COL4A1	7896.76	1.36984	0.0597818	22.914	3.37277e-116	4.59203e-112	10410	ENSG00000142089	IFITM3	2998.28	3.51616	0.14511	24.231	1.04886e-129	1.4275e-125	4900	ENSG00000154146	NRGN	242.086	-2.54264	0.139057	-18.2849	1.09222e-74	1.50006e-70	6181	ENSG00000177600	RPLP2	8152.55	1.10449	0.0512516	21.5504	5.25095e-103	6.94963e-99	5452	ENSG00000028277	POU2F2	1214.63	4.38052
79012	ENSG00000164076	CAMKV	642.295	-1.26912	0.0909928	-13.9475	3.25825e-44	4.30904e-40	169611	ENSG00000185585	OLFML2A	1234.71	2.88486	0.125937	22.9071	3.94561e-116	5.37195e-112	23049	ENSG00000157106	SMG1	3167.2	-3.79459	0.157682	-24.0648	5.8449e-128	7.95491e-124	3635	ENSG00000168918	INPP5D	469.937	1.68769	0.0932323	18.102	3.07301e-73	4.22047e-69	18	ENSG00000183044	ABAT	1180.48	1.75748	0.0817279	21.504	1.42876e-102	1.89096e-98	6187	ENSG00000140988	RPS2	59494	-1.46511
89780	ENSG00000154342	WNT3A	298.206	2.82807	0.203583	13.8914	7.13883e-44	9.44111e-40	5163	ENSG00000152256	PDK1	1360.33	-1.51847	0.0665246	-22.8257	2.54931e-115	3.47089e-111	2719	ENSG00000147257	GPC3	23226.5	3.01974	0.127016	23.7745	6.12675e-125	8.33851e-121	79091	ENSG00000067365	METTL22	999.765	1.70417	0.0942058	18.0899	3.82853e-73	5.2581e-69	2335	ENSG00000115414	FN1	6777.88	-1.61813	0.0752568	-21.5015	1.50744e-102	1.9951e-98	60312	ENSG00000196526	AFAP1	1870.1	2.60936
1004	ENSG00000113361	CDH6	4704.89	0.99664	0.0732248	13.6107	3.46017e-42	4.57608e-38	55502	ENSG00000144485	HES6	1635.52	-2.5061	0.109881	-22.8074	3.87181e-115	5.27146e-111	140679	ENSG00000101438	SLC32A1	723.673	-4.29793	0.181289	-23.7076	3.01251e-124	4.10002e-120	22948	ENSG00000150753	CCT5	4564.44	-0.988581	0.0546643	-18.0846	4.21689e-73	5.79147e-69	4811	ENSG00000116962	NID1	2930.81	-1.40248	0.0659683	-21.2599	2.66924e-100	3.53274e-96	23122	ENSG00000163539	CLASP2	4620.42	2.13766
27241	ENSG00000122507	BBS9	1831	1.18527	0.0875561	13.5372	9.42885e-42	1.24697e-37	326625	ENSG00000139428	MMAB	1136.97	-1.97668	0.0868309	-22.7647	1.02699e-114	1.39825e-110	80055	ENSG00000197121	PGAP1	2344.77	-3.12797	0.132384	-23.6279	1.9901e-123	2.70853e-119	63035	ENSG00000085185	BCORL1	4610.36	1.28095	0.0708614	18.0769	4.845e-73	6.65413e-69	7091	ENSG00000106829	TLE4	4552.18	-1.26366	0.0599012	-21.0957	8.71503e-99	1.15343e-94	23095	ENSG00000054523	KIF1B	16096.4	1.5594
10245	ENSG00000126768	TIMM17B	1659.95	0.714309	0.0538485	13.2652	3.68587e-40	4.87456e-36	7078	ENSG00000100234	TIMP3	2652.96	2.51751	0.110991	22.6821	6.73448e-114	9.169e-110	5452	ENSG00000028277	POU2F2	801.275	-3.90959	0.166807	-23.4379	1.75838e-121	2.39315e-117	91304	ENSG00000182087	TMEM259	4392.28	0.706426	0.0391963	18.0228	1.29153e-72	1.77379e-68	477	ENSG00000018625	ATP1A2	959.262	-2.4227	0.115134	-21.0423	2.68841e-98	3.55811e-94	64084	ENSG00000158258	CLSTN2	1214.72	3.29392
389432	ENSG00000203727	SAMD5	301.146	2.40393	0.182178	13.1955	9.30961e-40	1.2312e-35	3911	ENSG00000130702	LAMA5	6597.37	1.78439	0.0786708	22.6818	6.78275e-114	9.23472e-110	5919	ENSG00000106538	RARRES2	1433.06	4.155	0.17831	23.3021	4.22232e-120	5.74657e-116	3750	ENSG00000102057	KCND1	401.862	2.49666	0.138612	18.0119	1.57221e-72	2.15927e-68	1946	ENSG00000184349	EFNA5	1700.31	-1.72219	0.0820683	-20.9849	9.00975e-98	1.19244e-93	9462	ENSG00000075391	RASAL2	2796.11	2.16617
5454	ENSG00000184486	POU3F2	2573.32	-1.02636	0.0778376	-13.1859	1.05775e-39	1.39888e-35	1299	ENSG00000092758	COL9A3	2147.61	2.55082	0.112745	22.6246	2.48119e-113	3.37814e-109	6498	ENSG00000136603	SKIL	1244.94	-3.33434	0.143711	-23.2017	4.37577e-119	5.95543e-115	1195	ENSG00000013441	CLK1	3938.57	0.690249	0.0386317	17.8674	2.11503e-71	2.90478e-67	6235	ENSG00000213741	RPS29	4920.8	1.22688	0.0589914	20.7975	4.55599e-96	6.02985e-92	4661	ENSG00000196132	MYT1	1839.75	2.97191
6422	ENSG00000104332	SFRP1	12585.7	-0.730091	0.0555203	-13.15	1.70201e-39	2.25091e-35	1152	ENSG00000166165	CKB	20226.5	-1.12347	0.0496849	-22.612	3.30153e-113	4.49503e-109	4131	ENSG00000131711	MAP1B	40027.1	-4.62551	0.200064	-23.1202	2.90222e-118	3.94992e-114	22794	ENSG00000108349	CASC3	6047.83	0.82342	0.0465918	17.6731	6.76277e-70	9.28799e-66	7114	ENSG00000205542	TMSB4X	50699.7	1.10194	0.0530856	20.7577	1.04351e-95	1.38109e-91	55800	ENSG00000166257	SCN3B	951.195	3.79493
6586	ENSG00000184347	SLIT3	621.059	1.89532	0.144883	13.0817	4.1913e-39	5.543e-35	79572	ENSG00000133657	ATP13A3	3695.47	1.44387	0.0640902	22.5287	2.17305e-112	2.95861e-108	3856	ENSG00000170421	KRT8	1195.19	3.92373	0.170587	23.0013	4.52675e-117	6.16091e-113	219699	ENSG00000107731	UNC5B	1844.38	1.54206	0.0885196	17.4206	5.76088e-68	7.912e-64	9823	ENSG00000184867	ARMCX2	6749.22	-1.1882	0.0576958	-20.5942	3.09095e-94	4.09087e-90	1746	ENSG00000115844	DLX2	1493.37	4.23762
284654	ENSG00000169218	RSPO1	512.693	1.72365	0.132787	12.9806	1.57695e-38	2.08551e-34	2195	ENSG00000083857	FAT1	19286.6	1.67583	0.0744611	22.5062	3.61314e-112	4.91929e-108	10129	ENSG00000073910	FRY	1006.83	-4.29571	0.186853	-22.9898	5.8955e-117	8.02377e-113	6428	ENSG00000112081	SRSF3	4504.47	-1.70705	0.098455	-17.3383	2.41671e-67	3.31911e-63	6223	ENSG00000105372	RPS19	27110.8	1.00364	0.0493017	20.3571	4.01847e-92	5.31844e-88	64067	ENSG00000151322	NPAS3	1496.41	2.70159
8793	ENSG00000173530	TNFRSF10D	1428.1	0.792787	0.0611016	12.9749	1.69822e-38	2.24589e-34	126328	ENSG00000174886	NDUFA11	1880.97	-1.876	0.0835641	-22.4499	1.2833e-111	1.74721e-107	26053	ENSG00000158321	AUTS2	3293.29	-3.3404	0.145521	-22.9547	1.32208e-116	1.79936e-112	389333	ENSG00000228672	PROB1	346.175	1.86028	0.107523	17.3012	4.60451e-67	6.32383e-63	2195	ENSG00000083857	FAT1	11072.5	-1.36024	0.0669943	-20.3038	1.19054e-91	1.57568e-87	201161	ENSG00000166582	CENPV	4180.13	-1.92511
3326	ENSG00000096384	HSP90AB1	48750.3	0.327687	0.0257251	12.738	3.63466e-37	4.80684e-33	143686	ENSG00000149212	SESN3	6052.04	1.35993	0.0612732	22.1946	3.87299e-109	5.27308e-105	54832	ENSG00000129003	VPS13C	1763.38	-3.62065	0.158035	-22.9105	3.6537e-116	4.97268e-112	9667	ENSG00000130254	SAFB2	3230.45	1.26186	0.0738028	17.0978	1.54225e-65	2.11813e-61	1028	ENSG00000129757	CDKN1C	1393.78	1.66969	0.0822395	20.3028	1.21515e-91	1.60825e-87	8927	ENSG00000164061	BSN	1515.81	3.05066
83988	ENSG00000104490	NCALD	2145.3	-0.746373	0.059135	-12.6215	1.60701e-36	2.12527e-32	293	ENSG00000169100	SLC25A6	5630.25	-1.08346	0.0494303	-21.9191	1.70954e-106	2.32753e-102	10690	ENSG00000172461	FUT9	1013.52	-4.52731	0.197969	-22.8687	9.51588e-116	1.29511e-111	157570	ENSG00000171320	ESCO2	186.53	-2.93606	0.172107	-17.0595	2.97108e-65	4.08048e-61	4638	ENSG00000065534	MYLK	2633.41	-1.38969	0.0685077	-20.2852	1.73806e-91	2.30032e-87	57584	ENSG00000107863	ARHGAP21	6370.36	1.80242
301	ENSG00000135046	ANXA1	2049.55	1.69058	0.135942	12.436	1.66586e-35	2.2031e-31	191	ENSG00000101444	AHCY	7654.29	-1.20363	0.0543718	-22.1371	1.38975e-108	1.89214e-104	58508	ENSG00000055609	KMT2C	3972.47	-4.31628	0.189071	-22.8289	2.36729e-115	3.22188e-111	57798	ENSG00000157259	GATAD1	2147.41	1.30942	0.0775455	16.8858	5.72478e-64	7.86242e-60	6170	ENSG00000198918	RPL39	12613.7	1.02448	0.0505955	20.2484	3.66635e-91	4.85242e-87	2719	ENSG00000147257	GPC3	20124	-2.61761
4915	ENSG00000148053	NTRK2	2384.33	-0.896434	0.0723367	-12.3925	2.86917e-35	3.79448e-31	54539	ENSG00000147123	NDUFB11	4528.64	-1.43961	0.0650454	-22.1325	1.53949e-108	2.09601e-104	5451	ENSG00000143190	POU2F1	2319.47	-3.25855	0.143034	-22.7816	6.97178e-115	9.4886e-111	4763	ENSG00000196712	NF1	7695.26	0.85697	0.0513094	16.702	1.267e-62	1.7401e-58	6206	ENSG00000112306	RPS12	12979.9	1.01695	0.0502571	20.235	4.81566e-91	6.37352e-87	57498	ENSG00000134313	KIDINS220	8257.51	1.9993
70	ENSG00000159251	ACTC1	1194.51	1.81574	0.147314	12.3256	6.59191e-35	8.7178e-31	7846	ENSG00000167552	TUBA1A	54112.8	-1.38593	0.0627158	-22.0985	3.26527e-108	4.44567e-104	27328	ENSG00000102290	PCDH11X	527.943	-4.81804	0.212915	-22.6289	2.25273e-113	3.06596e-109	2734	ENSG00000090863	GLG1	8211.31	0.491557	0.029571	16.6229	4.75385e-62	6.52893e-58	11075	ENSG00000104435	STMN2	1126.91	2.29504	0.114487	20.0463	2.17431e-89	2.8777e-85	84530	ENSG00000139767	SRRM4	1039.16	3.57255
7057	ENSG00000137801	THBS1	1427.45	1.33608	0.108704	12.291	1.01229e-34	1.33875e-30	3028	ENSG00000072506	HSD17B10	1111.44	-2.00119	0.0907685	-22.0472	1.0155e-107	1.3826e-103	8085	ENSG00000167548	KMT2D	2536.52	-3.89119	0.172247	-22.5908	5.33808e-113	7.26512e-109	9776	ENSG00000175224	ATG13	2799.68	0.752551	0.045602	16.5026	3.51579e-61	4.82859e-57	23215	ENSG00000117523	PRRC2C	9632.48	-1.15512	0.0578301	-19.9744	9.20264e-89	1.21797e-84	5033	ENSG00000122884	P4HA1	2131.83	-2.33739
9508	ENSG00000156140	ADAMTS3	426.754	2.04421	0.167975	12.1698	4.50434e-34	5.957e-30	27063	ENSG00000148677	ANKRD1	2330.28	2.57027	0.117079	21.9533	8.05842e-107	1.09715e-102	6284	ENSG00000189171	S100A13	885.088	3.90865	0.173154	22.5733	7.93252e-113	1.07962e-108	6432	ENSG00000115875	SRSF7	2651.88	-1.24328	0.0756965	-16.4245	1.2772e-60	1.75411e-56	58480	ENSG00000116574	RHOU	2000.01	-1.31398	0.0665676	-19.739	9.97565e-87	1.32028e-82	10079	ENSG00000054793	ATP9A	7104.39	1.67956
10468	ENSG00000134363	FST	1337.61	0.987054	0.0833695	11.8395	2.43883e-32	3.22536e-28	8239	ENSG00000124486	USP9X	18121.2	1.32022	0.0604456	21.8415	9.37188e-106	1.27598e-101	23077	ENSG00000005810	MYCBP2	2418.57	-3.40344	0.150896	-22.5548	1.20497e-112	1.63997e-108	5187	ENSG00000179094	PER1	3393.77	2.05277	0.126017	16.2896	1.16946e-59	1.60614e-55	5455	ENSG00000198914	POU3F3	1378.1	1.69235	0.0859792	19.6832	3.00279e-86	3.9742e-82	6132	ENSG00000161016	RPL8	33060	-1.37982
7546	ENSG00000043355	ZIC2	3427.95	0.891895	0.0773544	11.53	9.31527e-31	1.23194e-26	64943	ENSG00000168268	NT5DC2	5869.97	-1.45314	0.066545	-21.837	1.03412e-105	1.40796e-101	54470	ENSG00000198960	ARMCX6	527.577	-4.50728	0.200369	-22.495	4.64962e-112	6.32813e-108	8497	ENSG00000143847	PPFIA4	3436.7	1.98354	0.122149	16.2386	2.68785e-59	3.69149e-55	10371	ENSG00000075213	SEMA3A	1741.18	-1.50615	0.0766626	-19.6465	6.18916e-86	8.19136e-82	1917	ENSG00000101210	EEF1A2	2203.01	2.20201
4094	ENSG00000178573	MAF	552.918	1.43988	0.127397	11.3023	1.27797e-29	1.69011e-25	2091	ENSG00000105202	FBL	4730.05	-1.32489	0.0608928	-21.7577	5.84296e-105	7.95519e-101	57484	ENSG00000170153	RNF150	954.093	-3.29783	0.147497	-22.3587	9.94759e-111	1.35387e-106	9820	ENSG00000044090	CUL7	5088.71	1.14246	0.0708718	16.12	1.84464e-58	2.53343e-54	1036	ENSG00000129596	CDO1	1703.16	1.52795	0.0781781	19.5445	4.59275e-85	6.07851e-81	6328	ENSG00000153253	SCN3A	925.102	4.12029
4853	ENSG00000134250	NOTCH2	8511.9	0.468553	0.0415147	11.2864	1.53104e-29	2.0248e-25	5037	ENSG00000089220	PEBP1	6667.88	-1.11133	0.0512637	-21.6786	3.26399e-104	4.44392e-100	7855	ENSG00000163251	FZD5	922.289	-4.62176	0.206976	-22.3299	1.8939e-110	2.57759e-106	10076	ENSG00000060656	PTPRU	2060.47	1.56031	0.0973451	16.0287	8.05835e-58	1.10673e-53	1009	ENSG00000140937	CDH11	5312.54	-1.1429	0.0586663	-19.4814	1.58035e-84	2.09159e-80	547	ENSG00000130294	KIF1A	7451.35	2.01492
4487	ENSG00000163132	MSX1	418.734	2.05855	0.183003	11.2488	2.34847e-29	3.10586e-25	9987	ENSG00000152795	HNRNPDL	13656.3	-0.962166	0.0444283	-21.6566	5.26708e-104	7.17113e-100	4661	ENSG00000196132	MYT1	1490.18	-3.00369	0.134683	-22.3019	3.54522e-110	4.82505e-106	100381270	ENSG00000257315	ZBED6	3490.34	1.5168	0.094697	16.0174	9.66284e-58	1.32709e-53	4282	ENSG00000240972	MIF	10380.6	1.13685	0.0584818	19.4394	3.58318e-84	4.74234e-80	3856	ENSG00000170421	KRT8	1408.09	-4.10487
81704	ENSG00000107099	DOCK8	456.847	1.91876	0.170694	11.2409	2.56644e-29	3.39411e-25	84153	ENSG00000172922	RNASEH2C	1084.69	-1.88629	0.0876092	-21.5308	8.01835e-103	1.0917e-98	2775	ENSG00000087258	GNAO1	3161.33	-3.24703	0.145692	-22.287	4.93648e-110	6.71855e-106	8140	ENSG00000103257	SLC7A5	2849.06	-0.89798	0.0560921	-16.009	1.10538e-57	1.51812e-53	154796	ENSG00000126016	AMOT	3706.87	-1.37418	0.0714681	-19.2279	2.16398e-82	2.86403e-78	11075	ENSG00000104435	STMN2	8265.12	2.83315
57822	ENSG00000158055	GRHL3	158.109	1.89096	0.168474	11.2241	3.10679e-29	4.10873e-25	3912	ENSG00000091136	LAMB1	3603.98	2.51046	0.117304	21.4012	1.30177e-101	1.77236e-97	3875	ENSG00000111057	KRT18	628.177	4.22898	0.18989	22.2707	7.11286e-110	9.6806e-106	55653	ENSG00000124243	BCAS4	1730.4	1.45665	0.0914508	15.9283	4.03393e-57	5.54019e-53	8471	ENSG00000133124	IRS4	1254.75	-1.65528	0.0869283	-19.0419	7.66544e-81	1.01452e-76	164832	ENSG00000170500	LONRF2	1024.96	3.76604
3635	ENSG00000168918	INPP5D	799.284	1.49604	0.135508	11.0402	2.44393e-28	3.23209e-24	84232	ENSG00000179632	MAF1	2638.61	-1.0406	0.0487892	-21.3284	6.18596e-101	8.42218e-97	23224	ENSG00000054654	SYNE2	6227.15	-3.58501	0.161016	-22.2649	8.08521e-110	1.1004e-105	7531	ENSG00000108953	YWHAE	28879.8	-0.488214	0.0307987	-15.8518	1.36636e-56	1.87656e-52	54541	ENSG00000168209	DDIT4	4262.39	1.74966	0.0923535	18.9452	4.83721e-80	6.40205e-76	3005	ENSG00000189060	H1-0	7566.79	-2.54796
4323	ENSG00000157227	MMP14	440.002	1.51834	0.137682	11.0279	2.80473e-28	3.70925e-24	51181	ENSG00000169738	DCXR	866.436	-1.66106	0.078122	-21.2624	2.53014e-100	3.44479e-96	84376	ENSG00000168172	HOOK3	1753.28	-3.15036	0.141558	-22.2549	1.01126e-109	1.37632e-105	84189	ENSG00000184564	SLITRK6	294.317	-2.43795	0.154226	-15.8077	2.75318e-56	3.78121e-52	3998	ENSG00000074695	LMAN1	3543.3	-1.12506	0.0596193	-18.8707	1.9852e-79	2.62741e-75	2562	ENSG00000166206	GABRB3	2080.88	2.09322
50861	ENSG00000197457	STMN3	1051.63	-0.77504	0.0704981	-10.9938	4.09412e-28	5.41447e-24	23389	ENSG00000123066	MED13L	4485.46	1.43738	0.0679481	21.1541	2.53165e-99	3.44684e-95	1192	ENSG00000213719	CLIC1	6621.69	2.83957	0.128512	22.0957	3.48012e-108	4.73645e-104	3300	ENSG00000135924	DNAJB2	4198.81	1.12643	0.0714948	15.7554	6.306e-56	8.66067e-52	63951	ENSG00000176399	DMRTA1	1953.19	-1.37309	0.0732269	-18.7511	1.89554e-78	2.50875e-74	10814	ENSG00000145920	CPLX2	1541.66	2.64957
4753	ENSG00000184613	NELL2	5878.72	-0.453706	0.0416531	-10.8925	1.25172e-27	1.65541e-23	219699	ENSG00000107731	UNC5B	1288.09	1.80664	0.0871395	20.7327	1.75481e-95	2.38917e-91	91584	ENSG00000221866	PLXNA4	560.022	-6.01381	0.274296	-21.9246	1.51508e-106	2.06202e-102	5802	ENSG00000105426	PTPRS	28378.8	0.778723	0.0495904	15.7031	1.44022e-55	1.978e-51	6658	ENSG00000134595	SOX3	8692.91	1.29173	0.0696098	18.5568	7.18907e-77	9.51474e-73	23365	ENSG00000196914	ARHGEF12	4667.46	1.66276
10370	ENSG00000164442	CITED2	3433.36	0.914486	0.0840723	10.8774	1.47746e-27	1.95394e-23	79002	ENSG00000123144	TRIR	3762.85	-1.02978	0.0497884	-20.6831	4.91979e-95	6.6983e-91	862	ENSG00000079102	RUNX1T1	630.206	-5.32618	0.243351	-21.8868	3.46973e-106	4.7223e-102	5111	ENSG00000132646	PCNA	1001.34	-1.65592	0.105452	-15.7031	1.44075e-55	1.97873e-51	1917	ENSG00000101210	EEF1A2	403.233	2.87228	0.15492	18.5405	9.73968e-77	1.28905e-72	54832	ENSG00000129003	VPS13C	2492.14	2.3314
9627	ENSG00000064692	SNCAIP	393.115	-1.19295	0.109838	-10.8609	1.76921e-27	2.33978e-23	23625	ENSG00000176973	FAM89B	1096.24	-1.81399	0.0878537	-20.6479	1.02043e-94	1.38932e-90	8325	ENSG00000177283	FZD8	2240.4	-2.62683	0.120638	-21.7746	4.04234e-105	5.50162e-101	7703	ENSG00000277258	PCGF2	3610.05	0.703112	0.0448422	15.6797	2.08252e-55	2.86013e-51	6233	ENSG00000143947	RPS27A	13100.7	0.896424	0.0489567	18.3106	6.81683e-75	9.02207e-71	23057	ENSG00000157064	NMNAT2	1155.36	2.89852
50937	ENSG00000064309	CDON	3100.66	0.990495	0.091507	10.8243	2.64222e-27	3.49434e-23	5209	ENSG00000170525	PFKFB3	2244.49	-2.2321	0.108293	-20.6118	2.15302e-94	2.93134e-90	4282	ENSG00000240972	MIF	12367.2	2.80372	0.129303	21.6834	2.94266e-104	4.00496e-100	6734	ENSG00000182934	SRPRA	3588.33	1.38287	0.0883106	15.6592	2.87639e-55	3.95043e-51	80097	ENSG00000152082	MZT2B	1961.71	1.30778	0.0715589	18.2756	1.29524e-74	1.71425e-70	3798	ENSG00000155980	KIF5A	2030.76	2.47581
3597	ENSG00000131724	IL13RA1	999.955	0.826685	0.0763946	10.8212	2.73053e-27	3.61113e-23	23215	ENSG00000117523	PRRC2C	13607.5	1.25135	0.0607801	20.5882	3.50457e-94	4.77147e-90	84790	ENSG00000167553	TUBA1C	4592.79	2.89971	0.13385	21.6639	4.49708e-104	6.12053e-100	2628	ENSG00000171766	GATM	1795.75	1.4056	0.0898562	15.6427	3.72342e-55	5.11374e-51	56967	ENSG00000227051	C14orf132	2290.85	1.2438	0.0682418	18.2264	3.18821e-74	4.2196e-70	23114	ENSG00000163531	NFASC	1757.65	2.74197
80781	ENSG00000182871	COL18A1	4476.32	0.747298	0.0702257	10.6414	1.91282e-26	2.5297e-22	57683	ENSG00000204186	ZDBF2	4022.93	1.41935	0.0690086	20.5678	5.33855e-94	7.26844e-90	394	ENSG00000100852	ARHGAP5	3831.78	-3.08729	0.142525	-21.6614	4.74726e-104	6.46102e-100	23381	ENSG00000198952	SMG5	4190.07	0.775845	0.0497071	15.6083	6.38834e-55	8.77374e-51	57611	ENSG00000167178	ISLR2	243.498	4.18536	0.229833	18.2104	4.2682e-74	5.64896e-70	140679	ENSG00000101438	SLC32A1	736.136	5.74608
51313	ENSG00000164125	GASK1B	219.931	2.515	0.236962	10.6135	2.57852e-26	3.41009e-22	5245	ENSG00000167085	PHB	3059.58	-1.1935	0.0580898	-20.5457	8.4077e-94	1.14471e-89	55814	ENSG00000145734	BDP1	1398.34	-3.01548	0.139577	-21.6043	1.63548e-103	2.22589e-99	4175	ENSG00000076003	MCM6	1773.3	-1.3085	0.0838455	-15.6061	6.61248e-55	9.08158e-51	5209	ENSG00000170525	PFKFB3	2846.52	1.42103	0.0783927	18.1271	1.94857e-73	2.57894e-69	85300	ENSG00000167654	ATCAY	2765.48	2.4237
286	ENSG00000029534	ANK1	565.308	1.11913	0.105598	10.598	3.0435e-26	4.02503e-22	64393	ENSG00000172667	ZMAT3	4410.21	2.1361	0.104197	20.5006	2.12583e-93	2.89431e-89	1750	ENSG00000006377	DLX6	426.962	-4.9987	0.231615	-21.582	2.6543e-103	3.6125e-99	2145	ENSG00000108799	EZH1	2198.59	0.960912	0.0618292	15.5414	1.81991e-54	2.49947e-50	5803	ENSG00000106278	PTPRZ1	15504.7	-1.08611	0.0599406	-18.1197	2.2264e-73	2.94663e-69	4133	ENSG00000078018	MAP2	17293.3	1.88673
54437	ENSG00000082684	SEMA5B	1283.48	-0.744335	0.0706002	-10.543	5.47467e-26	7.24026e-22	4257	ENSG00000008394	MGST1	1232.24	-1.61378	0.0787742	-20.4861	2.86359e-93	3.89877e-89	56995	ENSG00000130338	TULP4	1281.08	-4.04427	0.187856	-21.5286	8.39719e-103	1.14286e-98	56977	ENSG00000173320	STOX2	6315.4	0.709956	0.0458641	15.4796	4.7667e-54	6.54659e-50	7846	ENSG00000167552	TUBA1A	57330.4	0.953915	0.0526476	18.1189	2.26128e-73	2.99281e-69	6223	ENSG00000105372	RPS19	28510.2	-1.39909
65999	ENSG00000127399	LRRC61	98.3934	2.4107	0.229173	10.5191	7.05521e-26	9.33052e-22	55651	ENSG00000145912	NHP2	1919.21	-1.36561	0.0667656	-20.4538	5.55988e-93	7.56978e-89	6660	ENSG00000134532	SOX5	1660.38	-2.91623	0.135603	-21.5056	1.37937e-102	1.87733e-98	11056	ENSG00000278053	DDX52	1115.89	-0.888778	0.05751	-15.4543	7.05426e-54	9.68831e-50	3397	ENSG00000125968	ID1	1082.16	2.49411	0.139546	17.8731	1.91242e-71	2.53109e-67	1192	ENSG00000213719	CLIC1	3514.4	-1.62963
85236	ENSG00000197903	H2BC12	343.459	-1.63385	0.155813	-10.486	1.0021e-25	1.32528e-21	114823	ENSG00000167615	LENG8	6872.3	1.62147	0.0793002	20.4472	6.35935e-93	8.65826e-89	4684	ENSG00000149294	NCAM1	7156.53	-3.64751	0.169921	-21.466	3.23906e-102	4.40836e-98	3939	ENSG00000134333	LDHA	8290.69	2.41389	0.156591	15.4153	1.29169e-53	1.774e-49	2119	ENSG00000244405	ETV5	1140.92	-1.6175	0.0905054	-17.8718	1.9558e-71	2.58851e-67	7204	ENSG00000038382	TRIO	5131.66	1.83317
1400	ENSG00000072832	CRMP1	4061.59	-1.08006	0.104003	-10.3849	2.90521e-25	3.84214e-21	1829	ENSG00000046604	DSG2	2446.55	1.62408	0.0794676	20.4371	7.83103e-93	1.0662e-88	3956	ENSG00000100097	LGALS1	453.565	4.7201	0.220606	21.3961	1.45375e-101	1.97855e-97	4830	ENSG00000239672	NME1	1086.86	-1.25898	0.0821337	-15.3285	4.93454e-53	6.7771e-49	79776	ENSG00000091656	ZFHX4	4704.04	-1.31654	0.0738103	-17.8368	3.65967e-71	4.84358e-67	6711	ENSG00000115306	SPTBN1	6858.51	1.44317
655	ENSG00000101144	BMP7	6095.18	0.553123	0.053427	10.3529	4.06092e-25	5.37056e-21	800	ENSG00000122786	CALD1	6671.62	1.86715	0.0914381	20.4198	1.11561e-92	1.51891e-88	8997	ENSG00000160145	KALRN	1498.93	-2.75618	0.128864	-21.3884	1.71445e-101	2.33337e-97	3608	ENSG00000143621	ILF2	5413.45	-0.784491	0.0511962	-15.3232	5.35018e-53	7.34793e-49	6159	ENSG00000162244	RPL29	17563.5	0.866411	0.0486112	17.8233	4.66233e-71	6.17059e-67	4137	ENSG00000186868	MAPT	1812.21	3.1217
10625	ENSG00000116679	IVNS1ABP	8030.35	0.486911	0.0471274	10.3318	5.05991e-25	6.69173e-21	6888	ENSG00000177156	TALDO1	2601.01	-1.56769	0.0771265	-20.3262	7.53833e-92	1.02634e-87	6303	ENSG00000130066	SAT1	5645.66	3.33422	0.155893	21.3878	1.7362e-101	2.36297e-97	114823	ENSG00000167615	LENG8	13659.6	1.9043	0.12516	15.215	2.81236e-52	3.8625e-48	10683	ENSG00000090932	DLL3	565.817	2.27869	0.128164	17.7795	1.01919e-70	1.3489e-66	5315	ENSG00000067225	PKM	33338.7	-1.46707
56896	ENSG00000157851	DPYSL5	8921.36	-0.503237	0.048953	-10.28	8.67418e-25	1.14716e-20	3685	ENSG00000138448	ITGAV	5334.4	1.68701	0.0830109	20.3228	8.0908e-92	1.10156e-87	9118	ENSG00000148798	INA	4204.62	-2.87308	0.134629	-21.3407	4.75567e-101	6.47246e-97	23363	ENSG00000124006	OBSL1	7425.88	1.22374	0.0805138	15.1991	3.58568e-52	4.92457e-48	6203	ENSG00000170889	RPS9	14234.1	0.873012	0.0495301	17.6259	1.55896e-69	2.06329e-65	667	ENSG00000151914	DST	5520.21	1.98831
10082	ENSG00000183098	GPC6	3155.6	0.457759	0.0446168	10.2598	1.06933e-24	1.41419e-20	1460	ENSG00000204435	CSNK2B	3132.81	-0.991235	0.0488347	-20.2977	1.34631e-91	1.833e-87	8851	ENSG00000176749	CDK5R1	2030.46	-2.92301	0.13796	-21.1874	1.24718e-99	1.69741e-95	114881	ENSG00000006025	OSBPL7	698.156	1.35912	0.0897748	15.1392	8.92516e-52	1.22578e-47	7101	ENSG00000112333	NR2E1	1387.13	1.50665	0.0857253	17.5753	3.80741e-69	5.0391e-65	6204	ENSG00000124614	RPS10	18892.3	-1.45156
55211	ENSG00000121570	DPPA4	3373.7	-0.728027	0.0710746	-10.2431	1.27048e-24	1.68021e-20	2067	ENSG00000012061	ERCC1	2472.54	-1.03403	0.0510161	-20.2686	2.43345e-91	3.31314e-87	5176	ENSG00000132386	SERPINF1	1499.93	3.53596	0.167489	21.1116	6.22673e-99	8.47458e-95	1660	ENSG00000135829	DHX9	8807.41	-0.590054	0.0391171	-15.0843	2.05423e-51	2.82129e-47	11098	ENSG00000150687	PRSS23	4682.91	-1.34548	0.07666	-17.5513	5.81395e-69	7.69476e-65	200424	ENSG00000187605	TET3	3002.4	2.17063
116151	ENSG00000124098	FAM210B	4986.42	0.3697	0.036118	10.2359	1.36913e-24	1.81067e-20	1958	ENSG00000120738	EGR1	2621.57	3.54925	0.17557	20.2156	7.14435e-91	9.72704e-87	4297	ENSG00000118058	KMT2A	4108.78	-3.31024	0.156809	-21.11	6.44005e-99	8.76491e-95	144402	ENSG00000139117	CPNE8	468.44	2.20521	0.146813	15.0206	5.38491e-51	7.39564e-47	340260	ENSG00000164853	UNCX	228.961	3.68203	0.211927	17.374	1.2975e-67	1.71724e-63	5223	ENSG00000171314	PGAM1	11802.3	-1.9888
223117	ENSG00000153993	SEMA3D	168.675	1.53919	0.151557	10.1559	3.11966e-24	4.12575e-20	1289	ENSG00000130635	COL5A1	3201.77	1.82059	0.0903002	20.1615	2.13341e-90	2.90464e-86	3005	ENSG00000189060	H1-0	9338.04	2.97678	0.141215	21.0797	1.22054e-98	1.66116e-94	140707	ENSG00000184992	BRI3BP	504.293	-1.4824	0.09881	-15.0025	7.06763e-51	9.70669e-47	25873	ENSG00000130255	RPL36	11241.8	1.00612	0.0579643	17.3576	1.72768e-67	2.28658e-63	26355	ENSG00000114023	FAM162A	1561.19	-2.85719
55816	ENSG00000101134	DOK5	145.955	1.72526	0.170622	10.1116	4.90863e-24	6.49167e-20	55506	ENSG00000099284	MACROH2A2	4937.28	-1.28829	0.0639313	-20.1511	2.63105e-90	3.58217e-86	23657	ENSG00000151012	SLC7A11	639.035	-4.86962	0.232563	-20.9389	2.36628e-97	3.22051e-93	25861	ENSG00000095397	WHRN	1659.67	1.39831	0.0937498	14.9154	2.61802e-50	3.59558e-46	1848	ENSG00000139318	DUSP6	1074.55	-1.70409	0.0988917	-17.2318	1.53239e-66	2.02812e-62	6513	ENSG00000117394	SLC2A1	10615.6	-2.00789
53826	ENSG00000137726	FXYD6	4141.07	-0.439014	0.043858	-10.0099	1.37899e-23	1.82372e-19	91947	ENSG00000140450	ARRDC4	3806.54	1.55713	0.0773165	20.1397	3.31629e-90	4.51512e-86	1630	ENSG00000187323	DCC	2863.42	-3.99582	0.190857	-20.9362	2.50528e-97	3.40969e-93	23524	ENSG00000167978	SRRM2	39768.4	0.892172	0.059895	14.8956	3.52012e-50	4.83453e-46	3482	ENSG00000197081	IGF2R	4406.73	-0.990522	0.0575232	-17.2195	1.89581e-66	2.5091e-62	6664	ENSG00000176887	SOX11	22138.2	1.41717
54549	ENSG00000069188	SDK2	14890.9	0.564077	0.0563799	10.0049	1.44975e-23	1.91729e-19	6636	ENSG00000139343	SNRPF	2288.11	-1.18028	0.0586103	-20.1377	3.44948e-90	4.69647e-86	55704	ENSG00000115355	CCDC88A	3530.64	-2.52396	0.120884	-20.8791	8.29253e-97	1.12861e-92	60681	ENSG00000141756	FKBP10	5481.92	1.2087	0.0811764	14.8898	3.83937e-50	5.27298e-46	4036	ENSG00000081479	LRP2	9323.08	-0.936995	0.0549794	-17.0426	3.96388e-65	5.24619e-61	6506	ENSG00000110436	SLC1A2	963.083	3.81148
55450	ENSG00000162545	CAMK2N1	724.792	-0.721523	0.0721891	-9.99491	1.60436e-23	2.12177e-19	4830	ENSG00000239672	NME1	1995.66	-2.20778	0.110089	-20.0545	1.84329e-89	2.50964e-85	7162	ENSG00000146242	TPBG	8431.69	2.76924	0.13278	20.8558	1.34955e-96	1.83673e-92	3181	ENSG00000122566	HNRNPA2B1	23007.6	-0.449263	0.0302166	-14.8681	5.31222e-50	7.2958e-46	6147	ENSG00000198242	RPL23A	8675.06	0.832776	0.0489032	17.0291	4.99861e-65	6.61566e-61	84790	ENSG00000167553	TUBA1C	4481.3	-2.77602
4193	ENSG00000135679	MDM2	3538.43	1.12632	0.112741	9.99033	1.68028e-23	2.22216e-19	3149	ENSG00000029993	HMGB3	10258.8	-0.923859	0.0462112	-19.9921	6.4488e-89	8.78004e-85	143686	ENSG00000149212	SESN3	2290.63	-2.45948	0.117933	-20.8549	1.37576e-96	1.87241e-92	6993	ENSG00000146425	DYNLT1	1649.13	-0.91923	0.0620046	-14.8252	1.00691e-49	1.38289e-45	429	ENSG00000139352	ASCL1	205.57	4.00649	0.235319	17.0258	5.29099e-65	7.00262e-61	3159	ENSG00000137309	HMGA1	31836.5	-1.30596
652	ENSG00000125378	BMP4	222.172	1.99338	0.199703	9.9817	1.83305e-23	2.42421e-19	3146	ENSG00000189403	HMGB1	14452.4	-1.06725	0.0535688	-19.923	2.56914e-88	3.49788e-84	81796	ENSG00000137571	SLCO5A1	498.69	-4.43078	0.212929	-20.8087	3.60661e-96	4.90859e-92	990	ENSG00000094804	CDC6	317.137	-2.19635	0.14819	-14.8212	1.06889e-49	1.46801e-45	6091	ENSG00000169855	ROBO1	2588.72	-1.10101	0.0647325	-17.0085	7.09845e-65	9.3948e-61	9201	ENSG00000133083	DCLK1	2637.88	1.99145
90355	ENSG00000181751	C5orf30	808.568	-0.65094	0.0653965	-9.95375	2.42868e-23	3.21192e-19	2079	ENSG00000100632	ERH	4265.81	-1.1383	0.0572252	-19.8917	4.80465e-88	6.54153e-84	6222	ENSG00000231500	RPS18	56175.1	2.89438	0.139376	20.7666	8.67109e-96	1.18014e-91	22872	ENSG00000138674	SEC31A	7804.46	0.879109	0.0593471	14.813	1.20699e-49	1.65768e-45	23499	ENSG00000127603	MACF1	8473.92	-1.09545	0.064504	-16.9826	1.10478e-64	1.46217e-60	8788	ENSG00000185559	DLK1	6822.69	-1.76126
595	ENSG00000110092	CCND1	12058.5	0.772663	0.07807	9.89706	4.28691e-23	5.66944e-19	7167	ENSG00000111669	TPI1	19892.1	-1.36956	0.0692332	-19.7819	4.26557e-87	5.80758e-83	55194	ENSG00000142694	EVA1B	475.834	3.95653	0.190729	20.7443	1.38121e-95	1.87982e-91	375	ENSG00000143761	ARF1	13844	0.933564	0.0631793	14.7764	2.07918e-49	2.85555e-45	90050	ENSG00000140067	FAM181A	923.385	1.48843	0.0877339	16.9653	1.4838e-64	1.96381e-60	6142	ENSG00000105640	RPL18A	24469.1	-1.2309
64393	ENSG00000172667	ZMAT3	3185.92	0.892058	0.0901468	9.89561	4.34941e-23	5.7521e-19	3481	ENSG00000167244	IGF2	1838.13	2.42759	0.123035	19.731	1.16895e-86	1.59152e-82	51673	ENSG00000159713	TPPP3	1576.28	3.01965	0.145848	20.7041	3.18136e-95	4.32983e-91	54969	ENSG00000056050	HPF1	697.358	-1.06723	0.0722762	-14.7661	2.42515e-49	3.3307e-45	7482	ENSG00000134245	WNT2B	1099.97	-1.92344	0.113679	-16.9199	3.20878e-64	4.24682e-60	4212	ENSG00000134138	MEIS2	5133.43	2.18252
5100	ENSG00000136099	PCDH8	415.48	-1.14695	0.11608	-9.88072	5.04711e-23	6.6748e-19	9411	ENSG00000137962	ARHGAP29	838.538	3.04703	0.154494	19.7226	1.37887e-86	1.87734e-82	83871	ENSG00000109113	RAB34	1557.57	2.99159	0.144494	20.7039	3.19491e-95	4.34827e-91	55245	ENSG00000101019	UQCC1	3037.7	1.36765	0.0926981	14.7538	2.90811e-49	3.99399e-45	10418	ENSG00000262655	SPON1	1387.36	-1.33945	0.0796069	-16.8258	1.57937e-63	2.09029e-59	23543	ENSG00000100320	RBFOX2	6323.1	1.47649
1192	ENSG00000213719	CLIC1	3589.99	-0.472794	0.0479671	-9.85662	6.41763e-23	8.48732e-19	5226	ENSG00000142657	PGD	7319.49	-1.25449	0.0640274	-19.5931	1.77242e-85	2.41315e-81	23475	ENSG00000103485	QPRT	2967.76	2.79734	0.135161	20.6964	3.73377e-95	5.08166e-91	54872	ENSG00000174227	PIGG	1615.9	1.29785	0.088409	14.68	8.6564e-49	1.18887e-44	79006	ENSG00000103260	METRN	2708.96	1.05006	0.0624676	16.8096	2.07487e-63	2.74609e-59	22836	ENSG00000164292	RHOBTB3	1997.47	1.93957
25878	ENSG00000101825	MXRA5	1512	0.520558	0.0532406	9.77746	1.40704e-22	1.8608e-18	5425	ENSG00000106628	POLD2	3116.67	-1.29717	0.0662216	-19.5883	1.94528e-85	2.6485e-81	6188	ENSG00000149273	RPS3	74009.4	2.72136	0.131597	20.6795	5.30343e-95	7.21797e-91	79075	ENSG00000136982	DSCC1	136.162	-2.24201	0.153454	-14.6103	2.41422e-48	3.31569e-44	6142	ENSG00000105640	RPL18A	23165.3	0.896603	0.0538	16.6655	2.33678e-62	3.09273e-58	8997	ENSG00000160145	KALRN	2045.15	2.05982
10675	ENSG00000114646	CSPG5	155.225	-1.34433	0.137509	-9.77637	1.42225e-22	1.88092e-18	9377	ENSG00000178741	COX5A	2236.77	-1.11903	0.057344	-19.5144	8.28985e-85	1.12866e-80	6187	ENSG00000140988	RPS2	102908	2.58679	0.125398	20.6286	1.52099e-94	2.07007e-90	8894	ENSG00000125977	EIF2S2	4528.08	-0.62663	0.0430153	-14.5676	4.51302e-48	6.19818e-44	6222	ENSG00000231500	RPS18	24283.7	0.753705	0.0454375	16.5877	8.55052e-62	1.13166e-57	79875	ENSG00000187720	THSD4	1007.7	3.36273
1496	ENSG00000066032	CTNNA2	1724.35	0.957697	0.0984175	9.73096	2.2248e-22	2.94229e-18	8841	ENSG00000171720	HDAC3	2418.51	-1.17861	0.0604484	-19.4978	1.14597e-84	1.56023e-80	6204	ENSG00000124614	RPS10	38467.9	2.7807	0.134842	20.6219	1.7466e-94	2.37713e-90	11273	ENSG00000168488	ATXN2L	8293.01	0.714308	0.0490524	14.5621	4.89038e-48	6.71645e-44	3912	ENSG00000091136	LAMB1	1444.1	-1.67508	0.101311	-16.5341	2.08574e-61	2.76047e-57	6496	ENSG00000138083	SIX3	2503.53	1.8756
4093	ENSG00000120693	SMAD9	196.786	2.00594	0.207199	9.68122	3.6238e-22	4.79248e-18	23499	ENSG00000127603	MACF1	13419.4	1.24317	0.0637855	19.4898	1.33992e-84	1.82431e-80	51065	ENSG00000185088	RPS27L	5584.17	2.69732	0.131207	20.5578	6.55031e-94	8.91498e-90	5705	ENSG00000087191	PSMC5	1698.86	-0.815552	0.056012	-14.5603	5.02202e-48	6.89724e-44	2201	ENSG00000138829	FBN2	6150.43	-1.42613	0.0863812	-16.5097	3.12519e-61	4.13618e-57	5163	ENSG00000152256	PDK1	1343.19	-2.33626
57683	ENSG00000204186	ZDBF2	4133.48	0.945913	0.0980044	9.65174	4.83266e-22	6.3912e-18	231	ENSG00000085662	AKR1B1	4125.12	-1.58897	0.0817189	-19.4444	3.25343e-84	4.42954e-80	1381	ENSG00000166426	CRABP1	10142.2	2.39409	0.116457	20.5578	6.55315e-94	8.91884e-90	5252	ENSG00000112511	PHF1	2423.83	1.01303	0.0696933	14.5356	7.20612e-48	9.89688e-44	7001	ENSG00000167815	PRDX2	8673.61	0.888433	0.0539343	16.4725	5.78219e-61	7.65272e-57	5230	ENSG00000102144	PGK1	12288	-2.03529
3339	ENSG00000142798	HSPG2	6010.42	0.491875	0.0511413	9.61796	6.71467e-22	8.88015e-18	55738	ENSG00000101199	ARFGAP1	4596.91	1.27264	0.0655105	19.4264	4.61237e-84	6.27975e-80	283450	ENSG00000173064	HECTD4	2507.36	-3.23996	0.157914	-20.5173	1.50831e-93	2.05281e-89	4678	ENSG00000132780	NASP	4695.62	-1.13302	0.0779795	-14.5297	7.85592e-48	1.07893e-43	9760	ENSG00000198846	TOX	404.227	2.28067	0.138701	16.4431	9.39323e-61	1.24319e-56	26002	ENSG00000079931	MOXD1	1214.69	3.56824
7480	ENSG00000169884	WNT10B	183.044	2.28705	0.237954	9.61133	7.1618e-22	9.47148e-18	126299	ENSG00000131116	ZNF428	1839.78	-1.25394	0.0646571	-19.3937	8.72961e-84	1.18854e-79	4299	ENSG00000172493	AFF1	1003.1	-3.14847	0.153678	-20.4875	2.78298e-93	3.78764e-89	57568	ENSG00000116991	SIPA1L2	4370.15	0.784789	0.0541383	14.496	1.2838e-47	1.76317e-43	5784	ENSG00000152104	PTPN14	1298.03	-1.46681	0.0895281	-16.3838	2.49699e-60	3.30476e-56	340533	ENSG00000050030	NEXMIF	955.718	2.79829
5077	ENSG00000135903	PAX3	216.705	1.90907	0.199598	9.56462	1.12616e-21	1.48935e-17	348262	ENSG00000225663	MCRIP1	2632.06	-1.29113	0.0669123	-19.2959	5.81421e-83	7.91605e-79	6168	ENSG00000197756	RPL37A	51037.7	2.72148	0.133212	20.4296	9.12614e-93	1.24207e-88	3485	ENSG00000115457	IGFBP2	17321.4	1.32037	0.0911262	14.4895	1.41119e-47	1.93813e-43	226	ENSG00000149925	ALDOA	22795.7	1.06864	0.0653669	16.3483	4.47421e-60	5.92162e-56	29767	ENSG00000128872	TMOD2	1354.69	3.23418
467	ENSG00000162772	ATF3	702.723	0.885323	0.09367	9.45151	3.33974e-21	4.4168e-17	1381	ENSG00000166426	CRABP1	3321.05	-1.17219	0.0611927	-19.1557	8.68316e-82	1.18221e-77	29994	ENSG00000123636	BAZ2B	3085.93	-3.02586	0.148274	-20.4072	1.44315e-92	1.96413e-88	9909	ENSG00000198837	DENND4B	3130.02	1.18471	0.0818684	14.4709	1.85073e-47	2.5418e-43	341640	ENSG00000150893	FREM2	1257.84	-1.42706	0.0878439	-16.2455	2.40555e-59	3.18375e-55	11224	ENSG00000136942	RPL35	13439.3	-1.39641
7405	ENSG00000198382	UVRAG	766.373	0.651004	0.0690761	9.42445	4.32366e-21	5.71804e-17	157695	ENSG00000180190	TDRP	1300.47	1.66039	0.0867068	19.1494	9.78146e-82	1.33175e-77	440730	ENSG00000119283	TRIM67	553.385	-5.24577	0.257244	-20.3922	1.96211e-92	2.67043e-88	7334	ENSG00000177889	UBE2N	2809.43	-1.08621	0.0750689	-14.4696	1.88673e-47	2.59124e-43	23468	ENSG00000094916	CBX5	17794.5	-1.04702	0.0645389	-16.2231	3.46341e-59	4.58383e-55	1832	ENSG00000096696	DSP	918.018	-3.50559
9518	ENSG00000130513	GDF15	198.53	1.49589	0.158893	9.41446	4.75539e-21	6.289e-17	7148	ENSG00000168477	TNXB	628.592	2.43079	0.128741	18.8812	1.62927e-79	2.21825e-75	2173	ENSG00000164434	FABP7	17613.5	2.82254	0.138464	20.3847	2.28741e-92	3.11317e-88	5179	ENSG00000181195	PENK	106.013	-3.42769	0.236916	-14.4679	1.9316e-47	2.65286e-43	63973	ENSG00000178403	NEUROG2	289.598	2.70168	0.167233	16.1552	1.0442e-58	1.38199e-54	6222	ENSG00000231500	RPS18	24212.8	-1.3382
3490	ENSG00000163453	IGFBP7	220.589	1.62052	0.17227	9.40688	5.11095e-21	6.75923e-17	7976	ENSG00000104290	FZD3	13187.6	1.81821	0.0963836	18.8643	2.24224e-79	3.05281e-75	55870	ENSG00000116539	ASH1L	1832.48	-3.38145	0.165941	-20.3775	2.65054e-92	3.60738e-88	84916	ENSG00000141076	UTP4	866.294	-1.27805	0.0884875	-14.4432	2.76536e-47	3.79795e-43	6165	ENSG00000182899	RPL35A	13280	0.779223	0.0484463	16.0843	3.2898e-58	4.35405e-54	6857	ENSG00000067715	SYT1	2190.59	2.02829
134	ENSG00000163485	ADORA1	206.23	1.20291	0.128169	9.38538	6.26894e-21	8.29068e-17	57654	ENSG00000163945	UVSSA	1114.8	2.09281	0.110997	18.8547	2.6902e-79	3.6627e-75	26002	ENSG00000079931	MOXD1	1217.3	-2.84218	0.13971	-20.3434	5.3123e-92	7.23004e-88	90338	ENSG00000170949	ZNF160	2757.89	1.33875	0.092825	14.4223	3.74732e-47	5.14657e-43	3925	ENSG00000117632	STMN1	10022.2	0.832687	0.0519092	16.0412	6.58388e-58	8.71377e-54	3099	ENSG00000159399	HK2	2768.82	-2.25357
79071	ENSG00000170522	ELOVL6	3767.17	-0.52259	0.0562061	-9.29773	1.43471e-20	1.89741e-16	256987	ENSG00000164300	SERINC5	2077.71	1.99181	0.106524	18.6981	5.12779e-78	6.98149e-74	254863	ENSG00000205544	TMEM256	1702.93	3.37563	0.165942	20.3422	5.43801e-92	7.40114e-88	79618	ENSG00000147421	HMBOX1	1427.8	0.945946	0.0657409	14.389	6.06589e-47	8.33089e-43	54539	ENSG00000147123	NDUFB11	4906.51	0.924424	0.0579281	15.9581	2.5016e-57	3.31087e-53	6181	ENSG00000177600	RPLP2	9070.76	-1.23235
10950	ENSG00000154640	BTG3	1583.73	0.891221	0.0964643	9.23886	2.49128e-20	3.29472e-16	54704	ENSG00000164951	PDP1	3436.01	2.44708	0.131059	18.6716	8.4339e-78	1.14828e-73	84300	ENSG00000137288	UQCC2	2974.87	2.72512	0.134119	20.3186	8.79927e-92	1.19758e-87	93	ENSG00000114739	ACVR2B	8830.36	0.93291	0.06508	14.3348	1.32574e-46	1.82077e-42	3280	ENSG00000114315	HES1	697.314	1.6782	0.10518	15.9555	2.60824e-57	3.45201e-53	23199	ENSG00000131149	GSE1	3262.36	1.92495
79026	ENSG00000124942	AHNAK	3405.49	1.0525	0.114487	9.19315	3.81486e-20	5.04516e-16	115024	ENSG00000141698	NT5C3B	1643.61	-1.11794	0.0599138	-18.6591	1.06487e-77	1.44982e-73	1268	ENSG00000118432	CNR1	924.53	-3.4115	0.1682	-20.2824	1.84023e-91	2.50456e-87	3146	ENSG00000189403	HMGB1	12152.9	-0.892565	0.0624253	-14.2981	2.24796e-46	3.08734e-42	25862	ENSG00000164663	USP49	2630.8	-1.25989	0.0793151	-15.8846	8.09977e-57	1.072e-52	6227	ENSG00000171858	RPS21	8050.99	-1.52726
127281	ENSG00000157870	PRXL2B	1299	-0.50547	0.0551221	-9.17002	4.72942e-20	6.25466e-16	6647	ENSG00000142168	SOD1	3577.06	-1.14048	0.0611283	-18.6571	1.10525e-77	1.5048e-73	3800	ENSG00000168280	KIF5C	11019.7	-3.60182	0.177621	-20.2781	2.00639e-91	2.73069e-87	875	ENSG00000160200	CBS	1953.79	-1.22147	0.0855181	-14.2832	2.7868e-46	3.82739e-42	7078	ENSG00000100234	TIMP3	1002.79	-1.48605	0.0938049	-15.8419	1.5997e-56	2.1172e-52	23467	ENSG00000221890	NPTXR	1671.95	2.18589
127707	ENSG00000179023	KLHDC7A	67.9064	2.35858	0.259986	9.07193	1.16924e-19	1.54632e-15	2113	ENSG00000134954	ETS1	355.793	2.8239	0.151544	18.6341	1.69902e-77	2.31322e-73	6157	ENSG00000166441	RPL27A	47675.8	2.70634	0.133529	20.2678	2.47372e-91	3.36673e-87	3720	ENSG00000008083	JARID2	3817.01	0.704733	0.0494024	14.2652	3.60792e-46	4.95511e-42	6175	ENSG00000089157	RPLP0	52206	0.783525	0.0495271	15.8201	2.26042e-56	2.99166e-52	92737	ENSG00000187957	DNER	1835.03	2.19465
5013	ENSG00000115507	OTX1	2576.42	0.960712	0.105955	9.06716	1.22161e-19	1.61558e-15	10114	ENSG00000110422	HIPK3	1260.9	1.30205	0.0698987	18.6276	1.91837e-77	2.61186e-73	6223	ENSG00000105372	RPS19	62406.6	2.86245	0.141255	20.2645	2.64768e-91	3.60349e-87	29968	ENSG00000135069	PSAT1	3770.56	-1.08061	0.0757849	-14.2589	3.94804e-46	5.42223e-42	83872	ENSG00000143341	HMCN1	638.887	-1.71366	0.108383	-15.8112	2.60571e-56	3.44865e-52	55553	ENSG00000110693	SOX6	2049.35	1.98879
147495	ENSG00000154856	APCDD1	484.097	1.37373	0.152106	9.0314	1.69485e-19	2.24144e-15	5901	ENSG00000132341	RAN	13810.4	-1.15537	0.0621844	-18.5798	4.68221e-77	6.37483e-73	6208	ENSG00000164587	RPS14	52110.4	2.74875	0.135902	20.2259	5.79039e-91	7.88073e-87	1316	ENSG00000067082	KLF6	3662.64	1.05491	0.074209	14.2153	7.36075e-46	1.01093e-41	10252	ENSG00000164056	SPRY1	848.971	-1.65893	0.105032	-15.7945	3.39551e-56	4.49396e-52	1268	ENSG00000118432	CNR1	1076.72	2.96547
10123	ENSG00000188042	ARL4C	10304.9	0.67296	0.0746762	9.01171	2.0287e-19	2.68296e-15	9583	ENSG00000197217	ENTPD4	3564.97	1.34581	0.0724412	18.578	4.84193e-77	6.59229e-73	1643	ENSG00000134574	DDB2	2660.06	2.68809	0.132925	20.2227	6.18658e-91	8.41993e-87	10765	ENSG00000117139	KDM5B	14567.9	0.642955	0.0452929	14.1955	9.7701e-46	1.34183e-41	2823	ENSG00000150625	GPM6A	1056.63	1.46803	0.0929749	15.7895	3.67461e-56	4.86334e-52	5210	ENSG00000114268	PFKFB4	1558.17	-2.621
9935	ENSG00000204103	MAFB	304.331	2.17993	0.242233	8.99933	2.271e-19	3.0034e-15	8471	ENSG00000133124	IRS4	1632.51	1.50817	0.0812561	18.5607	6.68213e-77	9.09773e-73	6633	ENSG00000125743	SNRPD2	7961.42	2.77585	0.137457	20.1943	1.09879e-90	1.49545e-86	8897	ENSG00000100330	MTMR3	3868.34	0.745251	0.0526537	14.1538	1.7689e-45	2.42941e-41	3485	ENSG00000115457	IGFBP2	19059.9	0.886917	0.0561969	15.7823	4.11839e-56	5.45069e-52	4741	ENSG00000104722	NEFM	3730.82	1.897
79605	ENSG00000177614	PGBD5	248.417	-0.965727	0.107333	-8.99749	2.30941e-19	3.0542e-15	57720	ENSG00000148358	GPR107	5260.78	0.855562	0.0461322	18.5459	8.80627e-77	1.19897e-72	7479	ENSG00000075290	WNT8B	1935.43	3.32673	0.164922	20.1715	1.74242e-90	2.37144e-86	8520	ENSG00000128708	HAT1	878.379	-1.25554	0.0887261	-14.1507	1.84871e-45	2.53902e-41	3099	ENSG00000159399	HK2	2902.87	1.25327	0.0794111	15.782	4.13842e-56	5.4772e-52	6860	ENSG00000132872	SYT4	1312.51	2.49433
3983	ENSG00000099204	ABLIM1	3137.38	0.615488	0.0686852	8.961	3.21756e-19	4.25522e-15	7086	ENSG00000163931	TKT	11883	-0.751386	0.0405461	-18.5316	1.1477e-76	1.56259e-72	84460	ENSG00000166432	ZMAT1	600.792	-3.26082	0.161853	-20.1468	2.86983e-90	3.90584e-86	57683	ENSG00000204186	ZDBF2	6211.87	0.845112	0.0598438	14.122	2.78134e-45	3.81989e-41	56999	ENSG00000163638	ADAMTS9	1047.45	-1.53814	0.0976061	-15.7586	5.99081e-56	7.92884e-52	2597	ENSG00000111640	GAPDH	98804.5	-1.52689
50484	ENSG00000048392	RRM2B	2924.64	0.897106	0.100481	8.92807	4.33501e-19	5.73305e-15	9765	ENSG00000039319	ZFYVE16	2956.77	1.38796	0.0750396	18.4964	2.20938e-76	3.00807e-72	6210	ENSG00000134419	RPS15A	46060.8	2.63462	0.13081	20.1409	3.23581e-90	4.40394e-86	2049	ENSG00000182580	EPHB3	2344.24	1.2924	0.0916367	14.1035	3.61412e-45	4.96363e-41	6208	ENSG00000164587	RPS14	19832.2	0.788648	0.0500966	15.7426	7.72607e-56	1.02255e-51	27338	ENSG00000108106	UBE2S	5982.54	-1.56224
8794	ENSG00000173535	TNFRSF10C	166.702	1.59765	0.179226	8.91413	4.91651e-19	6.50209e-15	2224	ENSG00000160752	FDPS	6514.79	-1.44248	0.0782187	-18.4417	6.08073e-76	8.27891e-72	65267	ENSG00000196632	WNK3	1020.47	-3.5739	0.177468	-20.1383	3.40853e-90	4.63901e-86	22820	ENSG00000181789	COPG1	5473.2	0.775897	0.0551509	14.0686	5.92082e-45	8.13166e-41	6168	ENSG00000197756	RPL37A	21272.1	0.752213	0.0479035	15.7027	1.44997e-55	1.91904e-51	28996	ENSG00000064393	HIPK2	9064.24	2.13182
80206	ENSG00000134775	FHOD3	1727.17	-0.538182	0.0604253	-8.90656	5.26414e-19	6.96183e-15	7538	ENSG00000128016	ZFP36	428.477	2.89741	0.157233	18.4274	7.91333e-76	1.0774e-71	3315	ENSG00000106211	HSPB1	2763.86	2.82294	0.140383	20.1088	6.17857e-90	8.40903e-86	5792	ENSG00000142949	PTPRF	16912	0.935907	0.066538	14.0658	6.16612e-45	8.46854e-41	293	ENSG00000169100	SLC25A6	5524.81	0.894046	0.0574169	15.5711	1.14379e-54	1.5138e-50	11065	ENSG00000175063	UBE2C	5618.54	-1.70797
10763	ENSG00000132688	NES	32568.9	-0.468586	0.0527483	-8.88343	6.48287e-19	8.57359e-15	23527	ENSG00000114331	ACAP2	1836.3	1.21874	0.0661376	18.4273	7.93324e-76	1.08011e-71	6169	ENSG00000172809	RPL38	18376.1	2.61898	0.13025	20.1072	6.37656e-90	8.6785e-86	54890	ENSG00000091542	ALKBH5	7115.14	1.25895	0.0900854	13.9751	2.21226e-44	3.03832e-40	6137	ENSG00000167526	RPL13	34684.2	0.930607	0.059706	15.5865	8.99412e-55	1.19037e-50	6659	ENSG00000124766	SOX4	13302.1	1.35699
10297	ENSG00000115266	APC2	1052.77	-0.732241	0.0825023	-8.8754	6.96798e-19	9.21515e-15	80852	ENSG00000144596	GRIP2	1103.91	1.65645	0.0899739	18.4104	1.08517e-75	1.47746e-71	6155	ENSG00000131469	RPL27	29625	2.68247	0.133653	20.0705	1.33664e-89	1.81917e-85	2983	ENSG00000061918	GUCY1B1	1346.92	1.03162	0.0741511	13.9124	5.32902e-44	7.31887e-40	6204	ENSG00000124614	RPS10	19174.1	0.801958	0.0515763	15.549	1.61729e-54	2.14049e-50	249	ENSG00000162551	ALPL	2920.77	-1.77034
7301	ENSG00000092445	TYRO3	2870.26	-0.589943	0.0665947	-8.85871	8.09492e-19	1.07055e-14	1756	ENSG00000198947	DMD	2890.29	1.22597	0.066613	18.4044	1.21169e-75	1.64971e-71	6171	ENSG00000229117	RPL41	57633.9	2.60683	0.129895	20.0688	1.38419e-89	1.88388e-85	226	ENSG00000149925	ALDOA	31507.3	1.481	0.106743	13.8744	9.05852e-44	1.2441e-39	7414	ENSG00000035403	VCL	6828.03	-1.09016	0.0701173	-15.5477	1.64913e-54	2.18263e-50	10383	ENSG00000188229	TUBB4B	12773	-1.47335
148281	ENSG00000134207	SYT6	96.9069	-1.92922	0.218539	-8.82781	1.0675e-18	1.41177e-14	54927	ENSG00000106554	CHCHD3	1929.8	-0.900995	0.0489711	-18.3985	1.34986e-75	1.83783e-71	23544	ENSG00000100095	SEZ6L	527.127	-3.55823	0.177342	-20.0642	1.51732e-89	2.06507e-85	7058	ENSG00000186340	THBS2	890.246	1.98477	0.14314	13.8659	1.0197e-43	1.40046e-39	5451	ENSG00000143190	POU2F1	3018.2	-1.34273	0.0864771	-15.527	2.27618e-54	3.01253e-50	9369	ENSG00000021645	NRXN3	1046.35	3.11783
5292	ENSG00000137193	PIM1	1102.95	0.755784	0.0856616	8.82291	1.11528e-18	1.47496e-14	2146	ENSG00000106462	EZH2	2708.89	-1.18814	0.0646016	-18.3918	1.52906e-75	2.08182e-71	11224	ENSG00000136942	RPL35	26338.9	2.64905	0.132065	20.0587	1.69378e-89	2.30523e-85	84320	ENSG00000230124	ACBD6	1217.96	-0.860869	0.0622208	-13.8357	1.55197e-43	2.13147e-39	1397	ENSG00000182809	CRIP2	854.39	1.43231	0.0922626	15.5243	2.37718e-54	3.1462e-50	3875	ENSG00000111057	KRT18	631.868	-4.16709
10084	ENSG00000102103	PQBP1	1245.37	0.584402	0.0665574	8.78042	1.62862e-18	2.15385e-14	9158	ENSG00000172500	FIBP	994.023	-1.62499	0.0884376	-18.3744	2.10482e-75	2.86571e-71	6147	ENSG00000198242	RPL23A	21211.5	2.65712	0.132584	20.041	2.41677e-89	3.28923e-85	3376	ENSG00000196305	IARS1	4210.7	-1.0439	0.07569	-13.7918	2.85423e-43	3.92e-39	1756	ENSG00000198947	DMD	2059.25	-1.06669	0.068743	-15.5171	2.65968e-54	3.52008e-50	4644	ENSG00000197535	MYO5A	2870.09	2.09327
22915	ENSG00000138722	MMRN1	2155.48	0.906961	0.103358	8.77491	1.71035e-18	2.26194e-14	1945	ENSG00000243364	EFNA4	516.546	-1.57777	0.0858855	-18.3707	2.25603e-75	3.07159e-71	26108	ENSG00000171016	PYGO1	987.754	-2.69332	0.134821	-19.977	8.72415e-89	1.18736e-84	55170	ENSG00000198890	PRMT6	657.6	-1.27678	0.092594	-13.7891	2.96593e-43	4.07342e-39	64943	ENSG00000168268	NT5DC2	6703.33	0.891531	0.057474	15.5119	2.88285e-54	3.81546e-50	23089	ENSG00000242265	PEG10	17246.9	1.47812
11211	ENSG00000111432	FZD10	167.405	1.47042	0.167805	8.7627	1.90636e-18	2.52116e-14	89	ENSG00000248746	ACTN3	369.993	4.41576	0.240618	18.3517	3.1998e-75	4.35653e-71	3097	ENSG00000010818	HIVEP2	622.115	-3.87709	0.194225	-19.9619	1.18138e-88	1.60786e-84	23461	ENSG00000154265	ABCA5	1264.11	1.24518	0.0903469	13.7823	3.25945e-43	4.47652e-39	348262	ENSG00000225663	MCRIP1	2669.55	1.04776	0.0676382	15.4906	4.01617e-54	5.3154e-50	324	ENSG00000134982	APC	3433.44	1.84973
10659	ENSG00000048740	CELF2	2362.9	-0.666478	0.076177	-8.74907	2.15121e-18	2.84497e-14	80223	ENSG00000156675	RAB11FIP1	2272.87	1.93552	0.105537	18.3397	3.9872e-75	5.42857e-71	6230	ENSG00000118181	RPS25	31290.7	2.62243	0.132081	19.8547	1.00303e-87	1.36512e-83	3184	ENSG00000138668	HNRNPD	7697.94	-0.694701	0.0504105	-13.7809	3.32223e-43	4.56275e-39	6141	ENSG00000063177	RPL18	19426.8	0.806261	0.0520663	15.4853	4.36166e-54	5.77265e-50	79727	ENSG00000131914	LIN28A	5625.58	-1.70796
140735	ENSG00000264364	DYNLL2	7185.8	-0.439173	0.0502233	-8.74441	2.24177e-18	2.96475e-14	27346	ENSG00000109084	TMEM97	3507.42	-1.03736	0.0565758	-18.3358	4.28806e-75	5.83819e-71	9446	ENSG00000148834	GSTO1	1177.83	3.3274	0.167719	19.8391	1.36917e-87	1.86344e-83	7200	ENSG00000170893	TRH	3364.13	2.33968	0.170775	13.7003	1.01037e-42	1.38764e-38	254263	ENSG00000174871	CNIH2	1234.27	1.26763	0.0824013	15.3836	2.10835e-53	2.7904e-49	2775	ENSG00000087258	GNAO1	3611.07	2.23672
10018	ENSG00000153094	BCL2L11	1419.37	-0.729963	0.083514	-8.74061	2.31855e-18	3.06628e-14	51218	ENSG00000182512	GLRX5	1481.73	-1.04266	0.0568977	-18.3252	5.20995e-75	7.09335e-71	51196	ENSG00000138193	PLCE1	628.459	-3.21719	0.162543	-19.7929	3.42843e-87	4.6661e-83	4081	ENSG00000180660	MAB21L1	1400.5	2.15261	0.157302	13.6846	1.25558e-42	1.72442e-38	6193	ENSG00000083845	RPS5	13316.1	0.851181	0.0553744	15.3714	2.54669e-53	3.37055e-49	6709	ENSG00000197694	SPTAN1	9902.86	1.2275
54331	ENSG00000186469	GNG2	1645.35	-0.696925	0.0797769	-8.73593	2.41663e-18	3.196e-14	30846	ENSG00000024422	EHD2	317.14	2.87954	0.157256	18.3111	6.74815e-75	9.18761e-71	4325	ENSG00000156103	MMP16	791.391	-3.69159	0.186573	-19.7863	3.9051e-87	5.31485e-83	57688	ENSG00000130449	ZSWIM6	4019.57	0.653828	0.047896	13.651	1.99188e-42	2.73564e-38	26047	ENSG00000174469	CNTNAP2	8632.1	-0.996637	0.0649158	-15.3528	3.39382e-53	4.49172e-49	57178	ENSG00000108175	ZMIZ1	7070.52	1.63017
3320	ENSG00000080824	HSP90AA1	70103.9	0.705618	0.0808433	8.72822	2.58707e-18	3.42139e-14	2597	ENSG00000111640	GAPDH	98513.2	-1.19491	0.0652814	-18.304	7.69087e-75	1.04711e-70	2572	ENSG00000136750	GAD2	551.317	-5.05485	0.255606	-19.7759	4.79835e-87	6.53056e-83	6240	ENSG00000167325	RRM1	3699.83	-0.747054	0.0548899	-13.61	3.49068e-42	4.7941e-38	6855	ENSG00000102003	SYP	621.105	1.73353	0.112973	15.3446	3.85037e-53	5.09597e-49	54541	ENSG00000168209	DDIT4	4644.25	-1.90256
27347	ENSG00000198648	STK39	602.62	0.694061	0.0795368	8.72629	2.63164e-18	3.48035e-14	1292	ENSG00000142173	COL6A2	2567.91	1.45034	0.0794381	18.2575	1.80343e-74	2.45536e-70	6232	ENSG00000177954	RPS27	40956	2.59995	0.131484	19.7739	4.99728e-87	6.8013e-83	641	ENSG00000197299	BLM	370.293	-1.65789	0.122589	-13.5241	1.12776e-41	1.54886e-37	114795	ENSG00000139364	TMEM132B	1562.41	-1.85763	0.121243	-15.3215	5.49174e-53	7.26831e-49	1164	ENSG00000123975	CKS2	3845.44	-2.01399
5142	ENSG00000184588	PDE4B	409.775	-0.819032	0.0941809	-8.69637	3.42658e-18	4.53165e-14	439	ENSG00000198356	GET3	1313.37	-1.5131	0.0830288	-18.2239	3.3378e-74	4.54441e-70	6217	ENSG00000105193	RPS16	34664.2	2.72182	0.138243	19.6887	2.69544e-86	3.6685e-82	79677	ENSG00000163029	SMC6	944.702	-0.89226	0.0659839	-13.5224	1.1536e-41	1.58435e-37	6209	ENSG00000115268	RPS15	15483.6	0.83933	0.0548775	15.2946	8.30383e-53	1.09901e-48	4736	ENSG00000198755	RPL10A	18062.7	-1.20877
5803	ENSG00000106278	PTPRZ1	17748.9	-0.499485	0.0575113	-8.68499	3.78789e-18	5.00948e-14	65003	ENSG00000174547	MRPL11	1674.43	-1.414	0.0776161	-18.2178	3.72818e-74	5.07592e-70	84631	ENSG00000185985	SLITRK2	696.646	-3.15611	0.160327	-19.6855	2.8736e-86	3.91097e-82	2521	ENSG00000089280	FUS	5856.56	-1.4711	0.108867	-13.5128	1.31352e-41	1.80398e-37	6155	ENSG00000131469	RPL27	13851.6	0.758474	0.0497579	15.2433	1.82424e-52	2.41438e-48	4192	ENSG00000110492	MDK	13906.3	-1.24765
23118	ENSG00000055208	TAB2	4450.15	0.395213	0.0455627	8.67403	4.17079e-18	5.51587e-14	401505	ENSG00000175768	TOMM5	1592.21	-1.1018	0.0605965	-18.1826	7.09287e-74	9.65695e-70	9201	ENSG00000133083	DCLK1	2360.04	-3.30521	0.168006	-19.6732	3.66223e-86	4.98429e-82	340371	ENSG00000185189	NRBP2	3524.62	1.05813	0.0785987	13.4625	2.59982e-41	3.57059e-37	387597	ENSG00000143195	ILDR2	2754.06	-1.00637	0.0661411	-15.2155	2.79115e-52	3.69408e-48	11278	ENSG00000118922	KLF12	2463.71	2.22696
6713	ENSG00000104549	SQLE	5881.81	-0.438639	0.0508634	-8.62387	6.47301e-18	8.56056e-14	375704	ENSG00000168913	ENHO	322.857	-1.96158	0.10812	-18.1425	1.47068e-73	2.00233e-69	6165	ENSG00000182899	RPL35A	31775.4	2.67394	0.135962	19.6669	4.14662e-86	5.64355e-82	509	ENSG00000165629	ATP5F1C	3031.61	-0.719953	0.0535084	-13.455	2.87894e-41	3.95393e-37	23269	ENSG00000174197	MGA	2522.01	-1.07841	0.0708867	-15.2131	2.89284e-52	3.82868e-48	429	ENSG00000139352	ASCL1	1421.79	2.46348
7846	ENSG00000167552	TUBA1A	33331.1	-0.417095	0.0484971	-8.60042	7.9428e-18	1.05044e-13	1718	ENSG00000116133	DHCR24	7634.33	-1.49228	0.0823499	-18.1212	2.16819e-73	2.95198e-69	6235	ENSG00000213741	RPS29	13823.1	2.93361	0.149188	19.6639	4.39657e-86	5.98373e-82	586	ENSG00000060982	BCAT1	9546.02	0.74957	0.0557599	13.4428	3.39283e-41	4.65972e-37	2597	ENSG00000111640	GAPDH	100350	0.84729	0.0556952	15.213	2.901e-52	3.83948e-48	26040	ENSG00000152217	SETBP1	2962.52	1.88382
219699	ENSG00000107731	UNC5B	862.173	0.633005	0.0736167	8.59865	8.06588e-18	1.06671e-13	3785	ENSG00000075043	KCNQ2	3257.9	-2.08689	0.115175	-18.1193	2.24489e-73	3.05642e-69	100381270	ENSG00000257315	ZBED6	1182.14	-4.09374	0.208347	-19.6486	5.94124e-86	8.08602e-82	9708	ENSG00000253767	PCDHGA8	305.839	2.21397	0.164992	13.4187	4.7018e-41	6.45745e-37	6176	ENSG00000137818	RPLP1	18742.9	0.849847	0.0559385	15.1925	3.96326e-52	5.24537e-48	26278	ENSG00000151835	SACS	4785.27	1.60852
1026	ENSG00000124762	CDKN1A	5133.49	1.06719	0.124365	8.58116	9.39197e-18	1.24209e-13	2971	ENSG00000122034	GTF3A	1248.56	-1.37121	0.0758856	-18.0695	5.54341e-73	7.54735e-69	25873	ENSG00000130255	RPL36	23172.2	2.61852	0.133294	19.6446	6.4282e-86	8.74878e-82	140688	ENSG00000197183	NOL4L	6216.31	0.802806	0.0598456	13.4146	4.96499e-41	6.81891e-37	55243	ENSG00000183853	KIRREL1	3803.28	-0.925863	0.0609788	-15.1834	4.5584e-52	6.03304e-48	10297	ENSG00000115266	APC2	7005.65	2.22923
9211	ENSG00000108231	LGI1	1753.37	0.805098	0.0941698	8.54943	1.237e-17	1.63593e-13	23034	ENSG00000020577	SAMD4A	941.684	2.06447	0.114391	18.0475	8.25386e-73	1.12376e-68	84418	ENSG00000120306	CYSTM1	1263.66	3.18124	0.162268	19.6049	1.40514e-85	1.91239e-81	23779	ENSG00000241484	ARHGAP8	187.8	2.33696	0.174211	13.4145	4.97125e-41	6.82752e-37	80055	ENSG00000197121	PGAP1	3090.88	-1.21361	0.0799444	-15.1807	4.74494e-52	6.27992e-48	2596	ENSG00000172020	GAP43	2153.57	2.80276
22943	ENSG00000107984	DKK1	300.575	4.70038	0.550634	8.53631	1.38573e-17	1.83263e-13	26509	ENSG00000138119	MYOF	2334.11	2.9322	0.162543	18.0396	9.5281e-73	1.29725e-68	6496	ENSG00000138083	SIX3	2233.51	-2.37827	0.121356	-19.5975	1.62471e-85	2.21123e-81	23389	ENSG00000123066	MED13L	7438.94	0.672608	0.0501519	13.4114	5.18287e-41	7.11816e-37	2783	ENSG00000172354	GNB2	5555.8	0.993471	0.0654535	15.1783	4.92569e-52	6.51915e-48	1462	ENSG00000038427	VCAN	12357.9	1.64297
4804	ENSG00000064300	NGFR	460.245	-1.03671	0.121685	-8.51961	1.60095e-17	2.11726e-13	79022	ENSG00000134291	TMEM106C	2565.67	-1.37165	0.0764956	-17.9311	6.73846e-72	9.17441e-68	6136	ENSG00000197958	RPL12	38952.9	2.56487	0.130965	19.5844	2.10027e-85	2.85847e-81	9509	ENSG00000087116	ADAMTS2	255.306	2.55981	0.191007	13.4016	5.91499e-41	8.12364e-37	8202	ENSG00000124151	NCOA3	1810.86	-1.10193	0.0728683	-15.1223	1.15501e-51	1.52866e-47	11215	ENSG00000023516	AKAP11	2732.89	1.78426
113763	ENSG00000188707	ZBED6CL	78.711	3.16747	0.371817	8.5189	1.61077e-17	2.13025e-13	6631	ENSG00000124562	SNRPC	2478.28	-1.18214	0.0660019	-17.9107	9.72749e-72	1.3244e-67	10659	ENSG00000048740	CELF2	4056.19	-3.37405	0.172346	-19.5772	2.41843e-85	3.29148e-81	3371	ENSG00000041982	TNC	1417.22	-2.26526	0.169449	-13.3683	9.258e-41	1.27149e-36	84668	ENSG00000122591	FAM126A	1685.51	-1.13176	0.0749744	-15.0953	1.73992e-51	2.30278e-47	9232	ENSG00000164611	PTTG1	3613.03	-1.75549
7471	ENSG00000125084	WNT1	249.071	1.89729	0.223244	8.49871	1.91706e-17	2.53532e-13	28958	ENSG00000183978	COA3	1094.75	-1.32603	0.0740359	-17.9106	9.75313e-72	1.32789e-67	51132	ENSG00000131263	RLIM	1879.21	-2.64086	0.135049	-19.5548	3.75699e-85	5.11326e-81	619207	ENSG00000214279	SCART1	193.02	2.446	0.182973	13.3681	9.28619e-41	1.27537e-36	92737	ENSG00000187957	DNER	356.603	2.1833	0.144646	15.094	1.77228e-51	2.34562e-47	2821	ENSG00000105220	GPI	8098.27	-1.4839
4035	ENSG00000123384	LRP1	10054	0.339683	0.0400465	8.48221	2.20958e-17	2.92216e-13	22913	ENSG00000125970	RALY	7707.5	-1.12844	0.0632984	-17.8273	4.33708e-71	5.90493e-67	55890	ENSG00000170412	GPRC5C	565.531	3.44014	0.17611	19.534	5.64331e-85	7.68055e-81	3320	ENSG00000080824	HSP90AA1	46633	-0.472079	0.0353928	-13.3383	1.38654e-40	1.90428e-36	6157	ENSG00000166441	RPL27A	20088.3	0.702669	0.0466041	15.0774	2.28073e-51	3.01855e-47	58508	ENSG00000055609	KMT2C	5412.01	2.37997
1298	ENSG00000049089	COL9A2	751.244	0.944201	0.111544	8.46486	2.56464e-17	3.39173e-13	1020	ENSG00000164885	CDK5	355.362	-1.88902	0.106137	-17.7979	7.34026e-71	9.99376e-67	26960	ENSG00000172915	NBEA	1615.95	-3.15456	0.16184	-19.4918	1.28876e-84	1.754e-80	80022	ENSG00000266714	MYO15B	369.786	2.08358	0.156388	13.3231	1.69791e-40	2.33191e-36	57507	ENSG00000168916	ZNF608	3871.62	-0.874336	0.0580406	-15.0642	2.78391e-51	3.68451e-47	440730	ENSG00000119283	TRIM67	562.438	4.34465
5099	ENSG00000169851	PCDH7	1417.89	1.15836	0.13688	8.46255	2.61602e-17	3.45969e-13	2804	ENSG00000173230	GOLGB1	6129.21	1.32404	0.0743994	17.7964	7.53903e-71	1.02644e-66	343702	ENSG00000260903	XKR7	782.75	-3.42799	0.176153	-19.4603	2.38403e-84	3.24466e-80	55631	ENSG00000066557	LRRC40	1181.32	-1.10966	0.0834664	-13.2946	2.48685e-40	3.41544e-36	490	ENSG00000070961	ATP2B1	3656.1	-1.12523	0.0747237	-15.0585	3.03419e-51	4.01575e-47	9043	ENSG00000008294	SPAG9	8793.42	1.53487
5366	ENSG00000141682	PMAIP1	142.265	1.474	0.174189	8.46209	2.62622e-17	3.47317e-13	5223	ENSG00000171314	PGAM1	11597.7	-1.48278	0.0833453	-17.7908	8.32767e-71	1.13381e-66	55217	ENSG00000185973	TMLHE	395.872	7.96587	0.409474	19.4539	2.70049e-84	3.67536e-80	5612	ENSG00000137492	THAP12	2980.74	-0.737683	0.0555369	-13.2828	2.91477e-40	4.00315e-36	57532	ENSG00000108256	NUFIP2	3926.72	-1.28338	0.0853048	-15.0446	3.7447e-51	4.95611e-47	862	ENSG00000079102	RUNX1T1	612.836	4.04036
26047	ENSG00000174469	CNTNAP2	22173	1.20476	0.142706	8.44221	3.11385e-17	4.11807e-13	3151	ENSG00000198830	HMGN2	16809.1	-1.14093	0.0641448	-17.7868	8.93861e-71	1.21699e-66	23405	ENSG00000100697	DICER1	5104.13	-3.81964	0.196363	-19.452	2.80519e-84	3.81787e-80	4173	ENSG00000104738	MCM4	3448.96	-1.79158	0.135065	-13.2646	3.71351e-40	5.10013e-36	53635	ENSG00000104960	PTOV1	6016.94	0.872876	0.0580444	15.0381	4.13394e-51	5.47127e-47	57690	ENSG00000078687	TNRC6C	2510.35	1.73482
8153	ENSG00000108830	RND2	1390.46	-0.577855	0.0685152	-8.43397	3.34141e-17	4.41902e-13	5439	ENSG00000005075	POLR2J	1350.31	-1.24654	0.0701421	-17.7716	1.17238e-70	1.5962e-66	6144	ENSG00000122026	RPL21	30321.3	2.53127	0.130146	19.4495	2.94151e-84	4.00339e-80	4522	ENSG00000100714	MTHFD1	1418.33	-1.10552	0.0835358	-13.2341	5.57791e-40	7.6607e-36	57060	ENSG00000090097	PCBP4	2587.03	1.17959	0.078605	15.0066	6.64737e-51	8.7978e-47	343702	ENSG00000260903	XKR7	846.98	3.01264
25805	ENSG00000095739	BAMBI	136.62	1.8955	0.224975	8.42541	3.59499e-17	4.75437e-13	51398	ENSG00000105583	WDR83OS	1385.47	-1.20127	0.067648	-17.7577	1.50261e-70	2.0458e-66	140710	ENSG00000149639	SOGA1	5077.63	-3.83643	0.197477	-19.4272	4.54211e-84	6.18181e-80	57180	ENSG00000133627	ACTR3B	992.366	-1.29286	0.0977061	-13.2322	5.7205e-40	7.85654e-36	5783	ENSG00000163629	PTPN13	7165.93	-0.919089	0.0613338	-14.985	9.19702e-51	1.21723e-46	6137	ENSG00000167526	RPL13	37182.3	-1.18927
5479	ENSG00000166794	PPIB	3310.08	0.481799	0.0571952	8.42377	3.64555e-17	4.82124e-13	9423	ENSG00000065320	NTN1	457.302	-1.71178	0.0964396	-17.7498	1.73123e-70	2.35707e-66	84530	ENSG00000139767	SRRM4	966.748	-4.44312	0.228906	-19.4102	6.3238e-84	8.60669e-80	6427	ENSG00000161547	SRSF2	3994.79	-0.768167	0.0580885	-13.2241	6.37189e-40	8.75115e-36	8828	ENSG00000118257	NRP2	627.642	-1.6694	0.111611	-14.9573	1.39544e-50	1.84687e-46	1463	ENSG00000130287	NCAN	4230.5	1.66876
8407	ENSG00000158710	TAGLN2	1199.07	0.717098	0.0852303	8.41365	3.97448e-17	5.25625e-13	9871	ENSG00000150961	SEC24D	1594.14	1.68449	0.0949511	17.7406	2.03627e-70	2.77238e-66	6224	ENSG00000008988	RPS20	44743.7	2.56766	0.13246	19.3844	1.046e-83	1.4236e-79	177	ENSG00000204305	AGER	496.558	1.6775	0.127087	13.1996	8.81916e-40	1.21122e-35	79948	ENSG00000129951	PLPPR3	3320.31	0.9854	0.0661245	14.9022	3.18993e-50	4.22187e-46	3148	ENSG00000164104	HMGB2	11983.5	-1.36875
8795	ENSG00000120889	TNFRSF10B	7251.24	0.476451	0.0566543	8.40978	4.10763e-17	5.43234e-13	5702	ENSG00000165916	PSMC3	2812.74	-1.50535	0.0850513	-17.6993	4.24505e-70	5.77964e-66	6218	ENSG00000182774	RPS17	45163.1	2.59948	0.134217	19.3678	1.444e-83	1.96528e-79	28988	ENSG00000136279	DBNL	1579.81	-0.958616	0.0726431	-13.1962	9.2219e-40	1.26654e-35	5050	ENSG00000079462	PAFAH1B3	2014.13	0.997483	0.0669864	14.8908	3.78093e-50	5.00406e-46	6633	ENSG00000125743	SNRPD2	4245.16	-1.58245
169792	ENSG00000107249	GLIS3	811.779	0.738119	0.0880439	8.38354	5.13596e-17	6.79231e-13	6385	ENSG00000124145	SDC4	2690.78	1.23914	0.0700539	17.6883	5.15836e-70	7.02311e-66	121053	ENSG00000151131	C12orf45	1103.3	2.63227	0.135916	19.3669	1.46883e-83	1.99908e-79	57534	ENSG00000101752	MIB1	13505.1	0.831428	0.0630805	13.1804	1.13755e-39	1.56232e-35	2023	ENSG00000074800	ENO1	61825.7	0.962243	0.0647268	14.8662	5.46113e-50	7.2278e-46	3014	ENSG00000188486	H2AX	11114.9	-1.3268
220441	ENSG00000176641	RNF152	1339.42	1.28154	0.153038	8.37405	5.56714e-17	7.36254e-13	3159	ENSG00000137309	HMGA1	33765.2	-0.894747	0.0506594	-17.662	8.22683e-70	1.12008e-65	6152	ENSG00000114391	RPL24	32901.7	2.62378	0.135585	19.3515	1.98073e-83	2.69578e-79	4303	ENSG00000184481	FOXO4	784.701	1.66408	0.126372	13.1681	1.33855e-39	1.83836e-35	5456	ENSG00000196767	POU3F4	277.917	2.63675	0.17741	14.8624	5.77903e-50	7.64855e-46	26011	ENSG00000149256	TENM4	3487.64	1.82081
2018	ENSG00000170370	EMX2	4688.64	0.475944	0.056892	8.36574	5.97406e-17	7.90069e-13	6132	ENSG00000161016	RPL8	34965.4	-0.949559	0.0537817	-17.6558	9.18097e-70	1.24999e-65	55079	ENSG00000153266	FEZF2	2923.88	2.92172	0.151203	19.3231	3.43242e-83	4.67153e-79	6507	ENSG00000079215	SLC1A3	4314.44	-2.66792	0.202649	-13.1652	1.39093e-39	1.9103e-35	401115	ENSG00000243449	C4orf48	669.072	1.67601	0.113394	14.7804	1.96142e-49	2.59594e-45	6155	ENSG00000131469	RPL27	14028.3	-1.27155
90427	ENSG00000104081	BMF	957.865	-0.588968	0.0712782	-8.26294	1.42129e-16	1.87966e-12	1155	ENSG00000105254	TBCB	2425.78	-1.2338	0.0699662	-17.6342	1.34664e-69	1.83345e-65	56853	ENSG00000101489	CELF4	624.721	-3.03219	0.157091	-19.3021	5.15719e-83	7.01894e-79	1983	ENSG00000100664	EIF5	6556.48	-0.781955	0.0594337	-13.1568	1.5559e-39	2.13688e-35	4762	ENSG00000181965	NEUROG1	177.816	3.23826	0.219534	14.7506	3.04858e-49	4.0348e-45	23077	ENSG00000005810	MYCBP2	3573.51	1.68271
441151	ENSG00000178233	TMEM151B	358.547	-1.09905	0.133021	-8.26225	1.42948e-16	1.89049e-12	10000	ENSG00000117020	AKT3	5930.26	1.34389	0.0762459	17.6258	1.56211e-69	2.12681e-65	79875	ENSG00000187720	THSD4	961.598	-3.8752	0.200953	-19.2842	7.29412e-83	9.9273e-79	55062	ENSG00000070540	WIPI1	504.602	1.35508	0.103397	13.1056	3.06e-39	4.20261e-35	6297	ENSG00000165821	SALL2	14046.6	-0.778052	0.052911	-14.7049	5.99454e-49	7.93377e-45	80034	ENSG00000178662	CSRNP3	2170.5	2.59575
1718	ENSG00000116133	DHCR24	8782.83	-0.565802	0.0685702	-8.25143	1.5651e-16	2.06984e-12	55066	ENSG00000090857	PDPR	3047.98	0.98874	0.0561058	17.6228	1.64675e-69	2.24206e-65	26040	ENSG00000152217	SETBP1	2219.97	-3.77693	0.195955	-19.2745	8.79093e-83	1.19645e-78	3106	ENSG00000234745	HLA-B	973.806	2.21072	0.168954	13.0848	4.02436e-39	5.52705e-35	5033	ENSG00000122884	P4HA1	2357.23	1.04898	0.0714817	14.6748	9.34905e-49	1.23735e-44	2334	ENSG00000155966	AFF2	3659.73	1.43955
302	ENSG00000182718	ANXA2	3840.82	0.533692	0.0647524	8.24204	1.69293e-16	2.23891e-12	259282	ENSG00000038219	BOD1L1	3733.74	1.47037	0.0835785	17.5927	2.80309e-69	3.81641e-65	100132247	ENSG00000243716	NPIPB5	1232.88	-3.47388	0.180282	-19.2692	9.75041e-83	1.32703e-78	9948	ENSG00000071127	WDR1	3084.1	-0.888682	0.0679616	-13.0762	4.50149e-39	6.18235e-35	2186	ENSG00000171634	BPTF	4295.93	-0.985915	0.0672414	-14.6623	1.12382e-48	1.48738e-44	23657	ENSG00000151012	SLC7A11	703.831	3.05488
92293	ENSG00000181234	TMEM132C	571.087	1.64235	0.199513	8.2318	1.84424e-16	2.43901e-12	54583	ENSG00000135766	EGLN1	1331.56	-1.08622	0.0618	-17.5763	3.73956e-69	5.09141e-65	200424	ENSG00000187605	TET3	2482.57	-3.96696	0.205875	-19.2688	9.81647e-83	1.33602e-78	10903	ENSG00000014914	MTMR11	175.162	2.45639	0.188441	13.0353	7.70198e-39	1.05779e-34	2182	ENSG00000068366	ACSL4	2478.65	-1.13463	0.0775449	-14.6319	1.75786e-48	2.32652e-44	25804	ENSG00000130520	LSM4	5247.23	-1.63667
4174	ENSG00000100297	MCM5	2836.71	-0.78673	0.095767	-8.21504	2.1209e-16	2.80489e-12	51645	ENSG00000137168	PPIL1	2125.21	-1.17687	0.0669729	-17.5723	4.01675e-69	5.4688e-65	80012	ENSG00000173889	PHC3	778.644	-2.97391	0.154347	-19.2676	1.00409e-82	1.36656e-78	81929	ENSG00000085415	SEH1L	893.51	-0.855687	0.0656718	-13.0297	8.28813e-39	1.13829e-34	10899	ENSG00000143543	JTB	1191.21	1.2095	0.0829393	14.583	3.60322e-48	4.76886e-44	26115	ENSG00000170921	TANC2	2638.31	2.30126
81557	ENSG00000187243	MAGED4B	4101.19	-0.463848	0.0567112	-8.17913	2.85893e-16	3.78093e-12	9497	ENSG00000033867	SLC4A7	3640.04	1.56497	0.0890802	17.5681	4.324e-69	5.88713e-65	6664	ENSG00000176887	SOX11	17695.4	-2.67664	0.139052	-19.2492	1.43313e-82	1.95049e-78	27340	ENSG00000120800	UTP20	532.916	-1.52605	0.117172	-13.0239	8.94281e-39	1.22821e-34	6164	ENSG00000109475	RPL34	8109.15	0.758871	0.0522046	14.5365	7.11593e-48	9.41794e-44	4130	ENSG00000166963	MAP1A	3758.09	1.63472
6171	ENSG00000229117	RPL41	20294.5	-0.291296	0.035616	-8.17882	2.86635e-16	3.79074e-12	55814	ENSG00000145734	BDP1	2204.15	1.30375	0.0744205	17.5187	1.03227e-68	1.40543e-64	114971	ENSG00000110536	PTPMT1	828.038	3.326	0.172822	19.2452	1.54863e-82	2.10768e-78	3925	ENSG00000117632	STMN1	19054.6	-0.982416	0.075685	-12.9803	1.58203e-38	2.17276e-34	55616	ENSG00000088280	ASAP3	1632.71	1.10399	0.0759594	14.534	7.37893e-48	9.76601e-44	6134	ENSG00000147403	RPL10	26001.1	-1.16048
1616	ENSG00000204209	DAXX	1874.64	-0.463549	0.0567012	-8.17528	2.95177e-16	3.90372e-12	3977	ENSG00000113594	LIFR	2132.11	1.65067	0.0943488	17.4953	1.55463e-68	2.11662e-64	6160	ENSG00000071082	RPL31	31120.3	2.57624	0.133884	19.2423	1.63715e-82	2.22817e-78	7026	ENSG00000185551	NR2F2	29200.7	0.791538	0.0611579	12.9425	2.58953e-38	3.55647e-34	7311	ENSG00000221983	UBA52	9219.66	0.781463	0.0538876	14.5017	1.18121e-47	1.56333e-43	230	ENSG00000109107	ALDOC	973.368	-2.4338
10769	ENSG00000145632	PLK2	2228.2	0.649149	0.0799048	8.12402	4.50987e-16	5.96431e-12	667	ENSG00000151914	DST	5179.08	1.49924	0.0857198	17.49	1.70705e-68	2.32414e-64	6173	ENSG00000241343	RPL36A	19530.4	2.66131	0.138362	19.2345	1.90507e-82	2.59281e-78	8099	ENSG00000111328	CDK2AP1	1386.04	-0.933537	0.0723272	-12.9071	4.10327e-38	5.63543e-34	26057	ENSG00000132466	ANKRD17	4504.83	-0.955378	0.065909	-14.4954	1.29513e-47	1.71411e-43	9859	ENSG00000143702	CEP170	5619.91	1.73146
25976	ENSG00000163659	TIPARP	550.763	0.761934	0.0939411	8.11077	5.03015e-16	6.65238e-12	2017	ENSG00000085733	CTTN	4127.54	1.18738	0.0679342	17.4784	2.09209e-68	2.84838e-64	7311	ENSG00000221983	UBA52	18705.1	2.51883	0.130973	19.2317	2.01022e-82	2.73592e-78	91947	ENSG00000140450	ARRDC4	4398.12	1.18994	0.0922956	12.8927	4.9457e-38	6.79242e-34	221833	ENSG00000164651	SP8	1989.07	-1.01876	0.0704217	-14.4666	1.97087e-47	2.60845e-43	23544	ENSG00000100095	SEZ6L	618.053	3.06196
3156	ENSG00000113161	HMGCR	9681.51	-0.373101	0.0461799	-8.07928	6.5151e-16	8.61621e-12	573	ENSG00000107262	BAG1	793.511	-1.8835	0.107862	-17.4621	2.78416e-68	3.79063e-64	27164	ENSG00000256463	SALL3	1278.6	-2.91054	0.152019	-19.1459	1.04686e-81	1.42477e-77	5695	ENSG00000136930	PSMB7	2639.02	-0.626548	0.0486441	-12.8802	5.81659e-38	7.9885e-34	51282	ENSG00000171222	SCAND1	1461.25	1.0863	0.0751383	14.4574	2.25218e-47	2.98075e-43	26053	ENSG00000158321	AUTS2	4226.17	2.08122
81035	ENSG00000158270	COLEC12	405.014	2.04639	0.253509	8.07229	6.89936e-16	9.12441e-12	7745	ENSG00000198315	ZKSCAN8	5156.24	1.24321	0.0712172	17.4566	3.06886e-68	4.17825e-64	3745	ENSG00000158445	KCNB1	1114.16	-4.23492	0.221266	-19.1395	1.18464e-81	1.61229e-77	100316904	ENSG00000205307	SAP25	196.711	2.22359	0.172872	12.8626	7.30689e-38	1.00353e-33	56243	ENSG00000120549	KIAA1217	781.901	-1.538	0.106828	-14.3969	5.41393e-47	7.16533e-43	5063	ENSG00000077264	PAK3	3307.7	2.41126
9924	ENSG00000135473	PAN2	1115.43	0.747677	0.0928727	8.05056	8.24142e-16	1.08993e-11	27125	ENSG00000072364	AFF4	5689.07	1.68225	0.0964572	17.4404	4.07358e-68	5.54618e-64	6159	ENSG00000162244	RPL29	40260.2	2.58897	0.135337	19.1298	1.42574e-81	1.94043e-77	2237	ENSG00000168496	FEN1	786.162	-1.38971	0.108459	-12.8133	1.38191e-37	1.89792e-33	6132	ENSG00000161016	RPL8	33230.4	0.770734	0.053571	14.3871	6.23188e-47	8.24789e-43	79776	ENSG00000091656	ZFHX4	6697.44	1.75211
9770	ENSG00000101265	RASSF2	412.443	-0.904576	0.112624	-8.03184	9.6019e-16	1.26985e-11	1717	ENSG00000172893	DHCR7	2261.35	-1.14728	0.0658666	-17.4183	5.99345e-68	8.16008e-64	23215	ENSG00000117523	PRRC2C	7554.75	-2.51754	0.131685	-19.1178	1.79409e-81	2.44175e-77	10725	ENSG00000102908	NFAT5	2834.16	1.214	0.0947532	12.8122	1.40029e-37	1.92315e-33	6169	ENSG00000172809	RPL38	7821.69	0.728568	0.0506717	14.3782	7.09049e-47	9.38426e-43	26960	ENSG00000172915	NBEA	2180.87	1.89791
1854	ENSG00000128951	DUT	1385.07	-0.541058	0.0675371	-8.01128	1.13524e-15	1.50136e-11	7334	ENSG00000177889	UBE2N	3660.09	-0.938375	0.0539005	-17.4094	7.00267e-68	9.53414e-64	201161	ENSG00000166582	CENPV	5739.22	2.60751	0.136416	19.1143	1.91866e-81	2.6113e-77	10036	ENSG00000167670	CHAF1A	579.423	-1.50548	0.117636	-12.7978	1.68594e-37	2.31546e-33	10250	ENSG00000133226	SRRM1	4985.21	-0.784611	0.0546838	-14.3481	1.09424e-46	1.44823e-42	744	ENSG00000066382	MPPED2	848.433	2.75752
57687	ENSG00000171724	VAT1L	5077.77	0.799862	0.0999232	8.00476	1.19695e-15	1.58297e-11	57819	ENSG00000204392	LSM2	1491.37	-0.905325	0.0520465	-17.3945	9.07698e-68	1.23583e-63	285598	ENSG00000175414	ARL10	1226.96	-2.63034	0.137673	-19.1057	2.26434e-81	3.08177e-77	867	ENSG00000110395	CBL	5705.31	0.675157	0.0528282	12.7802	2.11413e-37	2.90355e-33	10137	ENSG00000244462	RBM12	6630.56	-1.05962	0.0739337	-14.3321	1.37936e-46	1.82558e-42	6209	ENSG00000115268	RPS15	15950.9	-1.29853
27439	ENSG00000183307	TMEM121B	226.696	-0.955395	0.119423	-8.00007	1.24345e-15	1.64446e-11	6415	ENSG00000178980	SELENOW	2312.57	-1.42042	0.0817577	-17.3735	1.31069e-67	1.78451e-63	23089	ENSG00000242265	PEG10	11793.6	-3.1427	0.164514	-19.1029	2.38742e-81	3.24928e-77	23338	ENSG00000043143	JADE2	273.096	2.21504	0.173318	12.7802	2.11479e-37	2.90446e-33	5865	ENSG00000169213	RAB3B	1095.49	-1.24767	0.0872301	-14.3032	2.08872e-46	2.76443e-42	114798	ENSG00000178235	SLITRK1	583.247	3.44863
79658	ENSG00000071205	ARHGAP10	266.269	1.07244	0.134975	7.94542	1.93541e-15	2.55958e-11	558	ENSG00000167601	AXL	3470.73	1.60673	0.0924971	17.3706	1.37694e-67	1.8747e-63	64919	ENSG00000127152	BCL11B	327.717	-5.21964	0.273352	-19.0949	2.7823e-81	3.78671e-77	51586	ENSG00000099917	MED15	2065.11	0.732418	0.0573661	12.7674	2.4926e-37	3.42334e-33	800	ENSG00000122786	CALD1	3050.28	-1.06757	0.074647	-14.3016	2.13797e-46	2.82961e-42	5727	ENSG00000185920	PTCH1	5947.59	1.62182
6596	ENSG00000071794	HLTF	1591.63	0.533249	0.0671273	7.94385	1.96005e-15	2.59216e-11	1660	ENSG00000135829	DHX9	9796.93	-0.9529	0.0548752	-17.3649	1.52251e-67	2.0729e-63	114088	ENSG00000100505	TRIM9	681.362	-3.20015	0.167876	-19.0625	5.16972e-81	7.03599e-77	7145	ENSG00000079308	TNS1	1014.51	1.70205	0.133363	12.7626	2.65366e-37	3.64454e-33	8826	ENSG00000140575	IQGAP1	3358.46	-1.08591	0.0759303	-14.3014	2.14434e-46	2.83804e-42	56853	ENSG00000101489	CELF4	673.255	3.34694
2983	ENSG00000061918	GUCY1B1	601.936	0.79461	0.100083	7.93955	2.02918e-15	2.68359e-11	10133	ENSG00000123240	OPTN	1006.93	1.42607	0.0824896	17.2878	5.81049e-67	7.91098e-63	85463	ENSG00000149289	ZC3H12C	1214.77	-3.51104	0.184198	-19.0613	5.29902e-81	7.21196e-77	3433	ENSG00000119922	IFIT2	92.2908	-2.66598	0.20903	-12.7541	2.95812e-37	4.06269e-33	8683	ENSG00000111786	SRSF9	5428.39	0.813333	0.0568774	14.2997	2.19619e-46	2.90665e-42	140710	ENSG00000149639	SOGA1	7049.13	1.55261
23220	ENSG00000110042	DTX4	8274.35	-0.532069	0.0671947	-7.91831	2.40769e-15	3.18417e-11	8666	ENSG00000130811	EIF3G	3378.4	-0.778052	0.045032	-17.2778	6.91715e-67	9.4177e-63	6193	ENSG00000083845	RPS5	28092.8	2.63262	0.138165	19.0542	6.06565e-81	8.25534e-77	22876	ENSG00000198825	INPP5F	3665.36	1.74275	0.137445	12.6796	7.66755e-37	1.05306e-32	6207	ENSG00000110700	RPS13	8901.96	0.704052	0.0492619	14.292	2.45395e-46	3.24781e-42	6203	ENSG00000170889	RPS9	14927.6	-1.21386
7694	ENSG00000176293	ZNF135	204.324	1.09184	0.138022	7.91062	2.56117e-15	3.38714e-11	10541	ENSG00000136938	ANP32B	5894.84	-0.843118	0.0488088	-17.2739	7.39829e-67	1.00728e-62	6156	ENSG00000156482	RPL30	29407.3	2.57006	0.134953	19.0441	7.35309e-81	1.00076e-76	23492	ENSG00000100307	CBX7	457.474	1.6653	0.131388	12.6747	8.16917e-37	1.12195e-32	55818	ENSG00000115548	KDM3A	3807.45	0.811808	0.0569671	14.2505	4.45366e-46	5.89442e-42	7586	ENSG00000106261	ZKSCAN1	5705.66	1.61989
57565	ENSG00000197705	KLHL14	231.633	1.97693	0.25049	7.89225	2.96792e-15	3.92507e-11	4716	ENSG00000140990	NDUFB10	1559.46	-0.979814	0.0567469	-17.2664	8.42733e-67	1.14738e-62	4255	ENSG00000170430	MGMT	644.103	3.46617	0.1822	19.024	1.07941e-80	1.46908e-76	10146	ENSG00000145907	G3BP1	5975.19	-0.844077	0.0666613	-12.6622	9.57977e-37	1.31569e-32	10399	ENSG00000204628	RACK1	39330.8	0.703152	0.0493749	14.2411	5.0936e-46	6.74137e-42	22902	ENSG00000018189	RUFY3	3507.8	1.63903
10525	ENSG00000149428	HYOU1	5896.8	0.39915	0.0505953	7.88907	3.04443e-15	4.02626e-11	4323	ENSG00000157227	MMP14	1451.43	2.28502	0.132371	17.2623	9.04881e-67	1.232e-62	26043	ENSG00000163960	UBXN7	2797.5	-3.43972	0.180827	-19.0222	1.11764e-80	1.52111e-76	7341	ENSG00000116030	SUMO1	3192.8	-0.667659	0.0527794	-12.65	1.11865e-36	1.53636e-32	3398	ENSG00000115738	ID2	1070.15	1.37981	0.0970406	14.2189	6.99753e-46	9.26123e-42	9423	ENSG00000065320	NTN1	1849.52	1.87016
199704	ENSG00000196967	ZNF585A	471.457	-0.94728	0.120186	-7.8818	3.22698e-15	4.26768e-11	472	ENSG00000149311	ATM	3041	1.09655	0.06354	17.2576	9.80486e-67	1.33493e-62	10245	ENSG00000126768	TIMM17B	3300.05	2.78303	0.146322	19.0199	1.16771e-80	1.58925e-76	2821	ENSG00000105220	GPI	14911.6	1.46728	0.116035	12.6451	1.19068e-36	1.63528e-32	56937	ENSG00000124225	PMEPA1	252.737	3.32429	0.234095	14.2006	9.08554e-46	1.20247e-41	10659	ENSG00000048740	CELF2	5192.8	1.43436
5354	ENSG00000123560	PLP1	7817.98	-0.948809	0.120629	-7.86552	3.67572e-15	4.86115e-11	1019	ENSG00000135446	CDK4	4984.97	-1.56959	0.0910348	-17.2416	1.29386e-66	1.76158e-62	9857	ENSG00000135837	CEP350	1832.68	-3.1923	0.167968	-19.0054	1.53942e-80	2.09515e-76	5902	ENSG00000099901	RANBP1	3077.69	-0.762257	0.060337	-12.6333	1.38307e-36	1.8995e-32	5236	ENSG00000079739	PGM1	1739.88	1.18334	0.0833899	14.1905	1.04972e-45	1.38931e-41	6206	ENSG00000112306	RPS12	13972.6	-1.28712
4747	ENSG00000277586	NEFL	1276.14	0.799707	0.101776	7.85749	3.91909e-15	5.18299e-11	54928	ENSG00000104331	IMPAD1	2804.23	1.16261	0.067438	17.2397	1.33615e-66	1.81917e-62	6142	ENSG00000105640	RPL18A	48797.4	2.5671	0.13508	19.0043	1.57147e-80	2.13877e-76	8872	ENSG00000151465	CDC123	1295.6	-0.788643	0.0624403	-12.6304	1.43637e-36	1.97271e-32	6526	ENSG00000198743	SLC5A3	2061.28	-1.20158	0.0851226	-14.1158	3.03372e-45	4.01512e-41	84058	ENSG00000005448	WDR54	1987.22	-1.67939
3614	ENSG00000106348	IMPDH1	733.139	-0.703558	0.0895875	-7.8533	4.05228e-15	5.35914e-11	4708	ENSG00000090266	NDUFB2	937.295	-1.62667	0.0945008	-17.2133	2.11149e-66	2.8748e-62	6161	ENSG00000144713	RPL32	48752	2.55739	0.134571	19.0041	1.57854e-80	2.1484e-76	5007	ENSG00000110048	OSBP	3701.55	1.07244	0.0849456	12.625	1.53716e-36	2.11114e-32	9991	ENSG00000119314	PTBP3	1652.03	-1.16952	0.0828526	-14.1157	3.04051e-45	4.02412e-41	7311	ENSG00000221983	UBA52	9807.24	-1.19456
9823	ENSG00000184867	ARMCX2	7736.29	-0.536258	0.0683547	-7.84522	4.32187e-15	5.71567e-11	50861	ENSG00000197457	STMN3	2676.1	-1.76773	0.102786	-17.1981	2.74396e-66	3.73591e-62	9472	ENSG00000151320	AKAP6	1313.65	-3.79988	0.200015	-18.998	1.77149e-80	2.41099e-76	5826	ENSG00000119688	ABCD4	2109.8	1.06873	0.0846605	12.6237	1.56365e-36	2.14752e-32	2697	ENSG00000152661	GJA1	9036.55	-1.0974	0.0777903	-14.1071	3.43261e-45	4.54306e-41	23468	ENSG00000094916	CBX5	22413.2	1.33597
124222	ENSG00000162073	PAQR4	689.424	-1.01174	0.128963	-7.84516	4.32408e-15	5.7186e-11	205717	ENSG00000176542	USF3	1173.52	1.29639	0.0754246	17.188	3.26835e-66	4.44985e-62	6143	ENSG00000108298	RPL19	49091.6	2.50724	0.131997	18.9946	1.89093e-80	2.57355e-76	4605	ENSG00000101057	MYBL2	1456.3	-1.71499	0.13639	-12.5742	2.92813e-36	4.02149e-32	79095	ENSG00000171159	C9orf16	1190.56	1.11541	0.0791434	14.0935	4.16463e-45	5.51188e-41	22949	ENSG00000106853	PTGR1	1561.62	-2.05733
256987	ENSG00000164300	SERINC5	1664.35	0.653127	0.0832855	7.84203	4.43338e-15	5.86314e-11	25824	ENSG00000126432	PRDX5	3319.76	-1.01946	0.0593853	-17.1669	4.69917e-66	6.39792e-62	23499	ENSG00000127603	MACF1	6469.35	-3.1016	0.163393	-18.9825	2.38042e-80	3.23976e-76	54801	ENSG00000147874	HAUS6	1689.65	-0.978431	0.0778299	-12.5714	3.03317e-36	4.16575e-32	10555	ENSG00000169692	AGPAT2	327.801	2.11132	0.15008	14.068	5.9751e-45	7.90804e-41	25873	ENSG00000130255	RPL36	11860.7	-1.33844
4175	ENSG00000076003	MCM6	4803.12	-0.701645	0.0895011	-7.83951	4.52319e-15	5.98192e-11	5695	ENSG00000136930	PSMB7	3169.31	-1.34423	0.0783597	-17.1546	5.80195e-66	7.89935e-62	23521	ENSG00000142541	RPL13A	112746	2.53467	0.133551	18.979	2.54373e-80	3.46202e-76	1801	ENSG00000108963	DPH1	914.386	1.00108	0.0796987	12.5608	3.46891e-36	4.7642e-32	6249	ENSG00000130779	CLIP1	1689.17	-1.13224	0.080591	-14.0493	7.78375e-45	1.03018e-40	79646	ENSG00000120137	PANK3	7311.71	1.71065
5613	ENSG00000183943	PRKX	2562.17	0.397617	0.050756	7.83388	4.73039e-15	6.25595e-11	4282	ENSG00000240972	MIF	10914	-1.15323	0.0672508	-17.1481	6.49034e-66	8.83659e-62	3752	ENSG00000171385	KCND3	317.434	-5.08894	0.268346	-18.9641	3.37836e-80	4.59795e-76	64785	ENSG00000181938	GINS3	204.398	-1.39286	0.110909	-12.5586	3.5676e-36	4.89975e-32	7167	ENSG00000111669	TPI1	20481.9	0.751369	0.0534831	14.0487	7.8452e-45	1.03831e-40	23405	ENSG00000100697	DICER1	7237.23	1.62719
139886	ENSG00000186767	SPIN4	872.349	0.761362	0.0972479	7.82908	4.91447e-15	6.49939e-11	10572	ENSG00000184990	SIVA1	1352.69	-1.33664	0.0780347	-17.1287	9.06072e-66	1.23362e-61	8411	ENSG00000102189	EEA1	772.862	-3.62065	0.191226	-18.9339	5.99783e-80	8.16304e-76	5230	ENSG00000102144	PGK1	22113.1	1.30151	0.103651	12.5566	3.65817e-36	5.02413e-32	23670	ENSG00000135048	CEMIP2	15335.7	-0.791672	0.0563935	-14.0384	9.07806e-45	1.20148e-40	5649	ENSG00000189056	RELN	681.946	2.95417
4739	ENSG00000111859	NEDD9	1530.16	0.825118	0.105419	7.82706	4.99417e-15	6.60478e-11	23428	ENSG00000092068	SLC7A8	1206.58	3.42444	0.199934	17.1278	9.2029e-66	1.25297e-61	9232	ENSG00000164611	PTTG1	5574.98	2.59374	0.137072	18.9224	7.46018e-80	1.01533e-75	3727	ENSG00000130522	JUND	8979.26	0.780988	0.0622248	12.5511	3.92118e-36	5.38535e-32	4297	ENSG00000118058	KMT2A	4473.01	-1.0145	0.0723055	-14.0307	1.01176e-44	1.33906e-40	4831	ENSG00000243678	NME2	4767.36	-1.72903
8728	ENSG00000135074	ADAM19	1559.42	0.498728	0.0637699	7.82073	5.25174e-15	6.94543e-11	10512	ENSG00000075223	SEMA3C	611.549	2.36292	0.138102	17.1099	1.25117e-65	1.70347e-61	59	ENSG00000107796	ACTA2	1193.18	2.59983	0.137415	18.9195	7.87715e-80	1.07208e-75	10576	ENSG00000166226	CCT2	5646.64	-0.475562	0.0379049	-12.5462	4.16987e-36	5.7269e-32	28316	ENSG00000101542	CDH20	349.201	2.36937	0.169061	14.0149	1.26433e-44	1.67334e-40	1387	ENSG00000005339	CREBBP	5070.84	1.49269
653464	ENSG00000171943	SRGAP2C	1259.65	0.476819	0.0610474	7.81064	5.68985e-15	7.52483e-11	118472	ENSG00000198546	ZNF511	845.602	-1.34186	0.0785071	-17.0923	1.69432e-65	2.30681e-61	6170	ENSG00000198918	RPL39	31321.6	2.6882	0.14213	18.9137	8.8013e-80	1.19786e-75	10724	ENSG00000198408	OGA	11657.8	0.654596	0.0521884	12.543	4.34496e-36	5.96737e-32	80274	ENSG00000159307	SCUBE1	5498.41	-0.964212	0.0689389	-13.9865	1.88539e-44	2.49532e-40	1163	ENSG00000173207	CKS1B	3632.05	-1.97148
2562	ENSG00000166206	GABRB3	608.708	-0.780892	0.100988	-7.73254	1.05421e-14	1.39419e-10	2673	ENSG00000198380	GFPT1	4110.44	1.52057	0.0891086	17.0642	2.74013e-65	3.73069e-61	23271	ENSG00000118200	CAMSAP2	2262.84	-3.21405	0.169962	-18.9104	9.36573e-80	1.27468e-75	64319	ENSG00000156860	FBRS	3446.3	0.988415	0.0790141	12.5094	6.63639e-36	9.11442e-32	9687	ENSG00000196208	GREB1	2832.37	-0.88085	0.0629844	-13.9852	1.9192e-44	2.54007e-40	6136	ENSG00000197958	RPL12	18978.2	-1.17355
8601	ENSG00000147509	RGS20	174.769	-1.10434	0.143413	-7.70041	1.35626e-14	1.79365e-10	57551	ENSG00000160551	TAOK1	8782.6	1.38916	0.081475	17.0501	3.48946e-65	4.7509e-61	2562	ENSG00000166206	GABRB3	1775.8	-3.04903	0.161336	-18.8987	1.16908e-79	1.59112e-75	10280	ENSG00000147955	SIGMAR1	1155.34	-0.769852	0.0616405	-12.4894	8.53064e-36	1.1716e-31	84301	ENSG00000197312	DDI2	1370.66	-1.15253	0.082428	-13.9823	1.99955e-44	2.6464e-40	23705	ENSG00000182985	CADM1	7460.99	1.43995
10154	ENSG00000136040	PLXNC1	1195.99	-0.541407	0.0703549	-7.69536	1.41092e-14	1.86594e-10	2318	ENSG00000128591	FLNC	5525.26	2.02165	0.11858	17.0489	3.56467e-65	4.85329e-61	83482	ENSG00000261678	SCRT1	659.75	-3.58776	0.189931	-18.8898	1.38305e-79	1.88233e-75	56954	ENSG00000114021	NIT2	574.512	-1.3262	0.106401	-12.4642	1.17018e-35	1.60712e-31	4807	ENSG00000171786	NHLH1	469.892	1.78073	0.12764	13.9511	3.09635e-44	4.09802e-40	3797	ENSG00000084731	KIF3C	3133.16	1.46482
1021	ENSG00000105810	CDK6	3636.72	0.753864	0.0979825	7.69386	1.42764e-14	1.88805e-10	116138	ENSG00000124702	KLHDC3	3541.55	-0.952735	0.055947	-17.0293	4.98277e-65	6.78404e-61	6857	ENSG00000067715	SYT1	1862.82	-3.31887	0.175805	-18.8781	1.72779e-79	2.35152e-75	9860	ENSG00000198799	LRIG2	1706.77	0.857448	0.0688348	12.4566	1.28732e-35	1.76801e-31	6130	ENSG00000148303	RPL7A	43907.4	0.671787	0.0482259	13.93	4.1637e-44	5.51065e-40	6170	ENSG00000198918	RPL39	13982.7	-1.18719
2224	ENSG00000160752	FDPS	5685.6	-0.380028	0.0493952	-7.69361	1.43039e-14	1.89169e-10	1652	ENSG00000099977	DDT	693.338	-1.50964	0.0887785	-17.0046	7.59235e-65	1.0337e-60	6201	ENSG00000171863	RPS7	51362	2.57637	0.136479	18.8774	1.74834e-79	2.37949e-75	55716	ENSG00000139636	LMBR1L	1978.07	0.915882	0.0736042	12.4433	1.52027e-35	2.08793e-31	10602	ENSG00000163171	CDC42EP3	895.583	-1.30811	0.0939787	-13.9193	4.83898e-44	6.40439e-40	9472	ENSG00000151320	AKAP6	1561.82	2.42933
56034	ENSG00000145431	PDGFC	466.923	0.844103	0.109784	7.68879	1.48528e-14	1.96429e-10	78988	ENSG00000173141	MRPL57	1038.89	-1.1708	0.0691013	-16.9432	2.16136e-64	2.94269e-60	1163	ENSG00000173207	CKS1B	5067.38	2.62173	0.138934	18.8703	2.00237e-79	2.72522e-75	966	ENSG00000085063	CD59	3235.63	-0.819579	0.0659015	-12.4364	1.65749e-35	2.27639e-31	27443	ENSG00000099954	CECR2	3319.03	-1.20876	0.0869141	-13.9076	5.69934e-44	7.54308e-40	6235	ENSG00000213741	RPS29	5896.58	-1.40851
4948	ENSG00000104044	OCA2	86.31	2.10023	0.274142	7.66107	1.84385e-14	2.43849e-10	7314	ENSG00000170315	UBB	20680.4	-1.01237	0.0597561	-16.9417	2.21506e-64	3.01581e-60	2197	ENSG00000149806	FAU	11581.2	2.66964	0.141566	18.8578	2.53327e-79	3.44778e-75	10969	ENSG00000117395	EBNA1BP2	820.71	-1.00931	0.081405	-12.3986	2.65972e-35	3.65286e-31	2950	ENSG00000084207	GSTP1	13599.4	1.0911	0.0785685	13.8872	7.57241e-44	1.00221e-39	3315	ENSG00000106211	HSPB1	1683.68	-1.79141
3746	ENSG00000129159	KCNC1	713.941	-1.4321	0.187008	-7.65795	1.88927e-14	2.49856e-10	22929	ENSG00000086475	SEPHS1	3336.67	-1.02019	0.0602189	-16.9414	2.22863e-64	3.03429e-60	114991	ENSG00000157657	ZNF618	3677.61	-2.92506	0.155158	-18.8521	2.82349e-79	3.84277e-75	482	ENSG00000129244	ATP1B2	6334.56	1.37874	0.111277	12.3901	2.95585e-35	4.05957e-31	51596	ENSG00000112514	CUTA	3126.01	0.843375	0.0607948	13.8725	9.29936e-44	1.23077e-39	7025	ENSG00000175745	NR2F1	9557.37	1.24497
9168	ENSG00000034510	TMSB10	9624.62	-0.380649	0.0497452	-7.65197	1.97927e-14	2.61758e-10	2199	ENSG00000163520	FBLN2	1198.67	1.22196	0.072162	16.9335	2.54587e-64	3.4662e-60	149041	ENSG00000135870	RC3H1	957.685	-3.59938	0.190958	-18.849	2.99203e-79	4.07216e-75	196441	ENSG00000133858	ZFC3H1	3251.13	0.899795	0.0726619	12.3833	3.21784e-35	4.41938e-31	5591	ENSG00000253729	PRKDC	21774.3	-0.720227	0.0519307	-13.869	9.76148e-44	1.29193e-39	126298	ENSG00000167378	IRGQ	2059.13	1.91106
23705	ENSG00000182985	CADM1	4317.83	-0.343477	0.0449618	-7.63931	2.18385e-14	2.88814e-10	57534	ENSG00000101752	MIB1	10729.5	1.27503	0.0753389	16.924	2.99615e-64	4.07925e-60	6181	ENSG00000177600	RPLP2	19620.5	2.68094	0.142232	18.849	2.99345e-79	4.07408e-75	2971	ENSG00000122034	GTF3A	1190.98	-1.05752	0.085498	-12.3689	3.84902e-35	5.28624e-31	3921	ENSG00000168028	RPSA	33077.3	0.678676	0.0490333	13.8411	1.43892e-43	1.90441e-39	9123	ENSG00000141526	SLC16A3	486.007	-4.54206
55269	ENSG00000121390	PSPC1	1763.61	-0.531993	0.0698697	-7.61407	2.65601e-14	3.51258e-10	84798	ENSG00000167747	C19orf48	1787.24	-1.66645	0.0984827	-16.9212	3.13853e-64	4.2731e-60	6176	ENSG00000137818	RPLP1	37196.9	2.46291	0.13067	18.8484	3.03068e-79	4.12476e-75	51427	ENSG00000196247	ZNF107	392.876	-1.54883	0.125351	-12.356	4.52226e-35	6.21087e-31	6651	ENSG00000159140	SON	12575.1	-0.914973	0.0661421	-13.8334	1.60183e-43	2.12003e-39	6159	ENSG00000162244	RPL29	18791.8	-1.10926
8334	ENSG00000180573	H2AC6	227.267	-1.72616	0.227067	-7.60198	2.9164e-14	3.85694e-10	514	ENSG00000124172	ATP5F1E	3080.56	-1.13775	0.0673162	-16.9016	4.37779e-64	5.96037e-60	83982	ENSG00000119632	IFI27L2	945.284	3.10092	0.164925	18.802	7.26638e-79	9.88955e-75	1869	ENSG00000101412	E2F1	553.263	-1.91457	0.155274	-12.3302	6.22642e-35	8.55137e-31	9648	ENSG00000135968	GCC2	1042.84	-1.2422	0.0898662	-13.8228	1.85832e-43	2.45949e-39	1815	ENSG00000069696	DRD4	921.456	-2.50396
9881	ENSG00000168016	TRANK1	612.859	1.04777	0.137911	7.59748	3.01953e-14	3.99333e-10	6176	ENSG00000137818	RPLP1	18851.2	-1.0845	0.0641685	-16.9008	4.43692e-64	6.04087e-60	55252	ENSG00000143970	ASXL2	764.748	-3.43246	0.182772	-18.7801	1.09967e-78	1.49665e-74	8607	ENSG00000175792	RUVBL1	1091.42	-1.13535	0.092099	-12.3275	6.44493e-35	8.85146e-31	143686	ENSG00000149212	SESN3	3603.52	-0.967066	0.0700261	-13.8101	2.2161e-43	2.93301e-39	6171	ENSG00000229117	RPL41	27653.4	-1.20793
9728	ENSG00000138593	SECISBP2L	1828.35	0.549706	0.0724802	7.58422	3.34491e-14	4.42364e-10	5814	ENSG00000146676	PURB	2812.97	1.27969	0.0757402	16.8958	4.83502e-64	6.58288e-60	6227	ENSG00000171858	RPS21	17743.1	2.93379	0.156269	18.7739	1.23376e-78	1.67915e-74	51435	ENSG00000168077	SCARA3	368.204	-1.36283	0.110573	-12.3252	6.63088e-35	9.10685e-31	140465	ENSG00000196465	MYL6B	2425.21	0.984749	0.0716127	13.751	5.02028e-43	6.64434e-39	23112	ENSG00000100354	TNRC6B	3421.73	1.45552
146760	ENSG00000185924	RTN4RL1	351.123	1.08187	0.143056	7.56252	3.95329e-14	5.22823e-10	4700	ENSG00000184983	NDUFA6	1870.02	-1.13429	0.0671398	-16.8945	4.94056e-64	6.72658e-60	4736	ENSG00000198755	RPL10A	34772.8	2.49208	0.132791	18.7669	1.40769e-78	1.91586e-74	84447	ENSG00000162298	SYVN1	1483.74	0.849937	0.069139	12.2932	9.85618e-35	1.35365e-30	404217	ENSG00000178531	CTXN1	3853.91	0.926472	0.0673842	13.7491	5.15674e-43	6.82494e-39	6193	ENSG00000083845	RPS5	13765.9	-1.26235
27125	ENSG00000072364	AFF4	4213.42	0.427748	0.0565961	7.5579	4.09619e-14	5.41722e-10	64951	ENSG00000062582	MRPS24	1084.02	-1.13836	0.067521	-16.8593	8.95988e-64	1.21989e-59	140606	ENSG00000198832	SELENOM	591.803	3.43892	0.183263	18.7649	1.46216e-78	1.98999e-74	11198	ENSG00000092201	SUPT16H	6975.61	-0.516415	0.0420365	-12.2849	1.09143e-34	1.49897e-30	2197	ENSG00000149806	FAU	5191.69	0.922761	0.0672978	13.7116	8.65262e-43	1.14517e-38	29085	ENSG00000054148	PHPT1	3067.69	-1.63964
1825	ENSG00000134762	DSC3	165.811	1.39997	0.186302	7.51455	5.7107e-14	7.5524e-10	5757	ENSG00000187514	PTMA	28079.9	-0.88577	0.0525735	-16.8482	1.08075e-63	1.47144e-59	10555	ENSG00000169692	AGPAT2	1083.41	2.93669	0.15653	18.7612	1.56796e-78	2.13399e-74	89781	ENSG00000100099	HPS4	2645.61	0.842851	0.0689613	12.2221	2.36943e-34	3.25418e-30	9590	ENSG00000131016	AKAP12	4166.4	-0.800114	0.0584272	-13.6942	1.09953e-42	1.45522e-38	9892	ENSG00000065609	SNAP91	828.873	3.30804
1969	ENSG00000142627	EPHA2	3797.91	0.685846	0.0912707	7.51441	5.71662e-14	7.56023e-10	23350	ENSG00000163714	U2SURP	6632.54	0.685863	0.0407189	16.8438	1.16467e-63	1.5857e-59	6137	ENSG00000167526	RPL13	80841.1	2.67402	0.142573	18.7555	1.74639e-78	2.37684e-74	5928	ENSG00000162521	RBBP4	12740.7	-0.418581	0.0343408	-12.189	3.55635e-34	4.8843e-30	10912	ENSG00000130222	GADD45G	271.788	2.12764	0.155418	13.6898	1.16898e-42	1.54714e-38	6168	ENSG00000197756	RPL37A	22149.9	-1.12284
51593	ENSG00000087087	SRRT	2988.98	-0.498248	0.0663179	-7.51303	5.77742e-14	7.64064e-10	51537	ENSG00000242114	MTFP1	848.945	-2.34488	0.139322	-16.8306	1.4552e-63	1.98126e-59	58473	ENSG00000021300	PLEKHB1	571.695	3.55228	0.189542	18.7414	2.27664e-78	3.0985e-74	64755	ENSG00000140688	C16orf58	2823.81	0.667065	0.0547689	12.1796	3.99145e-34	5.48185e-30	65125	ENSG00000060237	WNK1	6984.96	-1.10988	0.0811655	-13.6743	1.44668e-42	1.91468e-38	1933	ENSG00000114942	EEF1B2	7357.22	-1.23766
57060	ENSG00000090097	PCBP4	1202.81	-0.740588	0.0985863	-7.51207	5.81985e-14	7.69675e-10	85359	ENSG00000128185	DGCR6L	955.503	-1.55647	0.0924802	-16.8304	1.46233e-63	1.99096e-59	221981	ENSG00000005108	THSD7A	645.585	-3.88742	0.207502	-18.7344	2.59462e-78	3.53128e-74	4172	ENSG00000112118	MCM3	1679.87	-1.17023	0.0961517	-12.1707	4.45209e-34	6.11449e-30	6188	ENSG00000149273	RPS3	31148	0.689064	0.0504118	13.6687	1.56133e-42	2.06642e-38	10142	ENSG00000127914	AKAP9	2101.62	1.64697
79690	ENSG00000197093	GAL3ST4	413.831	0.786413	0.104699	7.5112	5.85863e-14	7.74804e-10	50814	ENSG00000147383	NSDHL	1099.63	-1.25264	0.074466	-16.8216	1.695e-63	2.30774e-59	4649	ENSG00000066933	MYO9A	1277.37	-3.08613	0.164743	-18.733	2.66522e-78	3.62737e-74	9203	ENSG00000147130	ZMYM3	7926.02	1.02873	0.0845347	12.1693	4.52999e-34	6.22149e-30	6781	ENSG00000159167	STC1	390.473	2.17911	0.159473	13.6644	1.65573e-42	2.19136e-38	259282	ENSG00000038219	BOD1L1	3203.09	1.53165
51111	ENSG00000110066	KMT5B	2023.83	0.388285	0.0517172	7.50785	6.01072e-14	7.94917e-10	26017	ENSG00000105058	FAM32A	2455.38	-0.785017	0.046688	-16.8141	1.92419e-63	2.61978e-59	1164	ENSG00000123975	CKS2	5181.97	2.58875	0.138232	18.7276	2.9512e-78	4.01658e-74	57449	ENSG00000171680	PLEKHG5	1500.12	1.20414	0.098962	12.1677	4.61678e-34	6.34069e-30	26043	ENSG00000163960	UBXN7	3235.06	-1.14743	0.0839744	-13.6641	1.66415e-42	2.2025e-38	4915	ENSG00000148053	NTRK2	8606.74	1.58377
1602	ENSG00000276644	DACH1	3222.53	0.37961	0.0505763	7.50569	6.11046e-14	8.08109e-10	11338	ENSG00000063244	U2AF2	5626.67	-1.04378	0.0620793	-16.8136	1.94016e-63	2.64153e-59	6164	ENSG00000109475	RPL34	20217.3	2.6051	0.139156	18.7208	3.35311e-78	4.56359e-74	170954	ENSG00000146112	PPP1R18	3406.08	0.530785	0.0436284	12.166	4.71472e-34	6.4752e-30	3094	ENSG00000169567	HINT1	4098.15	0.767323	0.0561849	13.6571	1.8313e-42	2.42373e-38	5216	ENSG00000108518	PFN1	11062.4	-1.50929
23670	ENSG00000135048	CEMIP2	18324.4	-0.264465	0.0352443	-7.50377	6.20058e-14	8.20027e-10	1175	ENSG00000042753	AP2S1	1846.9	-1.47752	0.0879678	-16.7961	2.60649e-63	3.54873e-59	10154	ENSG00000136040	PLXNC1	1258.05	-2.67809	0.143135	-18.7102	4.0853e-78	5.56009e-74	4176	ENSG00000166508	MCM7	3909.66	-0.671076	0.0551627	-12.1654	4.75066e-34	6.52456e-30	23625	ENSG00000176973	FAM89B	1270.03	1.09742	0.0804683	13.6379	2.38411e-42	3.15537e-38	7314	ENSG00000170315	UBB	20587.8	-1.2436
6585	ENSG00000187122	SLIT1	469.75	0.983882	0.131123	7.50353	6.21235e-14	8.21583e-10	1122	ENSG00000203668	CHML	3252.1	1.08527	0.0647833	16.7523	5.44666e-63	7.41563e-59	4831	ENSG00000243678	NME2	7624.8	2.64943	0.141639	18.7055	4.4635e-78	6.07482e-74	23646	ENSG00000105223	PLD3	10223.1	0.561846	0.0462016	12.1608	5.0294e-34	6.90738e-30	2063	ENSG00000160113	NR2F6	1544.07	1.15305	0.0845551	13.6366	2.42456e-42	3.2089e-38	2950	ENSG00000084207	GSTP1	13465.1	-1.8252
57167	ENSG00000101115	SALL4	7329.67	-0.385703	0.0514485	-7.49686	6.5363e-14	8.64426e-10	332	ENSG00000089685	BIRC5	3854.74	-1.30212	0.0777832	-16.7404	6.65418e-63	9.05967e-59	84162	ENSG00000138688	KIAA1109	2808.11	-3.43476	0.183723	-18.6954	5.40094e-78	7.35068e-74	10274	ENSG00000118007	STAG1	1533.45	-0.845122	0.0696148	-12.14	6.48399e-34	8.90512e-30	27436	ENSG00000143924	EML4	3054.8	-0.850054	0.0623734	-13.6285	2.71219e-42	3.58958e-38	114786	ENSG00000206579	XKR4	485.089	4.13422
56243	ENSG00000120549	KIAA1217	1507.95	0.472662	0.0631613	7.48341	7.24197e-14	9.5775e-10	8659	ENSG00000159423	ALDH4A1	852.363	-1.45793	0.0872544	-16.709	1.12724e-62	1.53474e-58	29085	ENSG00000054148	PHPT1	4731.85	2.50966	0.134274	18.6906	5.90564e-78	8.03758e-74	1719	ENSG00000228716	DHFR	2766.8	-1.2995	0.107292	-12.1119	9.14033e-34	1.25533e-29	23250	ENSG00000068650	ATP11A	2797.54	-1.04403	0.076699	-13.612	3.39758e-42	4.4967e-38	23025	ENSG00000130477	UNC13A	698.884	3.62071
167826	ENSG00000177468	OLIG3	105.853	3.54304	0.474866	7.46114	8.57749e-14	1.13437e-09	4692	ENSG00000182636	NDN	2408.22	-0.952811	0.0570372	-16.7051	1.20375e-62	1.63891e-58	4301	ENSG00000130396	AFDN	9497.52	-2.50914	0.134277	-18.6863	6.40452e-78	8.71655e-74	57720	ENSG00000148358	GPR107	5574.01	0.622299	0.051393	12.1086	9.50608e-34	1.30557e-29	55211	ENSG00000121570	DPPA4	3352.51	-0.919955	0.0675992	-13.609	3.54252e-42	4.68852e-38	2899	ENSG00000163873	GRIK3	3257.98	4.85873
4172	ENSG00000112118	MCM3	5880.57	-0.572358	0.076859	-7.44687	9.55838e-14	1.2641e-09	8663	ENSG00000184110	EIF3C	7799.19	-1.27277	0.0762041	-16.7021	1.26459e-62	1.72174e-58	56252	ENSG00000119596	YLPM1	3817.42	-3.40554	0.182432	-18.6674	9.11308e-78	1.24029e-73	84787	ENSG00000133247	KMT5C	979.357	1.1609	0.0958776	12.1081	9.56824e-34	1.3141e-29	128553	ENSG00000182463	TSHZ2	777.453	-1.73989	0.127934	-13.6	4.00671e-42	5.30288e-38	1641	ENSG00000077279	DCX	26276.6	4.15636
57863	ENSG00000162706	CADM3	344.85	-0.759693	0.102179	-7.43491	1.04639e-13	1.38385e-09	79956	ENSG00000099219	ERMP1	874.785	1.39448	0.0837947	16.6417	3.4786e-62	4.73612e-58	23002	ENSG00000100592	DAAM1	2518.74	-2.62893	0.140839	-18.6662	9.32183e-78	1.2687e-73	3665	ENSG00000185507	IRF7	324.694	1.41505	0.116899	12.1049	9.9472e-34	1.36615e-29	6129	ENSG00000147604	RPL7	30572.1	0.59908	0.0441773	13.5608	6.83958e-42	9.05219e-38	11013	ENSG00000158164	TMSB15A	8879.42	-1.18675
8797	ENSG00000104689	TNFRSF10A	134.627	1.22604	0.165135	7.42448	1.13221e-13	1.49735e-09	84316	ENSG00000183011	NAA38	553.561	-1.28061	0.0769949	-16.6324	4.06036e-62	5.52818e-58	4820	ENSG00000114857	NKTR	2964.23	-2.7169	0.145588	-18.6616	1.01697e-77	1.3841e-73	158399	ENSG00000173258	ZNF483	441.424	1.44228	0.119149	12.1049	9.95115e-34	1.36669e-29	170825	ENSG00000180613	GSX2	186.088	6.22219	0.460028	13.5257	1.10315e-41	1.46002e-37	1107	ENSG00000170004	CHD3	5585.72	1.38497
55616	ENSG00000088280	ASAP3	1371.12	0.551755	0.074337	7.42235	1.1506e-13	1.52166e-09	5159	ENSG00000113721	PDGFRB	1300.63	2.58	0.155201	16.6235	4.70782e-62	6.40969e-58	6233	ENSG00000143947	RPS27A	30937.1	2.61896	0.140569	18.6311	1.79868e-77	2.448e-73	8239	ENSG00000124486	USP9X	22790.3	1.13282	0.0936735	12.0933	1.14658e-33	1.57472e-29	51690	ENSG00000130332	LSM7	1824.16	0.974691	0.0721396	13.5112	1.3435e-41	1.77813e-37	9133	ENSG00000157456	CCNB2	3600.8	-1.44367
29890	ENSG00000259956	RBM15B	4878.22	-0.283588	0.0383084	-7.40275	1.33397e-13	1.76418e-09	26521	ENSG00000150779	TIMM8B	962.046	-1.56124	0.0939443	-16.6188	5.09644e-62	6.9388e-58	387104	ENSG00000214338	SOGA3	394.987	-3.65593	0.196646	-18.5914	3.77015e-77	5.13117e-73	5214	ENSG00000067057	PFKP	3144.56	1.1457	0.0947763	12.0885	1.21516e-33	1.6689e-29	2200	ENSG00000166147	FBN1	1999.4	-1.30932	0.0971764	-13.4736	2.23565e-41	2.95888e-37	1466	ENSG00000175183	CSRP2	3183.65	-1.50144
9246	ENSG00000156587	UBE2L6	2308.88	-0.455033	0.0614862	-7.40057	1.35601e-13	1.79332e-09	11258	ENSG00000137100	DCTN3	1064.04	-1.20696	0.0729758	-16.5391	1.91823e-61	2.61167e-57	116931	ENSG00000144893	MED12L	406.507	-3.66093	0.197007	-18.5827	4.43576e-77	6.03707e-73	439	ENSG00000198356	GET3	1135.98	-0.976463	0.0807848	-12.0872	1.23407e-33	1.69487e-29	4026	ENSG00000145012	LPP	1088.99	-1.5122	0.112236	-13.4734	2.24446e-41	2.97054e-37	57609	ENSG00000066084	DIP2B	3018	1.36104
2912	ENSG00000164082	GRM2	162.432	-1.03266	0.139594	-7.39756	1.38711e-13	1.83445e-09	203068	ENSG00000196230	TUBB	79855.9	-1.06022	0.0641041	-16.539	1.92166e-61	2.61634e-57	27	ENSG00000143322	ABL2	1068.7	-2.93386	0.15806	-18.5617	6.56361e-77	8.93307e-73	11169	ENSG00000198554	WDHD1	976.493	-1.07188	0.0887839	-12.0729	1.46862e-33	2.017e-29	182	ENSG00000101384	JAG1	3765.63	-1.06919	0.0794169	-13.463	2.58123e-41	3.41626e-37	55904	ENSG00000005483	KMT2E	4540.93	1.54054
5784	ENSG00000152104	PTPN14	2350.61	0.394249	0.0535089	7.36792	1.73305e-13	2.29195e-09	27166	ENSG00000169230	PRELID1	2771.68	-1.39541	0.0843941	-16.5344	2.07312e-61	2.82255e-57	3485	ENSG00000115457	IGFBP2	14278	2.41785	0.130293	18.557	7.15765e-77	9.74156e-73	5052	ENSG00000117450	PRDX1	3297.88	-0.817304	0.0677223	-12.0685	1.55e-33	2.12877e-29	50512	ENSG00000114631	PODXL2	1985.97	0.917631	0.0681609	13.4627	2.59241e-41	3.43106e-37	4833	ENSG00000103202	NME4	3832.01	-1.38506
25998	ENSG00000005700	IBTK	1542.8	0.850403	0.115498	7.36291	1.79946e-13	2.37979e-09	84914	ENSG00000198466	ZNF587	2537.69	1.31067	0.0793618	16.5151	2.85637e-61	3.88895e-57	57584	ENSG00000107863	ARHGAP21	5287.67	-2.75452	0.148742	-18.5187	1.45787e-76	1.98416e-72	7216	ENSG00000067445	TRO	6842.2	0.656854	0.0544411	12.0654	1.60856e-33	2.2092e-29	23126	ENSG00000143442	POGZ	3917.52	-0.836744	0.0621725	-13.4584	2.74733e-41	3.63609e-37	81539	ENSG00000111371	SLC38A1	9092.02	1.06699
800	ENSG00000122786	CALD1	4932.1	0.372853	0.0508326	7.33491	2.21872e-13	2.93426e-09	375743	ENSG00000188647	PTAR1	5633.41	2.15722	0.130631	16.5139	2.91517e-61	3.969e-57	2995	ENSG00000136732	GYPC	887.553	2.7502	0.148706	18.4942	2.29884e-76	3.12873e-72	57654	ENSG00000163945	UVSSA	1824.75	1.45931	0.120999	12.0605	1.70694e-33	2.34432e-29	2804	ENSG00000173230	GOLGB1	3837.22	-1.06574	0.0793902	-13.424	4.37283e-41	5.78744e-37	871	ENSG00000149257	SERPINH1	3771.3	-1.38641
170690	ENSG00000145536	ADAMTS16	169.648	1.66251	0.226934	7.32594	2.37224e-13	3.13728e-09	9991	ENSG00000119314	PTBP3	2914.95	1.56295	0.0947124	16.502	3.5483e-61	4.83101e-57	6132	ENSG00000161016	RPL8	56800	2.49268	0.134792	18.4927	2.36357e-76	3.21682e-72	29123	ENSG00000167522	ANKRD11	7675.03	0.501053	0.0415458	12.0602	1.71272e-33	2.35225e-29	539	ENSG00000241837	ATP5PO	4555.58	0.734918	0.0547875	13.414	5.00901e-41	6.62943e-37	2186	ENSG00000171634	BPTF	5909.16	1.35557
55015	ENSG00000185246	PRPF39	1381.05	-0.39714	0.0542131	-7.32553	2.3795e-13	3.14689e-09	26472	ENSG00000173457	PPP1R14B	2533.94	-1.84605	0.111893	-16.4983	3.7755e-61	5.14035e-57	389	ENSG00000155366	RHOC	3135.21	2.57999	0.139574	18.4848	2.7366e-76	3.72451e-72	401562	ENSG00000214402	LCNL1	240.248	2.66007	0.220625	12.0569	1.78274e-33	2.44841e-29	10253	ENSG00000136158	SPRY2	1178.48	-1.0845	0.0809181	-13.4024	5.8507e-41	7.7434e-37	84059	ENSG00000164199	ADGRV1	3776.17	1.46185
3422	ENSG00000067064	IDI1	3323.18	-0.365808	0.0499591	-7.32216	2.44015e-13	3.22709e-09	8828	ENSG00000118257	NRP2	1172.85	2.07068	0.125648	16.48	5.10763e-61	6.95404e-57	4701	ENSG00000267855	NDUFA7	2126.44	2.65017	0.143556	18.4609	4.26462e-76	5.80414e-72	5457	ENSG00000152192	POU4F1	795.35	2.50623	0.208197	12.0378	2.24927e-33	3.08915e-29	5980	ENSG00000009413	REV3L	1575.55	-1.2321	0.0919955	-13.3931	6.63917e-41	8.78695e-37	10169	ENSG00000140264	SERF2	6686.56	-1.13947
5806	ENSG00000163661	PTX3	1184.26	-0.597955	0.0818335	-7.30697	2.73238e-13	3.61357e-09	2353	ENSG00000170345	FOS	521.883	2.80199	0.170055	16.4769	5.3738e-61	7.31643e-57	100	ENSG00000196839	ADA	1109.32	2.87695	0.15609	18.4314	7.35942e-76	1.00162e-71	8242	ENSG00000126012	KDM5C	6361.85	0.849376	0.0706061	12.0298	2.47796e-33	3.40323e-29	27092	ENSG00000075461	CACNG4	1309	1.07435	0.080236	13.3899	6.9263e-41	9.16695e-37	10580	ENSG00000095637	SORBS1	685.065	2.44313
1869	ENSG00000101412	E2F1	1215.19	-0.817756	0.112016	-7.30033	2.87056e-13	3.79632e-09	4718	ENSG00000151366	NDUFC2	2234.36	-1.13536	0.0689428	-16.4682	6.21388e-61	8.4602e-57	7050	ENSG00000177426	TGIF1	1820.48	2.30336	0.125133	18.4073	1.14812e-75	1.5626e-71	9592	ENSG00000160888	IER2	1508.69	1.05845	0.0881024	12.0139	3.00407e-33	4.12579e-29	6231	ENSG00000197728	RPS26	4382.5	0.730107	0.0545386	13.387	7.20534e-41	9.53627e-37	27161	ENSG00000123908	AGO2	3769.57	1.79354
253461	ENSG00000177311	ZBTB38	773.731	0.626627	0.0861586	7.27295	3.51733e-13	4.65167e-09	148867	ENSG00000162695	SLC30A7	931.631	1.1321	0.0688035	16.4542	7.83024e-61	1.06609e-56	23362	ENSG00000156011	PSD3	2186.48	-2.96634	0.16123	-18.3982	1.35888e-75	1.84944e-71	441631	ENSG00000110900	TSPAN11	2378.14	-0.824941	0.068708	-12.0065	3.28556e-33	4.51238e-29	3915	ENSG00000135862	LAMC1	4895.2	-1.34649	0.100596	-13.3851	7.39154e-41	9.78271e-37	5456	ENSG00000196767	POU3F4	1429.3	2.10479
128553	ENSG00000182463	TSHZ2	835.081	-1.01662	0.13987	-7.26836	3.63878e-13	4.81229e-09	26022	ENSG00000006042	TMEM98	3251.87	-0.792895	0.0482361	-16.4378	1.02613e-60	1.39707e-56	7137	ENSG00000129991	TNNI3	393.745	4.08941	0.222404	18.3873	1.66161e-75	2.26145e-71	100529063	ENSG00000258643	BCL2L2-PABPN1	425.726	2.56968	0.214056	12.0047	3.35538e-33	4.60827e-29	6133	ENSG00000163682	RPL9	19031.2	0.646878	0.0483296	13.3847	7.42928e-41	9.83266e-37	6853	ENSG00000008056	SYN1	810.627	2.47478
9905	ENSG00000141258	SGSM2	2197.45	-0.696578	0.0958578	-7.26679	3.68137e-13	4.86861e-09	7203	ENSG00000163468	CCT3	8280.7	-1.03318	0.0628626	-16.4355	1.06608e-60	1.45147e-56	84189	ENSG00000184564	SLITRK6	347.929	-5.79832	0.315539	-18.3759	2.04712e-75	2.78613e-71	4718	ENSG00000151366	NDUFC2	1833.09	-0.791887	0.0659856	-12.0009	3.51421e-33	4.82642e-29	8971	ENSG00000184897	H1-10	14875.7	0.917723	0.0685761	13.3825	7.64861e-41	1.01229e-36	112399	ENSG00000129521	EGLN3	448.733	-3.86705
8061	ENSG00000175592	FOSL1	245.276	0.89679	0.123532	7.25955	3.88381e-13	5.13634e-09	29789	ENSG00000138430	OLA1	3820.21	-0.830557	0.050551	-16.4301	1.16493e-60	1.58605e-56	6202	ENSG00000142937	RPS8	65737.9	2.45337	0.133575	18.367	2.41375e-75	3.28511e-71	10397	ENSG00000104419	NDRG1	2488.84	2.40721	0.200662	11.9963	3.71499e-33	5.10217e-29	6173	ENSG00000241343	RPL36A	8907.05	0.75901	0.0569074	13.3376	1.39811e-40	1.85041e-36	6515	ENSG00000059804	SLC2A3	3505.42	-2.20284
5936	ENSG00000173933	RBM4	3087.23	-0.368773	0.0508225	-7.25609	3.98436e-13	5.26932e-09	10682	ENSG00000147155	EBP	1087.72	-1.23164	0.0749796	-16.4263	1.23907e-60	1.68699e-56	6209	ENSG00000115268	RPS15	30059	2.51308	0.136886	18.359	2.79874e-75	3.80909e-71	51692	ENSG00000119203	CPSF3	1586.66	-0.930161	0.077545	-11.9951	3.76919e-33	5.17661e-29	80223	ENSG00000156675	RAB11FIP1	1078.61	-1.22452	0.0918901	-13.3259	1.63621e-40	2.16553e-36	10129	ENSG00000073910	FRY	1085.14	2.52026
2622	ENSG00000141013	GAS8	88.4831	-1.54284	0.212951	-7.24506	4.32244e-13	5.71643e-09	8819	ENSG00000164105	SAP30	637.157	-1.37893	0.0839509	-16.4255	1.25679e-60	1.71112e-56	58499	ENSG00000148143	ZNF462	6639.06	-3.7336	0.203502	-18.3468	3.50178e-75	4.76593e-71	8318	ENSG00000093009	CDC45	165.973	-1.91645	0.159955	-11.9812	4.45769e-33	6.1222e-29	6158	ENSG00000108107	RPL28	12020.9	0.690112	0.0518121	13.3195	1.78259e-40	2.35926e-36	57551	ENSG00000160551	TAOK1	7235.51	1.41544
388585	ENSG00000197921	HES5	3696.37	-0.819203	0.11314	-7.24064	4.4657e-13	5.90589e-09	1936	ENSG00000104529	EEF1D	7017.96	-1.03231	0.0631039	-16.3589	3.75858e-60	5.1173e-56	23467	ENSG00000221890	NPTXR	1455.71	-3.09382	0.168667	-18.3427	3.77321e-75	5.13534e-71	4122	ENSG00000196547	MAN2A2	4213.94	0.884204	0.0738145	11.9787	4.59347e-33	6.30868e-29	26472	ENSG00000173457	PPP1R14B	3038.02	0.981046	0.0736861	13.3138	1.92312e-40	2.54525e-36	191	ENSG00000101444	AHCY	8128.27	-1.22896
5287	ENSG00000133056	PIK3C2B	1974.69	-0.734029	0.101391	-7.23959	4.50045e-13	5.95185e-09	1287	ENSG00000188153	COL4A5	14185.7	1.10368	0.0675059	16.3494	4.39351e-60	5.98177e-56	226	ENSG00000149925	ALDOA	14988.7	2.24531	0.122475	18.3328	4.53287e-75	6.16924e-71	55269	ENSG00000121390	PSPC1	1222.71	-0.970344	0.0811711	-11.9543	6.16462e-33	8.46649e-29	23389	ENSG00000123066	MED13L	2606.69	-0.864942	0.0649836	-13.3102	2.02026e-40	2.67381e-36	23499	ENSG00000127603	MACF1	10669.5	1.32587
27253	ENSG00000118946	PCDH17	469.373	-0.815854	0.112867	-7.22846	4.88516e-13	6.46062e-09	5937	ENSG00000153250	RBMS1	1840.24	2.44804	0.149775	16.3448	4.73591e-60	6.44795e-56	6175	ENSG00000089157	RPLP0	108440	2.51442	0.137253	18.3196	5.77216e-75	7.85591e-71	2811	ENSG00000185245	GP1BA	145.951	2.56671	0.214734	11.953	6.2635e-33	8.60229e-29	7798	ENSG00000169641	LUZP1	2144.2	-0.977779	0.0734705	-13.3085	2.06679e-40	2.7354e-36	10376	ENSG00000123416	TUBA1B	68936.5	-1.39858
8324	ENSG00000155760	FZD7	4291.58	-0.613394	0.0852396	-7.19611	6.19528e-13	8.19325e-09	1969	ENSG00000142627	EPHA2	6706.69	2.1238	0.130037	16.3322	5.82381e-60	7.92911e-56	6167	ENSG00000145592	RPL37	40607.2	2.35898	0.128902	18.3006	8.18611e-75	1.11413e-70	23145	ENSG00000197558	SSPO	457.948	1.66983	0.140052	11.9229	8.99308e-33	1.23511e-28	56252	ENSG00000119596	YLPM1	3863.36	-1.08596	0.0817617	-13.282	2.94292e-40	3.89495e-36	9760	ENSG00000198846	TOX	1679.12	1.78835
151473	ENSG00000163053	SLC16A14	1156.33	0.56715	0.0789408	7.18449	6.74582e-13	8.92135e-09	11315	ENSG00000116288	PARK7	3892.13	-1.18456	0.0725716	-16.3227	6.80609e-60	9.26649e-56	51735	ENSG00000158987	RAPGEF6	946.933	-2.91708	0.159406	-18.2997	8.31685e-75	1.13192e-70	100287932	ENSG00000265354	TIMM23	829.66	-1.01494	0.0851481	-11.9197	9.34675e-33	1.28368e-28	1500	ENSG00000198561	CTNND1	9587.54	-0.804754	0.0606282	-13.2736	3.29382e-40	4.35937e-36	10410	ENSG00000142089	IFITM3	1620.98	-2.46121
170692	ENSG00000140873	ADAMTS18	397.13	2.5841	0.360021	7.17764	7.09239e-13	9.37968e-09	353274	ENSG00000185219	ZNF445	3745.95	0.956408	0.0586337	16.3116	8.16433e-60	1.11157e-55	51504	ENSG00000173113	TRMT112	3711.33	2.49972	0.136753	18.2791	1.21353e-74	1.65161e-70	8938	ENSG00000007516	BAIAP3	2114.03	1.10791	0.0929844	11.915	9.89162e-33	1.35851e-28	6217	ENSG00000105193	RPS16	13924.1	0.677247	0.0510457	13.2675	3.57501e-40	4.73153e-36	7976	ENSG00000104290	FZD3	8688.36	1.31726
26153	ENSG00000066735	KIF26A	1236.65	-0.890552	0.124139	-7.17382	7.29354e-13	9.64571e-09	55004	ENSG00000149357	LAMTOR1	1354.3	-1.06135	0.0650717	-16.3104	8.3216e-60	1.13299e-55	57578	ENSG00000133958	UNC79	510.887	-3.37355	0.184576	-18.2773	1.25546e-74	1.70868e-70	144245	ENSG00000175548	ALG10B	1594.8	0.872971	0.0733135	11.9074	1.08352e-32	1.48811e-28	8085	ENSG00000167548	KMT2D	2987.73	-1.21304	0.0915921	-13.244	4.88846e-40	6.46988e-36	891	ENSG00000134057	CCNB1	5770.75	-1.42187
3315	ENSG00000106211	HSPB1	1611.76	0.487589	0.0682135	7.14799	8.80588e-13	1.16458e-08	7384	ENSG00000010256	UQCRC1	4979.41	-0.980063	0.0602135	-16.2765	1.44986e-59	1.97399e-55	23057	ENSG00000157064	NMNAT2	1223.28	-3.46302	0.189558	-18.2689	1.46259e-74	1.99058e-70	79135	ENSG00000184831	APOO	733.672	-1.21576	0.10215	-11.9017	1.15969e-32	1.59271e-28	478	ENSG00000105409	ATP1A3	656.687	1.51571	0.114822	13.2005	8.71738e-40	1.15375e-35	6141	ENSG00000063177	RPL18	20614.4	-1.08508
1293	ENSG00000163359	COL6A3	55.6178	2.83188	0.39624	7.14687	8.87766e-13	1.17407e-08	6426	ENSG00000136450	SRSF1	9220.52	-0.948953	0.0583675	-16.2582	1.95266e-59	2.65854e-55	22949	ENSG00000106853	PTGR1	2259.77	2.76302	0.151296	18.2623	1.65118e-74	2.24725e-70	51754	ENSG00000137103	TMEM8B	3235.07	0.958246	0.0805532	11.8958	1.24423e-32	1.70882e-28	10169	ENSG00000140264	SERF2	6359.97	0.683755	0.0518141	13.1963	9.21412e-40	1.21949e-35	6175	ENSG00000089157	RPLP0	53959.3	-1.13787
6656	ENSG00000182968	SOX1	3863.13	-0.659882	0.0923335	-7.14673	8.88706e-13	1.17531e-08	51232	ENSG00000150938	CRIM1	2269.88	2.31685	0.142511	16.2574	1.98116e-59	2.69735e-55	6154	ENSG00000161970	RPL26	38027.7	2.47154	0.135451	18.2468	2.19449e-74	2.98671e-70	4926	ENSG00000137497	NUMA1	13153.1	0.670459	0.0564434	11.8784	1.53214e-32	2.10425e-28	6576	ENSG00000100075	SLC25A1	2255.03	0.937683	0.0714079	13.1314	2.17667e-39	2.88083e-35	991	ENSG00000117399	CDC20	5028.68	-1.51906
388	ENSG00000143878	RHOB	2455.6	0.554916	0.0776674	7.14477	9.01446e-13	1.19216e-08	10419	ENSG00000100462	PRMT5	3420.41	-0.872113	0.0537391	-16.2287	3.16264e-59	4.30593e-55	6133	ENSG00000163682	RPL9	42027.2	2.4496	0.134347	18.2335	2.8003e-74	3.81121e-70	3192	ENSG00000153187	HNRNPU	25282.4	-0.536183	0.0451745	-11.8691	1.71206e-32	2.35135e-28	8788	ENSG00000185559	DLK1	12011.6	-0.779596	0.0594181	-13.1205	2.51196e-39	3.32458e-35	9212	ENSG00000178999	AURKB	2035.48	-1.55295
5429	ENSG00000170734	POLH	958.779	0.624956	0.0876168	7.13283	9.83226e-13	1.30032e-08	5691	ENSG00000277791	PSMB3	2255.67	-1.31551	0.0811364	-16.2136	4.04089e-59	5.50167e-55	10396	ENSG00000124406	ATP8A1	1587.64	-3.64621	0.200207	-18.2122	4.12791e-74	5.61809e-70	9994	ENSG00000118412	CASP8AP2	1085.85	-0.82026	0.0691214	-11.8669	1.75769e-32	2.41401e-28	1936	ENSG00000104529	EEF1D	6891.18	0.774889	0.0592229	13.0843	4.04981e-39	5.35992e-35	8618	ENSG00000163618	CADPS	1293.59	2.50035
6167	ENSG00000145592	RPL37	13333.9	-0.327908	0.0460002	-7.12841	1.01538e-12	1.34284e-08	6742	ENSG00000106028	SSBP1	2363.78	-1.30394	0.0804745	-16.2031	4.7926e-59	6.52512e-55	27253	ENSG00000118946	PCDH17	678.335	-3.98462	0.218872	-18.2052	4.68953e-74	6.38245e-70	6294	ENSG00000160633	SAFB	5880.38	0.39757	0.0335159	11.8621	1.86145e-32	2.55652e-28	220382	ENSG00000182103	FAM181B	244.196	2.46922	0.188916	13.0704	4.85877e-39	6.43058e-35	255928	ENSG00000143469	SYT14	530.329	3.13262
2824	ENSG00000046653	GPM6B	4668.93	-0.361276	0.0506947	-7.12651	1.02943e-12	1.36142e-08	374354	ENSG00000196865	NHLRC2	2228.53	1.33078	0.0823046	16.1689	8.35523e-59	1.13756e-54	6141	ENSG00000063177	RPL18	42541.6	2.50452	0.137771	18.1788	7.59135e-74	1.03318e-69	57102	ENSG00000047621	C12orf4	407.349	-1.79213	0.151098	-11.8608	1.89211e-32	2.59863e-28	84266	ENSG00000125652	ALKBH7	981.688	1.11414	0.0852746	13.0653	5.19977e-39	6.8819e-35	2512	ENSG00000087086	FTL	16172.6	-1.29882
643136	ENSG00000215817	ZC3H11B	55.7921	-2.03699	0.28603	-7.12159	1.06692e-12	1.411e-08	54478	ENSG00000129195	PIMREG	2506.88	-1.27966	0.0791736	-16.1628	9.23365e-59	1.25716e-54	9729	ENSG00000189367	KIAA0408	408.935	-4.71969	0.259712	-18.1728	8.47722e-74	1.15375e-69	144132	ENSG00000179532	DNHD1	1203.4	1.92372	0.162325	11.8511	2.12427e-32	2.91747e-28	126299	ENSG00000131116	ZNF428	1859.62	1.01878	0.0780507	13.0528	6.12908e-39	8.11184e-35	9590	ENSG00000131016	AKAP12	5362.82	1.12447
8641	ENSG00000253953	PCDHGB4	1618.14	0.668283	0.0938459	7.12106	1.071e-12	1.4164e-08	26517	ENSG00000099800	TIMM13	1125.11	-1.57281	0.0973551	-16.1554	1.04102e-58	1.41735e-54	148281	ENSG00000134207	SYT6	466.696	-3.306	0.181959	-18.1689	9.0961e-74	1.23798e-69	23062	ENSG00000103365	GGA2	3520.62	0.689369	0.0581996	11.8449	2.28676e-32	3.14064e-28	57551	ENSG00000160551	TAOK1	5312.44	-1.01245	0.077614	-13.0447	6.81657e-39	9.02173e-35	9379	ENSG00000110076	NRXN2	2374.03	1.9171
10892	ENSG00000172175	MALT1	1508.14	0.435481	0.0611769	7.11838	1.09204e-12	1.44422e-08	5685	ENSG00000041357	PSMA4	4106.24	-0.960463	0.0594934	-16.144	1.25098e-58	1.70321e-54	6234	ENSG00000233927	RPS28	16038	2.41396	0.132886	18.1656	9.66279e-74	1.31511e-69	5557	ENSG00000198056	PRIM1	444.28	-1.06778	0.0901665	-11.8423	2.35768e-32	3.23804e-28	23077	ENSG00000005810	MYCBP2	2041.93	-0.87835	0.0675949	-12.9943	1.31777e-38	1.74407e-34	6165	ENSG00000182899	RPL35A	13934	-1.09784
4681	ENSG00000158747	NBL1	475.787	-0.879581	0.123651	-7.11339	1.13223e-12	1.49737e-08	4254	ENSG00000049130	KITLG	844.306	1.6738	0.103732	16.1359	1.42818e-58	1.94447e-54	546	ENSG00000085224	ATRX	4365.26	-2.37027	0.130492	-18.1642	9.91851e-74	1.34991e-69	1622	ENSG00000155368	DBI	1294.15	-1.06739	0.0901513	-11.84	2.42564e-32	3.33137e-28	280636	ENSG00000211450	SELENOH	2133.86	0.88026	0.0677584	12.9912	1.37326e-38	1.81751e-34	83596	ENSG00000126453	BCL2L12	1019.25	-1.91376
123920	ENSG00000140931	CMTM3	1631.52	-0.402438	0.0566009	-7.11009	1.15963e-12	1.53362e-08	5721	ENSG00000100911	PSME2	1067.73	-1.04288	0.0647163	-16.1146	2.01369e-58	2.74164e-54	6138	ENSG00000174748	RPL15	69115.9	2.42369	0.133483	18.1573	1.12447e-73	1.5304e-69	1026	ENSG00000124762	CDKN1A	6946.48	1.28063	0.108166	11.8395	2.44046e-32	3.35173e-28	23379	ENSG00000164151	ICE1	2783.17	-0.86657	0.0667134	-12.9894	1.40449e-38	1.85885e-34	57448	ENSG00000115760	BIRC6	4625.11	1.46503
256691	ENSG00000165072	MAMDC2	1147.84	1.39539	0.196641	7.09612	1.28306e-12	1.69684e-08	6635	ENSG00000182004	SNRPE	2407.58	-1.21579	0.0754478	-16.1143	2.02443e-58	2.75626e-54	253782	ENSG00000172292	CERS6	2060.56	-3.28277	0.180854	-18.1515	1.24881e-73	1.69962e-69	26521	ENSG00000150779	TIMM8B	979.246	-0.731244	0.0617793	-11.8364	2.53081e-32	3.47581e-28	6144	ENSG00000122026	RPL21	13012.5	0.713056	0.0549	12.9883	1.42613e-38	1.88748e-34	1809	ENSG00000113657	DPYSL3	21384.9	1.09433
1824	ENSG00000134755	DSC2	1262.5	0.574631	0.081098	7.08564	1.38403e-12	1.83038e-08	1832	ENSG00000096696	DSP	4354.29	1.64538	0.102174	16.1038	2.39865e-58	3.26577e-54	7545	ENSG00000152977	ZIC1	5201.38	2.51664	0.138678	18.1475	1.34497e-73	1.8305e-69	4174	ENSG00000100297	MCM5	1012.85	-1.22292	0.103428	-11.8239	2.93675e-32	4.03334e-28	607	ENSG00000116128	BCL9	3125.32	-0.786128	0.0605323	-12.9869	1.45138e-38	1.9209e-34	51537	ENSG00000242114	MTFP1	933.398	-2.93837
25862	ENSG00000164663	USP49	3165.37	-0.410057	0.0579471	-7.0764	1.47951e-12	1.95665e-08	9044	ENSG00000095564	BTAF1	11271.7	1.86266	0.115749	16.0922	2.89264e-58	3.93832e-54	746	ENSG00000134825	TMEM258	2978.64	2.58775	0.142597	18.1474	1.34738e-73	1.83378e-69	204851	ENSG00000163349	HIPK1	4774.75	0.754442	0.0638268	11.8201	3.07173e-32	4.21872e-28	6160	ENSG00000071082	RPL31	14050.7	0.677767	0.052213	12.9808	1.57194e-38	2.08046e-34	57182	ENSG00000151458	ANKRD50	1915.49	1.62463
23406	ENSG00000103187	COTL1	6190.78	-0.292262	0.0413105	-7.07476	1.49705e-12	1.97985e-08	950	ENSG00000138760	SCARB2	4909.73	0.825694	0.051385	16.0688	4.22451e-58	5.75167e-54	80194	ENSG00000172663	TMEM134	1036.68	2.81057	0.154894	18.1451	1.40496e-73	1.91215e-69	124540	ENSG00000153944	MSI2	11210.2	1.13017	0.0957335	11.8054	3.66248e-32	5.03006e-28	80774	ENSG00000136490	LIMD2	1723.28	0.979565	0.0754683	12.9798	1.59275e-38	2.108e-34	56995	ENSG00000130338	TULP4	1727.67	1.94135
2288	ENSG00000004478	FKBP4	3699.05	0.326192	0.046457	7.02137	2.19701e-12	2.90555e-08	4707	ENSG00000183648	NDUFB1	725.83	-1.34461	0.0837862	-16.0482	5.88783e-58	8.01629e-54	2512	ENSG00000087086	FTL	27272.8	2.34329	0.129239	18.1314	1.80055e-73	2.45055e-69	51520	ENSG00000133706	LARS1	4335.78	-0.644996	0.0547393	-11.783	4.77409e-32	6.55673e-28	6923	ENSG00000103363	ELOB	3074.27	0.880367	0.0678381	12.9775	1.6421e-38	2.17332e-34	6188	ENSG00000149273	RPS3	31824.9	-1.06175
442213	ENSG00000244694	PTCHD4	568.039	1.14007	0.162493	7.01613	2.28103e-12	3.01666e-08	5720	ENSG00000092010	PSME1	1071.36	-0.990257	0.0618321	-16.0153	9.99986e-58	1.36148e-53	26355	ENSG00000114023	FAM162A	1699.03	3.2754	0.180762	18.12	2.21688e-73	3.01717e-69	9094	ENSG00000109103	UNC119	2274.93	0.687268	0.0583605	11.7762	5.17496e-32	7.10729e-28	10570	ENSG00000151640	DPYSL4	3194.34	0.771286	0.0594799	12.9672	1.87833e-38	2.48597e-34	23389	ENSG00000123066	MED13L	3427.47	1.256
220	ENSG00000184254	ALDH1A3	157.636	2.03538	0.290357	7.00994	2.38426e-12	3.15318e-08	5902	ENSG00000099901	RANBP1	5648.81	-1.58249	0.0989175	-15.9981	1.31715e-57	1.7933e-53	26278	ENSG00000151835	SACS	2738.49	-2.19093	0.120926	-18.1179	2.30061e-73	3.13114e-69	1600	ENSG00000173406	DAB1	1343.38	-0.927551	0.0787947	-11.7717	5.45853e-32	7.49675e-28	79832	ENSG00000060749	QSER1	2977.29	-1.22852	0.0948133	-12.9573	2.13671e-38	2.82793e-34	169044	ENSG00000169436	COL22A1	1754.2	1.89648
19	ENSG00000165029	ABCA1	1439.67	0.535544	0.0764067	7.00912	2.3982e-12	3.17162e-08	92689	ENSG00000197712	FAM114A1	691.318	1.5273	0.0955756	15.98	1.76117e-57	2.39784e-53	205717	ENSG00000176542	USF3	809.804	-3.67542	0.202957	-18.1093	2.68959e-73	3.66054e-69	55967	ENSG00000184752	NDUFA12	1064.98	-0.707593	0.0601136	-11.7709	5.51088e-32	7.56864e-28	7547	ENSG00000156925	ZIC3	296.554	2.1827	0.168508	12.9532	2.25499e-38	2.98448e-34	4297	ENSG00000118058	KMT2A	6556.9	1.51404
27443	ENSG00000099954	CECR2	3759.17	-0.563263	0.0804225	-7.0038	2.49108e-12	3.29446e-08	4297	ENSG00000118058	KMT2A	6248.12	1.181	0.073905	15.98	1.76235e-57	2.39944e-53	6206	ENSG00000112306	RPS12	28431.6	2.62764	0.145213	18.0951	3.48095e-73	4.73757e-69	6897	ENSG00000113407	TARS1	3499.43	-1.09658	0.0931876	-11.7674	5.74352e-32	7.88815e-28	25796	ENSG00000130313	PGLS	1680.55	1.02911	0.0794623	12.9509	2.32123e-38	3.07215e-34	30968	ENSG00000165283	STOML2	3388.7	-1.35288
9766	ENSG00000100647	SUSD6	755.938	0.522139	0.0745769	7.00135	2.53501e-12	3.35254e-08	57215	ENSG00000168286	THAP11	932.329	-1.05939	0.0662989	-15.979	1.78997e-57	2.43704e-53	6328	ENSG00000153253	SCN3A	672.462	-3.00425	0.166041	-18.0935	3.58734e-73	4.88237e-69	5654	ENSG00000166033	HTRA1	2234.12	0.881381	0.0749105	11.7658	5.85816e-32	8.04559e-28	10567	ENSG00000105404	RABAC1	694.976	1.28833	0.0994839	12.9501	2.34509e-38	3.10372e-34	84162	ENSG00000138688	KIAA1109	3981.25	1.68671
64651	ENSG00000144655	CSRNP1	200.883	0.899627	0.128689	6.9907	2.73526e-12	3.61738e-08	7127	ENSG00000185215	TNFAIP2	728.52	1.52501	0.0954635	15.9748	1.91597e-57	2.6086e-53	478	ENSG00000105409	ATP1A3	3661.34	-2.31061	0.127767	-18.0845	4.21928e-73	5.74243e-69	6421	ENSG00000116560	SFPQ	7041.9	-1.1849	0.100825	-11.752	6.89431e-32	9.46865e-28	166	ENSG00000104964	TLE5	3009.25	0.903179	0.0697619	12.9466	2.45605e-38	3.25058e-34	59	ENSG00000107796	ACTA2	1202.09	-2.51634
2239	ENSG00000076716	GPC4	6312.67	0.993617	0.142372	6.97901	2.97273e-12	3.93143e-08	10952	ENSG00000106803	SEC61B	1483.58	-0.986266	0.0617636	-15.9684	2.12137e-57	2.88824e-53	1933	ENSG00000114942	EEF1B2	12847.5	2.33815	0.129556	18.0474	8.27645e-73	1.12642e-68	10802	ENSG00000113615	SEC24A	2268.44	0.980533	0.0834514	11.7497	7.08307e-32	9.72789e-28	10724	ENSG00000198408	OGA	5628.74	-0.732742	0.0566811	-12.9275	3.15078e-38	4.17005e-34	402	ENSG00000213465	ARL2	2003.42	-1.77618
26353	ENSG00000152137	HSPB8	46.3486	2.4505	0.351214	6.97723	3.01066e-12	3.9816e-08	2171	ENSG00000164687	FABP5	931.359	-1.73162	0.108479	-15.9626	2.32664e-57	3.16773e-53	6203	ENSG00000170889	RPS9	28849.3	2.49723	0.138473	18.034	1.05393e-72	1.4344e-68	9924	ENSG00000135473	PAN2	2008.58	1.7493	0.148884	11.7494	7.11072e-32	9.76586e-28	8728	ENSG00000135074	ADAM19	853.281	-1.19464	0.0924222	-12.9259	3.21632e-38	4.25681e-34	51372	ENSG00000232112	TMA7	4357.85	-1.3436
3791	ENSG00000128052	KDR	139.191	1.52197	0.218555	6.96379	3.31247e-12	4.38075e-08	684	ENSG00000130303	BST2	396.864	2.65111	0.166125	15.9585	2.48466e-57	3.38286e-53	80000	ENSG00000141449	GREB1L	1772.33	-2.51597	0.139656	-18.0155	1.47302e-72	2.00479e-68	8208	ENSG00000159259	CHAF1B	360.703	-1.53512	0.130684	-11.7468	7.3331e-32	1.00713e-27	517	ENSG00000135390	ATP5MC2	7253.26	0.664958	0.0515429	12.9011	4.4389e-38	5.87488e-34	3977	ENSG00000113594	LIFR	1835.86	1.78769
3005	ENSG00000189060	H1-0	13198.4	0.564341	0.0810498	6.96289	3.33361e-12	4.4087e-08	1616	ENSG00000204209	DAXX	1890.34	-1.1287	0.0707289	-15.9582	2.49981e-57	3.40348e-53	10653	ENSG00000167642	SPINT2	1070.17	3.00223	0.166922	17.9858	2.517e-72	3.42564e-68	27175	ENSG00000037042	TUBG2	982.069	0.787413	0.0670867	11.7372	8.21149e-32	1.12777e-27	4627	ENSG00000100345	MYH9	9186.04	-0.867746	0.0672802	-12.8975	4.65066e-38	6.15515e-34	22998	ENSG00000064042	LIMCH1	2757.54	1.89481
9129	ENSG00000117360	PRPF3	1621.55	-0.402609	0.0579097	-6.95236	3.59219e-12	4.75067e-08	9141	ENSG00000105185	PDCD5	1821.14	-0.893217	0.0560202	-15.9445	3.10945e-57	4.23352e-53	324	ENSG00000134982	APC	2506.13	-3.58619	0.199804	-17.9485	4.92694e-72	6.70557e-68	4864	ENSG00000141458	NPC1	2415.42	0.875812	0.0747056	11.7235	9.65824e-32	1.32646e-27	6156	ENSG00000156482	RPL30	12514.1	0.626109	0.0486686	12.8647	7.10762e-38	9.40693e-34	283450	ENSG00000173064	HECTD4	3871.55	2.05152
114990	ENSG00000168140	VASN	375.51	1.01276	0.146003	6.93654	4.01834e-12	5.31425e-08	5784	ENSG00000152104	PTPN14	1855.44	1.48862	0.0934043	15.9374	3.48814e-57	4.7491e-53	517	ENSG00000135390	ATP5MC2	13439.9	2.37332	0.132441	17.9199	8.25393e-72	1.12336e-67	3336	ENSG00000115541	HSPE1	1606.7	-0.86938	0.0742543	-11.7081	1.15784e-31	1.59018e-27	6205	ENSG00000142534	RPS11	29377.8	0.709304	0.0551943	12.851	8.48608e-38	1.12313e-33	6218	ENSG00000182774	RPS17	21594.6	-1.19225
79776	ENSG00000091656	ZFHX4	9547.91	0.634996	0.0915623	6.93512	4.05868e-12	5.3676e-08	65108	ENSG00000175130	MARCKSL1	21411.6	-1.64566	0.103626	-15.8807	8.6163e-57	1.17311e-52	1815	ENSG00000069696	DRD4	959.854	2.64504	0.147821	17.8936	1.3232e-71	1.80088e-67	4123	ENSG00000140400	MAN2C1	2573.15	1.1822	0.100983	11.707	1.17358e-31	1.6118e-27	196528	ENSG00000189079	ARID2	2373.39	-0.899716	0.0700372	-12.8463	9.02706e-38	1.19473e-33	10396	ENSG00000124406	ATP8A1	1896.72	1.85621
4919	ENSG00000185483	ROR1	992.539	0.729328	0.10517	6.93476	4.06906e-12	5.38134e-08	3191	ENSG00000104824	HNRNPL	10059.9	-1.06066	0.0667941	-15.8795	8.78258e-57	1.19575e-52	6139	ENSG00000265681	RPL17	52613.4	2.40942	0.134959	17.853	2.741e-71	3.7305e-67	5422	ENSG00000101868	POLA1	1799.87	-1.25401	0.10729	-11.688	1.46787e-31	2.01597e-27	9320	ENSG00000153827	TRIP12	6079.3	-0.8669	0.067492	-12.8445	9.23662e-38	1.22247e-33	54790	ENSG00000168769	TET2	1922.7	1.80285
3257	ENSG00000107521	HPS1	458.006	0.974035	0.140756	6.92002	4.51584e-12	5.9722e-08	9415	ENSG00000134824	FADS2	16672.6	-0.971875	0.0612317	-15.8721	9.88959e-57	1.34647e-52	79618	ENSG00000147421	HMBOX1	534.243	-3.44877	0.193329	-17.8389	3.52727e-71	4.80061e-67	79142	ENSG00000040633	PHF23	1153.81	-0.960611	0.0822014	-11.6861	1.50173e-31	2.06248e-27	84101	ENSG00000136014	USP44	1588.54	-0.907731	0.0707244	-12.8348	1.04728e-37	1.38608e-33	1750	ENSG00000006377	DLX6	441.382	6.35847
23589	ENSG00000153048	CARHSP1	2072.73	-0.330193	0.0478283	-6.90372	5.06582e-12	6.69954e-08	8721	ENSG00000107223	EDF1	4222.93	-1.0973	0.0691504	-15.8683	1.05099e-56	1.43092e-52	10814	ENSG00000145920	CPLX2	1405.96	-3.20246	0.179763	-17.8149	5.41942e-71	7.37583e-67	8842	ENSG00000007062	PROM1	398.831	-1.76458	0.151017	-11.6846	1.52757e-31	2.09797e-27	6234	ENSG00000233927	RPS28	7111.86	0.695995	0.0542935	12.8191	1.28158e-37	1.69617e-33	517	ENSG00000135390	ATP5MC2	7308.7	-1.15351
80232	ENSG00000162923	WDR26	3061.09	0.299346	0.0434349	6.89183	5.50796e-12	7.28427e-08	604	ENSG00000113916	BCL6	1171.81	1.80675	0.113923	15.8595	1.20897e-56	1.64601e-52	4710	ENSG00000065518	NDUFB4	4061.18	2.43916	0.136942	17.8116	5.74386e-71	7.8174e-67	30836	ENSG00000067334	DNTTIP2	1301.49	-0.919287	0.0787602	-11.672	1.77281e-31	2.43478e-27	57634	ENSG00000183495	EP400	4019.35	-0.913926	0.0712966	-12.8187	1.28909e-37	1.70611e-33	57670	ENSG00000122778	KIAA1549	3032.03	1.34935
7088	ENSG00000196781	TLE1	2458.61	-0.514339	0.0746901	-6.8863	5.72628e-12	7.573e-08	136853	ENSG00000146700	SSC4D	337.267	2.73802	0.172907	15.8352	1.77915e-56	2.42231e-52	6228	ENSG00000186468	RPS23	50004.2	2.39818	0.134688	17.8054	6.4201e-71	8.73776e-67	1870	ENSG00000007968	E2F2	253.237	-1.74438	0.149457	-11.6715	1.7834e-31	2.44933e-27	4946	ENSG00000104904	OAZ1	7631.89	0.776199	0.0606056	12.8074	1.49085e-37	1.97313e-33	60680	ENSG00000161082	CELF5	1585.43	1.76923
5931	ENSG00000102054	RBBP7	7600.13	-0.251728	0.0365629	-6.88478	5.78771e-12	7.65424e-08	84310	ENSG00000146540	C7orf50	1410.28	-1.2091	0.0763677	-15.8326	1.85349e-56	2.52353e-52	6205	ENSG00000142534	RPS11	71686	2.41023	0.135471	17.7914	8.23261e-71	1.12046e-66	9871	ENSG00000150961	SEC24D	1320.72	1.10701	0.0949065	11.6642	1.94192e-31	2.66703e-27	23564	ENSG00000213722	DDAH2	2830.82	0.781487	0.0610751	12.7955	1.73725e-37	2.29925e-33	6176	ENSG00000137818	RPLP1	19028	-1.18743
23012	ENSG00000211455	STK38L	2124.63	0.399586	0.0582105	6.8645	6.67254e-12	8.82443e-08	115939	ENSG00000007520	TSR3	1345.04	-1.04986	0.0663264	-15.8287	1.9714e-56	2.68407e-52	114798	ENSG00000178235	SLITRK1	550.474	-3.57794	0.201141	-17.7883	8.71515e-71	1.18613e-66	3516	ENSG00000168214	RBPJ	8404.86	0.754624	0.0647733	11.6502	2.28853e-31	3.14307e-27	162494	ENSG00000141314	RHBDL3	256.122	2.34915	0.183792	12.7816	2.0773e-37	2.74931e-33	6208	ENSG00000164587	RPS14	21420	-1.04089
51566	ENSG00000102401	ARMCX3	3729.99	-0.386516	0.0563227	-6.86252	6.76557e-12	8.94746e-08	10653	ENSG00000167642	SPINT2	1268.38	1.91357	0.121009	15.8134	2.51344e-56	3.42205e-52	3977	ENSG00000113594	LIFR	1496.47	-3.20653	0.180303	-17.7841	9.37988e-71	1.2766e-66	84851	ENSG00000183718	TRIM52	1261.37	0.934326	0.0802001	11.6499	2.29632e-31	3.15376e-27	230	ENSG00000109107	ALDOC	1044.77	1.16694	0.0914793	12.7563	2.87597e-37	3.80634e-33	2042	ENSG00000044524	EPHA3	3944.31	2.08842
64084	ENSG00000158258	CLSTN2	402.196	0.692475	0.100973	6.85802	6.98193e-12	9.23361e-08	139231	ENSG00000123575	FAM199X	5228.81	1.19145	0.0753612	15.8099	2.65955e-56	3.62098e-52	11215	ENSG00000023516	AKAP11	2133.08	-4.05534	0.228281	-17.7647	1.32701e-70	1.80606e-66	2201	ENSG00000138829	FBN2	2469.44	1.1372	0.0979324	11.6121	3.57621e-31	4.91157e-27	4756	ENSG00000067141	NEO1	7274.47	-0.7098	0.055667	-12.7508	3.08479e-37	4.08272e-33	6160	ENSG00000071082	RPL31	14292.6	-1.06718
57338	ENSG00000154118	JPH3	741.094	-0.575113	0.0839663	-6.84933	7.41957e-12	9.81238e-08	51053	ENSG00000112312	GMNN	1761.19	-1.15768	0.0732787	-15.7983	3.19784e-56	4.35386e-52	2537	ENSG00000126709	IFI6	607.818	3.00946	0.169658	17.7384	2.11997e-70	2.88528e-66	79621	ENSG00000136104	RNASEH2B	587.274	-0.970102	0.0835462	-11.6116	3.59971e-31	4.94384e-27	55651	ENSG00000145912	NHP2	2081.71	0.862904	0.0677078	12.7445	3.34416e-37	4.426e-33	5090	ENSG00000167081	PBX3	3400.81	1.28703
64787	ENSG00000177106	EPS8L2	670.029	1.12951	0.165443	6.8272	8.65882e-12	1.14513e-07	11331	ENSG00000215021	PHB2	5287.64	-0.883157	0.0559385	-15.788	3.7627e-56	5.12291e-52	3399	ENSG00000117318	ID3	4101.76	2.82095	0.159081	17.7328	2.34223e-70	3.18777e-66	3107	ENSG00000204525	HLA-C	1155.86	1.58188	0.136243	11.6108	3.63411e-31	4.99109e-27	9638	ENSG00000149557	FEZ1	2464.72	0.861109	0.0676803	12.7232	4.39549e-37	5.81743e-33	10893	ENSG00000125966	MMP24	781.15	2.28099
56139	ENSG00000250120	PCDHA10	383.05	0.982722	0.14453	6.79943	1.05033e-11	1.38906e-07	25804	ENSG00000130520	LSM4	5167.94	-1.34161	0.0852655	-15.7345	8.77323e-56	1.19447e-51	5903	ENSG00000153201	RANBP2	4732.06	-3.11507	0.175728	-17.7267	2.61094e-70	3.55348e-66	3491	ENSG00000142871	CCN1	869.612	1.66218	0.143186	11.6085	3.731e-31	5.12416e-27	85379	ENSG00000197077	KIAA1671	1470.84	-1.00344	0.0788728	-12.7222	4.4503e-37	5.88997e-33	8829	ENSG00000099250	NRP1	607.682	2.54984
388336	ENSG00000188803	SHISA6	218.097	-0.879158	0.129494	-6.78917	1.12784e-11	1.49157e-07	64084	ENSG00000158258	CLSTN2	696.218	1.95037	0.123988	15.7303	9.38378e-56	1.2776e-51	521	ENSG00000169020	ATP5ME	2852.28	2.47348	0.139724	17.7026	4.00627e-70	5.45254e-66	55799	ENSG00000157445	CACNA2D3	202.982	-1.79744	0.155104	-11.5886	4.70721e-31	6.46489e-27	7745	ENSG00000198315	ZKSCAN8	3060.08	-0.787641	0.0619162	-12.7211	4.51616e-37	5.97714e-33	81551	ENSG00000015592	STMN4	1345.25	2.49188
55568	ENSG00000164574	GALNT10	1542.42	0.818236	0.120728	6.7775	1.22272e-11	1.61705e-07	513	ENSG00000099624	ATP5F1D	986.709	-1.35395	0.0862937	-15.69	1.77032e-55	2.4103e-51	3434	ENSG00000185745	IFIT1	1044.54	2.71126	0.153177	17.7001	4.18458e-70	5.69521e-66	6860	ENSG00000132872	SYT4	4971.57	-0.910826	0.078641	-11.5821	5.07991e-31	6.97674e-27	58517	ENSG00000119707	RBM25	5633.86	-0.745586	0.0586209	-12.7188	4.65071e-37	6.15521e-33	5362	ENSG00000076356	PLXNA2	2595.34	2.26763
7022	ENSG00000087510	TFAP2C	193.144	1.21047	0.178805	6.76977	1.28986e-11	1.70584e-07	10459	ENSG00000116670	MAD2L2	1734.88	-0.907808	0.0578927	-15.6809	2.0446e-55	2.78372e-51	494470	ENSG00000141622	RNF165	2260.35	-2.53081	0.142987	-17.6996	4.21964e-70	5.74293e-66	8614	ENSG00000113739	STC2	2190.17	1.60023	0.138297	11.5709	5.78772e-31	7.94885e-27	28996	ENSG00000064393	HIPK2	4512.01	-1.05411	0.0829743	-12.7041	5.61363e-37	7.42964e-33	84915	ENSG00000139438	FAM222A	753.429	2.35381
326625	ENSG00000139428	MMAB	875.166	-0.455383	0.0673187	-6.76458	1.33699e-11	1.76817e-07	81890	ENSG00000213339	QTRT1	621.079	-1.58835	0.101411	-15.6625	2.72823e-55	3.71449e-51	57451	ENSG00000145934	TENM2	790.09	-2.98235	0.168533	-17.6959	4.50681e-70	6.13376e-66	134510	ENSG00000164332	UBLCP1	822.847	-0.986431	0.0854808	-11.5398	8.31222e-31	1.1416e-26	3785	ENSG00000075043	KCNQ2	3464.77	0.812458	0.0639617	12.7023	5.74496e-37	7.60346e-33	55964	ENSG00000100167	SEPTIN3	9544.85	1.17542
143686	ENSG00000149212	SESN3	7315.86	0.78271	0.11585	6.75626	1.41604e-11	1.87271e-07	84162	ENSG00000138688	KIAA1109	4956.28	1.74654	0.111523	15.6608	2.80245e-55	3.81553e-51	79630	ENSG00000118292	C1orf54	250.269	3.9602	0.223825	17.6933	4.72486e-70	6.43054e-66	79776	ENSG00000091656	ZFHX4	10892.7	0.67754	0.0587238	11.5377	8.51406e-31	1.16932e-26	4538	ENSG00000198886	ND4	203489	-0.626292	0.049379	-12.6834	7.31333e-37	9.6792e-33	11178	ENSG00000061337	LZTS1	938.9	2.20752
3799	ENSG00000170759	KIF5B	7812.9	0.484759	0.0717809	6.75332	1.44502e-11	1.91103e-07	64223	ENSG00000167965	MLST8	1382.24	-0.918383	0.0586639	-15.655	3.07141e-55	4.18172e-51	230	ENSG00000109107	ALDOC	1377.05	3.07928	0.174043	17.6927	4.77348e-70	6.49671e-66	200576	ENSG00000115020	PIKFYVE	3970.01	0.66299	0.0574983	11.5306	9.24916e-31	1.27028e-26	140710	ENSG00000149639	SOGA1	4436.54	-0.834574	0.0658839	-12.6673	8.96982e-37	1.18716e-32	10112	ENSG00000112984	KIF20A	2973.82	-1.41152
23683	ENSG00000115825	PRKD3	2847.58	-0.452259	0.0671078	-6.73929	1.59167e-11	2.10498e-07	80014	ENSG00000151718	WWC2	2227.28	1.26428	0.0808032	15.6464	3.5176e-55	4.78921e-51	55727	ENSG00000011114	BTBD7	1094.84	-2.50695	0.141777	-17.6824	5.73481e-70	7.80508e-66	1047	ENSG00000153132	CLGN	816.004	-0.837781	0.0726865	-11.526	9.76285e-31	1.34083e-26	79834	ENSG00000173517	PEAK1	1247.84	-1.33941	0.105993	-12.6368	1.32271e-36	1.7506e-32	80319	ENSG00000168772	CXXC4	2366.8	1.47847
6122	ENSG00000100316	RPL3	41146.7	-0.309472	0.0459375	-6.7368	1.61908e-11	2.14123e-07	8660	ENSG00000185950	IRS2	1709.14	1.50918	0.0969484	15.5669	1.22276e-54	1.66478e-50	2678	ENSG00000286070	GGT1	1514.58	2.68918	0.152377	17.6483	1.04917e-69	1.42793e-65	3028	ENSG00000072506	HSD17B10	631.407	-0.995935	0.0864125	-11.5254	9.83017e-31	1.35008e-26	1351	ENSG00000176340	COX8A	2712.68	1.01517	0.0805595	12.6015	2.07063e-36	2.74048e-32	23321	ENSG00000109654	TRIM2	8052.17	1.33879
1728	ENSG00000181019	NQO1	556.663	1.23543	0.183618	6.72828	1.7168e-11	2.27047e-07	23137	ENSG00000198887	SMC5	2599.98	1.26199	0.0811192	15.5573	1.41988e-54	1.93317e-50	25915	ENSG00000178057	NDUFAF3	1927.21	2.50352	0.141907	17.6421	1.17115e-69	1.59393e-65	11123	ENSG00000117602	RCAN3	1150.03	1.06512	0.0925874	11.504	1.25996e-30	1.73043e-26	5937	ENSG00000153250	RBMS1	694.341	-1.42903	0.113435	-12.5978	2.17147e-36	2.87394e-32	332	ENSG00000089685	BIRC5	4191.75	-1.3503
1595	ENSG00000001630	CYP51A1	3559.13	-0.330581	0.0491574	-6.72494	1.75662e-11	2.32313e-07	3020	ENSG00000163041	H3-3A	21735.3	-0.834839	0.0536917	-15.5488	1.62241e-54	2.20891e-50	11278	ENSG00000118922	KLF12	1930.26	-3.97511	0.225394	-17.6363	1.29649e-69	1.76452e-65	256356	ENSG00000175066	GK5	1293.82	0.715101	0.062167	11.5029	1.27563e-30	1.75195e-26	23543	ENSG00000100320	RBFOX2	4117.34	-0.802574	0.06372	-12.5953	2.24041e-36	2.96518e-32	5578	ENSG00000154229	PRKCA	1005.15	2.04289
1299	ENSG00000092758	COL9A3	890.829	0.921897	0.137426	6.7083	1.96902e-11	2.60403e-07	158	ENSG00000239900	ADSL	2074.52	-1.0833	0.0696967	-15.5431	1.7727e-54	2.41353e-50	6130	ENSG00000148303	RPL7A	94713.2	2.42135	0.137317	17.6333	1.3669e-69	1.86035e-65	5629	ENSG00000117707	PROX1	767.943	1.14007	0.099158	11.4975	1.35862e-30	1.86593e-26	79144	ENSG00000125534	PPDPF	6858.83	0.774308	0.061764	12.5366	4.7104e-36	6.23422e-32	131566	ENSG00000057019	DCBLD2	5781.18	1.0643
10973	ENSG00000112249	ASCC3	7754.65	0.647659	0.0966595	6.70042	2.07824e-11	2.74848e-07	1004	ENSG00000113361	CDH6	6386.62	2.15281	0.138546	15.5385	1.90273e-54	2.59056e-50	11189	ENSG00000159409	CELF3	2358.53	-2.45286	0.139211	-17.6198	1.73682e-69	2.36381e-65	134429	ENSG00000164211	STARD4	8060.17	1.59075	0.138376	11.4959	1.38378e-30	1.90048e-26	10716	ENSG00000136535	TBR1	221.819	3.0644	0.244802	12.5178	5.96326e-36	7.89237e-32	6812	ENSG00000136854	STXBP1	1927.96	1.45206
6347	ENSG00000108691	CCL2	381.597	2.74	0.409025	6.69884	2.10073e-11	2.77822e-07	9212	ENSG00000178999	AURKB	2040.95	-1.19832	0.0771378	-15.5348	2.01717e-54	2.74637e-50	23230	ENSG00000197969	VPS13A	1139.34	-3.47476	0.197297	-17.6119	1.9968e-69	2.71764e-65	5010	ENSG00000013297	CLDN11	144.581	2.98461	0.259708	11.4922	1.44371e-30	1.98279e-26	1632	ENSG00000167969	ECI1	1345.63	1.07148	0.0856053	12.5165	6.06637e-36	8.02885e-32	10399	ENSG00000204628	RACK1	41629.5	-0.992248
92979	ENSG00000139266	MARCHF9	243.12	-0.831276	0.124135	-6.69656	2.13376e-11	2.8219e-07	90993	ENSG00000157613	CREB3L1	331.94	3.22314	0.20753	15.531	2.14054e-54	2.91435e-50	54765	ENSG00000166326	TRIM44	4296.07	-2.48783	0.141315	-17.6049	2.25835e-69	3.07362e-65	7110	ENSG00000144747	TMF1	2609.27	0.878548	0.076496	11.4849	1.57145e-30	2.15824e-26	6143	ENSG00000108298	RPL19	22902	0.619392	0.0494873	12.5162	6.08943e-36	8.05936e-32	55890	ENSG00000170412	GPRC5C	446.82	-2.91805
4597	ENSG00000167508	MVD	1553.06	-0.466364	0.0696854	-6.69242	2.19506e-11	2.90297e-07	5705	ENSG00000087191	PSMC5	2630.72	-1.27104	0.0818639	-15.5263	2.30289e-54	3.13539e-50	140890	ENSG00000153914	SREK1	2431.07	-2.47224	0.140521	-17.5934	2.76665e-69	3.76541e-65	51659	ENSG00000131153	GINS2	619.515	-1.51213	0.131805	-11.4725	1.81417e-30	2.49159e-26	1350	ENSG00000127184	COX7C	4173.98	0.724836	0.0579227	12.5139	6.26998e-36	8.29832e-32	100381270	ENSG00000257315	ZBED6	1560.56	1.62725
57476	ENSG00000023171	GRAMD1B	1219.05	0.555875	0.0834246	6.6632	2.67925e-11	3.54331e-07	150678	ENSG00000172428	COPS9	746.634	-1.25035	0.0805381	-15.5249	2.3524e-54	3.2028e-50	23114	ENSG00000163531	NFASC	1409.54	-2.62072	0.149026	-17.5857	3.17138e-69	4.31624e-65	4001	ENSG00000113368	LMNB1	4113.4	-0.731554	0.0638557	-11.4564	2.18509e-30	3.00101e-26	64324	ENSG00000165671	NSD1	4624.73	-0.814225	0.0651327	-12.501	7.36986e-36	9.75401e-32	5209	ENSG00000170525	PFKFB3	3043.87	-1.6586
22985	ENSG00000100813	ACIN1	7722.46	-0.302678	0.0454413	-6.66085	2.7224e-11	3.60037e-07	347733	ENSG00000137285	TUBB2B	22638.7	-1.15438	0.0743796	-15.5201	2.53479e-54	3.45112e-50	6166	ENSG00000165502	RPL36AL	3791.38	2.38653	0.135711	17.5854	3.18686e-69	4.33731e-65	780	ENSG00000204580	DDR1	20857.7	0.777044	0.0680005	11.427	3.06386e-30	4.20791e-26	5479	ENSG00000166794	PPIB	3648.64	0.906002	0.0725605	12.4862	8.88421e-36	1.17583e-31	120114	ENSG00000165323	FAT3	4042.65	1.35126
3185	ENSG00000169813	HNRNPF	5072.71	-0.283311	0.0425871	-6.65252	2.88114e-11	3.81031e-07	149951	ENSG00000149600	COMMD7	1324.01	-1.45237	0.0935917	-15.5181	2.61531e-54	3.56075e-50	50487	ENSG00000100078	PLA2G3	376.908	3.37439	0.192131	17.5629	4.73497e-69	6.4443e-65	988	ENSG00000096401	CDC5L	2595.29	-0.562423	0.0492736	-11.4143	3.54795e-30	4.87276e-26	4831	ENSG00000243678	NME2	4974.61	0.886143	0.0709722	12.4858	8.92576e-36	1.18132e-31	6157	ENSG00000166441	RPL27A	20650.9	-1.09385
23654	ENSG00000196576	PLXNB2	9259.55	0.42882	0.0645493	6.64329	3.06752e-11	4.0568e-07	9551	ENSG00000241468	ATP5MF	2678.06	-1.16977	0.0754834	-15.4971	3.63016e-54	4.94247e-50	4193	ENSG00000135679	MDM2	1749.46	-2.31914	0.132048	-17.5628	4.74571e-69	6.45892e-65	23352	ENSG00000127481	UBR4	12425.4	0.811327	0.0711097	11.4095	3.74839e-30	5.14804e-26	4853	ENSG00000134250	NOTCH2	5384.97	-0.661287	0.0529702	-12.4841	9.11342e-36	1.20616e-31	2571	ENSG00000128683	GAD1	356.091	5.40603
7070	ENSG00000154096	THY1	649.669	-0.746762	0.112449	-6.64087	3.11838e-11	4.12406e-07	63976	ENSG00000142611	PRDM16	3545.24	1.46234	0.0943631	15.497	3.63572e-54	4.95003e-50	7138	ENSG00000105048	TNNT1	413.622	4.85272	0.276404	17.5566	5.29429e-69	7.20553e-65	9768	ENSG00000166803	PCLAF	419.424	-1.51211	0.132781	-11.3879	4.80242e-30	6.59565e-26	81551	ENSG00000015592	STMN4	208.134	2.57956	0.206693	12.4802	9.5802e-36	1.26794e-31	51504	ENSG00000173113	TRMT112	2160.17	-1.45563
4808	ENSG00000177551	NHLH2	167.74	1.02021	0.153685	6.6383	3.17317e-11	4.19651e-07	54502	ENSG00000163694	RBM47	832.541	2.78394	0.1798	15.4835	4.48171e-54	6.10185e-50	3880	ENSG00000171345	KRT19	285.913	5.45239	0.310599	17.5544	5.5027e-69	7.48917e-65	4034	ENSG00000077454	LRCH4	1546.7	1.21216	0.106558	11.3756	5.53314e-30	7.59922e-26	5210	ENSG00000114268	PFKFB4	1727.21	1.23046	0.0986345	12.475	1.02263e-35	1.35345e-31	84458	ENSG00000196233	LCOR	4022.13	2.09306
5937	ENSG00000153250	RBMS1	1481.13	0.791067	0.119441	6.62307	3.51806e-11	4.65264e-07	2029	ENSG00000143420	ENSA	3206.16	-0.869637	0.0562552	-15.4588	6.5834e-54	8.9633e-50	4137	ENSG00000186868	MAPT	1667.43	-2.33882	0.13329	-17.5469	6.28265e-69	8.55068e-65	10628	ENSG00000265972	TXNIP	30320.9	1.69816	0.149372	11.3687	5.98999e-30	8.22665e-26	9716	ENSG00000021776	AQR	2874.73	-0.867381	0.0695698	-12.4678	1.11894e-35	1.48092e-31	79006	ENSG00000103260	METRN	3274.73	-1.51752
51363	ENSG00000182022	CHST15	267.425	1.08349	0.163941	6.60904	3.8681e-11	5.11556e-07	7003	ENSG00000187079	TEAD1	6734.53	1.17143	0.075796	15.4551	6.97358e-54	9.49453e-50	3921	ENSG00000168028	RPSA	63287.8	2.40013	0.136791	17.5459	6.38789e-69	8.69391e-65	421	ENSG00000099889	ARVCF	2787.67	0.811763	0.0714188	11.3662	6.15884e-30	8.45855e-26	2239	ENSG00000076716	GPC4	5285.68	0.898642	0.0721612	12.4533	1.34235e-35	1.7766e-31	2879	ENSG00000167468	GPX4	6198.48	-1.04577
79727	ENSG00000131914	LIN28A	17554.4	-0.346075	0.0523675	-6.60858	3.88025e-11	5.13163e-07	2734	ENSG00000090863	GLG1	7035.06	0.678342	0.0439978	15.4176	1.24607e-53	1.69653e-49	55023	ENSG00000146247	PHIP	4328.95	-2.86617	0.163363	-17.5448	6.51497e-69	8.86688e-65	79084	ENSG00000116455	WDR77	639.956	-1.19934	0.105648	-11.3522	7.23455e-30	9.93593e-26	64770	ENSG00000175455	CCDC14	4322.09	-1.08224	0.087038	-12.4341	1.70603e-35	2.25793e-31	9747	ENSG00000198420	TCAF1	5216.72	1.23489
6560	ENSG00000124067	SLC12A4	1810.09	0.565857	0.0856769	6.60455	3.98728e-11	5.27318e-07	4040	ENSG00000070018	LRP6	4335.18	1.12892	0.0732793	15.4058	1.49716e-53	2.03839e-49	51617	ENSG00000170091	NSG2	1713.61	-2.35507	0.134282	-17.5382	7.32465e-69	9.96885e-65	10521	ENSG00000100201	DDX17	39291.9	0.420248	0.0370233	11.3509	7.34045e-30	1.00814e-25	51299	ENSG00000124785	NRN1	155.209	2.78784	0.224656	12.4094	2.32425e-35	3.07614e-31	29106	ENSG00000104112	SCG3	1132.77	2.41164
1119	ENSG00000110721	CHKA	803.174	0.50958	0.0771921	6.60145	4.0715e-11	5.38456e-07	54976	ENSG00000101220	C20orf27	502.954	-1.60013	0.103877	-15.4041	1.53709e-53	2.09275e-49	6207	ENSG00000110700	RPS13	21216.7	2.4177	0.137977	17.5225	9.6492e-69	1.31326e-64	146057	ENSG00000128881	TTBK2	3220.95	0.79766	0.0703033	11.346	7.76507e-30	1.06645e-25	79572	ENSG00000133657	ATP13A3	2066.04	-0.998806	0.0804898	-12.4091	2.33248e-35	3.08704e-31	2678	ENSG00000286070	GGT1	986.207	-1.88169
126068	ENSG00000197044	ZNF441	383.751	0.73657	0.111746	6.5915	4.35409e-11	5.75829e-07	4726	ENSG00000145494	NDUFS6	1551.1	-1.32124	0.0858755	-15.3856	2.04505e-53	2.78434e-49	100128731	ENSG00000228474	OST4	4257.4	2.36199	0.134918	17.5069	1.26946e-68	1.72773e-64	85441	ENSG00000130589	HELZ2	2552.06	1.32069	0.11643	11.3432	8.01205e-30	1.10038e-25	9745	ENSG00000198597	ZNF536	391.824	2.01042	0.162148	12.3987	2.65738e-35	3.51705e-31	54539	ENSG00000147123	NDUFB11	5309.18	-1.1747
56100	ENSG00000253305	PCDHGB6	866.3	-0.863112	0.131031	-6.58711	4.48477e-11	5.93111e-07	56943	ENSG00000120533	ENY2	2085.5	-1.13103	0.0735504	-15.3776	2.31535e-53	3.15236e-49	4211	ENSG00000143995	MEIS1	973.306	-2.31756	0.132424	-17.501	1.40762e-68	1.91577e-64	64072	ENSG00000107736	CDH23	3202.91	1.28155	0.112996	11.3415	8.17404e-30	1.12262e-25	57448	ENSG00000115760	BIRC6	3306.43	-0.966029	0.077962	-12.391	2.92243e-35	3.86784e-31	6224	ENSG00000008988	RPS20	20698.7	-1.06264
11052	ENSG00000111605	CPSF6	5265.56	-0.38679	0.0589586	-6.56037	5.36734e-11	7.09831e-07	1841	ENSG00000168393	DTYMK	1382.52	-1.58863	0.103334	-15.3737	2.45805e-53	3.34663e-49	2042	ENSG00000044524	EPHA3	3381.63	-3.21433	0.183726	-17.4952	1.5573e-68	2.11948e-64	26093	ENSG00000105321	CCDC9	907.699	1.53567	0.135924	11.2981	1.3414e-29	1.84228e-25	25824	ENSG00000126432	PRDX5	3204.45	0.754962	0.0609368	12.3893	2.9875e-35	3.95396e-31	3921	ENSG00000168028	RPSA	33280.1	-1.11134
6297	ENSG00000165821	SALL2	14247.8	-0.649451	0.0992062	-6.54648	5.89106e-11	7.79093e-07	6427	ENSG00000161547	SRSF2	7960.81	-0.993317	0.0646168	-15.3724	2.50604e-53	3.41198e-49	10399	ENSG00000204628	RACK1	83242.5	2.39384	0.136874	17.4893	1.72878e-68	2.35287e-64	11332	ENSG00000097021	ACOT7	1790.37	-0.713377	0.0632484	-11.279	1.66672e-29	2.28908e-25	1387	ENSG00000005339	CREBBP	3261.87	-0.830573	0.0670668	-12.3843	3.18003e-35	4.20877e-31	6628	ENSG00000125835	SNRPB	2946.47	-1.51171
6764	ENSG00000166444	ST5	1645.23	-0.695441	0.106332	-6.54031	6.13923e-11	8.11913e-07	203228	ENSG00000147894	C9orf72	2350.3	1.19532	0.0778632	15.3516	3.45623e-53	4.70566e-49	2571	ENSG00000128683	GAD1	338.246	-3.80547	0.217642	-17.485	1.86359e-68	2.53635e-64	10592	ENSG00000136824	SMC2	1696.66	-1.04512	0.0927059	-11.2734	1.77486e-29	2.43759e-25	26502	ENSG00000141562	NARF	2797.03	0.853895	0.0690701	12.3627	4.15762e-35	5.50261e-31	3752	ENSG00000171385	KCND3	333.489	5.22784
6194	ENSG00000137154	RPS6	26765.8	-0.229487	0.0351781	-6.52359	6.86447e-11	9.07826e-07	342371	ENSG00000224470	ATXN1L	2136.79	0.831876	0.0542148	15.3441	3.88013e-53	5.2828e-49	55636	ENSG00000171316	CHD7	6738.5	-2.38883	0.136672	-17.4785	2.09045e-68	2.8451e-64	374393	ENSG00000189057	FAM111B	127.904	-2.04309	0.18129	-11.2697	1.8516e-29	2.54299e-25	10075	ENSG00000086758	HUWE1	11767.7	-0.750437	0.0607845	-12.3459	5.12834e-35	6.78736e-31	23201	ENSG00000054965	FAM168A	4371.47	1.27693
58487	ENSG00000137504	CREBZF	2982.03	-0.333819	0.0512022	-6.51962	7.04849e-11	9.32162e-07	6203	ENSG00000170889	RPS9	14294	-1.11727	0.0728701	-15.3324	4.64803e-53	6.32829e-49	57820	ENSG00000100814	CCNB1IP1	4847.14	2.18444	0.125038	17.4702	2.41499e-68	3.2868e-64	3312	ENSG00000109971	HSPA8	35220	-0.809105	0.0718562	-11.26	2.06642e-29	2.83802e-25	7314	ENSG00000170315	UBB	20959	0.627423	0.0508348	12.3424	5.35364e-35	7.08554e-31	64919	ENSG00000127152	BCL11B	355.722	5.5764
6138	ENSG00000174748	RPL15	28777.7	-0.308913	0.0473829	-6.5195	7.05398e-11	9.32889e-07	817	ENSG00000145349	CAMK2D	2571.74	0.978691	0.0638451	15.3292	4.88255e-53	6.6476e-49	5204	ENSG00000123349	PFDN5	8145.78	2.29064	0.131181	17.4616	2.80839e-68	3.82222e-64	22803	ENSG00000088930	XRN2	1852.78	-0.512817	0.045549	-11.2586	2.10114e-29	2.8857e-25	5430	ENSG00000181222	POLR2A	8287.69	-0.637011	0.0516694	-12.3286	6.35501e-35	8.41085e-31	23327	ENSG00000049759	NEDD4L	3531.96	1.61253
23344	ENSG00000139641	ESYT1	3317.82	-0.302521	0.0464825	-6.50828	7.60183e-11	1.00534e-06	1327	ENSG00000131143	COX4I1	5311.1	-0.912722	0.0595699	-15.3219	5.463e-53	7.43788e-49	9705	ENSG00000147488	ST18	707.793	-2.9102	0.166716	-17.4561	3.09479e-68	4.21202e-64	10014	ENSG00000108840	HDAC5	5003.97	0.641417	0.0570457	11.2439	2.4814e-29	3.40796e-25	10209	ENSG00000173812	EIF1	5372.81	0.673906	0.0546752	12.3256	6.59399e-35	8.72715e-31	3097	ENSG00000010818	HIVEP2	741.957	2.21118
51232	ENSG00000150938	CRIM1	1004.8	0.588764	0.0905342	6.50322	7.86197e-11	1.03975e-06	9526	ENSG00000129255	MPDU1	1426.97	-1.19878	0.0782789	-15.3142	6.14259e-53	8.36313e-49	55187	ENSG00000048707	VPS13D	1228.95	-2.88053	0.165102	-17.447	3.62854e-68	4.93844e-64	3755	ENSG00000026559	KCNG1	1087.58	-1.42677	0.126893	-11.2439	2.48304e-29	3.4102e-25	148523	ENSG00000159208	CIART	298.339	1.90751	0.154772	12.3246	6.67529e-35	8.83475e-31	389799	ENSG00000188523	CFAP77	574.44	-2.88293
6282	ENSG00000163191	S100A11	342.522	0.716598	0.110255	6.49948	8.05966e-11	1.06589e-06	55611	ENSG00000167770	OTUB1	3104.82	-0.833287	0.0544442	-15.3053	7.04374e-53	9.59006e-49	340481	ENSG00000175893	ZDHHC21	567.961	-2.87497	0.164869	-17.4379	4.25092e-68	5.7855e-64	5339	ENSG00000178209	PLEC	8073.24	0.670918	0.059679	11.2421	2.5324e-29	3.47799e-25	54502	ENSG00000163694	RBM47	302.055	-1.784	0.144824	-12.3184	7.21156e-35	9.5445e-31	5347	ENSG00000166851	PLK1	3451.11	-1.31664
2956	ENSG00000116062	MSH6	7982.27	-0.471015	0.0725662	-6.49083	8.53657e-11	1.12896e-06	79095	ENSG00000171159	C9orf16	1151.2	-1.39558	0.091207	-15.3012	7.50308e-53	1.02154e-48	360023	ENSG00000177888	ZBTB41	712.471	-3.11079	0.178496	-17.4278	5.07186e-68	6.9028e-64	7112	ENSG00000120802	TMPO	7661.94	-0.688486	0.0612526	-11.2401	2.59035e-29	3.55759e-25	57148	ENSG00000170471	RALGAPB	3757.42	-0.789034	0.0640941	-12.3106	7.94773e-35	1.05188e-30	1501	ENSG00000169862	CTNND2	3801.58	1.31032
3921	ENSG00000168028	RPSA	23465.3	-0.229624	0.0353817	-6.48991	8.5888e-11	1.13587e-06	9961	ENSG00000013364	MVP	483.036	3.20003	0.20933	15.287	9.33144e-53	1.27048e-48	10874	ENSG00000109255	NMU	501.969	3.64708	0.209377	17.4187	5.94964e-68	8.09746e-64	1503	ENSG00000171793	CTPS1	1093.41	-1.42982	0.127317	-11.2304	2.89043e-29	3.96972e-25	23521	ENSG00000142541	RPL13A	43111.8	0.686403	0.0557946	12.3023	8.80047e-35	1.16474e-30	79001	ENSG00000167397	VKORC1	1278.93	-1.68373
23429	ENSG00000163602	RYBP	1430.16	0.443036	0.0682708	6.48939	8.61829e-11	1.13977e-06	353	ENSG00000198931	APRT	835.256	-1.8234	0.119485	-15.2606	1.40009e-52	1.90623e-48	54629	ENSG00000128923	MINDY2	728.866	-3.33027	0.191192	-17.4184	5.9797e-68	8.13837e-64	6199	ENSG00000175634	RPS6KB2	1181.42	0.734632	0.0654247	11.2287	2.94933e-29	4.05061e-25	10763	ENSG00000132688	NES	31929.9	-0.63061	0.051332	-12.2849	1.09159e-34	1.44472e-30	29994	ENSG00000123636	BAZ2B	3978.57	1.96538
9241	ENSG00000183691	NOG	147.318	1.32808	0.204661	6.48917	8.6313e-11	1.14149e-06	5827	ENSG00000176894	PXMP2	406.47	-2.13424	0.139884	-15.2572	1.47504e-52	2.00827e-48	51255	ENSG00000168894	RNF181	1506.74	2.40575	0.138218	17.4054	7.50301e-68	1.02116e-63	132158	ENSG00000168237	GLYCTK	877.855	2.12844	0.189664	11.2222	3.1741e-29	4.35932e-25	8763	ENSG00000135535	CD164	2036.44	-0.961011	0.0782551	-12.2805	1.1528e-34	1.52572e-30	51203	ENSG00000137804	NUSAP1	6367.49	-1.02448
144455	ENSG00000165891	E2F7	3249.63	0.338117	0.0521189	6.48741	8.73254e-11	1.15488e-06	4193	ENSG00000135679	MDM2	3743.58	1.49064	0.0977062	15.2563	1.4949e-52	2.03531e-48	255928	ENSG00000143469	SYT14	431.821	-4.31522	0.248287	-17.38	1.16946e-67	1.59163e-63	89953	ENSG00000137171	KLC4	1734.44	0.838231	0.0747179	11.2186	3.30449e-29	4.53838e-25	129080	ENSG00000186998	EMID1	858.403	1.15309	0.0940414	12.2615	1.45727e-34	1.92869e-30	894	ENSG00000118971	CCND2	6719.01	1.64681
6507	ENSG00000079215	SLC1A3	650.651	-0.554349	0.0855337	-6.48106	9.10813e-11	1.20455e-06	84954	ENSG00000008382	MPND	832.641	-1.46556	0.0961835	-15.2371	2.00517e-52	2.73004e-48	6792	ENSG00000008086	CDKL5	691.834	-3.30948	0.190679	-17.3563	1.76819e-67	2.4065e-63	6535	ENSG00000130821	SLC6A8	5819.98	0.81308	0.0725222	11.2115	3.58226e-29	4.91987e-25	374354	ENSG00000196865	NHLRC2	1461.88	-1.13506	0.0925776	-12.2607	1.47284e-34	1.9493e-30	577	ENSG00000135298	ADGRB3	794.582	2.12616
3067	ENSG00000140287	HDC	89.6727	3.16884	0.489248	6.47696	9.35885e-11	1.23771e-06	5441	ENSG00000177700	POLR2L	1235.24	-1.62873	0.106929	-15.2319	2.17107e-52	2.95591e-48	7852	ENSG00000121966	CXCR4	1766.56	2.31005	0.133132	17.3516	1.91866e-67	2.61129e-63	1075	ENSG00000109861	CTSC	994.644	-1.03051	0.091917	-11.2113	3.58714e-29	4.92657e-25	64397	ENSG00000103994	ZNF106	2694.71	-0.83917	0.0684452	-12.2605	1.47647e-34	1.95411e-30	84798	ENSG00000167747	C19orf48	2108.5	-1.36768
118427	ENSG00000118733	OLFM3	419.782	1.4049	0.217183	6.46873	9.88282e-11	1.307e-06	1026	ENSG00000124762	CDKN1A	10852.2	2.32662	0.15275	15.2315	2.18469e-52	2.97446e-48	5649	ENSG00000189056	RELN	544.871	-4.25157	0.245292	-17.3327	2.66481e-67	3.62681e-63	219736	ENSG00000165730	STOX1	201.195	-1.68009	0.150099	-11.1932	4.4008e-29	6.04406e-25	2005	ENSG00000158711	ELK4	817.971	-1.34335	0.109902	-12.2231	2.33916e-34	3.09588e-30	5478	ENSG00000196262	PPIA	23100.2	-1.18423
6678	ENSG00000113140	SPARC	10339.4	0.503524	0.0779874	6.45648	1.07164e-10	1.41724e-06	57532	ENSG00000108256	NUFIP2	7452.8	1.63979	0.107768	15.2159	2.77558e-52	3.77895e-48	6134	ENSG00000147403	RPL10	50882.7	2.48108	0.143157	17.3311	2.73826e-67	3.72677e-63	1278	ENSG00000164692	COL1A2	1614.92	1.82107	0.162747	11.1896	4.58723e-29	6.3001e-25	4037	ENSG00000130881	LRP3	2113.42	0.880122	0.0720085	12.2225	2.35765e-34	3.12035e-30	22874	ENSG00000143850	PLEKHA6	1026.75	2.4931
6421	ENSG00000116560	SFPQ	14539.4	-0.475474	0.0737169	-6.45	1.11854e-10	1.47926e-06	10467	ENSG00000106400	ZNHIT1	1090.77	-0.964104	0.0634244	-15.2008	3.49117e-52	4.75323e-48	10079	ENSG00000054793	ATP9A	5647.8	-3.2703	0.188751	-17.326	2.99437e-67	4.07533e-63	83879	ENSG00000144354	CDCA7	744.951	-1.53039	0.136877	-11.1807	5.06607e-29	6.95775e-25	548593	ENSG00000132207	SLX1A	541.871	1.36053	0.111504	12.2016	3.04675e-34	4.03237e-30	8239	ENSG00000124486	USP9X	13775.6	1.01162
115024	ENSG00000141698	NT5C3B	1358.38	-0.35252	0.0547103	-6.44338	1.1684e-10	1.54521e-06	29937	ENSG00000117691	NENF	477.589	-1.44875	0.0953643	-15.1917	4.01156e-52	5.46174e-48	23522	ENSG00000156650	KAT6B	2391.75	-3.26702	0.188572	-17.3251	3.04221e-67	4.14045e-63	9901	ENSG00000196220	SRGAP3	6991.25	0.71282	0.0637638	11.1791	5.16268e-29	7.09043e-25	116064	ENSG00000163428	LRRC58	1158.17	-1.05594	0.0865414	-12.2015	3.04971e-34	4.03629e-30	6143	ENSG00000108298	RPL19	23328.2	-1.04039
6493	ENSG00000159263	SIM2	200.809	1.61509	0.251596	6.41938	1.36832e-10	1.80961e-06	51690	ENSG00000130332	LSM7	1813.16	-1.20575	0.0794525	-15.1757	5.12102e-52	6.97226e-48	4725	ENSG00000168653	NDUFS5	5092.21	2.39392	0.138271	17.3132	3.74063e-67	5.09099e-63	55316	ENSG00000136444	RSAD1	1130.37	0.844265	0.0755834	11.17	5.72014e-29	7.85604e-25	23049	ENSG00000157106	SMG1	3915.81	-1.18725	0.0973833	-12.1915	3.4482e-34	4.5637e-30	84466	ENSG00000145794	MEGF10	1195.55	1.70697
2649	ENSG00000148200	NR6A1	8216.5	-0.372889	0.0581285	-6.41491	1.40904e-10	1.86346e-06	28985	ENSG00000232119	MCTS1	2357.71	-1.08338	0.0714076	-15.1717	5.44123e-52	7.40824e-48	84614	ENSG00000185278	ZBTB37	752.476	-3.95202	0.228539	-17.2925	5.35311e-67	7.28558e-63	64760	ENSG00000158863	FAM160B2	1145.1	0.776143	0.0695074	11.1663	5.95894e-29	8.184e-25	55619	ENSG00000135905	DOCK10	394.518	-1.61541	0.132546	-12.1875	3.6217e-34	4.79332e-30	6781	ENSG00000159167	STC1	387.309	-3.59459
2535	ENSG00000180340	FZD2	4617.67	-0.421954	0.0659636	-6.39677	1.58695e-10	2.09875e-06	10654	ENSG00000163344	PMVK	406.368	-1.56534	0.103203	-15.1676	5.79761e-52	7.89344e-48	139231	ENSG00000123575	FAM199X	2892.49	-2.43367	0.140756	-17.2901	5.58889e-67	7.60648e-63	114049	ENSG00000071462	BUD23	881.354	-0.718795	0.0644577	-11.1514	7.04779e-29	9.67944e-25	2947	ENSG00000134202	GSTM3	763.488	1.23933	0.101698	12.1864	3.67123e-34	4.85887e-30	2197	ENSG00000149806	FAU	5493.41	-1.26249
5982	ENSG00000049541	RFC2	1375.73	-0.478169	0.0748237	-6.39062	1.65219e-10	2.18503e-06	3181	ENSG00000122566	HNRNPA2B1	34340.6	-0.710112	0.0468647	-15.1524	7.30877e-52	9.95089e-48	5764	ENSG00000105894	PTN	4691.74	2.34364	0.135567	17.2877	5.82329e-67	7.92549e-63	92949	ENSG00000178031	ADAMTSL1	1618.93	2.64736	0.237525	11.1456	7.52343e-29	1.03327e-24	2987	ENSG00000143774	GUK1	1880.82	0.844595	0.0694173	12.1669	4.66343e-34	6.17205e-30	93	ENSG00000114739	ACVR2B	6481.09	1.46627
26509	ENSG00000138119	MYOF	1296.08	0.65143	0.101942	6.39023	1.65639e-10	2.19057e-06	11140	ENSG00000105401	CDC37	3916.69	-0.78887	0.0520823	-15.1466	7.97637e-52	1.08598e-47	80315	ENSG00000113742	CPEB4	660.615	-2.9706	0.171861	-17.2848	6.11824e-67	8.32692e-63	5685	ENSG00000041357	PSMA4	2766.8	-0.879455	0.0789517	-11.1392	8.0887e-29	1.1109e-24	10658	ENSG00000149187	CELF1	5253.04	-0.758107	0.0623303	-12.1627	4.90935e-34	6.49752e-30	51440	ENSG00000116983	HPCAL4	492.399	2.86877
1647	ENSG00000116717	GADD45A	978.868	0.954837	0.149492	6.3872	1.68955e-10	2.23443e-06	30968	ENSG00000165283	STOML2	3481.83	-1.01424	0.0669666	-15.1454	8.12781e-52	1.1066e-47	79971	ENSG00000116729	WLS	8889.96	1.97542	0.114348	17.2756	7.17908e-67	9.77073e-63	23133	ENSG00000172943	PHF8	2722.16	0.936385	0.0840798	11.1369	8.29857e-29	1.13973e-24	51537	ENSG00000242114	MTFP1	1044.73	1.36628	0.112384	12.1573	5.24824e-34	6.94605e-30	55193	ENSG00000163939	PBRM1	4515.97	1.21297
23301	ENSG00000115504	EHBP1	1692.19	0.477251	0.0747853	6.38162	1.75225e-10	2.31735e-06	11339	ENSG00000104147	OIP5	765.184	-1.36958	0.0904834	-15.1363	9.33191e-52	1.27054e-47	51374	ENSG00000138085	ATRAID	3343.89	2.39614	0.138803	17.2629	8.9543e-67	1.21868e-62	2596	ENSG00000172020	GAP43	6313.31	-0.807065	0.0725154	-11.1296	9.00662e-29	1.23697e-24	7994	ENSG00000083168	KAT6A	3940.78	-0.727266	0.0598895	-12.1435	6.2138e-34	8.22397e-30	58499	ENSG00000148143	ZNF462	9193.77	1.30229
2530	ENSG00000033170	FUT8	2863.73	-0.656603	0.102975	-6.37633	1.81387e-10	2.39885e-06	27335	ENSG00000178982	EIF3K	3057.04	-1.06248	0.0703395	-15.1051	1.49954e-51	2.04162e-47	80816	ENSG00000141431	ASXL3	650.721	-3.00343	0.174064	-17.2548	1.03017e-66	1.40205e-62	9935	ENSG00000204103	MAFB	262.406	-1.49581	0.134714	-11.1036	1.20505e-28	1.65502e-24	51398	ENSG00000105583	WDR83OS	1395.27	0.955581	0.0787249	12.1382	6.62405e-34	8.76694e-30	9498	ENSG00000050438	SLC4A8	2803.06	1.38801
3707	ENSG00000143772	ITPKB	877.842	0.663121	0.104294	6.35817	2.04177e-10	2.70025e-06	56139	ENSG00000250120	PCDHA10	463.688	1.87249	0.123973	15.104	1.52297e-51	2.07352e-47	7388	ENSG00000173660	UQCRH	4642.01	2.37889	0.13789	17.2521	1.0785e-66	1.46784e-62	7087	ENSG00000105376	ICAM5	528.583	2.39459	0.215735	11.0997	1.25924e-28	1.72944e-24	6201	ENSG00000171863	RPS7	21491.8	0.592867	0.0488805	12.1289	7.42337e-34	9.82483e-30	6217	ENSG00000105193	RPS16	14481.7	-1.04297
1789	ENSG00000088305	DNMT3B	3324.33	-0.591788	0.0931804	-6.35098	2.13941e-10	2.82937e-06	8683	ENSG00000111786	SRSF9	5320.32	-1.17025	0.0774956	-15.1009	1.59813e-51	2.17586e-47	7923	ENSG00000204228	HSD17B8	527.865	3.3442	0.194021	17.2363	1.41846e-66	1.93053e-62	25930	ENSG00000076201	PTPN23	2726.74	0.816716	0.073651	11.089	1.41855e-28	1.94824e-24	5688	ENSG00000101182	PSMA7	6337.23	0.83004	0.0684524	12.1258	7.70953e-34	1.02036e-29	7994	ENSG00000083168	KAT6A	5324.98	1.14473
10003	ENSG00000077616	NAALAD2	677.784	-0.423063	0.0666795	-6.34473	2.22821e-10	2.9468e-06	51501	ENSG00000149196	HIKESHI	1121.01	-0.987633	0.0654482	-15.0903	1.87584e-51	2.55395e-47	667	ENSG00000151914	DST	3477.56	-3.1227	0.181264	-17.2274	1.65404e-66	2.25115e-62	55139	ENSG00000163516	ANKZF1	1851.2	0.951908	0.0858839	11.0837	1.50574e-28	2.06798e-24	113246	ENSG00000111678	C12orf57	1534.59	0.961819	0.0793489	12.1214	8.13667e-34	1.07689e-29	231	ENSG00000085662	AKR1B1	4845.69	-1.37604
644943	ENSG00000189431	RASSF10	162.649	-1.01113	0.159498	-6.33947	2.30555e-10	3.04908e-06	4831	ENSG00000243678	NME2	5050.96	-1.10813	0.0734404	-15.0888	1.91944e-51	2.61332e-47	645	ENSG00000090013	BLVRB	757.299	3.19624	0.185553	17.2255	1.71028e-66	2.32769e-62	11168	ENSG00000164985	PSIP1	8350.69	-0.667726	0.0602779	-11.0775	1.61388e-28	2.2165e-24	170463	ENSG00000130511	SSBP4	2004.83	0.93126	0.0768284	12.1213	8.14565e-34	1.07808e-29	6202	ENSG00000142937	RPS8	31873	-1.01439
182	ENSG00000101384	JAG1	6183.93	0.371172	0.0585753	6.33666	2.34795e-10	3.10516e-06	1211	ENSG00000122705	CLTA	2745.45	-0.940204	0.062325	-15.0855	2.01729e-51	2.74654e-47	6867	ENSG00000147526	TACC1	642.35	-2.79244	0.162152	-17.2211	1.8435e-66	2.509e-62	51290	ENSG00000087502	ERGIC2	1071.77	-0.875903	0.0791654	-11.0642	1.87114e-28	2.56982e-24	1654	ENSG00000215301	DDX3X	17753.8	-0.580567	0.0479042	-12.1193	8.34323e-34	1.10423e-29	51477	ENSG00000105655	ISYNA1	7363.98	-1.44654
2632	ENSG00000114480	GBE1	1051.68	0.455783	0.0719854	6.3316	2.42637e-10	3.20888e-06	4714	ENSG00000166136	NDUFB8	2020.28	-1.1833	0.0784657	-15.0804	2.17895e-51	2.96665e-47	9969	ENSG00000108510	MED13	2210.72	-2.82753	0.164437	-17.1953	2.87994e-66	3.9196e-62	1301	ENSG00000060718	COL11A1	7910.52	0.789326	0.0714893	11.0412	2.41821e-28	3.32116e-24	26018	ENSG00000144749	LRIG1	6805.13	-0.715922	0.0590888	-12.116	8.68565e-34	1.14955e-29	51142	ENSG00000106153	CHCHD2	6251.85	-1.24962
3785	ENSG00000075043	KCNQ2	1807.07	-0.873371	0.138044	-6.32674	2.50393e-10	3.31145e-06	5865	ENSG00000169213	RAB3B	1579.1	1.32927	0.0881562	15.0786	2.23957e-51	3.04918e-47	79739	ENSG00000137941	TTLL7	471.337	-3.23249	0.188208	-17.1751	4.07663e-66	5.5483e-62	230	ENSG00000109107	ALDOC	3674.65	1.98782	0.18015	11.0343	2.61207e-28	3.58741e-24	55740	ENSG00000154380	ENAH	8916.65	-0.790588	0.0652713	-12.1123	9.08681e-34	1.20264e-29	6169	ENSG00000172809	RPL38	8188.11	-1.09246
10313	ENSG00000133318	RTN3	5631.13	-0.278434	0.0440478	-6.32117	2.59585e-10	3.43301e-06	5499	ENSG00000172531	PPP1CA	3536.7	-1.5496	0.102784	-15.0762	2.3211e-51	3.16018e-47	57498	ENSG00000134313	KIDINS220	6999.28	-3.33936	0.194464	-17.1721	4.29253e-66	5.84213e-62	2673	ENSG00000198380	GFPT1	5322.87	0.883366	0.0800928	11.0293	2.7607e-28	3.79154e-24	201161	ENSG00000166582	CENPV	4592.42	0.739372	0.0610715	12.1067	9.73736e-34	1.28874e-29	253782	ENSG00000172292	CERS6	2645.33	1.5355
2673	ENSG00000198380	GFPT1	2895.6	0.28475	0.0450573	6.31972	2.62035e-10	3.46541e-06	2647	ENSG00000135441	BLOC1S1	813.517	-1.35403	0.089867	-15.0671	2.66726e-51	3.63148e-47	6709	ENSG00000197694	SPTAN1	6753.9	-2.1125	0.123119	-17.1582	5.45656e-66	7.42638e-62	57539	ENSG00000118965	WDR35	914.974	-0.999267	0.0906435	-11.0241	2.92281e-28	4.01419e-24	55066	ENSG00000090857	PDPR	2084.34	-0.809461	0.066863	-12.1063	9.78458e-34	1.29499e-29	4858	ENSG00000104967	NOVA2	5116.32	1.34619
10752	ENSG00000134121	CHL1	300.565	1.18441	0.187469	6.31787	2.65187e-10	3.5071e-06	5789	ENSG00000153707	PTPRD	4515.01	1.48267	0.0984516	15.0599	2.97131e-51	4.04543e-47	6135	ENSG00000142676	RPL11	44460.9	2.39084	0.139466	17.1429	7.10648e-66	9.67192e-62	23517	ENSG00000039123	MTREX	2679.63	-0.447086	0.040594	-11.0136	3.28623e-28	4.51331e-24	54958	ENSG00000130748	TMEM160	527.848	1.48284	0.122635	12.0915	1.17185e-33	1.55095e-29	9223	ENSG00000151276	MAGI1	2959.03	1.42715
7374	ENSG00000076248	UNG	2067.29	-0.707595	0.112004	-6.31758	2.65694e-10	3.5138e-06	7082	ENSG00000104067	TJP1	5703.81	0.736514	0.0489262	15.0536	3.27008e-51	4.45221e-47	84284	ENSG00000135778	NTPCR	2138.97	2.331	0.135999	17.1398	7.49006e-66	1.0194e-61	149951	ENSG00000149600	COMMD7	1544.64	-0.825396	0.0749519	-11.0123	3.33216e-28	4.57639e-24	157753	ENSG00000164841	TMEM74	649.509	-1.29839	0.107385	-12.091	1.17868e-33	1.55999e-29	23362	ENSG00000156011	PSD3	3550.31	1.45427
27244	ENSG00000080546	SESN1	2740.62	0.612111	0.096892	6.31745	2.65909e-10	3.51664e-06	257397	ENSG00000157625	TAB3	1308.37	0.980647	0.0651629	15.0492	3.4968e-51	4.7609e-47	4288	ENSG00000148773	MKI67	8583.14	-3.35643	0.195859	-17.137	7.85947e-66	1.06967e-61	7276	ENSG00000118271	TTR	2698.22	-2.9737	0.270068	-11.0109	3.38599e-28	4.65031e-24	6202	ENSG00000142937	RPS8	31307.7	0.590415	0.0488724	12.0807	1.33504e-33	1.76693e-29	59286	ENSG00000198258	UBL5	2466.72	-1.40918
5600	ENSG00000185386	MAPK11	651.877	-0.524719	0.083082	-6.31567	2.68986e-10	3.55734e-06	4519	ENSG00000198727	CYTB	103483	-0.894386	0.0594313	-15.0491	3.50081e-51	4.76636e-47	9462	ENSG00000075391	RASAL2	2258.27	-3.82084	0.223024	-17.132	8.56522e-66	1.16573e-61	8562	ENSG00000139726	DENR	1928.39	-0.709215	0.0644175	-11.0097	3.43291e-28	4.71476e-24	4357	ENSG00000128309	MPST	1882.98	0.8484	0.0703097	12.0666	1.58502e-33	2.09777e-29	7479	ENSG00000075290	WNT8B	1413.22	-2.73887
9991	ENSG00000119314	PTBP3	2881.9	0.401392	0.0636714	6.30412	2.89835e-10	3.83307e-06	79004	ENSG00000107874	CUEDC2	1476.05	-1.12941	0.0750548	-15.0478	3.57002e-51	4.86058e-47	11165	ENSG00000272325	NUDT3	2647.06	-2.56381	0.149876	-17.1063	1.33278e-65	1.81391e-61	7390	ENSG00000188690	UROS	800.492	-0.865836	0.0786486	-11.0089	3.46158e-28	4.75414e-24	9543	ENSG00000174498	IGDCC3	15173.9	0.633544	0.0526138	12.0414	2.15283e-33	2.84927e-29	5245	ENSG00000167085	PHB	3269.73	-1.25072
10745	ENSG00000116793	PHTF1	1142.97	-0.440175	0.0698601	-6.3008	2.96105e-10	3.91599e-06	23352	ENSG00000127481	UBR4	12349.3	1.34283	0.089302	15.037	4.20313e-51	5.72257e-47	6923	ENSG00000103363	ELOB	5764.48	2.38207	0.139351	17.094	1.64396e-65	2.23744e-61	10269	ENSG00000084073	ZMPSTE24	714.649	-1.05542	0.0959244	-11.0026	3.71065e-28	5.09621e-24	54832	ENSG00000129003	VPS13C	1248.03	-1.27708	0.106066	-12.0404	2.17872e-33	2.88354e-29	84631	ENSG00000185985	SLITRK2	790.611	2.28527
147650	ENSG00000182310	SPACA6	163.254	1.00131	0.158919	6.30077	2.96164e-10	3.91677e-06	57659	ENSG00000174282	ZBTB4	1481.9	0.847876	0.0564458	15.021	5.34593e-51	7.27848e-47	9516	ENSG00000189067	LITAF	2179.21	2.03421	0.119005	17.0935	1.65787e-65	2.25635e-61	114790	ENSG00000144589	STK11IP	789.112	0.965846	0.0877998	11.0005	3.79831e-28	5.2166e-24	26580	ENSG00000168000	BSCL2	1221.94	0.98991	0.0822765	12.0315	2.42697e-33	3.2121e-29	23271	ENSG00000118200	CAMSAP2	2831.69	1.56485
2201	ENSG00000138829	FBN2	11932.9	0.546481	0.086786	6.29687	3.03709e-10	4.01656e-06	27018	ENSG00000166681	BEX3	11091.8	-0.965852	0.0643284	-15.0144	5.90991e-51	8.04634e-47	7204	ENSG00000038382	TRIO	4023.74	-3.10895	0.181895	-17.092	1.70161e-65	2.31588e-61	2130	ENSG00000182944	EWSR1	7658.08	-0.66403	0.0604299	-10.9884	4.34394e-28	5.96597e-24	54461	ENSG00000159069	FBXW5	1831.57	0.877793	0.0729611	12.031	2.44258e-33	3.23276e-29	6130	ENSG00000148303	RPL7A	45995.9	-0.973408
7402	ENSG00000152818	UTRN	4431.05	0.382357	0.0609549	6.27279	3.54633e-10	4.69003e-06	84319	ENSG00000184220	CMSS1	859.586	-1.10499	0.0736738	-14.9983	7.52695e-51	1.02479e-46	89795	ENSG00000067798	NAV3	1022.06	-3.38697	0.198195	-17.0891	1.78888e-65	2.43467e-61	10463	ENSG00000014824	SLC30A9	3437.5	-0.6102	0.055556	-10.9835	4.58742e-28	6.30036e-24	4539	ENSG00000212907	ND4L	21202.7	-0.636972	0.0529558	-12.0284	2.52082e-33	3.33631e-29	58476	ENSG00000078804	TP53INP2	1043.53	1.8059
4357	ENSG00000128309	MPST	1207.68	-0.393797	0.0628066	-6.27	3.61055e-10	4.77495e-06	84614	ENSG00000185278	ZBTB37	1585.91	2.06359	0.137603	14.9966	7.72486e-51	1.05174e-46	136853	ENSG00000146700	SSC4D	245.042	5.12919	0.300167	17.0878	1.829e-65	2.48926e-61	28958	ENSG00000183978	COA3	724.331	-0.725141	0.0660716	-10.9751	5.03605e-28	6.91651e-24	5499	ENSG00000172531	PPP1CA	4236.43	0.688112	0.0572097	12.0279	2.53524e-33	3.35539e-29	494470	ENSG00000141622	RNF165	3034.18	1.76717
65108	ENSG00000175130	MARCKSL1	19257	-0.32626	0.0522248	-6.24722	4.17818e-10	5.52564e-06	280636	ENSG00000211450	SELENOH	1977.01	-1.28332	0.0855767	-14.9962	7.77863e-51	1.05906e-46	66036	ENSG00000104643	MTMR9	817.711	-2.32047	0.135797	-17.0878	1.82991e-65	2.4905e-61	55809	ENSG00000124496	TRERF1	1459.78	1.25143	0.114056	10.9721	5.20678e-28	7.15099e-24	6232	ENSG00000177954	RPS27	15652	0.681544	0.0566915	12.022	2.72394e-33	3.60514e-29	5455	ENSG00000198914	POU3F3	3956.95	1.22813
56987	ENSG00000114439	BBX	2976.86	0.480486	0.0769278	6.24594	4.21264e-10	5.57122e-06	1933	ENSG00000114942	EEF1B2	7190.13	-1.04307	0.0696169	-14.983	9.4794e-51	1.29062e-46	57698	ENSG00000187164	SHTN1	706.844	-2.57535	0.150728	-17.086	1.88575e-65	2.56651e-61	78987	ENSG00000163703	CRELD1	1299.63	1.12779	0.102825	10.968	5.44814e-28	7.48247e-24	1122	ENSG00000203668	CHML	2278.36	-0.991652	0.0825152	-12.0178	2.86463e-33	3.79134e-29	80790	ENSG00000153815	CMIP	2383.77	1.25774
9588	ENSG00000117592	PRDX6	8055.56	0.371781	0.0595262	6.24568	4.2197e-10	5.58055e-06	8897	ENSG00000100330	MTMR3	2637.88	1.01788	0.0679513	14.9796	9.98229e-51	1.35909e-46	9349	ENSG00000125691	RPL23	47494.4	2.33827	0.136883	17.0823	2.01135e-65	2.73744e-61	80145	ENSG00000163634	THOC7	693.188	-0.878481	0.0801093	-10.966	5.56602e-28	7.64437e-24	284217	ENSG00000101680	LAMA1	4989.58	-0.810446	0.0674729	-12.0114	3.09451e-33	4.09558e-29	1778	ENSG00000197102	DYNC1H1	22321	1.09069
139818	ENSG00000147251	DOCK11	1681.38	-0.506143	0.0811041	-6.24066	4.35739e-10	5.76265e-06	122786	ENSG00000139926	FRMD6	752.104	1.39013	0.0928097	14.9783	1.01857e-50	1.38678e-46	79832	ENSG00000060749	QSER1	2090.3	-3.45005	0.202187	-17.0637	2.76615e-65	3.76473e-61	4084	ENSG00000059728	MXD1	1332.26	1.2379	0.11297	10.9578	6.09639e-28	8.37278e-24	4173	ENSG00000104738	MCM4	11361	-0.668565	0.0556801	-12.0073	3.25479e-33	4.30771e-29	5236	ENSG00000079739	PGM1	1795.87	-1.64786
5270	ENSG00000135919	SERPINE2	840.46	0.866358	0.138923	6.23624	4.48208e-10	5.92755e-06	7515	ENSG00000073050	XRCC1	1841.82	-0.938437	0.0626719	-14.9738	1.08885e-50	1.48246e-46	131544	ENSG00000080200	CRYBG3	471.849	-3.69116	0.216463	-17.0522	3.36821e-65	4.58413e-61	23463	ENSG00000116237	ICMT	1451.34	-0.753477	0.0687986	-10.9519	6.50585e-28	8.93513e-24	7764	ENSG00000171940	ZNF217	2833.2	-0.72001	0.0600019	-11.9998	3.56245e-33	4.7149e-29	56967	ENSG00000227051	C14orf132	5610.19	1.01623
90861	ENSG00000206053	JPT2	7133.18	-0.432316	0.0693472	-6.23408	4.5445e-10	6.0101e-06	27339	ENSG00000110107	PRPF19	3663.25	-1.13151	0.0755721	-14.9725	1.11022e-50	1.51156e-46	151742	ENSG00000163590	PPM1L	1936.93	-3.79284	0.222455	-17.0499	3.50097e-65	4.76482e-61	10658	ENSG00000149187	CELF1	9285.22	0.79056	0.0722202	10.9465	6.90506e-28	9.48341e-24	1021	ENSG00000105810	CDK6	1797.42	-0.937373	0.0782211	-11.9836	4.32909e-33	5.72956e-29	8447	ENSG00000272636	DOC2B	626.351	2.5889
115701	ENSG00000198796	ALPK2	123.207	1.47733	0.237117	6.2304	4.65244e-10	6.15286e-06	10314	ENSG00000115365	LANCL1	3785.18	0.700344	0.0468003	14.9645	1.25271e-50	1.70557e-46	10360	ENSG00000107833	NPM3	919.839	2.83322	0.166312	17.0355	4.4762e-65	6.09211e-61	5426	ENSG00000177084	POLE	1470.1	-0.775076	0.0708286	-10.943	7.18009e-28	9.86114e-24	57447	ENSG00000165795	NDRG2	416.917	1.6784	0.14009	11.9809	4.47503e-33	5.9227e-29	10687	ENSG00000240694	PNMA2	3675.56	1.18989
2697	ENSG00000152661	GJA1	17248.7	0.62471	0.100313	6.22763	4.73541e-10	6.26259e-06	10980	ENSG00000168090	COPS6	2324.95	-0.945852	0.0632701	-14.9494	1.57095e-50	2.13885e-46	2950	ENSG00000084207	GSTP1	17488.2	2.36502	0.138831	17.0352	4.50281e-65	6.12832e-61	5825	ENSG00000117528	ABCD3	1439.37	-1.49574	0.13678	-10.9354	7.81004e-28	1.07263e-23	115939	ENSG00000007520	TSR3	1278.67	0.958142	0.0799961	11.9774	4.66999e-33	6.18073e-29	57801	ENSG00000188290	HES4	3073.77	-1.25208
24140	ENSG00000068438	FTSJ1	806.025	0.438049	0.0704763	6.21555	5.11455e-10	6.76399e-06	79776	ENSG00000091656	ZFHX4	8237.59	1.7385	0.116325	14.9451	1.67523e-50	2.28083e-46	8404	ENSG00000152583	SPARCL1	403.37	3.11273	0.182747	17.033	4.67707e-65	6.36549e-61	7405	ENSG00000198382	UVRAG	1547.93	0.562007	0.0513973	10.9345	7.87998e-28	1.08224e-23	667	ENSG00000151914	DST	3061.67	-1.09373	0.0915337	-11.9489	6.57782e-33	8.70574e-29	54478	ENSG00000129195	PIMREG	2525.04	-1.54718
8634	ENSG00000137996	RTCA	606.393	0.470958	0.0757964	6.21346	5.18309e-10	6.85464e-06	54495	ENSG00000166479	TMX3	1825.33	1.25443	0.0839536	14.9419	1.75931e-50	2.3953e-46	59286	ENSG00000198258	UBL5	4099.3	2.38406	0.13997	17.0327	4.69756e-65	6.39338e-61	79723	ENSG00000152455	SUV39H2	892.851	-1.02206	0.0934852	-10.9329	8.02387e-28	1.102e-23	154810	ENSG00000166025	AMOTL1	3117.85	-0.812721	0.068033	-11.946	6.8142e-33	9.0186e-29	10572	ENSG00000184990	SIVA1	1493.46	-1.53792
8936	ENSG00000112290	WASF1	3737.15	-0.384887	0.062056	-6.20224	5.56638e-10	7.36153e-06	9648	ENSG00000135968	GCC2	1542.67	1.28775	0.0861858	14.9416	1.76637e-50	2.40492e-46	4713	ENSG00000099795	NDUFB7	2272.39	2.34193	0.137532	17.0283	5.06245e-65	6.88999e-61	54464	ENSG00000114127	XRN1	2163.43	1.00957	0.0924363	10.9218	9.07236e-28	1.246e-23	3732	ENSG00000085117	CD82	1557.09	-1.05737	0.0886197	-11.9315	8.10778e-33	1.07307e-28	4725	ENSG00000168653	NDUFS5	3001.49	-1.37246
6187	ENSG00000140988	RPS2	44919.5	-0.318821	0.0514675	-6.19462	5.84257e-10	7.7268e-06	79832	ENSG00000060749	QSER1	3442.03	0.967492	0.0647947	14.9316	2.05127e-50	2.79281e-46	3798	ENSG00000155980	KIF5A	1809.66	-3.1587	0.185563	-17.0223	5.61356e-65	7.64005e-61	120114	ENSG00000165323	FAT3	9256.35	1.01634	0.0930929	10.9175	9.51082e-28	1.30622e-23	506	ENSG00000110955	ATP5F1B	15129.8	0.646741	0.0542199	11.9281	8.44674e-33	1.11793e-28	1535	ENSG00000051523	CYBA	643.922	-2.30464
29128	ENSG00000276043	UHRF1	4398.33	-0.664838	0.107379	-6.19149	5.95999e-10	7.88209e-06	5184	ENSG00000124299	PEPD	1002.33	-1.65118	0.110605	-14.9285	2.14922e-50	2.92616e-46	23632	ENSG00000118298	CA14	968.364	2.29033	0.134591	17.0169	6.15479e-65	8.37666e-61	9411	ENSG00000137962	ARHGAP29	353.719	1.55667	0.142633	10.9138	9.90035e-28	1.35971e-23	26030	ENSG00000126822	PLEKHG3	1397.06	-0.9757	0.0818558	-11.9197	9.33927e-33	1.23605e-28	57492	ENSG00000049618	ARID1B	3968.98	1.14081
26030	ENSG00000126822	PLEKHG3	1336.5	-0.835106	0.135038	-6.18423	6.24048e-10	8.25303e-06	65993	ENSG00000074071	MRPS34	1596.7	-1.06237	0.0712028	-14.9203	2.43203e-50	3.3112e-46	10549	ENSG00000123131	PRDX4	4432.71	2.33793	0.137439	17.0107	6.83638e-65	9.30432e-61	10458	ENSG00000175866	BAIAP2	1999.85	0.813967	0.0745967	10.9116	1.01489e-27	1.39385e-23	5793	ENSG00000144724	PTPRG	2160.25	-0.9832	0.0826992	-11.8889	1.35216e-32	1.78958e-28	55814	ENSG00000145734	BDP1	2098.29	1.51842
9074	ENSG00000184697	CLDN6	242.428	0.902472	0.146377	6.16538	7.03141e-10	9.29904e-06	4627	ENSG00000100345	MYH9	18667.5	1.61551	0.108431	14.8989	3.35025e-50	4.56136e-46	4237	ENSG00000117122	MFAP2	2629.38	2.21094	0.13001	17.0059	7.4236e-65	1.01035e-60	4324	ENSG00000102996	MMP15	4641.48	0.797882	0.0731333	10.91	1.03295e-27	1.41866e-23	6189	ENSG00000145425	RPS3A	35194.7	0.548481	0.0461978	11.8724	1.64614e-32	2.17866e-28	6147	ENSG00000198242	RPL23A	9258.76	-1.00078
8549	ENSG00000139292	LGR5	2176.22	0.542287	0.0880164	6.1612	7.21944e-10	9.54771e-06	92597	ENSG00000173542	MOB1B	2052.47	1.49704	0.10065	14.8738	4.87715e-50	6.64024e-46	79006	ENSG00000103260	METRN	6133.54	2.77332	0.163119	17.0018	7.96676e-65	1.08428e-60	54760	ENSG00000115257	PCSK4	449.663	1.05932	0.0974205	10.8737	1.53852e-27	2.113e-23	79001	ENSG00000167397	VKORC1	1324.31	0.944174	0.0795284	11.8721	1.65168e-32	2.186e-28	23505	ENSG00000075568	TMEM131	3868.83	1.40754
5033	ENSG00000122884	P4HA1	2211.74	0.686754	0.111484	6.16012	7.26893e-10	9.61316e-06	92675	ENSG00000125821	DTD1	687.572	-1.18371	0.0795944	-14.8718	5.02278e-50	6.83852e-46	133746	ENSG00000152409	JMY	427.379	-3.42259	0.201408	-16.9933	9.20217e-65	1.25242e-60	8443	ENSG00000116906	GNPAT	1480.02	-0.762346	0.0701649	-10.8651	1.69096e-27	2.32237e-23	9749	ENSG00000112419	PHACTR2	727.344	-1.97009	0.165968	-11.8703	1.68828e-32	2.23444e-28	114088	ENSG00000100505	TRIM9	752.048	2.28413
6496	ENSG00000138083	SIX3	1273.58	0.472906	0.0768104	6.15679	7.42349e-10	9.81757e-06	120237	ENSG00000109851	DBX1	473.456	-2.36641	0.159298	-14.8552	6.43836e-50	8.76582e-46	2334	ENSG00000155966	AFF2	2760.42	-3.54711	0.208746	-16.9924	9.34318e-65	1.27161e-60	404734	ENSG00000254996	ANKHD1-EIF4EBP3	494.364	-2.07293	0.190915	-10.8579	1.82976e-27	2.51299e-23	7003	ENSG00000187079	TEAD1	3971.31	-0.683934	0.0576365	-11.8663	1.77055e-32	2.34332e-28	80055	ENSG00000197121	PGAP1	3624.81	1.33622
50809	ENSG00000127483	HP1BP3	6649.99	-0.208726	0.033927	-6.15222	7.64076e-10	1.01049e-05	112398	ENSG00000269858	EGLN2	2338.31	-0.748477	0.0503858	-14.8549	6.46392e-50	8.80062e-46	55553	ENSG00000110693	SOX6	1534.59	-3.25152	0.191398	-16.9883	1.00242e-64	1.36429e-60	4285	ENSG00000027001	MIPEP	226.22	-1.38665	0.127742	-10.8551	1.88578e-27	2.58993e-23	6228	ENSG00000186468	RPS23	23377.3	0.571253	0.0481638	11.8606	1.89519e-32	2.50829e-28	8641	ENSG00000253953	PCDHGB4	2058.27	1.50945
79990	ENSG00000068137	PLEKHH3	492.221	0.611781	0.0994772	6.14997	7.74998e-10	1.02494e-05	2873	ENSG00000169727	GPS1	2998.8	-1.04667	0.0704706	-14.8526	6.69149e-50	9.11046e-46	255738	ENSG00000169174	PCSK9	1528.18	2.41488	0.142303	16.97	1.37021e-64	1.86485e-60	6632	ENSG00000167088	SNRPD1	1559.96	-1.11071	0.102337	-10.8535	1.91915e-27	2.63576e-23	4713	ENSG00000099795	NDUFB7	1214.25	0.92562	0.078074	11.8557	2.01111e-32	2.6617e-28	7162	ENSG00000146242	TPBG	5082.18	-1.79479
7483	ENSG00000143816	WNT9A	121.741	1.28916	0.210021	6.13822	8.34517e-10	1.10365e-05	9270	ENSG00000119185	ITGB1BP1	967.545	-0.945068	0.06368	-14.8409	7.96965e-50	1.08507e-45	6237	ENSG00000126458	RRAS	403.598	3.07804	0.181502	16.9588	1.65768e-64	2.2561e-60	5238	ENSG00000013375	PGM3	2530.65	0.704979	0.0649773	10.8496	2.00247e-27	2.75019e-23	7516	ENSG00000196584	XRCC2	1446.86	-1.01825	0.0859155	-11.8518	2.10605e-32	2.78735e-28	5052	ENSG00000117450	PRDX1	7179.57	-1.48066
55506	ENSG00000099284	MACROH2A2	4626.03	-0.254973	0.0415507	-6.13644	8.43938e-10	1.11611e-05	54107	ENSG00000148229	POLE3	2309.16	-0.724439	0.0488184	-14.8395	8.14138e-50	1.10845e-45	10021	ENSG00000138622	HCN4	438.291	-3.33367	0.196624	-16.9545	1.78141e-64	2.4245e-60	54517	ENSG00000091127	PUS7	221.534	-2.10736	0.194285	-10.8468	2.06617e-27	2.83767e-23	2879	ENSG00000167468	GPX4	6034.03	0.652192	0.0550882	11.839	2.45221e-32	3.2455e-28	205717	ENSG00000176542	USF3	1261.96	1.80635
3955	ENSG00000106003	LFNG	4606.55	-0.516461	0.0841704	-6.1359	8.46805e-10	1.1199e-05	5710	ENSG00000159352	PSMD4	3515.27	-0.78678	0.053025	-14.8379	8.33045e-50	1.13419e-45	131616	ENSG00000169964	TMEM42	425.095	3.21214	0.189575	16.9439	2.13384e-64	2.90416e-60	401152	ENSG00000164096	C4orf3	3769.03	0.809747	0.0746873	10.8418	2.18086e-27	2.99519e-23	22827	ENSG00000179950	PUF60	4407.3	0.708948	0.0598879	11.8379	2.48582e-32	3.28998e-28	23770	ENSG00000105701	FKBP8	6587.3	-1.02936
4541	ENSG00000198695	ND6	33141.2	0.277102	0.0452191	6.12799	8.89978e-10	1.177e-05	155435	ENSG00000184863	RBM33	3875.72	1.26072	0.0849785	14.8358	8.60125e-50	1.17106e-45	23199	ENSG00000131149	GSE1	2891.09	-2.91068	0.171904	-16.932	2.61476e-64	3.55869e-60	9837	ENSG00000101003	GINS1	346.653	-1.09388	0.10109	-10.8208	2.74374e-27	3.76826e-23	7022	ENSG00000087510	TFAP2C	258.575	2.04099	0.172641	11.8222	2.99791e-32	3.96773e-28	6252	ENSG00000139970	RTN1	1922.93	1.91595
4998	ENSG00000085840	ORC1	1194.69	-0.519351	0.0850021	-6.10986	9.97208e-10	1.31881e-05	10213	ENSG00000115233	PSMD14	2259.15	-0.939855	0.0633861	-14.8275	9.7325e-50	1.32508e-45	6385	ENSG00000124145	SDC4	1040.91	2.3221	0.137289	16.914	3.55008e-64	4.83166e-60	79683	ENSG00000175048	ZDHHC14	242.813	-1.68482	0.155997	-10.8003	3.43073e-27	4.71176e-23	8661	ENSG00000107581	EIF3A	9915.55	-0.656112	0.055513	-11.8191	3.11102e-32	4.11743e-28	746	ENSG00000134825	TMEM258	1736.05	-1.56807
1600	ENSG00000173406	DAB1	1190.65	-0.402777	0.0659232	-6.10978	9.97664e-10	1.31941e-05	10212	ENSG00000123136	DDX39A	1210.99	-1.12014	0.0755791	-14.8208	1.07542e-49	1.46418e-45	100131390	ENSG00000217236	SP9	291.755	-3.55047	0.209921	-16.9134	3.58593e-64	4.88045e-60	27018	ENSG00000166681	BEX3	9490.35	-0.542304	0.0502188	-10.7988	3.486e-27	4.78767e-23	9781	ENSG00000151692	RNF144A	2240.25	-0.757435	0.0641187	-11.813	3.34356e-32	4.4252e-28	9444	ENSG00000112531	QKI	17951.1	1.17491
4171	ENSG00000073111	MCM2	6162.83	-0.56094	0.0918618	-6.10634	1.01941e-09	1.34817e-05	25941	ENSG00000134779	TPGS2	4761.16	-0.884294	0.0597586	-14.7978	1.51401e-49	2.06132e-45	9644	ENSG00000107957	SH3PXD2A	620.29	-2.935	0.173636	-16.9032	4.26497e-64	5.80462e-60	79074	ENSG00000135974	C2orf49	1479.92	0.890192	0.0825366	10.7854	4.03412e-27	5.54046e-23	6624	ENSG00000075618	FSCN1	13663.8	0.606348	0.0513319	11.8123	3.37228e-32	4.46321e-28	23215	ENSG00000117523	PRRC2C	11144.3	1.1943
84733	ENSG00000173894	CBX2	5429.71	-0.31252	0.0512061	-6.10317	1.03985e-09	1.3752e-05	100133941	ENSG00000272398	CD24	8394.81	-0.851601	0.0575683	-14.7929	1.62828e-49	2.2169e-45	84269	ENSG00000125611	CHCHD5	719.234	2.73696	0.161952	16.8998	4.51296e-64	6.14214e-60	6653	ENSG00000137642	SORL1	1964.69	0.736778	0.0683623	10.7776	4.39404e-27	6.03478e-23	5720	ENSG00000092010	PSME1	964.362	1.13806	0.0964382	11.8009	3.86063e-32	5.10954e-28	114991	ENSG00000157657	ZNF618	4933.19	1.32108
2173	ENSG00000164434	FABP7	6894.63	-0.703537	0.115354	-6.09896	1.06764e-09	1.41195e-05	7345	ENSG00000154277	UCHL1	4043.48	-1.2152	0.0821736	-14.7882	1.74467e-49	2.37537e-45	10252	ENSG00000164056	SPRY1	655.39	2.55935	0.151471	16.8966	4.76665e-64	6.48741e-60	55003	ENSG00000111845	PAK1IP1	432.598	-0.916234	0.0850579	-10.7719	4.67385e-27	6.41907e-23	22913	ENSG00000125970	RALY	8211.75	0.617467	0.0524222	11.7787	5.02417e-32	6.64949e-28	27125	ENSG00000072364	AFF4	4826.3	1.81246
1593	ENSG00000135929	CYP27A1	118.753	0.965095	0.158343	6.09496	1.09463e-09	1.44765e-05	56243	ENSG00000120549	KIAA1217	1187.1	1.72846	0.116909	14.7847	1.83987e-49	2.50498e-45	57337	ENSG00000138468	SENP7	1595.46	-2.61347	0.154675	-16.8966	4.76921e-64	6.4909e-60	90673	ENSG00000235194	PPP1R3E	1330.99	1.38785	0.128942	10.7634	5.12549e-27	7.03935e-23	6218	ENSG00000182774	RPS17	21958.1	0.576845	0.0489755	11.7782	5.05463e-32	6.68981e-28	9787	ENSG00000126787	DLGAP5	3909.91	-1.25976
9423	ENSG00000065320	NTN1	288.628	-0.59291	0.0977705	-6.0643	1.32528e-09	1.75268e-05	3983	ENSG00000099204	ABLIM1	3494.52	1.41435	0.0956864	14.7811	1.94082e-49	2.64243e-45	9829	ENSG00000116675	DNAJC6	454.405	-2.99451	0.177256	-16.8937	5.00436e-64	6.81094e-60	5982	ENSG00000049541	RFC2	495.837	-1.2264	0.114007	-10.7572	5.47915e-27	7.52507e-23	6872	ENSG00000147133	TAF1	1387.95	-0.943964	0.0802219	-11.7669	5.78001e-32	7.64984e-28	11004	ENSG00000142945	KIF2C	3599.58	-1.23144
118924	ENSG00000148690	FRA10AC1	1144.5	0.489724	0.0807842	6.06213	1.34334e-09	1.77657e-05	3383	ENSG00000090339	ICAM1	202.464	4.12451	0.279076	14.7792	1.99501e-49	2.7162e-45	402	ENSG00000213465	ARL2	2856.38	2.4874	0.147267	16.8903	5.30051e-64	7.21399e-60	65992	ENSG00000198171	DDRGK1	740.227	0.940496	0.0874963	10.749	5.99214e-27	8.22961e-23	11267	ENSG00000159210	SNF8	1422.65	1.01192	0.086018	11.764	5.98141e-32	7.91639e-28	6173	ENSG00000241343	RPL36A	9151.46	-1.23445
344167	ENSG00000214336	FOXI3	106.974	1.16096	0.19152	6.06181	1.34602e-09	1.78011e-05	8668	ENSG00000084623	EIF3I	3199.9	-1.06174	0.0718562	-14.7759	2.09571e-49	2.85331e-45	4040	ENSG00000070018	LRP6	2483.32	-3.28001	0.194331	-16.8785	6.47874e-64	8.81757e-60	7266	ENSG00000168259	DNAJC7	1677.68	-0.783008	0.0728788	-10.744	6.32585e-27	8.68793e-23	56751	ENSG00000125492	BARHL1	483.496	1.80327	0.153379	11.7569	6.50492e-32	8.60927e-28	23001	ENSG00000163625	WDFY3	3095.05	1.54224
219	ENSG00000137124	ALDH1B1	1132.4	-0.380783	0.0629304	-6.05086	1.44071e-09	1.90534e-05	115106	ENSG00000152240	HAUS1	1682.29	-0.926334	0.0626956	-14.7751	2.12055e-49	2.88713e-45	79090	ENSG00000007255	TRAPPC6A	980.113	2.95572	0.175127	16.8775	6.58351e-64	8.96016e-60	23034	ENSG00000020577	SAMD4A	749.627	0.838996	0.0780911	10.7438	6.33782e-27	8.70436e-23	6224	ENSG00000008988	RPS20	19945.3	0.603354	0.0513709	11.7451	7.48726e-32	9.90938e-28	9853	ENSG00000198853	RUSC2	1554.86	1.49696
10955	ENSG00000132824	SERINC3	2135.26	0.316414	0.0523203	6.04764	1.46984e-09	1.94387e-05	83596	ENSG00000126453	BCL2L12	1152.89	-1.01235	0.0685357	-14.7712	2.24772e-49	3.06027e-45	29072	ENSG00000181555	SETD2	2381.57	-2.69523	0.159702	-16.8766	6.68549e-64	9.09895e-60	11076	ENSG00000171368	TPPP	2584.15	0.876423	0.0819064	10.7003	1.01458e-26	1.39342e-22	23683	ENSG00000115825	PRKD3	2507.39	-0.848851	0.0722754	-11.7447	7.52177e-32	9.95506e-28	6423	ENSG00000145423	SFRP2	15471.3	-1.04211
1195	ENSG00000013441	CLK1	870.833	-0.513361	0.0848882	-6.04749	1.47116e-09	1.9456e-05	1295	ENSG00000144810	COL8A1	401.895	2.70515	0.183197	14.7664	2.41339e-49	3.28583e-45	10682	ENSG00000147155	EBP	1786.11	2.13631	0.126643	16.8688	7.6334e-64	1.03891e-59	50717	ENSG00000132716	DCAF8	4860.42	0.671427	0.0627619	10.698	1.03996e-26	1.42828e-22	80144	ENSG00000138759	FRAS1	2413.43	-1.03361	0.0880115	-11.744	7.57991e-32	1.0032e-27	4857	ENSG00000139910	NOVA1	1949.73	1.62611
4355	ENSG00000108852	MPP2	1145.94	-0.508901	0.0841712	-6.04602	1.48466e-09	1.96346e-05	79033	ENSG00000117419	ERI3	1679.79	-1.21523	0.0823114	-14.7638	2.50714e-49	3.41347e-45	9175	ENSG00000073803	MAP3K13	243.013	-4.09974	0.243159	-16.8603	8.81199e-64	1.19931e-59	2975	ENSG00000077235	GTF3C1	6168.19	0.724663	0.0677442	10.697	1.05078e-26	1.44314e-22	23770	ENSG00000105701	FKBP8	6376.43	0.677556	0.0578167	11.719	1.01815e-31	1.34752e-27	5901	ENSG00000132341	RAN	15009.7	-1.12297
26503	ENSG00000119899	SLC17A5	371.749	0.594206	0.0982809	6.046	1.48485e-09	1.96372e-05	4009	ENSG00000162761	LMX1A	777.357	3.72343	0.252267	14.7599	2.65829e-49	3.61927e-45	84826	ENSG00000173349	SFT2D3	519.146	3.61619	0.214505	16.8583	9.12129e-64	1.24141e-59	7108	ENSG00000149809	TM7SF2	1227.93	-0.854511	0.0799665	-10.6859	1.18539e-26	1.62801e-22	7168	ENSG00000140416	TPM1	9136.72	-0.720344	0.0615092	-11.7112	1.11741e-31	1.47889e-27	55205	ENSG00000074657	ZNF532	8274.96	1.05572
374946	ENSG00000162490	DRAXIN	1249.74	0.38059	0.0630229	6.03892	1.55146e-09	2.0518e-05	6627	ENSG00000131876	SNRPA1	2336.64	-0.826968	0.0560545	-14.7529	2.94564e-49	4.01049e-45	8228	ENSG00000006757	PNPLA4	674.267	3.03211	0.179882	16.8561	9.4632e-64	1.28794e-59	25939	ENSG00000101347	SAMHD1	586.885	-1.21618	0.113843	-10.683	1.2229e-26	1.67953e-22	7675	ENSG00000197961	ZNF121	1774.31	-0.96574	0.0824723	-11.7099	1.13455e-31	1.50158e-27	8128	ENSG00000140557	ST8SIA2	1489.5	1.60771
389058	ENSG00000204335	SP5	73.8807	3.3023	0.547135	6.03562	1.58351e-09	2.09419e-05	6894	ENSG00000059588	TARBP1	1175.44	1.23816	0.0839305	14.7523	2.97556e-49	4.05123e-45	6711	ENSG00000115306	SPTBN1	5438.29	-3.06933	0.182118	-16.8535	9.88287e-64	1.34506e-59	3757	ENSG00000055118	KCNH2	2052.48	0.892858	0.0835917	10.6812	1.24688e-26	1.71247e-22	80209	ENSG00000120685	PROSER1	2470.89	-0.743991	0.0635421	-11.7086	1.15109e-31	1.52347e-27	10847	ENSG00000080603	SRCAP	3722.94	1.66395
7547	ENSG00000156925	ZIC3	252.051	1.57414	0.260813	6.03549	1.58484e-09	2.09595e-05	4913	ENSG00000065057	NTHL1	489.757	-1.42415	0.0965396	-14.752	2.98811e-49	4.06831e-45	22998	ENSG00000064042	LIMCH1	2001.05	-3.37671	0.200363	-16.8529	9.98214e-64	1.35857e-59	6941	ENSG00000137310	TCF19	414.962	-1.40585	0.131635	-10.6799	1.26471e-26	1.73696e-22	8325	ENSG00000177283	FZD8	1003.69	1.34664	0.115104	11.6993	1.28511e-31	1.70084e-27	4605	ENSG00000101057	MYBL2	5294.74	-1.02271
4638	ENSG00000065534	MYLK	3103.33	-0.545042	0.0903678	-6.03138	1.6257e-09	2.14998e-05	93436	ENSG00000105676	ARMC6	849.227	-1.24397	0.0843263	-14.7518	2.99367e-49	4.07588e-45	51199	ENSG00000100503	NIN	2755.32	-2.96005	0.175689	-16.8482	1.08178e-63	1.4723e-59	29088	ENSG00000137547	MRPL15	718.879	-0.711165	0.0666176	-10.6753	1.32766e-26	1.82341e-22	205717	ENSG00000176542	USF3	838.154	-1.24919	0.106778	-11.6989	1.29119e-31	1.70889e-27	57534	ENSG00000101752	MIB1	8238.94	1.16937
2317	ENSG00000136068	FLNB	5365.53	0.299068	0.0496552	6.0229	1.71324e-09	2.26577e-05	286527	ENSG00000158427	TMSB15B	839.298	-1.46989	0.0996666	-14.7481	3.16512e-49	4.30932e-45	3257	ENSG00000107521	HPS1	566.489	2.91738	0.173176	16.8463	1.11717e-63	1.52047e-59	10891	ENSG00000109819	PPARGC1A	905.341	1.17947	0.110598	10.6644	1.493e-26	2.05048e-22	55137	ENSG00000182263	FIGN	1726.22	-1.25769	0.107525	-11.6967	1.32497e-31	1.75359e-27	100113407	ENSG00000205269	TMEM170B	2247.43	1.40921
5608	ENSG00000108984	MAP2K6	2582.69	-0.568786	0.094522	-6.01749	1.77139e-09	2.34266e-05	204851	ENSG00000163349	HIPK1	3800.07	0.786114	0.0533282	14.7411	3.51246e-49	4.78222e-45	3106	ENSG00000234745	HLA-B	980.744	2.46861	0.146594	16.8398	1.24623e-63	1.69612e-59	79729	ENSG00000214193	SH3D21	572.897	1.92163	0.180226	10.6624	1.52655e-26	2.09657e-22	78997	ENSG00000124194	GDAP1L1	369.68	2.24879	0.192345	11.6914	1.4098e-31	1.86586e-27	10512	ENSG00000075223	SEMA3C	657.225	2.94842
81624	ENSG00000139734	DIAPH3	1141.93	0.482224	0.0802093	6.01207	1.83171e-09	2.42243e-05	55352	ENSG00000172301	COPRS	808.161	-1.30014	0.088199	-14.741	3.51756e-49	4.78916e-45	7586	ENSG00000106261	ZKSCAN1	4054.21	-3.02535	0.179721	-16.8335	1.38576e-63	1.88602e-59	7922	ENSG00000112473	SLC39A7	3838.33	0.607748	0.0570207	10.6584	1.59349e-26	2.18849e-22	55959	ENSG00000196562	SULF2	3341.91	-0.978006	0.0837735	-11.6744	1.7226e-31	2.27986e-27	55079	ENSG00000153266	FEZF2	1610.81	-1.81081
2786	ENSG00000168243	GNG4	773.072	-0.853574	0.14201	-6.01068	1.84749e-09	2.44331e-05	79144	ENSG00000125534	PPDPF	7879.23	-0.678208	0.0460225	-14.7365	3.76022e-49	5.11954e-45	2014	ENSG00000142227	EMP3	642.867	3.04044	0.180669	16.8288	1.50204e-63	2.04428e-59	84246	ENSG00000133398	MED10	1050.86	1.12154	0.105235	10.6575	1.60904e-26	2.20986e-22	728392	ENSG00000286190	LOC728392	3003.36	0.720901	0.061792	11.6666	1.88886e-31	2.4999e-27	9729	ENSG00000189367	KIAA0408	672.661	3.1121
694	ENSG00000133639	BTG1	1815.08	-0.598286	0.09956	-6.00931	1.86318e-09	2.46405e-05	3336	ENSG00000115541	HSPE1	2772.18	-1.40191	0.0951953	-14.7267	4.34467e-49	5.91526e-45	684	ENSG00000130303	BST2	275.955	6.41861	0.381481	16.8255	1.58652e-63	2.15925e-59	6872	ENSG00000147133	TAF1	2845.2	0.611111	0.0573795	10.6503	1.73728e-26	2.38599e-22	55845	ENSG00000254999	BRK1	3620.13	0.677103	0.0580581	11.6625	1.98084e-31	2.62164e-27	23002	ENSG00000100592	DAAM1	3032.95	1.41961
60401	ENSG00000131080	EDA2R	1123.47	0.562533	0.0936725	6.00531	1.90966e-09	2.52553e-05	2317	ENSG00000136068	FLNB	8425.32	1.63774	0.111243	14.7221	4.64973e-49	6.33061e-45	10075	ENSG00000086758	HUWE1	8488.62	-2.97649	0.17696	-16.8201	1.7377e-63	2.36501e-59	55904	ENSG00000005483	KMT2E	8671.63	0.609368	0.0572245	10.6487	1.76769e-26	2.42775e-22	11224	ENSG00000136942	RPL35	14085.2	0.611608	0.0524791	11.6543	2.18129e-31	2.88693e-27	6529	ENSG00000157103	SLC6A1	291.509	4.41812
576	ENSG00000121753	ADGRB2	1067.37	-0.478771	0.079784	-6.00084	1.96301e-09	2.59608e-05	7266	ENSG00000168259	DNAJC7	2001.17	-1.06358	0.0722767	-14.7154	5.13212e-49	6.98738e-45	4257	ENSG00000008394	MGST1	2506.66	2.36875	0.140945	16.8063	2.19607e-63	2.98885e-59	3164	ENSG00000123358	NR4A1	774.687	1.25983	0.118434	10.6374	1.99656e-26	2.74207e-22	64062	ENSG00000139746	RBM26	2451.02	-0.847507	0.0727295	-11.6529	2.21899e-31	2.93683e-27	2091	ENSG00000105202	FBL	5144.73	-1.20986
9467	ENSG00000131370	SH3BP5	248.605	0.883735	0.147623	5.98643	2.14503e-09	2.8368e-05	89958	ENSG00000186193	SAPCD2	1358.73	-1.37383	0.093366	-14.7144	5.20813e-49	7.09087e-45	29106	ENSG00000104112	SCG3	1052.47	-2.61072	0.155427	-16.7971	2.56444e-63	3.4902e-59	161145	ENSG00000198133	TMEM229B	253.816	-1.89065	0.178155	-10.6124	2.60946e-26	3.58383e-22	54998	ENSG00000175756	AURKAIP1	1418.88	0.903817	0.0775748	11.6509	2.27027e-31	3.0047e-27	5864	ENSG00000105649	RAB3A	750.66	2.08544
114795	ENSG00000139364	TMEM132B	1776.37	-0.904934	0.151173	-5.98607	2.14969e-09	2.84297e-05	7764	ENSG00000171940	ZNF217	3582.16	0.713655	0.0485117	14.711	5.47875e-49	7.45932e-45	8544	ENSG00000087842	PIR	1117.23	2.56544	0.152797	16.7898	2.89891e-63	3.94542e-59	79660	ENSG00000173281	PPP1R3B	250.585	1.76485	0.166306	10.6121	2.61817e-26	3.5958e-22	746	ENSG00000134825	TMEM258	1738.28	0.911149	0.078239	11.6457	2.41278e-31	3.19332e-27	6133	ENSG00000163682	RPL9	19948.1	-0.956028
4620	ENSG00000125414	MYH2	18.1134	-3.15267	0.527059	-5.98162	2.20926e-09	2.92175e-05	54832	ENSG00000129003	VPS13C	2201.87	1.71155	0.116386	14.7057	5.92191e-49	8.06268e-45	2253	ENSG00000107831	FGF8	236.799	5.29411	0.315421	16.7842	3.18256e-63	4.33146e-59	9867	ENSG00000198961	PJA2	19658.1	0.845063	0.079716	10.6009	2.95082e-26	4.05265e-22	8320	ENSG00000163508	EOMES	313.03	1.90044	0.163298	11.6379	2.64553e-31	3.50136e-27	1879	ENSG00000164330	EBF1	379.44	3.08798
28952	ENSG00000101997	CCDC22	676.02	0.522755	0.0874219	5.97969	2.23568e-09	2.95669e-05	5493	ENSG00000118898	PPL	472.026	3.58406	0.243775	14.7024	6.22487e-49	8.47516e-45	1795	ENSG00000088538	DOCK3	854.038	-2.76181	0.164557	-16.7833	3.23272e-63	4.39974e-59	7295	ENSG00000136810	TXN	1861.33	-0.656033	0.0619186	-10.5951	3.1408e-26	4.31357e-22	65108	ENSG00000175130	MARCKSL1	26987.2	0.584772	0.0502591	11.6351	2.73124e-31	3.6148e-27	5287	ENSG00000133056	PIK3C2B	4017.7	1.2573
1288	ENSG00000197565	COL4A6	18640.7	0.39429	0.065939	5.97962	2.23663e-09	2.95794e-05	7101	ENSG00000112333	NR2E1	1276.45	-1.96812	0.133881	-14.7005	6.39893e-49	8.71214e-45	6122	ENSG00000100316	RPL3	113590	2.29015	0.13647	16.7813	3.34357e-63	4.55059e-59	6868	ENSG00000151694	ADAM17	2666.2	0.508053	0.0479579	10.5937	3.18625e-26	4.376e-22	292	ENSG00000005022	SLC25A5	4461.63	0.712394	0.0612729	11.6266	3.01981e-31	3.99671e-27	65003	ENSG00000174547	MRPL11	1760.73	-1.60634
51046	ENSG00000177511	ST8SIA3	58.748	-2.45317	0.410541	-5.97544	2.29465e-09	3.03467e-05	81605	ENSG00000167118	URM1	1248.21	-1.09677	0.0746164	-14.6987	6.56899e-49	8.94369e-45	4090	ENSG00000113658	SMAD5	1956.78	-1.95139	0.116363	-16.7699	4.05348e-63	5.51678e-59	93436	ENSG00000105676	ARMC6	686.02	-0.797758	0.0753128	-10.5926	3.22523e-26	4.42953e-22	26508	ENSG00000163909	HEYL	288.501	-1.94321	0.167145	-11.6259	3.0426e-31	4.02688e-27	7101	ENSG00000112333	NR2E1	4078.57	1.32274
5638	ENSG00000130962	PRRG1	713.411	0.777172	0.130166	5.97062	2.36356e-09	3.1258e-05	6576	ENSG00000100075	SLC25A1	2072.41	-1.44134	0.098061	-14.6985	6.59484e-49	8.97887e-45	10577	ENSG00000119655	NPC2	3484.97	2.48218	0.148023	16.7689	4.12316e-63	5.61163e-59	57348	ENSG00000167614	TTYH1	16752.6	0.835088	0.0788371	10.5926	3.22587e-26	4.4304e-22	57496	ENSG00000186260	MRTFB	1603.16	-0.952937	0.0819684	-11.6257	3.05189e-31	4.03918e-27	9644	ENSG00000107957	SH3PXD2A	786.152	2.15224
83879	ENSG00000144354	CDCA7	1431.87	-0.728676	0.122164	-5.96474	2.45029e-09	3.24051e-05	55217	ENSG00000185973	TMLHE	415.493	7.73703	0.526774	14.6876	7.74285e-49	1.05419e-44	79817	ENSG00000120162	MOB3B	1411.46	-2.66002	0.158628	-16.7689	4.12322e-63	5.6117e-59	192669	ENSG00000126070	AGO3	1813.05	1.26018	0.119036	10.5866	3.4388e-26	4.72285e-22	2803	ENSG00000144674	GOLGA4	1654.18	-0.939233	0.0808735	-11.6136	3.51473e-31	4.65174e-27	10327	ENSG00000117448	AKR1A1	2915.43	-1.5075
79886	ENSG00000120159	CAAP1	645.509	0.500688	0.0840675	5.95579	2.5882e-09	3.42289e-05	253461	ENSG00000177311	ZBTB38	926.396	1.69073	0.115123	14.6862	7.89961e-49	1.07553e-44	8447	ENSG00000272636	DOC2B	613.514	-2.54131	0.151658	-16.7568	5.04766e-63	6.86987e-59	112476	ENSG00000167371	PRRT2	2901.1	0.711876	0.0672646	10.5832	3.56515e-26	4.89637e-22	4741	ENSG00000104722	NEFM	1022.08	1.15849	0.099765	11.6122	3.57263e-31	4.72838e-27	4869	ENSG00000181163	NPM1	27970.1	-0.924768
347733	ENSG00000137285	TUBB2B	13000	-0.218382	0.03669	-5.95209	2.64737e-09	3.50115e-05	10474	ENSG00000171148	TADA3	3211.69	-0.779255	0.0530644	-14.6851	8.03353e-49	1.09377e-44	92126	ENSG00000171451	DSEL	381.179	-3.01175	0.179784	-16.7521	5.46975e-63	7.44432e-59	55703	ENSG00000013503	POLR3B	347.224	-1.29776	0.122703	-10.5764	3.8349e-26	5.26685e-22	58499	ENSG00000148143	ZNF462	6686.76	-0.814188	0.0701208	-11.6112	3.61382e-31	4.78289e-27	6385	ENSG00000124145	SDC4	837.475	-1.84637
6876	ENSG00000149591	TAGLN	5038.08	0.555744	0.0934317	5.94813	2.71218e-09	3.58686e-05	3094	ENSG00000169567	HINT1	4238.89	-0.908321	0.061856	-14.6844	8.1094e-49	1.10409e-44	958	ENSG00000101017	CD40	239.627	4.2163	0.251881	16.7393	6.78212e-63	9.23046e-59	139728	ENSG00000130822	PNCK	438.547	1.62723	0.154076	10.5612	4.50744e-26	6.19052e-22	3642	ENSG00000173404	INSM1	214.854	2.37975	0.205112	11.6022	4.01677e-31	5.31619e-27	4897	ENSG00000091129	NRCAM	3473.29	2.02092
653583	ENSG00000176531	PHLDB3	218.123	0.831005	0.13988	5.94085	2.83555e-09	3.75001e-05	9454	ENSG00000051128	HOMER3	1443.68	-0.95291	0.0649645	-14.6682	1.03084e-48	1.40349e-44	84915	ENSG00000139438	FAM222A	697.978	-2.33885	0.139758	-16.7349	7.29365e-63	9.92666e-59	23008	ENSG00000128607	KLHDC10	4322.4	0.746618	0.0706992	10.5605	4.5432e-26	6.23963e-22	11176	ENSG00000076108	BAZ2A	5168.71	-0.727807	0.0628063	-11.5881	4.73441e-31	6.26599e-27	5211	ENSG00000141959	PFKL	4030.69	-1.20666
2846	ENSG00000147145	LPAR4	619.867	-0.621317	0.104793	-5.92897	3.04849e-09	4.03163e-05	3608	ENSG00000143621	ILF2	9384.54	-0.903399	0.0616592	-14.6515	1.31785e-48	1.79425e-44	80853	ENSG00000006459	KDM7A	742.242	-3.32153	0.198491	-16.7339	7.42585e-63	1.01066e-58	84622	ENSG00000180626	ZNF594	406.812	-1.07123	0.101451	-10.5591	4.60968e-26	6.33093e-22	63035	ENSG00000085185	BCORL1	2877.44	-0.818391	0.0706416	-11.5851	4.90267e-31	6.48868e-27	8120	ENSG00000103723	AP3B2	635.519	2.09303
220382	ENSG00000182103	FAM181B	145.363	1.22249	0.206238	5.92759	3.07408e-09	4.06547e-05	29997	ENSG00000105373	NOP53	6275.94	-0.879396	0.0600956	-14.6333	1.72273e-48	2.3455e-44	8924	ENSG00000128731	HERC2	4113.09	-1.83857	0.110019	-16.7115	1.08093e-62	1.47115e-58	9043	ENSG00000008294	SPAG9	14875.3	0.678952	0.0643016	10.5589	4.62163e-26	6.34735e-22	84058	ENSG00000005448	WDR54	2045.33	0.936285	0.0808624	11.5787	5.28136e-31	6.98987e-27	100131390	ENSG00000217236	SP9	297.565	4.18009
8854	ENSG00000128918	ALDH1A2	35.1159	3.30988	0.558544	5.92591	3.10578e-09	4.10739e-05	2678	ENSG00000286070	GGT1	1050.13	-1.16968	0.0799351	-14.6329	1.73318e-48	2.35973e-44	124944	ENSG00000258315	C17orf49	2382.14	2.49228	0.149319	16.691	1.52479e-62	2.07525e-58	57724	ENSG00000152223	EPG5	2269.86	0.894621	0.084748	10.5562	4.75273e-26	6.52739e-22	401152	ENSG00000164096	C4orf3	2443.46	0.736102	0.063677	11.5599	6.57476e-31	8.70169e-27	23522	ENSG00000156650	KAT6B	3147.99	1.63454
79827	ENSG00000166250	CLMP	105.721	1.31969	0.222704	5.92575	3.10872e-09	4.11129e-05	80777	ENSG00000103018	CYB5B	3219.62	-0.979202	0.0669221	-14.632	1.7563e-48	2.3912e-44	23013	ENSG00000065526	SPEN	3309.02	-3.27541	0.196256	-16.6895	1.56386e-62	2.12841e-58	1630	ENSG00000187323	DCC	7409.36	0.87562	0.0829863	10.5514	5.00577e-26	6.87492e-22	5610	ENSG00000055332	EIF2AK2	1486.56	-0.926795	0.080183	-11.5585	6.68744e-31	8.85083e-27	56977	ENSG00000173320	STOX2	3139.25	1.52752
64943	ENSG00000168268	NT5DC2	3773.27	-0.513888	0.0867502	-5.92377	3.14647e-09	4.1612e-05	51430	ENSG00000094975	SUCO	3559.59	1.04213	0.0712268	14.6311	1.77806e-48	2.42083e-44	257397	ENSG00000157625	TAB3	859.249	-2.70039	0.161888	-16.6806	1.81478e-62	2.46991e-58	55729	ENSG00000171681	ATF7IP	10007.4	1.03106	0.0977207	10.5511	5.0201e-26	6.89461e-22	170261	ENSG00000174460	ZCCHC12	190.052	2.23262	0.193173	11.5576	6.75609e-31	8.94169e-27	539	ENSG00000241837	ATP5PO	4737.84	-1.07214
4298	ENSG00000130382	MLLT1	2817.1	-0.352322	0.0595044	-5.92093	3.2012e-09	4.23358e-05	10248	ENSG00000172336	POP7	770.624	-1.57135	0.107402	-14.6306	1.79239e-48	2.44033e-44	23043	ENSG00000154310	TNIK	1105.18	-2.71634	0.162906	-16.6743	2.01603e-62	2.74382e-58	6396	ENSG00000157020	SEC13	2540.69	0.636976	0.0604552	10.5363	5.87455e-26	8.0681e-22	1327	ENSG00000131143	COX4I1	5250.23	0.61891	0.0535693	11.5535	7.09142e-31	9.38549e-27	6507	ENSG00000079215	SLC1A3	2423.33	1.8163
9170	ENSG00000064547	LPAR2	614.059	-0.575607	0.0973396	-5.91339	3.35133e-09	4.43213e-05	80162	ENSG00000142102	PGGHG	1270.61	1.13672	0.0778014	14.6106	2.40448e-48	3.27371e-44	4833	ENSG00000103202	NME4	5331.48	2.08983	0.125355	16.6712	2.12167e-62	2.8876e-58	85021	ENSG00000135597	REPS1	1665.22	-0.807086	0.0766226	-10.5333	6.0692e-26	8.33545e-22	3685	ENSG00000138448	ITGAV	2541.68	-0.880497	0.0762394	-11.5491	7.45891e-31	9.87186e-27	3835	ENSG00000079616	KIF22	3612.31	-1.05783
5870	ENSG00000175582	RAB6A	2509.85	0.343054	0.0581669	5.89776	3.68471e-09	4.87303e-05	9518	ENSG00000130513	GDF15	692.857	3.51639	0.240876	14.5983	2.87727e-48	3.9174e-44	26011	ENSG00000149256	TENM4	2645.14	-3.46544	0.207895	-16.6692	2.19441e-62	2.98659e-58	1155	ENSG00000105254	TBCB	2095.59	-0.582982	0.0553635	-10.5301	6.27799e-26	8.62218e-22	23091	ENSG00000123200	ZC3H13	4212.53	-0.850807	0.0737061	-11.5432	7.98531e-31	1.05686e-26	126328	ENSG00000174886	NDUFA11	2401.05	-1.36852
6744	ENSG00000138434	ITPRID2	2186.42	0.656472	0.111379	5.89402	3.7691e-09	4.98463e-05	381	ENSG00000004059	ARF5	2975.08	-0.983688	0.0674055	-14.5936	3.08556e-48	4.20098e-44	404672	ENSG00000272047	GTF2H5	1545.02	2.30158	0.138077	16.6689	2.20596e-62	3.00231e-58	7030	ENSG00000068323	TFE3	3766.78	0.587665	0.0558589	10.5205	6.94892e-26	9.54365e-22	6628	ENSG00000125835	SNRPB	3025.61	0.817839	0.0708658	11.5407	8.22817e-31	1.089e-26	112885	ENSG00000056487	PHF21B	2192.07	1.741
4211	ENSG00000143995	MEIS1	261.896	-1.32797	0.225537	-5.88804	3.90809e-09	5.16844e-05	1537	ENSG00000179091	CYC1	2391.22	-0.863757	0.0592163	-14.5865	3.42429e-48	4.66217e-44	84316	ENSG00000183011	NAA38	1495.29	2.52661	0.151688	16.6566	2.70813e-62	3.68577e-58	1019	ENSG00000135446	CDK4	2431.84	-0.749866	0.0713487	-10.5099	7.78006e-26	1.06851e-21	11331	ENSG00000215021	PHB2	5225.88	0.629538	0.0545573	11.539	8.38727e-31	1.11006e-26	5250	ENSG00000075415	SLC25A3	13080.4	-0.856779
23639	ENSG00000129295	LRRC6	207.726	-0.723893	0.123133	-5.87896	4.12848e-09	5.45991e-05	63973	ENSG00000178403	NEUROG2	275.48	-2.47233	0.16959	-14.5783	3.86227e-48	5.25848e-44	5362	ENSG00000076356	PLXNA2	2287.42	-3.54168	0.212665	-16.6538	2.83942e-62	3.86444e-58	51053	ENSG00000112312	GMNN	613.994	-0.899455	0.0856267	-10.5044	8.24658e-26	1.13259e-21	11065	ENSG00000175063	UBE2C	6136.94	0.713811	0.061876	11.5361	8.67209e-31	1.14775e-26	54928	ENSG00000104331	IMPAD1	2356.49	1.2013
811	ENSG00000179218	CALR	14421.9	0.30503	0.0520025	5.86568	4.47307e-09	5.91563e-05	83443	ENSG00000169976	SF3B5	2026.75	-1.01842	0.0698754	-14.5748	4.0614e-48	5.52959e-44	744	ENSG00000066382	MPPED2	833.427	-2.48449	0.149195	-16.6526	2.89617e-62	3.94169e-58	2017	ENSG00000085733	CTTN	3053.3	0.758237	0.0721832	10.5043	8.24934e-26	1.13296e-21	25909	ENSG00000153207	AHCTF1	2409.4	-0.995209	0.0862862	-11.5338	8.91106e-31	1.17938e-26	4946	ENSG00000104904	OAZ1	7829.54	-1.17326
80351	ENSG00000107854	TNKS2	3143.41	0.345723	0.0589425	5.86543	4.47975e-09	5.92447e-05	84993	ENSG00000138629	UBL7	1098.45	-1.06084	0.072804	-14.5712	4.28586e-48	5.8352e-44	157680	ENSG00000132549	VPS13B	1176	-2.39043	0.143552	-16.6521	2.92347e-62	3.97885e-58	57727	ENSG00000124160	NCOA5	1087.41	-1.68722	0.160871	-10.488	9.80318e-26	1.34637e-21	767	ENSG00000178538	CA8	236.99	1.981	0.171848	11.5276	9.57408e-31	1.26713e-26	23126	ENSG00000143442	POGZ	4859.13	1.07993
257407	ENSG00000204128	C2orf72	155.121	-0.907529	0.154767	-5.86385	4.52243e-09	5.98091e-05	10725	ENSG00000102908	NFAT5	1685.26	1.94412	0.133436	14.5698	4.37392e-48	5.95509e-44	1351	ENSG00000176340	COX8A	4964.93	2.49306	0.14981	16.6415	3.49012e-62	4.75005e-58	7328	ENSG00000186591	UBE2H	6817.66	0.756608	0.0722006	10.4792	1.07605e-25	1.47784e-21	3015	ENSG00000164032	H2AZ1	10396.3	0.765997	0.0664659	11.5247	9.91016e-31	1.31161e-26	10382	ENSG00000104833	TUBB4A	2007.03	1.33612
11166	ENSG00000125285	SOX21	4959.19	-0.599356	0.102286	-5.85961	4.63945e-09	6.13567e-05	8815	ENSG00000175334	BANF1	3631.22	-1.13275	0.0777604	-14.5672	4.54385e-48	6.18646e-44	1535	ENSG00000051523	CYBA	833.629	2.81198	0.169017	16.6373	3.73945e-62	5.08939e-58	7542	ENSG00000162300	ZFPL1	1244.97	1.20493	0.115089	10.4695	1.19238e-25	1.63761e-21	5168	ENSG00000136960	ENPP2	1016.77	1.01516	0.0882265	11.5062	1.22703e-30	1.62397e-26	1175	ENSG00000042753	AP2S1	2056.47	-1.48065
11112	ENSG00000106049	HIBADH	898.652	0.461434	0.0787913	5.85641	4.72968e-09	6.25501e-05	2287	ENSG00000100442	FKBP3	3131.47	-1.25296	0.0860156	-14.5666	4.58139e-48	6.23756e-44	9113	ENSG00000131023	LATS1	831.601	-2.51941	0.151433	-16.6371	3.75216e-62	5.1067e-58	284058	ENSG00000120071	KANSL1	3818.04	0.448841	0.0428806	10.4672	1.22193e-25	1.6782e-21	155435	ENSG00000184863	RBM33	2167.77	-0.845738	0.0735115	-11.5048	1.24731e-30	1.65081e-26	84189	ENSG00000184564	SLITRK6	341.982	5.74114
5360	ENSG00000100979	PLTP	3537.76	0.48194	0.0824133	5.84784	4.97991e-09	6.58594e-05	5531	ENSG00000149923	PPP4C	2971.1	-1.03884	0.0713538	-14.559	5.12151e-48	6.97294e-44	60312	ENSG00000196526	AFAP1	1648.27	-3.43427	0.206434	-16.6362	3.81208e-62	5.18824e-58	51645	ENSG00000137168	PPIL1	1160.24	-0.799792	0.0765146	-10.4528	1.42252e-25	1.95369e-21	116372	ENSG00000150551	LYPD1	808.576	1.46864	0.127696	11.5011	1.30255e-30	1.72392e-26	5015	ENSG00000165588	OTX2	4061.65	-1.30006
4678	ENSG00000132780	NASP	14454.8	-0.405018	0.0692743	-5.84658	5.01772e-09	6.63593e-05	3276	ENSG00000126457	PRMT1	8305.57	-0.908858	0.0624933	-14.5433	6.44312e-48	8.7723e-44	85508	ENSG00000215397	SCRT2	371.507	-3.24374	0.194985	-16.6358	3.83371e-62	5.21768e-58	6118	ENSG00000117748	RPA2	1140.54	-0.698892	0.0669063	-10.4458	1.53096e-25	2.10262e-21	2956	ENSG00000116062	MSH6	8413.17	-0.669731	0.058271	-11.4934	1.42446e-30	1.88527e-26	3276	ENSG00000126457	PRMT1	8254.27	-1.07987
4538	ENSG00000198886	ND4	280016	0.200664	0.0343365	5.84406	5.0943e-09	6.73721e-05	5438	ENSG00000105258	POLR2I	956.204	-1.4171	0.0975138	-14.5323	7.55858e-48	1.0291e-43	253959	ENSG00000174373	RALGAPA1	1266.54	-2.65341	0.159588	-16.6266	4.46997e-62	6.08363e-58	79957	ENSG00000160781	PAQR6	447.15	1.07054	0.102507	10.4436	1.56817e-25	2.15373e-21	54732	ENSG00000184840	TMED9	2229.08	0.815929	0.0710332	11.4866	1.54086e-30	2.03933e-26	4194	ENSG00000198625	MDM4	1842.07	1.8423
7052	ENSG00000198959	TGM2	105.745	1.89671	0.324676	5.84184	5.16261e-09	6.82755e-05	402	ENSG00000213465	ARL2	2071.43	-1.17477	0.0808929	-14.5225	8.72356e-48	1.18771e-43	23126	ENSG00000143442	POGZ	3820.79	-2.56987	0.15461	-16.6217	4.85625e-62	6.60935e-58	84058	ENSG00000005448	WDR54	1620.55	0.659763	0.06328	10.4261	1.88512e-25	2.58902e-21	10915	ENSG00000113649	TCERG1	4075.44	-0.697103	0.0607176	-11.4811	1.64224e-30	2.1735e-26	10632	ENSG00000167283	ATP5MG	3243.85	-1.08287
64397	ENSG00000103994	ZNF106	3869.72	0.253404	0.0433784	5.84171	5.1668e-09	6.83309e-05	539	ENSG00000241837	ATP5PO	4604.49	-0.99876	0.0688197	-14.5127	1.00683e-47	1.3708e-43	867	ENSG00000110395	CBL	2538.02	-3.25213	0.195732	-16.6152	5.41078e-62	7.36407e-58	112	ENSG00000174233	ADCY6	2522.71	0.759779	0.0729563	10.4142	2.13648e-25	2.93424e-21	23306	ENSG00000166881	NEMP1	2913.76	-0.720527	0.0627905	-11.4751	1.75984e-30	2.32915e-26	8648	ENSG00000084676	NCOA1	1872.8	1.66619
730130	ENSG00000234224	TMEM229A	41.6593	-1.53273	0.262403	-5.84112	5.18518e-09	6.8574e-05	23788	ENSG00000109919	MTCH2	2787.24	-1.45384	0.100242	-14.5034	1.15368e-47	1.57073e-43	57683	ENSG00000204186	ZDBF2	1809.12	-3.31569	0.199576	-16.6137	5.54793e-62	7.55074e-58	3015	ENSG00000164032	H2AZ1	4677.99	-0.771665	0.0741199	-10.411	2.2082e-25	3.03274e-21	54543	ENSG00000196683	TOMM7	1230.74	0.976415	0.0851694	11.4644	1.99159e-30	2.63587e-26	6228	ENSG00000186468	RPS23	25363.5	-0.984182
114804	ENSG00000141576	RNF157	1229.68	-0.725064	0.124141	-5.84065	5.19977e-09	6.8767e-05	27440	ENSG00000069998	HDHD5	1482.16	-1.31334	0.0905978	-14.4964	1.27743e-47	1.73922e-43	23321	ENSG00000109654	TRIM2	5671.43	-2.32553	0.140105	-16.5985	7.14338e-62	9.72214e-58	9388	ENSG00000101670	LIPG	3366.81	1.37642	0.132291	10.4045	2.36415e-25	3.24693e-21	10549	ENSG00000123131	PRDX4	2823.83	0.84518	0.0737624	11.4581	2.14063e-30	2.83312e-26	26523	ENSG00000092847	AGO1	5958.32	1.04812
4254	ENSG00000049130	KITLG	741.775	1.28175	0.219627	5.83605	5.34537e-09	7.06926e-05	5585	ENSG00000123143	PKN1	3871.48	-0.761508	0.0525836	-14.4819	1.57792e-47	2.14834e-43	117583	ENSG00000116117	PARD3B	739.426	-2.53524	0.152795	-16.5924	7.9053e-62	1.07591e-57	9319	ENSG00000071539	TRIP13	302.368	-1.54063	0.148184	-10.3967	2.56726e-25	3.52588e-21	6667	ENSG00000185591	SP1	3582.95	-0.696288	0.0607823	-11.4554	2.20866e-30	2.92316e-26	81796	ENSG00000137571	SLCO5A1	658.774	2.33962
4233	ENSG00000105976	MET	79.0281	1.82491	0.312714	5.83572	5.35574e-09	7.08297e-05	1464	ENSG00000173546	CSPG4	304.671	2.6289	0.181674	14.4704	1.86353e-47	2.53719e-43	7158	ENSG00000067369	TP53BP1	5085.48	-2.6025	0.156958	-16.5809	9.57824e-62	1.3036e-57	122769	ENSG00000165501	LRR1	199.159	-1.37248	0.132027	-10.3955	2.59996e-25	3.57078e-21	5436	ENSG00000168002	POLR2G	1953.91	0.833903	0.0728536	11.4463	2.45436e-30	3.24835e-26	8815	ENSG00000175334	BANF1	3725.75	-1.33097
4736	ENSG00000198755	RPL10A	14163.3	-0.234206	0.0401468	-5.83373	5.42025e-09	7.16828e-05	4597	ENSG00000167508	MVD	1728.98	-1.25812	0.0869978	-14.4615	2.12006e-47	2.88647e-43	9778	ENSG00000170871	KIAA0232	2981.23	-2.30809	0.139233	-16.5772	1.01902e-61	1.38689e-57	56106	ENSG00000253846	PCDHGA10	547.542	1.2505	0.1203	10.3948	2.6177e-25	3.59515e-21	84326	ENSG00000130731	METTL26	888.633	1.04726	0.0915315	11.4415	2.59226e-30	3.43085e-26	9448	ENSG00000071054	MAP4K4	10217.7	1.03769
8615	ENSG00000138768	USO1	2994.22	0.349615	0.0599766	5.8292	5.56946e-09	7.36561e-05	6209	ENSG00000115268	RPS15	15181	-1.15147	0.0796584	-14.4551	2.32673e-47	3.16784e-43	10430	ENSG00000105677	TMEM147	2874.6	2.31429	0.139814	16.5527	1.53101e-61	2.08371e-57	29128	ENSG00000276043	UHRF1	1239.08	-1.29901	0.124997	-10.3923	2.68842e-25	3.69227e-21	4040	ENSG00000070018	LRP6	2898.15	-0.945516	0.0826606	-11.4385	2.68389e-30	3.55213e-26	8289	ENSG00000117713	ARID1A	9002.26	1.1806
10079	ENSG00000054793	ATP9A	2976.36	-0.254718	0.0437069	-5.82786	5.61433e-09	7.42495e-05	203069	ENSG00000104679	R3HCC1	1144.99	-1.08364	0.0750401	-14.4408	2.86331e-47	3.8984e-43	374291	ENSG00000115286	NDUFS7	1930.13	2.31269	0.139752	16.5486	1.63956e-61	2.23144e-57	79885	ENSG00000163517	HDAC11	765.66	0.780686	0.0753149	10.3656	3.5547e-25	4.88202e-21	1789	ENSG00000088305	DNMT3B	3293.69	-0.735298	0.0643133	-11.4331	2.85871e-30	3.7835e-26	27440	ENSG00000069998	HDHD5	1551.32	-1.48908
4897	ENSG00000091129	NRCAM	697.811	-1.01913	0.175147	-5.81873	5.92965e-09	7.84197e-05	22834	ENSG00000198740	ZNF652	1081.54	1.29591	0.0897865	14.4332	3.19757e-47	4.35349e-43	285349	ENSG00000144792	ZNF660	508.099	-2.80865	0.169774	-16.5435	1.78479e-61	2.4291e-57	55052	ENSG00000242485	MRPL20	697.484	-0.838907	0.0810976	-10.3444	4.43576e-25	6.09207e-21	4288	ENSG00000148773	MKI67	14524.4	-0.776832	0.0679519	-11.4321	2.89079e-30	3.82596e-26	9728	ENSG00000138593	SECISBP2L	2163.74	1.37112
2260	ENSG00000077782	FGFR1	7036.12	-0.306553	0.0526884	-5.81822	5.94764e-09	7.86575e-05	6628	ENSG00000125835	SNRPB	2777.34	-1.34936	0.09354	-14.4255	3.57915e-47	4.87301e-43	1327	ENSG00000131143	COX4I1	9589.89	2.16748	0.131166	16.5247	2.4354e-61	3.31459e-57	10245	ENSG00000126768	TIMM17B	1644.84	0.797954	0.0771856	10.3381	4.73745e-25	6.50642e-21	5518	ENSG00000105568	PPP2R1A	10365.7	0.638521	0.0558571	11.4313	2.91624e-30	3.85964e-26	84722	ENSG00000134222	PSRC1	2089.92	-1.27162
22893	ENSG00000140320	BAHD1	712.943	-0.432261	0.0742998	-5.81779	5.9632e-09	7.88633e-05	7351	ENSG00000175567	UCP2	1751.28	-1.58657	0.109996	-14.4239	3.65964e-47	4.9826e-43	23365	ENSG00000196914	ARHGEF12	3693.97	-3.30748	0.200175	-16.5229	2.51013e-61	3.41629e-57	25981	ENSG00000114841	DNAH1	337.52	1.37421	0.132981	10.3339	4.95215e-25	6.80128e-21	651746	ENSG00000164236	ANKRD33B	1037.85	-1.36106	0.119516	-11.3881	4.79461e-30	6.34566e-26	5441	ENSG00000177700	POLR2L	1420.6	-1.61174
23333	ENSG00000173852	DPY19L1	2002.66	0.312058	0.0536476	5.81681	5.99807e-09	7.93245e-05	1382	ENSG00000143320	CRABP2	4126.62	-0.788642	0.0546939	-14.4192	3.91883e-47	5.33548e-43	79699	ENSG00000162378	ZYG11B	1695.58	-2.93958	0.177968	-16.5174	2.74787e-61	3.73985e-57	54883	ENSG00000273559	CWC25	975.63	0.765223	0.0740744	10.3305	5.13097e-25	7.04687e-21	10157	ENSG00000008311	AASS	3058.95	-0.95668	0.0840959	-11.3761	5.50308e-30	7.28332e-26	23475	ENSG00000103485	QPRT	1501.98	-1.52803
3667	ENSG00000169047	IRS1	1929.77	0.46199	0.0795194	5.80978	6.25558e-09	8.27301e-05	9555	ENSG00000113648	MACROH2A1	7972.9	-1.19875	0.0831369	-14.419	3.93168e-47	5.35298e-43	10327	ENSG00000117448	AKR1A1	4380.17	2.37626	0.143872	16.5165	2.7916e-61	3.79936e-57	9658	ENSG00000101493	ZNF516	4527.16	1.1359	0.110019	10.3246	5.45224e-25	7.4881e-21	8239	ENSG00000124486	USP9X	10802.1	-0.713665	0.0627915	-11.3656	6.20113e-30	8.2072e-26	1850	ENSG00000184545	DUSP8	872.122	2.80917
9429	ENSG00000118777	ABCG2	71.1908	-1.68713	0.290698	-5.80372	6.48611e-09	8.57788e-05	79035	ENSG00000139579	NABP2	820.927	-1.40138	0.0972798	-14.4057	4.76706e-47	6.49035e-43	10178	ENSG00000009694	TENM1	230.974	-4.05983	0.246065	-16.499	3.73206e-61	5.07933e-57	7743	ENSG00000136870	ZNF189	905.689	-0.739988	0.0716981	-10.3209	5.66926e-25	7.78617e-21	23230	ENSG00000197969	VPS13A	1576.67	-1.19272	0.105011	-11.358	6.76836e-30	8.95792e-26	1656	ENSG00000110367	DDX6	8224.55	0.917728
9819	ENSG00000196428	TSC22D2	1322.17	0.376638	0.0649672	5.79735	6.73702e-09	8.90971e-05	9736	ENSG00000115464	USP34	5548.38	1.02386	0.0711361	14.393	5.7262e-47	7.79622e-43	57526	ENSG00000165194	PCDH19	1807.89	-3.25329	0.197319	-16.4874	4.51795e-61	6.14893e-57	347735	ENSG00000168528	SERINC2	1738.69	0.85683	0.0830504	10.317	5.90507e-25	8.11003e-21	6635	ENSG00000182004	SNRPE	2472.49	0.845795	0.0745691	11.3424	8.08662e-30	1.07026e-25	203259	ENSG00000164970	FAM219A	2130.44	1.36875
25802	ENSG00000163431	LMOD1	142.069	1.07325	0.185181	5.79568	6.80454e-09	8.99901e-05	26057	ENSG00000132466	ANKRD17	5287.71	0.739301	0.0513681	14.3922	5.79137e-47	7.88495e-43	57542	ENSG00000087448	KLHL42	1091.04	-2.08008	0.126221	-16.4796	5.14346e-61	7.00025e-57	56992	ENSG00000163808	KIF15	1206.6	-1.79153	0.173881	-10.3032	6.8165e-25	9.36178e-21	51160	ENSG00000160948	VPS28	1238.32	0.956511	0.0844529	11.326	9.75979e-30	1.29171e-25	5803	ENSG00000106278	PTPRZ1	16639	1.00244
65986	ENSG00000205189	ZBTB10	2364.54	0.376399	0.0650036	5.79044	7.02027e-09	9.2843e-05	26284	ENSG00000132591	ERAL1	1543.63	-0.853104	0.0592842	-14.3901	5.97425e-47	8.13394e-43	7200	ENSG00000170893	TRH	1883.17	2.30894	0.140303	16.4568	7.49131e-61	1.01957e-56	54540	ENSG00000146067	FAM193B	2251.81	0.674514	0.0654826	10.3007	6.99824e-25	9.61138e-21	51655	ENSG00000108551	RASD1	183.022	2.16745	0.191378	11.3255	9.81286e-30	1.29873e-25	23148	ENSG00000136274	NACAD	1567.85	1.38077
83448	ENSG00000129317	PUS7L	988.485	0.550897	0.0952126	5.78597	7.2096e-09	9.5347e-05	10430	ENSG00000105677	TMEM147	1686.83	-1.11209	0.077289	-14.3887	6.09375e-47	8.29664e-43	51171	ENSG00000087076	HSD17B14	417.416	3.45158	0.210208	16.4198	1.37972e-60	1.8778e-56	3099	ENSG00000159399	HK2	15591.8	1.92898	0.187364	10.2954	7.39424e-25	1.01552e-20	514	ENSG00000124172	ATP5F1E	3153.74	0.835295	0.0737854	11.3206	1.03755e-29	1.37319e-25	80816	ENSG00000141431	ASXL3	888.553	2.15593
54832	ENSG00000129003	VPS13C	2246.87	0.504433	0.087198	5.78491	7.25518e-09	9.59497e-05	4904	ENSG00000065978	YBX1	38076.4	-0.958531	0.0666224	-14.3875	6.19679e-47	8.43692e-43	5069	ENSG00000182752	PAPPA	543.523	-2.68085	0.163293	-16.4174	1.43546e-60	1.95367e-56	3949	ENSG00000130164	LDLR	5293.51	1.09351	0.106225	10.2943	7.47847e-25	1.02709e-20	140735	ENSG00000264364	DYNLL2	6915.02	-0.654539	0.0578668	-11.3111	1.15598e-29	1.52994e-25	4135	ENSG00000171533	MAP6	5609.05	0.951227
199920	ENSG00000187889	FYB2	63.9344	1.46627	0.253772	5.7779	7.5637e-09	0.00010003	55011	ENSG00000104872	PIH1D1	1404.23	-1.02293	0.0711089	-14.3853	6.3965e-47	8.70884e-43	4724	ENSG00000164258	NDUFS4	2376.33	2.31692	0.141143	16.4154	1.48514e-60	2.02128e-56	91408	ENSG00000134717	BTF3L4	3815.22	-0.450381	0.0437777	-10.2879	7.98904e-25	1.09721e-20	10572	ENSG00000184990	SIVA1	1421.53	0.913119	0.0807763	11.3043	1.24958e-29	1.65381e-25	5424	ENSG00000062822	POLD1	2699.4	-1.22629
1191	ENSG00000120885	CLU	5366.58	0.620225	0.107351	5.77752	7.58107e-09	0.00010026	283871	ENSG00000184207	PGP	1097.78	-1.15706	0.0804741	-14.378	7.1086e-47	9.67836e-43	100129250	ENSG00000235453	SMIM27	387.013	2.87395	0.175165	16.4072	1.69971e-60	2.31331e-56	8681	ENSG00000168970	JMJD7-PLA2G4B	960.813	0.90389	0.0879	10.2832	8.3925e-25	1.15263e-20	80700	ENSG00000167671	UBXN6	1214.68	1.01759	0.0900628	11.2987	1.33229e-29	1.76329e-25	6233	ENSG00000143947	RPS27A	14032.9	-1.08302
26147	ENSG00000119403	PHF19	639.076	-0.63147	0.109361	-5.77419	7.73241e-09	0.000102261	5328	ENSG00000122861	PLAU	423.401	2.78608	0.194345	14.3358	1.3079e-46	1.78071e-42	50854	ENSG00000204387	SNHG32	3021.17	2.53366	0.154498	16.3994	1.93281e-60	2.63055e-56	285282	ENSG00000144840	RABL3	460.185	-1.01951	0.0991607	-10.2814	8.54433e-25	1.17348e-20	55814	ENSG00000145734	BDP1	1541.39	-1.19923	0.106217	-11.2904	1.46359e-29	1.93706e-25	130507	ENSG00000144357	UBR3	1674.01	1.57656
252995	ENSG00000160097	FNDC5	165.469	-0.992096	0.171834	-5.77357	7.76109e-09	0.00010264	23200	ENSG00000058063	ATP11B	2020.99	1.17347	0.0818834	14.331	1.40105e-46	1.90753e-42	389203	ENSG00000250317	SMIM20	1259.58	2.51056	0.153171	16.3906	2.23402e-60	3.0405e-56	23657	ENSG00000151012	SLC7A11	614.775	-1.80049	0.17522	-10.2756	9.08193e-25	1.24731e-20	1892	ENSG00000127884	ECHS1	2504.18	0.817416	0.0724524	11.2821	1.60826e-29	2.12853e-25	7046	ENSG00000106799	TGFBR1	6494.33	0.939514
3157	ENSG00000112972	HMGCS1	23489.4	-0.267452	0.0463423	-5.77123	7.86964e-09	0.000104076	29086	ENSG00000105393	BABAM1	1642.13	-0.907467	0.0633711	-14.3199	1.64406e-46	2.23839e-42	23132	ENSG00000164080	RAD54L2	1953.07	-2.8932	0.176525	-16.3898	2.26135e-60	3.07769e-56	8175	ENSG00000104897	SF3A2	3621.44	0.677034	0.0659757	10.2619	1.04667e-24	1.4375e-20	6653	ENSG00000137642	SORL1	1139.76	-0.984447	0.0873006	-11.2765	1.71386e-29	2.2683e-25	84300	ENSG00000137288	UQCC2	1752.14	-1.58577
389792	ENSG00000188483	IER5L	752.196	0.657019	0.113943	5.76619	8.1085e-09	0.000107235	79884	ENSG00000164114	MAP9	1743.78	1.23501	0.0862537	14.3183	1.68069e-46	2.28826e-42	1347	ENSG00000112695	COX7A2	4238.35	2.38066	0.145277	16.387	2.36904e-60	3.22426e-56	22832	ENSG00000135315	CEP162	369.301	-1.22571	0.119531	-10.2543	1.1316e-24	1.55414e-20	55209	ENSG00000168137	SETD5	6194.93	-0.79915	0.0709062	-11.2705	1.83464e-29	2.42815e-25	204962	ENSG00000137968	SLC44A5	930.89	2.21103
2316	ENSG00000196924	FLNA	39643	0.213343	0.0370095	5.76456	8.18697e-09	0.000108273	2547	ENSG00000196419	XRCC6	14839.9	-0.966942	0.0675364	-14.3173	1.7052e-46	2.32163e-42	54454	ENSG00000119778	ATAD2B	883.018	-2.73368	0.166823	-16.3867	2.38071e-60	3.24014e-56	146754	ENSG00000183914	DNAH2	205.096	1.82258	0.177772	10.2523	1.15535e-24	1.58676e-20	4920	ENSG00000169071	ROR2	556.377	-1.27777	0.113554	-11.2525	2.25055e-29	2.9786e-25	340526	ENSG00000242732	RTL5	3192.62	1.53885
116028	ENSG00000175643	RMI2	810.807	-0.474126	0.0823892	-5.75471	8.67883e-09	0.000114777	257019	ENSG00000172159	FRMD3	301.083	3.22017	0.225033	14.3097	1.902e-46	2.58957e-42	1995	ENSG00000196361	ELAVL3	3355.45	-2.89682	0.17692	-16.3736	2.95268e-60	4.0186e-56	91373	ENSG00000197355	UAP1L1	537.045	1.33385	0.130128	10.2503	1.17971e-24	1.62021e-20	27335	ENSG00000178982	EIF3K	3077.73	0.719289	0.0639452	11.2485	2.35505e-29	3.1169e-25	57688	ENSG00000130449	ZSWIM6	3037.26	1.20724
7976	ENSG00000104290	FZD3	11209.2	0.486453	0.0846429	5.74712	9.0778e-09	0.000120054	6632	ENSG00000167088	SNRPD1	2839.82	-1.18023	0.0824808	-14.3091	1.91924e-46	2.61305e-42	148170	ENSG00000167617	CDC42EP5	220.327	4.59113	0.280481	16.3688	3.19707e-60	4.35121e-56	317649	ENSG00000163412	EIF4E3	1010.51	-0.812396	0.0792728	-10.2481	1.20688e-24	1.65753e-20	51529	ENSG00000141552	ANAPC11	1504.03	0.959257	0.0853137	11.2439	2.4824e-29	3.28545e-25	23208	ENSG00000132718	SYT11	1845.24	1.34265
121441	ENSG00000139350	NEDD1	1860	0.471898	0.0822736	5.73571	9.71033e-09	0.000128419	547	ENSG00000130294	KIF1A	5695.01	1.14952	0.0803418	14.3079	1.95418e-46	2.66061e-42	1463	ENSG00000130287	NCAN	3509.64	-2.62197	0.160183	-16.3686	3.2071e-60	4.36487e-56	400745	ENSG00000189410	SH2D5	422.495	1.22419	0.119464	10.2474	1.21626e-24	1.67041e-20	144455	ENSG00000165891	E2F7	2147.63	-0.875749	0.0779047	-11.2413	2.55654e-29	3.38357e-25	8085	ENSG00000167548	KMT2D	4312.71	1.67396
1734	ENSG00000211448	DIO2	41.6841	2.43661	0.424853	5.73518	9.74111e-09	0.000128826	10769	ENSG00000145632	PLK2	3958.47	2.00117	0.139879	14.3064	1.99509e-46	2.71631e-42	2948	ENSG00000168765	GSTM4	654.121	2.78766	0.170326	16.3665	3.3151e-60	4.51185e-56	57558	ENSG00000118369	USP35	731.216	0.727967	0.0710472	10.2462	1.23029e-24	1.68968e-20	23365	ENSG00000196914	ARHGEF12	2699.14	-0.731582	0.0651063	-11.2367	2.69156e-29	3.56229e-25	7001	ENSG00000167815	PRDX2	9774.35	-0.901037
4301	ENSG00000130396	AFDN	9761.87	-0.259581	0.0452781	-5.73302	9.86562e-09	0.000130473	10892	ENSG00000172175	MALT1	1512.54	1.16621	0.0815615	14.2986	2.23362e-46	3.04108e-42	57448	ENSG00000115760	BIRC6	2986.93	-3.00887	0.183847	-16.3662	3.33532e-60	4.53938e-56	79184	ENSG00000185515	BRCC3	358.262	-1.25818	0.122806	-10.2453	1.24269e-24	1.70672e-20	10642	ENSG00000159217	IGF2BP1	17656.4	-0.616616	0.0548832	-11.2351	2.74318e-29	3.63061e-25	3833	ENSG00000237649	KIFC1	3152.01	-1.0962
345895	ENSG00000111834	RSPH4A	120.667	-0.8142	0.142123	-5.72884	1.0112e-08	0.000133731	5903	ENSG00000153201	RANBP2	8337.15	1.04454	0.0730937	14.2904	2.51132e-46	3.41916e-42	246175	ENSG00000138767	CNOT6L	754.072	-2.8837	0.176208	-16.3653	3.38142e-60	4.60211e-56	5184	ENSG00000124299	PEPD	972.952	-0.694534	0.0677975	-10.2442	1.25609e-24	1.72511e-20	23266	ENSG00000117114	ADGRL2	11336.4	-0.749649	0.0667461	-11.2314	2.86071e-29	3.78614e-25	7026	ENSG00000185551	NR2F2	9036.57	0.944441
81029	ENSG00000111186	WNT5B	1425.17	-0.436521	0.0762966	-5.72138	1.05665e-08	0.000139742	2593	ENSG00000130005	GAMT	1335.02	-1.28553	0.0900505	-14.2756	3.10562e-46	4.2283e-42	6158	ENSG00000108107	RPL28	22981.8	2.15699	0.131878	16.356	3.94437e-60	5.36828e-56	23399	ENSG00000175826	CTDNEP1	3897.98	0.499578	0.0487832	10.2408	1.30179e-24	1.78788e-20	27440	ENSG00000069998	HDHD5	1565.11	0.871798	0.0776799	11.223	3.14563e-29	4.16324e-25	3615	ENSG00000178035	IMPDH2	6800.71	-1.02966
83992	ENSG00000077063	CTTNBP2	245.526	-0.714511	0.124921	-5.71971	1.06709e-08	0.000141122	3835	ENSG00000079616	KIF22	3568.88	-0.997194	0.0698779	-14.2705	3.34096e-46	4.54872e-42	84266	ENSG00000125652	ALKBH7	2149.74	2.75465	0.168504	16.3477	4.51528e-60	6.14529e-56	57405	ENSG00000152253	SPC25	298.726	-1.74406	0.170344	-10.2385	1.33345e-24	1.83136e-20	23195	ENSG00000112159	MDN1	2288.32	-1.03671	0.0925484	-11.2018	3.99353e-29	5.28544e-25	53335	ENSG00000119866	BCL11A	313.856	4.65022
55615	ENSG00000186654	PRR5	378.846	-0.652053	0.114176	-5.71093	1.12361e-08	0.000148598	26353	ENSG00000152137	HSPB8	264.922	2.8774	0.201647	14.2695	3.38777e-46	4.61245e-42	93986	ENSG00000128573	FOXP2	319.37	-3.11129	0.190404	-16.3405	5.08705e-60	6.92347e-56	23112	ENSG00000100354	TNRC6B	5348.36	1.10189	0.107695	10.2315	1.43224e-24	1.96704e-20	4736	ENSG00000198755	RPL10A	18740.1	0.548519	0.0489777	11.1994	4.10655e-29	5.43502e-25	57863	ENSG00000162706	CADM3	1870.14	1.50532
51454	ENSG00000144366	GULP1	1953.61	0.332597	0.0582731	5.70756	1.14607e-08	0.000151568	5694	ENSG00000142507	PSMB6	2272.8	-1.05761	0.074124	-14.2681	3.45977e-46	4.71048e-42	51046	ENSG00000177511	ST8SIA3	267.982	-4.27982	0.261959	-16.3377	5.31955e-60	7.23991e-56	51154	ENSG00000053372	MRTO4	541.203	-0.941174	0.0919932	-10.2309	1.44165e-24	1.97996e-20	84316	ENSG00000183011	NAA38	545.192	1.29795	0.116096	11.18	5.11165e-29	6.76527e-25	6201	ENSG00000171863	RPS7	22285.1	-0.929844
339263	ENSG00000212719	LINC02693	1081.04	-0.380227	0.0667991	-5.6921	1.25488e-08	0.000165958	114984	ENSG00000162076	FLYWCH2	677.039	-1.03729	0.0727316	-14.262	3.77698e-46	5.14235e-42	100188893	ENSG00000214736	TOMM6	3425.78	2.18823	0.13402	16.3276	6.28096e-60	8.54839e-56	23135	ENSG00000132510	KDM6B	7677.28	1.09845	0.107415	10.2262	1.5132e-24	2.07823e-20	6171	ENSG00000229117	RPL41	28107.6	0.564706	0.05052	11.1779	5.23353e-29	6.92658e-25	7552	ENSG00000147180	ZNF711	2186.65	1.33811
55266	ENSG00000139291	TMEM19	633.56	0.636039	0.11182	5.68805	1.28499e-08	0.000169939	51116	ENSG00000122140	MRPS2	1513.2	-0.975597	0.0684613	-14.2503	4.46136e-46	6.07415e-42	10564	ENSG00000124198	ARFGEF2	1534.27	-2.84262	0.174127	-16.325	6.55382e-60	8.91974e-56	1478	ENSG00000101811	CSTF2	815.195	-0.905793	0.0886411	-10.2187	1.63582e-24	2.24663e-20	28985	ENSG00000232119	MCTS1	1761.11	0.87283	0.0781711	11.1656	6.00618e-29	7.94918e-25	26137	ENSG00000181722	ZBTB20	645.828	3.09669
6175	ENSG00000089157	RPLP0	34968.7	-0.272193	0.0478612	-5.68714	1.29187e-08	0.00017085	58517	ENSG00000119707	RBM25	8120.53	0.987952	0.0693353	14.2489	4.554e-46	6.20027e-42	1462	ENSG00000038427	VCAN	8872.93	-3.54859	0.217421	-16.3213	6.96625e-60	9.48107e-56	5702	ENSG00000165916	PSMC3	1867.09	-0.891455	0.0872675	-10.2152	1.69522e-24	2.32821e-20	2033	ENSG00000100393	EP300	3702.33	-0.930772	0.08344	-11.155	6.77035e-29	8.96056e-25	80097	ENSG00000152082	MZT2B	2201.24	-1.21142
390992	ENSG00000173673	HES3	42.5994	-1.83078	0.321946	-5.68658	1.29606e-08	0.000171404	9792	ENSG00000179833	SERTAD2	1292.43	1.0668	0.0748856	14.2457	4.76767e-46	6.49119e-42	100113407	ENSG00000205269	TMEM170B	1799.51	-2.64176	0.161867	-16.3206	7.04221e-60	9.58444e-56	51092	ENSG00000149577	SIDT2	1745.94	0.832228	0.0814815	10.2137	1.7217e-24	2.36458e-20	64864	ENSG00000181827	RFX7	2210.61	-0.83768	0.0751067	-11.1532	6.90732e-29	9.14184e-25	867	ENSG00000110395	CBL	3892.39	1.15174
2887	ENSG00000106070	GRB10	2914.64	-0.358288	0.0630258	-5.68478	1.30983e-08	0.000173225	4047	ENSG00000160285	LSS	3488.74	-1.1136	0.0781756	-14.2449	4.82373e-46	6.56751e-42	79001	ENSG00000167397	VKORC1	1712.34	2.28375	0.139959	16.3172	7.44193e-60	1.01285e-55	25927	ENSG00000119865	CNRIP1	892.86	-1.07413	0.105256	-10.2049	1.88429e-24	2.58788e-20	58494	ENSG00000154721	JAM2	1978.1	0.823308	0.0738302	11.1514	7.05108e-29	9.3321e-25	6122	ENSG00000100316	RPL3	57353	-0.884532
5919	ENSG00000106538	RARRES2	25.8026	3.02202	0.53166	5.68413	1.3148e-08	0.000173882	4722	ENSG00000213619	NDUFS3	1638.49	-0.926477	0.0650548	-14.2415	5.0649e-46	6.89587e-42	54790	ENSG00000168769	TET2	1578.51	-3.22716	0.197786	-16.3164	7.54188e-60	1.02645e-55	54884	ENSG00000042445	RETSAT	762.241	0.783765	0.0768784	10.1949	2.09038e-24	2.87093e-20	4062	ENSG00000176956	LY6H	142.906	2.43212	0.218177	11.1475	7.36815e-29	9.75174e-25	6498	ENSG00000136603	SKIL	1334.24	1.80602
143872	ENSG00000165895	ARHGAP42	509.928	0.580423	0.102322	5.67254	1.40693e-08	0.000186067	51361	ENSG00000134709	HOOK1	569.626	1.64363	0.115427	14.2396	5.20171e-46	7.08213e-42	55183	ENSG00000080345	RIF1	2205.27	-3.35709	0.205829	-16.3101	8.36476e-60	1.13844e-55	130576	ENSG00000150556	LYPD6B	43.7689	-3.14322	0.308347	-10.1938	2.11388e-24	2.90321e-20	4540	ENSG00000198786	ND5	111588	-0.484886	0.0435199	-11.1417	7.85987e-29	1.04025e-24	2823	ENSG00000150625	GPM6A	3314.56	1.46957
85363	ENSG00000132256	TRIM5	590.402	0.41629	0.0733936	5.67202	1.41123e-08	0.000186636	142891	ENSG00000156671	SAMD8	1264.36	1.3907	0.0976784	14.2375	5.35833e-46	7.29537e-42	51372	ENSG00000232112	TMA7	6764.89	2.22113	0.136205	16.3073	8.75979e-60	1.19221e-55	11193	ENSG00000120688	WBP4	784.148	-0.723099	0.0709646	-10.1896	2.20727e-24	3.03146e-20	84232	ENSG00000179632	MAF1	2636.65	0.764341	0.0686043	11.1413	7.8955e-29	1.04497e-24	51761	ENSG00000132932	ATP8A2	724.409	1.90501
23521	ENSG00000142541	RPL13A	29617.9	-0.301141	0.0531328	-5.66772	1.44714e-08	0.000191384	7267	ENSG00000182670	TTC3	13650.7	0.745773	0.0523932	14.2342	5.62371e-46	7.65668e-42	129684	ENSG00000155052	CNTNAP5	235.11	-5.55972	0.340988	-16.3047	9.13404e-60	1.24314e-55	11154	ENSG00000100478	AP4S1	189.442	-1.82226	0.178857	-10.1884	2.23522e-24	3.06986e-20	259282	ENSG00000038219	BOD1L1	2045.06	-0.92003	0.0827334	-11.1204	9.97996e-29	1.32085e-24	55752	ENSG00000138758	SEPTIN11	9571.7	0.916613
23240	ENSG00000121210	TMEM131L	720.022	-0.65733	0.116058	-5.66383	1.48033e-08	0.000195774	9213	ENSG00000143324	XPR1	6515.04	0.691043	0.0485579	14.2313	5.85516e-46	7.9718e-42	9498	ENSG00000050438	SLC4A8	1754.99	-1.96	0.120396	-16.2797	1.37578e-59	1.87243e-55	7422	ENSG00000112715	VEGFA	7888.68	0.928133	0.0911843	10.1786	2.46968e-24	3.39186e-20	4692	ENSG00000182636	NDN	2335.17	0.759613	0.0683259	11.1175	1.03132e-28	1.36495e-24	10690	ENSG00000172461	FUT9	1211.51	2.51418
6300	ENSG00000188130	MAPK12	1207	-0.411921	0.0727688	-5.66068	1.50773e-08	0.000199397	3688	ENSG00000150093	ITGB1	11251.8	0.921889	0.0648098	14.2245	6.45245e-46	8.78501e-42	9853	ENSG00000198853	RUSC2	1377.11	-2.03982	0.12531	-16.2782	1.40859e-59	1.91709e-55	78992	ENSG00000130733	YIPF2	1298.27	1.23345	0.121221	10.1751	2.56018e-24	3.51614e-20	254065	ENSG00000165288	BRWD3	1351.35	-1.10484	0.0994495	-11.1095	1.12743e-28	1.49215e-24	8867	ENSG00000159082	SYNJ1	733.624	2.0566
4300	ENSG00000171843	MLLT3	814.168	-0.79462	0.140444	-5.65793	1.53205e-08	0.000202614	5216	ENSG00000108518	PFN1	10232.5	-1.43709	0.10108	-14.2173	7.15162e-46	9.73693e-42	90871	ENSG00000137038	DMAC1	1830.02	2.32913	0.143134	16.2723	1.5511e-59	2.11104e-55	9862	ENSG00000008838	MED24	2552.16	0.586135	0.0576599	10.1654	2.83031e-24	3.88714e-20	27338	ENSG00000108106	UBE2S	6459.31	0.711283	0.0640632	11.1028	1.2152e-28	1.60832e-24	26057	ENSG00000132466	ANKRD17	5337.33	1.1028
22841	ENSG00000107560	RAB11FIP2	1358.09	0.595665	0.10532	5.65577	1.55148e-08	0.000205184	201254	ENSG00000169689	CENPX	575.045	-1.38564	0.0974774	-14.2149	7.40169e-46	1.00774e-41	375035	ENSG00000213064	SFT2D2	806.093	-2.36192	0.145178	-16.2691	1.63523e-59	2.22555e-55	2033	ENSG00000100393	EP300	6263.03	0.492048	0.0484219	10.1617	2.93916e-24	4.03665e-20	11228	ENSG00000123094	RASSF8	1441.88	-0.980956	0.0884596	-11.0893	1.41358e-28	1.87088e-24	682	ENSG00000172270	BSG	13330.2	-1.0359
10498	ENSG00000142453	CARM1	3317.21	-0.342479	0.0605631	-5.65492	1.55917e-08	0.0002062	5688	ENSG00000101182	PSMA7	6281.47	-1.10875	0.0780113	-14.2127	7.64599e-46	1.041e-41	4915	ENSG00000148053	NTRK2	6942.56	-2.93075	0.180143	-16.269	1.63909e-59	2.2308e-55	9039	ENSG00000144744	UBA3	1279.44	-0.816247	0.0803356	-10.1605	2.97657e-24	4.08803e-20	2318	ENSG00000128591	FLNC	2389.38	-1.12741	0.101686	-11.0871	1.44837e-28	1.91691e-24	10123	ENSG00000188042	ARL4C	4679.62	-1.2986
27065	ENSG00000168824	NSG1	273.843	-0.917484	0.162265	-5.65424	1.56538e-08	0.000207022	6158	ENSG00000108107	RPL28	12068	-0.948986	0.0667769	-14.2113	7.79853e-46	1.06177e-41	341	ENSG00000130208	APOC1	261.653	5.72377	0.352087	16.2567	2.00289e-59	2.72593e-55	92170	ENSG00000148824	MTG1	470.356	-1.03335	0.101745	-10.1563	3.10757e-24	4.26794e-20	8721	ENSG00000107223	EDF1	4405.99	0.679816	0.061338	11.0831	1.51514e-28	2.00529e-24	5902	ENSG00000099901	RANBP1	6728.93	-1.16891
58190	ENSG00000144579	CTDSP1	1033.95	-0.501851	0.0888533	-5.64808	1.62251e-08	0.000214577	345778	ENSG00000177034	MTX3	2035.49	1.38967	0.0978215	14.2062	8.38732e-46	1.14193e-41	4644	ENSG00000197535	MYO5A	2367.13	-3.72278	0.229205	-16.2422	2.53727e-59	3.45322e-55	222662	ENSG00000197753	LHFPL5	198.165	1.53513	0.151174	10.1547	3.15686e-24	4.33563e-20	11258	ENSG00000137100	DCTN3	1089.29	0.932457	0.0841733	11.0778	1.60749e-28	2.12751e-24	25911	ENSG00000166171	DPCD	938.02	-1.84382
92856	ENSG00000136718	IMP4	990.08	-0.38314	0.0679495	-5.6386	1.71437e-08	0.000226726	51329	ENSG00000182196	ARL6IP4	2935.41	-1.05413	0.0742151	-14.2037	8.6902e-46	1.18317e-41	659	ENSG00000204217	BMPR2	1278.13	-2.69829	0.16623	-16.2323	2.98273e-59	4.05949e-55	84946	ENSG00000135521	LTV1	434.53	-1.2843	0.126547	-10.1488	3.35523e-24	4.60808e-20	81848	ENSG00000187678	SPRY4	190.003	-1.99418	0.180201	-11.0664	1.8258e-28	2.41645e-24	85508	ENSG00000215397	SCRT2	396.143	3.02734
56937	ENSG00000124225	PMEPA1	120.572	1.54367	0.274274	5.6282	1.82105e-08	0.000240834	29796	ENSG00000184076	UQCR10	2207.81	-0.95471	0.0673295	-14.1797	1.22431e-45	1.6669e-41	26057	ENSG00000132466	ANKRD17	3857.65	-2.64065	0.16278	-16.2222	3.51188e-59	4.77967e-55	56105	ENSG00000253873	PCDHGA11	197.237	2.34087	0.23072	10.146	3.45352e-24	4.74306e-20	6230	ENSG00000118181	RPS25	12894.6	0.627174	0.0566922	11.0628	1.90076e-28	2.51565e-24	5451	ENSG00000143190	POU2F1	3631.33	1.38209
56339	ENSG00000165819	METTL3	1873.99	-0.281646	0.0501314	-5.61815	1.93008e-08	0.000255253	2201	ENSG00000138829	FBN2	8362.03	1.81275	0.127873	14.1762	1.28616e-45	1.75111e-41	1778	ENSG00000197102	DYNC1H1	15122.9	-3.05556	0.188589	-16.2022	4.8659e-59	6.62249e-55	79682	ENSG00000151725	CENPU	630.185	-1.70361	0.167923	-10.1452	3.4803e-24	4.77984e-20	3875	ENSG00000111057	KRT18	1561.72	-0.96617	0.0874163	-11.0525	2.13171e-28	2.82132e-24	2043	ENSG00000116106	EPHA4	4927.91	1.23942
54361	ENSG00000162552	WNT4	65.8799	1.50123	0.267289	5.61652	1.94843e-08	0.00025768	128240	ENSG00000163382	NAXE	1136.28	-1.80118	0.127075	-14.1742	1.32285e-45	1.80106e-41	85300	ENSG00000167654	ATCAY	2667.97	-2.3313	0.143893	-16.2017	4.90644e-59	6.67767e-55	10908	ENSG00000032444	PNPLA6	1882.3	0.773317	0.0762261	10.145	3.48648e-24	4.78833e-20	7384	ENSG00000010256	UQCRC1	4957.49	0.714942	0.0646879	11.0522	2.13963e-28	2.8318e-24	59283	ENSG00000142408	CACNG8	252.478	3.93375
90102	ENSG00000144824	PHLDB2	657.151	-0.776998	0.138355	-5.61596	1.95478e-08	0.000258519	53820	ENSG00000183145	RIPPLY3	761.701	3.50692	0.247486	14.1702	1.40086e-45	1.90728e-41	30834	ENSG00000066379	ZNRD1	948.017	2.57162	0.15875	16.1992	5.10631e-59	6.94969e-55	11130	ENSG00000122952	ZWINT	590.984	-2.0309	0.200227	-10.143	3.5601e-24	4.88944e-20	374291	ENSG00000115286	NDUFS7	977.164	1.05585	0.0956239	11.0417	2.40573e-28	3.18398e-24	8642	ENSG00000166341	DCHS1	5108.09	1.04496
23213	ENSG00000137573	SULF1	5676.77	-0.232723	0.0414446	-5.61528	1.96245e-08	0.000259534	8099	ENSG00000111328	CDK2AP1	1922.16	-1.37605	0.0971159	-14.1691	1.42308e-45	1.93753e-41	928	ENSG00000010278	CD9	409.314	3.53965	0.218529	16.1976	5.2418e-59	7.13409e-55	5531	ENSG00000149923	PPP4C	1701.38	-0.602117	0.0593748	-10.141	3.63533e-24	4.99276e-20	51617	ENSG00000170091	NSG2	97.9916	3.42363	0.310068	11.0415	2.4087e-28	3.18791e-24	6158	ENSG00000108107	RPL28	12877.9	-0.924472
23542	ENSG00000008735	MAPK8IP2	456.407	-0.477744	0.0850829	-5.61504	1.96518e-08	0.000259895	4851	ENSG00000148400	NOTCH1	9707.92	1.20741	0.0852253	14.1673	1.46077e-45	1.98883e-41	2027	ENSG00000108515	ENO3	509.786	3.1458	0.194269	16.193	5.64946e-59	7.68891e-55	11260	ENSG00000184575	XPOT	5222.21	-0.556639	0.054907	-10.1378	3.75297e-24	5.15433e-20	389421	ENSG00000187772	LIN28B	4202.93	-0.769709	0.0697556	-11.0344	2.6088e-28	3.45274e-24	4324	ENSG00000102996	MMP15	1718.77	1.36791
1267	ENSG00000173786	CNP	2232.91	-0.33104	0.059015	-5.60943	2.02997e-08	0.000268464	81610	ENSG00000101447	FAM83D	1985.1	-1.20991	0.085404	-14.1669	1.46792e-45	1.99857e-41	22997	ENSG00000080854	IGSF9B	259.71	-4.06712	0.251342	-16.1816	6.79621e-59	9.24964e-55	22936	ENSG00000118985	ELL2	624.914	1.99486	0.196824	10.1352	3.85396e-24	5.29303e-20	8289	ENSG00000117713	ARID1A	6385.79	-0.707677	0.0641651	-11.029	2.76908e-28	3.66488e-24	1327	ENSG00000131143	COX4I1	5473.27	-1.00709
55534	ENSG00000196782	MAML3	881.331	-0.543555	0.0969332	-5.60753	2.05239e-08	0.000271429	328	ENSG00000100823	APEX1	5933.79	-1.17811	0.0831729	-14.1645	1.51847e-45	2.0674e-41	2584	ENSG00000108479	GALK1	896.145	2.97181	0.183754	16.1728	7.85101e-59	1.06852e-54	5159	ENSG00000113721	PDGFRB	1459.53	1.64494	0.162381	10.1301	4.06223e-24	5.57907e-20	7106	ENSG00000214063	TSPAN4	784.735	1.04691	0.0949665	11.024	2.92872e-28	3.87617e-24	5521	ENSG00000156475	PPP2R2B	732.866	2.00988
5272	ENSG00000170542	SERPINB9	182.57	1.05339	0.187902	5.60605	2.06999e-08	0.000273756	4637	ENSG00000092841	MYL6	10046.1	-1.18861	0.0839752	-14.1544	1.75521e-45	2.38973e-41	1340	ENSG00000126267	COX6B1	4783.82	2.32147	0.143574	16.1692	8.31913e-59	1.13223e-54	708	ENSG00000108561	C1QBP	1622.49	-0.6697	0.0661341	-10.1264	4.21948e-24	5.79503e-20	84726	ENSG00000130723	PRRC2B	11410.8	-0.687875	0.0624138	-11.0212	3.02041e-28	3.99751e-24	280636	ENSG00000211450	SELENOH	2171.53	-1.27982
10413	ENSG00000137693	YAP1	6113.54	0.184828	0.0329706	5.60585	2.07236e-08	0.000274069	7936	ENSG00000204356	NELFE	2472.19	-0.798618	0.0564289	-14.1526	1.79854e-45	2.44871e-41	10297	ENSG00000115266	APC2	6001.83	-3.41416	0.211183	-16.1669	8.63945e-59	1.17583e-54	54939	ENSG00000140365	COMMD4	378.708	-0.962186	0.0950297	-10.1251	4.27538e-24	5.8718e-20	51366	ENSG00000104517	UBR5	4773.66	-0.771517	0.0700098	-11.0201	3.05639e-28	4.04513e-24	51690	ENSG00000130332	LSM7	1909.22	-1.38964
307	ENSG00000196975	ANXA4	232.327	0.687083	0.122655	5.60177	2.12169e-08	0.000280593	10445	ENSG00000187778	MCRS1	1700.5	-1.12703	0.0796468	-14.1503	1.85833e-45	2.53012e-41	8407	ENSG00000158710	TAGLN2	1200.94	2.27515	0.140794	16.1594	9.7503e-59	1.32702e-54	7004	ENSG00000197905	TEAD4	91.9371	-1.74757	0.172703	-10.1189	4.55393e-24	6.25437e-20	2317	ENSG00000136068	FLNB	3698.49	-0.641977	0.0582793	-11.0155	3.2171e-28	4.25783e-24	79817	ENSG00000120162	MOB3B	1766.03	1.40663
3329	ENSG00000144381	HSPD1	17254.2	0.292608	0.0522534	5.59979	2.14616e-08	0.00028383	9859	ENSG00000143702	CEP170	4890.03	1.22736	0.08675	14.1482	1.91554e-45	2.60801e-41	9369	ENSG00000021645	NRXN3	960.375	-3.48713	0.215812	-16.1581	9.9518e-59	1.35444e-54	8506	ENSG00000108797	CNTNAP1	1506.97	1.20245	0.118959	10.1081	5.08709e-24	6.98661e-20	9363	ENSG00000134594	RAB33A	314.469	1.52067	0.138244	10.9999	3.82516e-28	5.0626e-24	83482	ENSG00000261678	SCRT1	739.347	2.68712
257397	ENSG00000157625	TAB3	1464.66	0.436787	0.0780699	5.59481	2.20863e-08	0.000292091	3339	ENSG00000142798	HSPG2	7514.92	1.33793	0.0945655	14.1481	1.91764e-45	2.61087e-41	7381	ENSG00000156467	UQCRB	7951.91	2.2795	0.141077	16.1578	1.0013e-58	1.36277e-54	7769	ENSG00000167380	ZNF226	1218.64	0.91888	0.0909724	10.1006	5.48806e-24	7.5373e-20	9377	ENSG00000178741	COX5A	2360.61	0.704014	0.0640314	10.9948	4.04662e-28	5.3557e-24	57631	ENSG00000130224	LRCH2	1735.35	1.53919
221079	ENSG00000165997	ARL5B	3883.47	0.422554	0.0755583	5.59243	2.23916e-08	0.000296129	214	ENSG00000170017	ALCAM	454.693	1.66654	0.117799	14.1474	1.93862e-45	2.63943e-41	23046	ENSG00000116852	KIF21B	4586.04	-3.18579	0.19718	-16.1568	1.0175e-58	1.38481e-54	7150	ENSG00000198900	TOP1	5974.16	-0.497282	0.0492682	-10.0934	5.90993e-24	8.11669e-20	55785	ENSG00000180263	FGD6	908.979	-1.07217	0.097519	-10.9945	4.06253e-28	5.37676e-24	55638	ENSG00000147642	SYBU	551.738	2.38441
3065	ENSG00000116478	HDAC1	3239.16	-0.231831	0.0414673	-5.59069	2.26171e-08	0.000299111	54921	ENSG00000168802	CHTF8	2514.13	-1.05059	0.0742643	-14.1467	1.95791e-45	2.66569e-41	6881	ENSG00000166337	TAF10	2788.95	2.0359	0.126095	16.1458	1.216e-58	1.65498e-54	10209	ENSG00000173812	EIF1	17924.6	0.747972	0.074128	10.0903	6.09954e-24	8.3771e-20	10952	ENSG00000106803	SEC61B	1439	0.814352	0.0741037	10.9894	4.29925e-28	5.69005e-24	9736	ENSG00000115464	USP34	4742.87	1.12091
84959	ENSG00000154127	UBASH3B	511.352	0.587586	0.105202	5.58532	2.33273e-08	0.000308504	64344	ENSG00000124440	HIF3A	1041.28	1.37241	0.0970175	14.146	1.97809e-45	2.69317e-41	10981	ENSG00000118508	RAB32	398.289	3.10672	0.192474	16.141	1.31388e-58	1.78819e-54	51026	ENSG00000111711	GOLT1B	1716.78	1.34142	0.133049	10.0821	6.62772e-24	9.10251e-20	25804	ENSG00000130520	LSM4	5734.96	0.729386	0.06643	10.9798	4.78114e-28	6.32784e-24	6558	ENSG00000064651	SLC12A2	1353.21	1.44971
55084	ENSG00000112320	SOBP	454.346	-0.492055	0.0881398	-5.58266	2.36862e-08	0.000313251	23269	ENSG00000174197	MGA	2990.03	0.793694	0.0561316	14.1399	2.15635e-45	2.93587e-41	23195	ENSG00000112159	MDN1	1137.24	-2.36328	0.14642	-16.1404	1.32733e-58	1.8065e-54	38	ENSG00000075239	ACAT1	652.335	-0.999389	0.0992825	-10.0661	7.79966e-24	1.07121e-19	6122	ENSG00000100316	RPL3	55906.2	0.527196	0.0481352	10.9524	6.47148e-28	8.565e-24	7267	ENSG00000182670	TTC3	14478	1.22187
8933	ENSG00000134590	RTL8C	1150.59	-0.334086	0.0598875	-5.57856	2.42518e-08	0.000320729	79006	ENSG00000103260	METRN	2626.55	-1.49402	0.105733	-14.1302	2.47495e-45	3.36964e-41	196528	ENSG00000189079	ARID2	2257.75	-2.8628	0.177558	-16.1232	1.7539e-58	2.38705e-54	10529	ENSG00000078114	NEBL	2841.65	0.655366	0.0652721	10.0405	1.01138e-23	1.38903e-19	81849	ENSG00000117069	ST6GALNAC5	1248.5	-0.96814	0.0885443	-10.934	7.93017e-28	1.04956e-23	23132	ENSG00000164080	RAD54L2	2534.57	1.3831
23612	ENSG00000174307	PHLDA3	1122.75	0.675886	0.121284	5.57274	2.5077e-08	0.000331643	57448	ENSG00000115760	BIRC6	5319.68	1.26116	0.0892674	14.1279	2.55583e-45	3.47976e-41	55729	ENSG00000171681	ATF7IP	4563.3	-2.99179	0.185672	-16.1133	2.0565e-58	2.7989e-54	9570	ENSG00000108433	GOSR2	1935.58	0.687014	0.0684537	10.0362	1.05682e-23	1.45143e-19	10467	ENSG00000106400	ZNHIT1	1009	0.946943	0.0866795	10.9247	8.78751e-28	1.16303e-23	79699	ENSG00000162378	ZYG11B	2256.57	1.19582
94241	ENSG00000164938	TP53INP1	2668.88	0.494852	0.0888349	5.57046	2.54067e-08	0.000336004	6809	ENSG00000166900	STX3	1113.09	1.81709	0.128669	14.1222	2.77237e-45	3.77459e-41	27243	ENSG00000130724	CHMP2A	3141.45	2.5017	0.155265	16.1125	2.08576e-58	2.83871e-54	3149	ENSG00000029993	HMGB3	6133.22	-0.983482	0.0980415	-10.0313	1.11058e-23	1.52527e-19	85359	ENSG00000128185	DGCR6L	1079.53	0.95683	0.0875935	10.9235	8.89792e-28	1.17764e-23	54629	ENSG00000128923	MINDY2	911.556	1.79575
26960	ENSG00000172915	NBEA	1517.87	0.404823	0.0726817	5.5698	2.55034e-08	0.000337283	123606	ENSG00000170113	NIPA1	1763.8	1.16384	0.0824155	14.1216	2.79642e-45	3.80732e-41	1349	ENSG00000131174	COX7B	2841.85	2.0366	0.126426	16.109	2.20581e-58	3.00211e-54	8349	ENSG00000184678	H2BC21	3093.01	0.670035	0.0668086	10.0292	1.1347e-23	1.55839e-19	283248	ENSG00000167771	RCOR2	3796.05	0.649397	0.0595225	10.9101	1.03131e-27	1.36494e-23	79572	ENSG00000133657	ATP13A3	2561.36	1.19734
4257	ENSG00000008394	MGST1	1105.17	-0.695692	0.125	-5.56555	2.61325e-08	0.000345603	57085	ENSG00000177674	AGTRAP	749.532	-1.31728	0.0933138	-14.1167	2.99642e-45	4.07962e-41	6229	ENSG00000138326	RPS24	55332.4	2.33552	0.14502	16.1048	2.36148e-58	3.21397e-54	56125	ENSG00000197479	PCDHB11	234.154	1.60013	0.15956	10.0284	1.14334e-23	1.57026e-19	283373	ENSG00000139645	ANKRD52	2440.69	-0.801683	0.0734957	-10.9079	1.0569e-27	1.39881e-23	9213	ENSG00000143324	XPR1	7370.49	0.917272
11174	ENSG00000049192	ADAMTS6	231.716	-0.792376	0.142407	-5.56417	2.63406e-08	0.000348354	522	ENSG00000154723	ATP5PF	1804.02	-0.925683	0.0656171	-14.1074	3.42159e-45	4.65849e-41	23423	ENSG00000166557	TMED3	1931.5	2.4005	0.14916	16.0935	2.83398e-58	3.85705e-54	7343	ENSG00000108312	UBTF	2608.92	-1.10035	0.109849	-10.0169	1.28426e-23	1.76381e-19	84153	ENSG00000172922	RNASEH2C	1137.67	0.985828	0.090456	10.8984	1.17277e-27	1.55217e-23	5295	ENSG00000145675	PIK3R1	1671.63	1.88868
26130	ENSG00000165219	GAPVD1	1420.36	0.366727	0.0659714	5.55888	2.71513e-08	0.000359075	10101	ENSG00000095906	NUBP2	1284.03	-1.05982	0.075131	-14.1063	3.47485e-45	4.73101e-41	4293	ENSG00000006432	MAP3K9	765.005	-3.08002	0.191405	-16.0916	2.92067e-58	3.97503e-54	9123	ENSG00000141526	SLC16A3	980.63	2.83807	0.283349	10.0162	1.29437e-23	1.77769e-19	55872	ENSG00000168078	PBK	1432.58	0.872226	0.080073	10.8929	1.24629e-27	1.64946e-23	8295	ENSG00000196367	TRRAP	6478.16	0.909673
2232	ENSG00000161513	FDXR	1433.88	0.609057	0.109596	5.55729	2.73996e-08	0.00036236	57182	ENSG00000151458	ANKRD50	1962.71	1.26659	0.0898467	14.0972	3.95075e-45	5.37894e-41	1396	ENSG00000213145	CRIP1	259.035	4.29817	0.267106	16.0916	2.92113e-58	3.97566e-54	54552	ENSG00000130119	GNL3L	1123.42	-0.655808	0.0655024	-10.012	1.35023e-23	1.85441e-19	25925	ENSG00000198795	ZNF521	3378.6	-0.707499	0.0649675	-10.89	1.2858e-27	1.70176e-23	114787	ENSG00000169258	GPRIN1	2038.46	1.26142
23150	ENSG00000114541	FRMD4B	741.777	0.718968	0.129423	5.55516	2.77362e-08	0.000366811	10376	ENSG00000123416	TUBA1B	65147.8	-1.28869	0.0914154	-14.097	3.96087e-45	5.39272e-41	140823	ENSG00000125995	ROMO1	2477.33	2.56571	0.159483	16.0876	3.11462e-58	4.23899e-54	11083	ENSG00000101191	DIDO1	6772.1	0.505115	0.0504677	10.0087	1.39624e-23	1.91759e-19	219539	ENSG00000166793	YPEL4	231.133	-1.84345	0.169424	-10.8807	1.42438e-27	1.88517e-23	55651	ENSG00000145912	NHP2	2076.88	-1.40131
8516	ENSG00000077943	ITGA8	27.38	3.4617	0.62333	5.55355	2.79918e-08	0.000370191	94104	ENSG00000159086	PAXBP1	4273.54	1.15114	0.0817	14.0899	4.3822e-45	5.96636e-41	4694	ENSG00000125356	NDUFA1	2241.45	2.42093	0.150499	16.086	3.20074e-58	4.35621e-54	254531	ENSG00000176454	LPCAT4	1966.15	1.10252	0.110206	10.0041	1.46182e-23	2.00766e-19	23607	ENSG00000198087	CD2AP	541.887	-1.25925	0.115745	-10.8795	1.44372e-27	1.91077e-23	57515	ENSG00000111897	SERINC1	5300.07	1.17127
4281	ENSG00000101871	MID1	6467.71	0.47675	0.0860018	5.54348	2.96512e-08	0.000392137	114990	ENSG00000168140	VASN	773.38	2.11638	0.15024	14.0867	4.58763e-45	6.24605e-41	1026	ENSG00000124762	CDKN1A	3281.71	2.40175	0.149317	16.0849	3.25807e-58	4.43423e-54	3673	ENSG00000164171	ITGA2	564.652	-1.16265	0.11631	-9.99615	1.58445e-23	2.17608e-19	10847	ENSG00000080603	SRCAP	2379.24	-0.966774	0.0888794	-10.8774	1.47765e-27	1.95567e-23	10581	ENSG00000185201	IFITM2	890.431	-2.03453
1958	ENSG00000120738	EGR1	727.979	1.13938	0.205602	5.54166	2.99614e-08	0.000396239	140465	ENSG00000196465	MYL6B	2676.48	-0.902523	0.0640992	-14.0801	5.03355e-45	6.85318e-41	10591	ENSG00000112667	DNPH1	788.762	3.14419	0.195507	16.0822	3.39876e-58	4.62571e-54	28976	ENSG00000177646	ACAD9	661.498	-0.894923	0.0895696	-9.99137	1.66269e-23	2.28354e-19	31	ENSG00000278540	ACACA	5773.05	-0.838047	0.0770794	-10.8725	1.55833e-27	2.06244e-23	22974	ENSG00000088325	TPX2	12035.1	-1.0058
79007	ENSG00000003249	DBNDD1	275.564	-0.827703	0.149377	-5.54104	3.00683e-08	0.000397654	6727	ENSG00000140319	SRP14	6534.77	-0.924451	0.0656588	-14.0796	5.06769e-45	6.89966e-41	29796	ENSG00000184076	UQCR10	3774.04	2.18283	0.135734	16.0817	3.43062e-58	4.66908e-54	1039	ENSG00000140743	CDR2	827.627	0.893589	0.0894368	9.99129	1.66397e-23	2.2853e-19	2785	ENSG00000162188	GNG3	129.964	2.49077	0.229366	10.8594	1.7992e-27	2.38124e-23	389136	ENSG00000206538	VGLL3	523.585	2.68666
100996492	ENSG00000259417	CTXND1	36.6234	-1.50793	0.27214	-5.54101	3.00734e-08	0.00039772	3491	ENSG00000142871	CCN1	4798.45	1.39927	0.0995235	14.0597	6.72108e-45	9.15075e-41	5063	ENSG00000077264	PAK3	2464.78	-2.2844	0.14207	-16.0794	3.55834e-58	4.8429e-54	51734	ENSG00000198736	MSRB1	212.104	-1.10459	0.110572	-9.9898	1.68918e-23	2.31992e-19	4610	ENSG00000116990	MYCL	1428.77	0.857801	0.0790099	10.8569	1.84948e-27	2.44779e-23	8609	ENSG00000118263	KLF7	1348.67	1.65082
4609	ENSG00000136997	MYC	294.936	-0.791269	0.142826	-5.5401	3.02291e-08	0.00039978	10169	ENSG00000140264	SERF2	6778.53	-0.872824	0.0620874	-14.058	6.88091e-45	9.36836e-41	51079	ENSG00000186010	NDUFA13	5449.85	2.18212	0.135788	16.0701	4.1352e-58	5.62801e-54	219670	ENSG00000151023	ENKUR	251.993	-1.89723	0.190162	-9.97689	1.92411e-23	2.64257e-19	140890	ENSG00000153914	SREK1	2820.02	-0.774817	0.0713691	-10.8565	1.85762e-27	2.45856e-23	6161	ENSG00000144713	RPL32	21573.9	-0.951039
1643	ENSG00000134574	DDB2	2247.92	0.480449	0.086782	5.53628	3.08972e-08	0.000408616	7414	ENSG00000035403	VCL	10825.1	1.39283	0.099079	14.0578	6.89971e-45	9.39396e-41	6189	ENSG00000145425	RPS3A	71125	2.17799	0.135536	16.0694	4.18105e-58	5.69041e-54	51602	ENSG00000055044	NOP58	1124.69	-0.84512	0.0847102	-9.9766	1.92962e-23	2.65014e-19	64067	ENSG00000151322	NPAS3	220.389	1.92134	0.177245	10.84	2.22405e-27	2.94354e-23	89891	ENSG00000119333	WDR34	2203.62	-1.29961
3798	ENSG00000155980	KIF5A	215.253	-0.650246	0.117535	-5.53235	3.1597e-08	0.000417871	221079	ENSG00000165997	ARL5B	5139.07	1.55923	0.110949	14.0535	7.32893e-45	9.97834e-41	51755	ENSG00000167258	CDK12	1796.65	-2.25797	0.14052	-16.0686	4.23223e-58	5.76006e-54	26524	ENSG00000150457	LATS2	919.094	1.35852	0.136378	9.96138	2.24908e-23	3.08889e-19	9031	ENSG00000009954	BAZ1B	6258.08	-0.569926	0.0525987	-10.8354	2.34031e-27	3.0974e-23	70	ENSG00000159251	ACTC1	493.217	-3.04105
1159	ENSG00000237289	CKMT1B	142.564	-0.978119	0.17685	-5.53079	3.18794e-08	0.000421605	126003	ENSG00000181029	TRAPPC5	971.778	-1.2	0.0854157	-14.0489	7.82548e-45	1.06544e-40	55728	ENSG00000078177	N4BP2	1726.91	-3.5121	0.218927	-16.0423	6.46723e-58	8.8019e-54	1198	ENSG00000179335	CLK3	2162.69	0.582273	0.0584691	9.95865	2.31184e-23	3.17509e-19	2873	ENSG00000169727	GPS1	3039.31	0.717542	0.0662291	10.8342	2.36923e-27	3.13568e-23	3955	ENSG00000106003	LFNG	4059.69	-1.16094
137695	ENSG00000167904	TMEM68	1150.02	0.539955	0.0976977	5.5268	3.26129e-08	0.000431306	100131801	ENSG00000229833	PET100	840.023	-1.37907	0.0981995	-14.0436	8.43198e-45	1.14801e-40	1951	ENSG00000008300	CELSR3	2088.63	-2.7944	0.174265	-16.0354	7.23576e-58	9.84787e-54	9129	ENSG00000117360	PRPF3	1723.39	0.572176	0.057513	9.94863	2.55685e-23	3.51157e-19	3418	ENSG00000182054	IDH2	6616.86	0.671589	0.062	10.8321	2.42591e-27	3.21069e-23	57698	ENSG00000187164	SHTN1	765.74	1.81287
55190	ENSG00000196368	NUDT11	1216.89	-0.431416	0.0781859	-5.51782	3.43231e-08	0.000453922	4738	ENSG00000129559	NEDD8	2547.88	-1.02395	0.0729365	-14.0389	9.00816e-45	1.22646e-40	92597	ENSG00000173542	MOB1B	1283.37	-3.1393	0.196011	-16.0159	9.89271e-58	1.3464e-53	8227	ENSG00000197976	AKAP17A	1106.05	0.621558	0.157427	3.94822	7.8733e-05	1	7082	ENSG00000104067	TJP1	4459.98	-0.752574	0.0694776	-10.8319	2.43059e-27	3.21688e-23	460	ENSG00000152092	ASTN1	2046.62	1.71872
122786	ENSG00000139926	FRMD6	733.92	0.534899	0.0969774	5.51571	3.47377e-08	0.000459405	9975	ENSG00000174738	NR1D2	1491.89	1.12254	0.0799904	14.0334	9.73659e-45	1.32564e-40	6526	ENSG00000198743	SLC5A3	1487.24	-2.86257	0.178901	-16.0008	1.26044e-57	1.71546e-53	126792	ENSG00000176022	B3GALT6	465.005	-1.67774	0.169236	-9.91359	3.63368e-23	4.99049e-19	5204	ENSG00000123349	PFDN5	3805.38	0.629871	0.0581618	10.8296	2.49137e-27	3.29733e-23	27328	ENSG00000102290	PCDH11X	643.899	2.80466
84889	ENSG00000165349	SLC7A3	752.732	-0.501595	0.0909617	-5.51435	3.50073e-08	0.000462972	79627	ENSG00000119900	OGFRL1	1054.27	1.41777	0.101029	14.0333	9.74941e-45	1.32738e-40	2224	ENSG00000160752	FDPS	13900.6	1.99519	0.124737	15.9951	1.38149e-57	1.88021e-53	993	ENSG00000164045	CDC25A	693.46	-1.12012	0.113043	-9.90876	3.81348e-23	5.23744e-19	57466	ENSG00000156304	SCAF4	2438.02	-0.766551	0.0707985	-10.8272	2.55797e-27	3.38548e-23	493	ENSG00000058668	ATP2B4	3086.31	1.284
102724023	ENSG00000280071	GATD3B	1290.26	-0.330931	0.0600885	-5.50739	3.64202e-08	0.000481657	23379	ENSG00000164151	ICE1	3311.51	0.646075	0.0460417	14.0324	9.87622e-45	1.34465e-40	51529	ENSG00000141552	ANAPC11	2540.48	2.40923	0.150697	15.9872	1.56864e-57	2.13492e-53	284129	ENSG00000181045	SLC26A11	872.704	0.952516	0.0962553	9.89573	4.34443e-23	5.96664e-19	5286	ENSG00000011405	PIK3C2A	2633.09	-0.857825	0.0792419	-10.8254	2.60945e-27	3.45361e-23	6636	ENSG00000139343	SNRPF	2432.23	-1.20028
9601	ENSG00000155660	PDIA4	6197.77	0.431998	0.0784721	5.50512	3.68911e-08	0.000487885	50717	ENSG00000132716	DCAF8	3994.14	0.787409	0.0561172	14.0315	9.99907e-45	1.36137e-40	140465	ENSG00000196465	MYL6B	5160.7	2.18868	0.136947	15.982	1.70657e-57	2.32264e-53	1111	ENSG00000149554	CHEK1	710.143	-1.05015	0.106124	-9.8955	4.35444e-23	5.98039e-19	5469	ENSG00000125686	MED1	2937.56	-0.647668	0.0598401	-10.8233	2.66965e-27	3.53328e-23	10846	ENSG00000112541	PDE10A	1625.48	1.53596
26156	ENSG00000171490	RSL1D1	3359.22	-0.346244	0.0629062	-5.50413	3.7099e-08	0.000490634	114882	ENSG00000091039	OSBPL8	4142.92	0.941831	0.067199	14.0156	1.25218e-44	1.70484e-40	8409	ENSG00000126756	UXT	1639.01	2.40172	0.150435	15.9651	2.23569e-57	3.04278e-53	2547	ENSG00000196419	XRCC6	8627.7	-0.573212	0.0579558	-9.8905	4.57723e-23	6.28637e-19	353274	ENSG00000185219	ZNF445	2391.59	-0.700935	0.0647941	-10.8179	2.83256e-27	3.7489e-23	1783	ENSG00000135720	DYNC1LI2	4608.04	1.24749
7357	ENSG00000148154	UGCG	1037.84	0.447123	0.081251	5.50299	3.73413e-08	0.000493838	9638	ENSG00000149557	FEZ1	2788.36	-0.866795	0.0618557	-14.0132	1.29477e-44	1.76282e-40	7295	ENSG00000136810	TXN	3775.14	2.26726	0.142022	15.9642	2.2703e-57	3.08988e-53	128240	ENSG00000163382	NAXE	806.774	-0.762598	0.0771993	-9.87831	5.16991e-23	7.10036e-19	780	ENSG00000204580	DDR1	8829.18	0.626753	0.0579672	10.8122	3.01362e-27	3.98852e-23	10549	ENSG00000123131	PRDX4	2832.83	-1.39604
6207	ENSG00000110700	RPS13	6457.22	-0.186213	0.0338405	-5.50267	3.7409e-08	0.000494734	113246	ENSG00000111678	C12orf57	1500.5	-1.25418	0.0895665	-14.0028	1.49864e-44	2.0404e-40	200185	ENSG00000163463	KRTCAP2	2145.08	2.23416	0.139961	15.9627	2.32322e-57	3.16191e-53	2632	ENSG00000114480	GBE1	895.403	1.57608	0.15963	9.87332	5.43332e-23	7.46212e-19	518	ENSG00000154518	ATP5MC3	3735.7	0.796564	0.0737222	10.8049	3.26158e-27	4.31671e-23	57451	ENSG00000145934	TENM2	871.227	2.33561
5789	ENSG00000153707	PTPRD	3777.74	0.45466	0.0826527	5.50085	3.77959e-08	0.000499851	515	ENSG00000116459	ATP5PB	4047.62	-0.841252	0.0600852	-14.001	1.53741e-44	2.09318e-40	124446	ENSG00000149932	TMEM219	2610.1	2.31681	0.145179	15.9583	2.49332e-57	3.39341e-53	57828	ENSG00000099338	CATSPERG	266.993	1.68046	0.170384	9.86276	6.03664e-23	8.29072e-19	9411	ENSG00000137962	ARHGAP29	275.648	-1.80069	0.166679	-10.8033	3.31958e-27	4.39346e-23	148523	ENSG00000159208	CIART	302.001	-3.11596
9821	ENSG00000023287	RB1CC1	2697.34	0.350578	0.0637364	5.50043	3.78872e-08	0.000501058	729991	ENSG00000254901	BORCS8	176.265	-2.0942	0.149585	-14.0001	1.5572e-44	2.12013e-40	26230	ENSG00000146426	TIAM2	447.14	-2.6472	0.165915	-15.9552	2.62342e-57	3.57048e-53	23788	ENSG00000109919	MTCH2	2209.13	-0.716083	0.0727063	-9.84897	6.92489e-23	9.51065e-19	55252	ENSG00000143970	ASXL2	911.647	-1.01881	0.0943083	-10.803	3.33204e-27	4.40996e-23	23067	ENSG00000139718	SETD1B	1254.74	1.52267
5456	ENSG00000196767	POU3F4	47.3221	-1.34525	0.244578	-5.50029	3.79161e-08	0.000501441	9074	ENSG00000184697	CLDN6	672.284	2.13057	0.152228	13.9958	1.65243e-44	2.24978e-40	114902	ENSG00000223953	C1QTNF5	269.748	3.90598	0.244917	15.9482	2.93313e-57	3.99199e-53	112885	ENSG00000056487	PHF21B	3899.9	0.687938	0.0698731	9.84553	7.1661e-23	9.84192e-19	11337	ENSG00000170296	GABARAP	5107.68	0.634604	0.0587547	10.8009	3.40781e-27	4.51024e-23	7745	ENSG00000198315	ZKSCAN8	3865.39	1.04402
2519	ENSG00000001036	FUCA2	947.789	0.353089	0.0641963	5.50013	3.79501e-08	0.00050189	54532	ENSG00000145390	USP53	589.896	1.40567	0.10047	13.9909	1.77153e-44	2.41194e-40	967	ENSG00000135404	CD63	6340.51	2.04451	0.128393	15.9238	4.33127e-57	5.89485e-53	122525	ENSG00000179476	C14orf28	500.696	1.30117	0.132253	9.83853	7.6827e-23	1.05514e-18	9123	ENSG00000141526	SLC16A3	517.381	1.5433	0.1429	10.7999	3.4471e-27	4.56223e-23	9969	ENSG00000108510	MED13	3448.88	1.51735
11143	ENSG00000136504	KAT7	3375.83	-0.263443	0.0479397	-5.49531	3.90021e-08	0.000515803	5496	ENSG00000115241	PPM1G	4080.07	-1.08326	0.0774643	-13.984	1.95184e-44	2.65743e-40	340527	ENSG00000204131	NHSL2	664.295	-2.97713	0.186979	-15.9223	4.43893e-57	6.04138e-53	388581	ENSG00000184163	C1QTNF12	98.0953	2.89569	0.294364	9.8371	7.79209e-23	1.07016e-18	59286	ENSG00000198258	UBL5	2507.99	0.71542	0.0662802	10.7939	3.67903e-27	4.8692e-23	7298	ENSG00000176890	TYMS	5762.01	-1.21219
55619	ENSG00000135905	DOCK10	408.676	-0.846214	0.154027	-5.49392	3.93113e-08	0.000519892	4205	ENSG00000068305	MEF2A	1441.47	1.14918	0.0822222	13.9765	2.16855e-44	2.95248e-40	5578	ENSG00000154229	PRKCA	824.731	-3.6666	0.230315	-15.9199	4.60887e-57	6.27268e-53	51569	ENSG00000120686	UFM1	3842.12	1.04789	0.106531	9.83649	7.84007e-23	1.07675e-18	84188	ENSG00000197601	FAR1	1826.7	-0.849967	0.0787572	-10.7922	3.74517e-27	4.95673e-23	54407	ENSG00000134294	SLC38A2	6668.72	1.00668
2551	ENSG00000154727	GABPA	1886.6	0.324842	0.0591389	5.49287	3.95456e-08	0.000522991	4763	ENSG00000196712	NF1	6001.25	1.39336	0.0997563	13.9676	2.45682e-44	3.34496e-40	23543	ENSG00000100320	RBFOX2	5085.89	-2.70524	0.169939	-15.9189	4.68552e-57	6.377e-53	56938	ENSG00000029153	ARNTL2	182.882	-1.5427	0.156877	-9.8338	8.05187e-23	1.10584e-18	127687	ENSG00000197982	C1orf122	828.31	1.06216	0.0984582	10.7879	3.92617e-27	5.19629e-23	255738	ENSG00000169174	PCSK9	1257.04	-1.98239
6464	ENSG00000160691	SHC1	3247.13	0.34991	0.0637153	5.49177	3.97928e-08	0.000526259	5300	ENSG00000127445	PIN1	1827.42	-1.17688	0.0842952	-13.9614	2.68129e-44	3.65058e-40	1329	ENSG00000135940	COX5B	2954.69	2.24275	0.141003	15.9056	5.79112e-57	7.88172e-53	7083	ENSG00000167900	TK1	186.137	-1.71198	0.174161	-9.82987	8.37234e-23	1.14986e-18	57084	ENSG00000091664	SLC17A6	85.3563	3.54838	0.329079	10.7828	4.15189e-27	5.49503e-23	2556	ENSG00000011677	GABRA3	680.415	2.05799
92181	ENSG00000168246	UBTD2	2604.79	-0.282643	0.0515	-5.48822	4.06008e-08	0.000536945	126133	ENSG00000161618	ALDH16A1	780.214	-1.7817	0.127666	-13.956	2.89196e-44	3.9374e-40	6326	ENSG00000136531	SCN2A	237.029	-5.48539	0.344926	-15.9031	6.03133e-57	8.20864e-53	130502	ENSG00000183891	TTC32	466.87	1.15776	0.117811	9.82728	8.59117e-23	1.17991e-18	4628	ENSG00000133026	MYH10	17436.1	-0.597687	0.0554469	-10.7794	4.30512e-27	5.69782e-23	57578	ENSG00000133958	UNC79	545.582	3.22442
81620	ENSG00000167513	CDT1	1447.24	-0.552356	0.100685	-5.48598	4.11187e-08	0.000543795	11215	ENSG00000023516	AKAP11	2494.21	1.21577	0.0871803	13.9455	3.35152e-44	4.5631e-40	5443	ENSG00000115138	POMC	295.425	3.44198	0.216443	15.9025	6.08793e-57	8.28567e-53	84614	ENSG00000185278	ZBTB37	2382	0.80675	0.0822041	9.814	9.80074e-23	1.34603e-18	120	ENSG00000148700	ADD3	2760.23	-0.747578	0.0693745	-10.776	4.47036e-27	5.91652e-23	10962	ENSG00000213190	MLLT11	5524.73	1.1545
387119	ENSG00000111860	CEP85L	453.149	0.656838	0.11978	5.48371	4.16506e-08	0.000550829	155066	ENSG00000171130	ATP6V0E2	1106.01	-1.79118	0.128565	-13.9321	4.04346e-44	5.50517e-40	706	ENSG00000100300	TSPO	438.243	3.6909	0.232189	15.8961	6.74213e-57	9.17605e-53	728378	ENSG00000196604	POTEF	261.108	1.57244	0.160341	9.80684	1.05213e-22	1.44499e-18	572	ENSG00000002330	BAD	642.772	1.13942	0.105952	10.7541	5.66638e-27	7.49946e-23	1951	ENSG00000008300	CELSR3	3123.33	1.2329
54629	ENSG00000128923	MINDY2	720.426	0.425283	0.0775911	5.48108	4.22747e-08	0.000559083	5210	ENSG00000114268	PFKFB4	1529.47	-1.83452	0.131711	-13.9284	4.25829e-44	5.79766e-40	10998	ENSG00000083807	SLC27A5	453.585	2.98824	0.18818	15.8797	8.7597e-57	1.1922e-52	4686	ENSG00000136937	NCBP1	1844.35	-0.632647	0.0645975	-9.79368	1.19855e-22	1.64609e-18	4820	ENSG00000114857	NKTR	2876.32	-1.15982	0.107932	-10.7459	6.19592e-27	8.2003e-23	10460	ENSG00000013810	TACC3	4610.28	-1.18521
3759	ENSG00000123700	KCNJ2	72.604	1.25003	0.228434	5.47219	4.44502e-08	0.000587854	7264	ENSG00000104522	TSTA3	908.509	-1.23044	0.0883745	-13.9231	4.58866e-44	6.24747e-40	60314	ENSG00000139637	C12orf10	1700.1	2.24968	0.141763	15.8693	1.03436e-56	1.40777e-52	2318	ENSG00000128591	FLNC	3189.94	1.15611	0.118065	9.79216	1.21668e-22	1.67099e-18	5250	ENSG00000075415	SLC25A3	12111.2	0.531853	0.0495066	10.7431	6.38853e-27	8.45522e-23	92597	ENSG00000173542	MOB1B	1682.32	1.50839
84144	ENSG00000097096	SYDE2	358.252	0.534707	0.0977339	5.47105	4.4738e-08	0.00059166	3418	ENSG00000182054	IDH2	5936.17	-1.40759	0.101261	-13.9006	6.28559e-44	8.55783e-40	9732	ENSG00000128512	DOCK4	504.014	-2.77195	0.174676	-15.8691	1.03783e-56	1.41249e-52	1185	ENSG00000011021	CLCN6	3981.66	0.993343	0.1015	9.78664	1.28493e-22	1.76472e-18	22990	ENSG00000100731	PCNX1	1959.81	-0.958751	0.0893688	-10.728	7.51797e-27	9.95004e-23	5087	ENSG00000185630	PBX1	7469.45	1.40479
151354	ENSG00000162981	LRATD1	304.562	0.905494	0.165839	5.46009	4.75884e-08	0.000629357	54460	ENSG00000266472	MRPS21	1791.43	-0.758145	0.0545827	-13.8898	7.29958e-44	9.93838e-40	9223	ENSG00000151276	MAGI1	2325	-2.67968	0.168985	-15.8575	1.24749e-56	1.69783e-52	54932	ENSG00000187609	EXD3	611.647	1.11532	0.114101	9.77489	1.4431e-22	1.98195e-18	339983	ENSG00000185818	NAT8L	1009.18	0.92627	0.0863946	10.7214	8.07889e-27	1.06924e-22	23332	ENSG00000074054	CLASP1	5701.06	0.952628
221178	ENSG00000182957	SPATA13	1300.18	-0.714681	0.130976	-5.4566	4.85348e-08	0.000641873	5137	ENSG00000154678	PDE1C	216.605	2.72935	0.196717	13.8745	9.04288e-44	1.23119e-39	9556	ENSG00000156411	ATP5MPL	3670.17	2.21841	0.139975	15.8486	1.43859e-56	1.95792e-52	55217	ENSG00000185973	TMLHE	251.082	7.10759	0.727715	9.76699	1.56024e-22	2.14283e-18	100133941	ENSG00000272398	CD24	8229.01	0.594146	0.0554456	10.7158	8.57833e-27	1.13534e-22	2572	ENSG00000136750	GAD2	465.541	6.16215
54928	ENSG00000104331	IMPAD1	2044.62	0.27439	0.0502984	5.45524	4.89077e-08	0.000646804	6093	ENSG00000067900	ROCK1	3293.73	1.28432	0.0926303	13.865	1.03288e-43	1.40626e-39	2882	ENSG00000116157	GPX7	336.809	3.37485	0.212973	15.8464	1.48933e-56	2.02697e-52	314	ENSG00000131480	AOC2	223.627	2.07628	0.212685	9.76223	1.63513e-22	2.24568e-18	23052	ENSG00000149218	ENDOD1	429.209	-1.38913	0.129651	-10.7144	8.70968e-27	1.15273e-22	7182	ENSG00000177463	NR2C2	2442.02	1.31234
400120	ENSG00000180440	SERTM1	57.4142	1.76904	0.324329	5.45445	4.91233e-08	0.000649655	50512	ENSG00000114631	PODXL2	1706.49	-1.67109	0.120607	-13.8556	1.17686e-43	1.60229e-39	23174	ENSG00000140948	ZCCHC14	1598.48	-2.91167	0.183778	-15.8434	1.56122e-56	2.12482e-52	79958	ENSG00000205744	DENND1C	182.728	2.0441	0.209515	9.75635	1.73272e-22	2.37972e-18	4299	ENSG00000172493	AFF1	2222.08	-1.16996	0.109279	-10.7061	9.52471e-27	1.2606e-22	11076	ENSG00000171368	TPPP	762.509	1.96184
333	ENSG00000105290	APLP1	3627.89	0.359803	0.0659929	5.45215	4.97658e-08	0.000658153	5052	ENSG00000117450	PRDX1	6735.34	-1.3457	0.097194	-13.8455	1.35427e-43	1.84384e-39	54550	ENSG00000103154	NECAB2	569.112	2.7172	0.171536	15.8404	1.63723e-56	2.22827e-52	389072	ENSG00000178385	PLEKHM3	1133.11	0.595417	0.0610454	9.75368	1.77895e-22	2.44321e-18	9528	ENSG00000116209	TMEM59	1719.61	0.793131	0.0741055	10.7027	9.88256e-27	1.30796e-22	6196	ENSG00000071242	RPS6KA2	1922.03	1.26687
821	ENSG00000127022	CANX	19957.2	0.391694	0.0718503	5.45153	4.99381e-08	0.000660432	51692	ENSG00000119203	CPSF3	3403.89	-0.695189	0.0502301	-13.8401	1.46021e-43	1.98807e-39	116541	ENSG00000183617	MRPL54	761.667	2.47068	0.155979	15.8399	1.6521e-56	2.2485e-52	11054	ENSG00000060491	OGFR	3111.47	0.52205	0.0535261	9.7532	1.78745e-22	2.45489e-18	231	ENSG00000085662	AKR1B1	5010.04	0.714741	0.0667812	10.7027	9.88306e-27	1.30802e-22	23174	ENSG00000140948	ZCCHC14	2237.42	1.36956
57592	ENSG00000143373	ZNF687	1521.16	-0.293988	0.0539542	-5.44883	5.0702e-08	0.000670534	22822	ENSG00000139289	PHLDA1	521.131	1.30577	0.0944171	13.8298	1.68467e-43	2.29368e-39	84058	ENSG00000005448	WDR54	2499.56	2.18732	0.138095	15.8393	1.66716e-56	2.269e-52	84310	ENSG00000146540	C7orf50	859.735	-0.862082	0.0884161	-9.75028	1.83958e-22	2.52648e-18	192286	ENSG00000146066	HIGD2A	1317.8	0.845143	0.0789678	10.7024	9.9197e-27	1.31287e-22	8507	ENSG00000171617	ENC1	5109.21	1.00298
4598	ENSG00000110921	MVK	535.924	-0.578231	0.106136	-5.44801	5.09351e-08	0.000673617	89927	ENSG00000166780	BMERB1	1135.35	-1.08221	0.0782565	-13.8289	1.70501e-43	2.32137e-39	10142	ENSG00000127914	AKAP9	1598.6	-1.94839	0.123023	-15.8377	1.71006e-56	2.32739e-52	7398	ENSG00000162607	USP1	2355.74	-0.759761	0.0780135	-9.73884	2.05894e-22	2.82775e-18	84162	ENSG00000138688	KIAA1109	2610.55	-1.08479	0.101394	-10.6988	1.03074e-26	1.36419e-22	5101	ENSG00000184226	PCDH9	685.325	2.35571
23074	ENSG00000111647	UHRF1BP1L	759.77	0.44651	0.082086	5.43954	5.34179e-08	0.000706451	57568	ENSG00000116991	SIPA1L2	3556.74	0.85172	0.0615939	13.828	1.72773e-43	2.3523e-39	389541	ENSG00000188186	LAMTOR4	1629.63	2.46134	0.155417	15.8371	1.72679e-56	2.35017e-52	9487	ENSG00000108474	PIGL	683.368	1.3197	0.135532	9.7372	2.09237e-22	2.87366e-18	4541	ENSG00000198695	ND6	23881.2	-0.508422	0.0475472	-10.693	1.09758e-26	1.45265e-22	523	ENSG00000114573	ATP6V1A	2410.61	1.25521
9215	ENSG00000133424	LARGE1	1284.46	0.420536	0.0773171	5.43911	5.35487e-08	0.000708181	114793	ENSG00000157827	FMNL2	3873.9	1.02353	0.0740195	13.8279	1.7305e-43	2.35607e-39	27340	ENSG00000120800	UTP20	791.486	-2.65626	0.16791	-15.8196	2.28043e-56	3.10367e-52	694	ENSG00000133639	BTG1	5574.11	0.66414	0.0682628	9.72916	2.26449e-22	3.11006e-18	79570	ENSG00000084628	NKAIN1	1904.02	0.717298	0.0671426	10.6832	1.21984e-26	1.61445e-22	51592	ENSG00000197323	TRIM33	3860.64	1.38939
387509	ENSG00000158292	GPR153	798.092	-0.63696	0.117149	-5.43719	5.41283e-08	0.000715847	6434	ENSG00000136527	TRA2B	7621.28	-0.891173	0.0644587	-13.8255	1.78897e-43	2.43568e-39	1936	ENSG00000104529	EEF1D	13508.6	2.17981	0.137838	15.8143	2.47994e-56	3.37519e-52	5364	ENSG00000164050	PLXNB1	4534.4	0.797244	0.08203	9.71893	2.50392e-22	3.43888e-18	6894	ENSG00000059588	TARBP1	852.078	-1.18049	0.110643	-10.6694	1.41565e-26	1.87361e-22	9705	ENSG00000147488	ST18	958.231	2.25871
10482	ENSG00000162231	NXF1	1488.85	-0.309984	0.057013	-5.43707	5.4163e-08	0.000716305	10625	ENSG00000116679	IVNS1ABP	11431.9	1.00434	0.0726466	13.825	1.80045e-43	2.45132e-39	3782	ENSG00000143603	KCNN3	560.538	-2.47342	0.156425	-15.8123	2.56146e-56	3.48615e-52	593	ENSG00000248098	BCKDHA	1582.26	1.01263	0.104316	9.70732	2.8061e-22	3.8539e-18	23112	ENSG00000100354	TNRC6B	2044.26	-0.821982	0.0770586	-10.667	1.45293e-26	1.92296e-22	8497	ENSG00000143847	PPFIA4	620.004	-2.24283
3175	ENSG00000169856	ONECUT1	28.4991	-1.97567	0.363819	-5.43035	5.62444e-08	0.000743832	51293	ENSG00000167775	CD320	478.295	-1.81672	0.131426	-13.8231	1.84932e-43	2.51785e-39	127933	ENSG00000152332	UHMK1	918.54	-2.79647	0.176925	-15.8059	2.83095e-56	3.85292e-52	100302736	ENSG00000251201	TMED7-TICAM2	262.203	1.71721	0.176939	9.7051	2.86782e-22	3.93866e-18	9611	ENSG00000141027	NCOR1	5410.5	-0.621966	0.0583151	-10.6656	1.47445e-26	1.95144e-22	25758	ENSG00000110427	KIAA1549L	1813.63	1.32721
359845	ENSG00000183688	RFLNB	452.509	-0.440972	0.0812143	-5.42973	5.64384e-08	0.000746397	1836	ENSG00000155850	SLC26A2	1510.21	0.941137	0.0680986	13.8202	1.92491e-43	2.62076e-39	57690	ENSG00000078687	TNRC6C	1751.87	-2.81808	0.17836	-15.7999	3.11495e-56	4.23944e-52	113791	ENSG00000100100	PIK3IP1	416.309	1.2444	0.128307	9.69861	3.05627e-22	4.19748e-18	3014	ENSG00000188486	H2AX	11669	0.618889	0.0580281	10.6653	1.4787e-26	1.95705e-22	5499	ENSG00000172531	PPP1CA	4348.79	-1.07817
10072	ENSG00000254986	DPP3	1084.45	0.368529	0.0679003	5.4275	5.71485e-08	0.000755788	7580	ENSG00000169740	ZNF32	454.489	-1.32357	0.0958369	-13.8106	2.1997e-43	2.9949e-39	389136	ENSG00000206538	VGLL3	423.675	-3.74694	0.237166	-15.7988	3.16938e-56	4.31352e-52	10772	ENSG00000188529	SRSF10	3636.26	-0.625932	0.0645746	-9.69315	3.22435e-22	4.42833e-18	10018	ENSG00000153094	BCL2L11	1318.74	-1.1002	0.103222	-10.6585	1.59107e-26	2.10579e-22	794	ENSG00000172137	CALB2	238.883	4.86679
29997	ENSG00000105373	NOP53	3845.23	-0.411408	0.0758772	-5.42202	5.89285e-08	0.000779329	25906	ENSG00000110200	ANAPC15	587.307	-1.39778	0.101249	-13.8055	2.36214e-43	3.21606e-39	23085	ENSG00000082805	ERC1	1509.76	-3.14084	0.199145	-15.7716	4.87645e-56	6.63685e-52	5565	ENSG00000131791	PRKAB2	3654.42	0.934197	0.0964106	9.68978	3.33257e-22	4.57695e-18	51755	ENSG00000167258	CDK12	2603.95	-0.767591	0.0720248	-10.6573	1.61174e-26	2.13313e-22	80824	ENSG00000111266	DUSP16	2431.57	1.25543
54464	ENSG00000114127	XRN1	975.096	0.619052	0.114368	5.41278	6.20527e-08	0.000820647	3705	ENSG00000100605	ITPK1	891.746	-1.30281	0.0943767	-13.8044	2.39849e-43	3.26555e-39	389799	ENSG00000188523	CFAP77	515.961	2.76387	0.175255	15.7705	4.96222e-56	6.75359e-52	22906	ENSG00000182606	TRAK1	4951.33	0.43363	0.0447628	9.68728	3.41492e-22	4.69005e-18	10499	ENSG00000140396	NCOA2	1987.14	-0.97413	0.0914051	-10.6573	1.61239e-26	2.13399e-22	11165	ENSG00000272325	NUDT3	3232.66	1.48796
359948	ENSG00000168264	IRF2BP2	1912.41	0.486517	0.0899111	5.41108	6.26445e-08	0.000828474	223117	ENSG00000153993	SEMA3D	498.573	2.07688	0.150467	13.8029	2.44766e-43	3.33249e-39	90522	ENSG00000167645	YIF1B	1838.17	2.27824	0.14456	15.7598	5.88135e-56	8.00452e-52	6503	ENSG00000155926	SLA	64.7075	-3.94962	0.407746	-9.68649	3.44151e-22	4.72656e-18	6497	ENSG00000157933	SKI	2738.11	-0.718591	0.0674873	-10.6478	1.78524e-26	2.36276e-22	10245	ENSG00000126768	TIMM17B	1510.62	-1.29976
124925	ENSG00000063015	SEZ6	57.4003	2.96349	0.548273	5.40513	6.47617e-08	0.000856473	23504	ENSG00000060709	RIMBP2	428.473	2.09017	0.151463	13.7999	2.55271e-43	3.47551e-39	65986	ENSG00000205189	ZBTB10	1750.93	-2.95122	0.187364	-15.7513	6.73324e-56	9.16394e-52	94104	ENSG00000159086	PAXBP1	4894.03	0.616294	0.0636765	9.67851	3.72088e-22	5.11026e-18	7025	ENSG00000175745	NR2F1	3946.48	0.731065	0.0686734	10.6455	1.82909e-26	2.4208e-22	27065	ENSG00000168824	NSG1	1825.65	1.85628
37	ENSG00000072778	ACADVL	2998.26	0.353764	0.065488	5.40196	6.5915e-08	0.000871726	9575	ENSG00000134852	CLOCK	1428.44	1.53716	0.111426	13.7954	2.71735e-43	3.69967e-39	2023	ENSG00000074800	ENO1	34066.3	2.15776	0.137004	15.7496	6.91051e-56	9.4052e-52	26168	ENSG00000161956	SENP3	1701.39	-0.639726	0.0661015	-9.67793	3.7421e-22	5.13941e-18	8655	ENSG00000088986	DYNLL1	4502.24	0.707753	0.0665386	10.6367	2.01082e-26	2.66132e-22	51329	ENSG00000182196	ARL6IP4	2931.73	-1.18763
90488	ENSG00000151135	TMEM263	1059.45	0.438445	0.0811702	5.40155	6.60667e-08	0.000873732	54913	ENSG00000178718	RPP25	221.243	-1.66971	0.121067	-13.7916	2.86515e-43	3.9009e-39	28987	ENSG00000141101	NOB1	2216.79	2.1385	0.135866	15.7397	8.07648e-56	1.09921e-51	57602	ENSG00000055483	USP36	1498.02	0.987972	0.102096	9.67691	3.77958e-22	5.19087e-18	3400	ENSG00000172201	ID4	10552.1	0.656452	0.0617488	10.631	2.13787e-26	2.82947e-22	4040	ENSG00000070018	LRP6	3532.67	1.11378
89927	ENSG00000166780	BMERB1	1085.69	-0.31975	0.0592104	-5.40024	6.65512e-08	0.00088014	113146	ENSG00000185567	AHNAK2	819.117	1.97732	0.143512	13.7781	3.45308e-43	4.70137e-39	331	ENSG00000101966	XIAP	2075.01	-2.23964	0.14232	-15.7367	8.48062e-56	1.15421e-51	10675	ENSG00000114646	CSPG5	958.678	-0.858327	0.0887575	-9.67047	4.02543e-22	5.52853e-18	128414	ENSG00000101198	NKAIN4	1161.06	0.946623	0.0890891	10.6256	2.266e-26	2.99905e-22	56252	ENSG00000119596	YLPM1	5279.93	1.47183
898	ENSG00000105173	CCNE1	469.064	-0.769128	0.142472	-5.39847	6.72134e-08	0.000888897	10961	ENSG00000089248	ERP29	2162.75	-0.810575	0.0588394	-13.7761	3.55119e-43	4.83494e-39	6654	ENSG00000115904	SOS1	1752.36	-3.37199	0.214384	-15.7287	9.6148e-56	1.30857e-51	5694	ENSG00000142507	PSMB6	1301.72	-0.503579	0.0520902	-9.66743	4.14655e-22	5.69488e-18	135398	ENSG00000197261	C6orf141	233.3	-1.84686	0.173843	-10.6237	2.31223e-26	3.06024e-22	10535	ENSG00000104889	RNASEH2A	1680.43	-1.62559
79415	ENSG00000178927	CYBC1	1069.23	-0.39187	0.0727058	-5.38981	7.05336e-08	0.000932807	6837	ENSG00000148297	MED22	1255.21	-1.47438	0.10704	-13.7741	3.65131e-43	4.97126e-39	57492	ENSG00000049618	ARID1B	2940.01	-2.7957	0.17775	-15.7282	9.6862e-56	1.31829e-51	27443	ENSG00000099954	CECR2	3140.23	1.0531	0.108959	9.66507	4.24323e-22	5.82766e-18	23518	ENSG00000048991	R3HDM1	2464.78	-0.785167	0.074	-10.6104	2.66668e-26	3.52935e-22	83461	ENSG00000111665	CDCA3	1294.01	-1.70373
3481	ENSG00000167244	IGF2	1325.84	0.673575	0.124996	5.38878	7.09384e-08	0.00093816	9778	ENSG00000170871	KIAA0232	4126.18	0.895219	0.0650499	13.762	4.31203e-43	5.87083e-39	3897	ENSG00000198910	L1CAM	3115.49	-2.79704	0.177873	-15.7249	1.02113e-55	1.38976e-51	131616	ENSG00000169964	TMEM42	254.267	1.57491	0.162962	9.6643	4.27544e-22	5.87189e-18	1745	ENSG00000144355	DLX1	100.466	5.83987	0.550656	10.6053	2.81533e-26	3.72609e-22	9743	ENSG00000134909	ARHGAP32	2609.51	1.30399
729857	ENSG00000185304	RGPD2	1054.99	0.508446	0.0945374	5.37825	7.52124e-08	0.000994684	148534	ENSG00000152078	TLCD4	405.236	1.69422	0.123218	13.7498	5.10993e-43	6.95717e-39	54344	ENSG00000179085	DPM3	803.487	2.66799	0.169743	15.7178	1.14198e-55	1.55424e-51	79990	ENSG00000068137	PLEKHH3	944.463	0.72409	0.0749618	9.65946	4.48222e-22	6.15588e-18	3945	ENSG00000111716	LDHB	22759.4	0.567851	0.0535741	10.5994	3.0003e-26	3.9709e-22	64236	ENSG00000120913	PDLIM2	596.169	-2.05806
10381	ENSG00000258947	TUBB3	3393.99	-0.453999	0.0844296	-5.37726	7.56289e-08	0.00100019	83590	ENSG00000164897	TMUB1	757.422	-0.915123	0.0665793	-13.7449	5.4683e-43	7.44509e-39	9037	ENSG00000112902	SEMA5A	948.881	-3.10528	0.19762	-15.7134	1.22388e-55	1.6657e-51	7453	ENSG00000140105	WARS1	1796.56	-0.856941	0.0887743	-9.65303	4.77266e-22	6.55477e-18	64207	ENSG00000119669	IRF2BPL	1063.36	0.973334	0.0918734	10.5943	3.16722e-26	4.19182e-22	7114	ENSG00000205542	TMSB4X	59878.1	-0.937365
113146	ENSG00000185567	AHNAK2	335.187	0.84808	0.157771	5.37537	7.64257e-08	0.00101073	23353	ENSG00000164828	SUN1	3061.83	1.02356	0.0746069	13.7193	7.77827e-43	1.05901e-38	55902	ENSG00000131069	ACSS2	3223.48	1.80833	0.115092	15.712	1.25104e-55	1.70267e-51	4013	ENSG00000110002	VWA5A	1503.64	0.50294	0.0521024	9.65291	4.7779e-22	6.56197e-18	1937	ENSG00000254772	EEF1G	58996.8	0.559227	0.0527916	10.5931	3.20783e-26	4.24557e-22	23054	ENSG00000198646	NCOA6	4566.77	1.01363
6619	ENSG00000164975	SNAPC3	1913.57	0.307158	0.0571446	5.37511	7.65379e-08	0.00101221	10150	ENSG00000139793	MBNL2	762.867	1.59954	0.116604	13.7176	7.96374e-43	1.08426e-38	30968	ENSG00000165283	STOML2	5204.31	2.22809	0.141816	15.7111	1.26932e-55	1.72754e-51	3712	ENSG00000128928	IVD	1345.94	0.575711	0.0596583	9.65014	4.90895e-22	6.74195e-18	1184	ENSG00000171365	CLCN5	1713.04	-0.857442	0.0809754	-10.5889	3.35447e-26	4.43964e-22	4176	ENSG00000166508	MCM7	11245.1	-0.902464
1937	ENSG00000254772	EEF1G	44084.2	-0.244561	0.0455029	-5.37462	7.67424e-08	0.00101492	10695	ENSG00000137161	CNPY3	973.299	-0.987183	0.0719841	-13.7139	8.38343e-43	1.1414e-38	7076	ENSG00000102265	TIMP1	1373.58	2.33041	0.148332	15.7108	1.27622e-55	1.73693e-51	7174	ENSG00000134900	TPP2	1556.34	-0.877089	0.0909365	-9.64507	5.15785e-22	7.08379e-18	5326	ENSG00000126003	PLAGL2	3540.45	-0.623074	0.0588749	-10.583	3.57261e-26	4.72835e-22	3572	ENSG00000134352	IL6ST	2229.15	1.23819
55859	ENSG00000133169	BEX1	2682.68	-0.316387	0.0588682	-5.3745	7.67974e-08	0.00101565	6150	ENSG00000214026	MRPL23	765.293	-1.83306	0.133844	-13.6955	1.07956e-42	1.46982e-38	1345	ENSG00000164919	COX6C	3563.69	2.17191	0.138353	15.6984	1.5512e-55	2.11118e-51	7040	ENSG00000105329	TGFB1	251.645	1.31524	0.13657	9.63052	5.94277e-22	8.1618e-18	10632	ENSG00000167283	ATP5MG	3084.09	0.759445	0.0717814	10.58	3.69078e-26	4.88475e-22	9693	ENSG00000109756	RAPGEF2	2665.25	1.31532
54557	ENSG00000197860	SGTB	387.92	0.576223	0.107331	5.36867	7.9321e-08	0.00104902	482	ENSG00000129244	ATP1B2	1860.12	1.38645	0.101242	13.6944	1.0969e-42	1.49342e-38	51258	ENSG00000111639	MRPL51	3911	2.33497	0.148743	15.698	1.56026e-55	2.12351e-51	10987	ENSG00000121022	COPS5	1197.42	-0.635173	0.0660392	-9.61811	6.70491e-22	9.20852e-18	4637	ENSG00000092841	MYL6	10656.1	0.637618	0.0602749	10.5785	3.74936e-26	4.96227e-22	151742	ENSG00000163590	PPM1L	2444.17	1.49219
1906	ENSG00000078401	EDN1	132.335	1.07534	0.200324	5.36803	7.9602e-08	0.00105274	6586	ENSG00000184347	SLIT3	1128.57	2.46196	0.179835	13.6901	1.16339e-42	1.58396e-38	5654	ENSG00000166033	HTRA1	1611.6	2.06022	0.131422	15.6764	2.19339e-55	2.98521e-51	132671	ENSG00000163071	SPATA18	168.845	1.65056	0.171617	9.61771	6.73161e-22	9.24519e-18	27	ENSG00000143322	ABL2	1174.44	-0.938259	0.0887749	-10.569	4.15013e-26	5.49269e-22	10194	ENSG00000179981	TSHZ1	410.501	2.48712
8870	ENSG00000137331	IER3	439.744	0.519782	0.096857	5.36649	8.02822e-08	0.00106173	55740	ENSG00000154380	ENAH	12190.7	0.779675	0.0569811	13.683	1.28206e-42	1.74553e-38	80097	ENSG00000152082	MZT2B	4264.14	2.52188	0.160901	15.6735	2.29438e-55	3.12266e-51	51434	ENSG00000196510	ANAPC7	1200.6	-0.922151	0.095892	-9.61656	6.8068e-22	9.34846e-18	5903	ENSG00000153201	RANBP2	6034.21	-1.01824	0.0963536	-10.5678	4.20416e-26	5.56421e-22	23367	ENSG00000155506	LARP1	6882.41	0.941135
27087	ENSG00000109956	B3GAT1	1727.53	-0.322566	0.0601775	-5.36024	8.31101e-08	0.00109913	10518	ENSG00000136425	CIB2	1158.6	-0.996882	0.07288	-13.6784	1.36678e-42	1.86086e-38	55744	ENSG00000106603	COA1	3714.52	2.02058	0.12897	15.6671	2.54065e-55	3.45782e-51	84961	ENSG00000108306	FBXL20	1873.82	0.771195	0.0801985	9.61608	6.83857e-22	9.39209e-18	23312	ENSG00000104093	DMXL2	2310.19	-1.04102	0.0985355	-10.5649	4.33257e-26	5.73416e-22	10953	ENSG00000025772	TOMM34	1923.06	-1.55825
10691	ENSG00000162419	GMEB1	567.427	0.513473	0.0958208	5.35868	8.38321e-08	0.00110868	81892	ENSG00000119705	SLIRP	889.913	-1.24747	0.0912255	-13.6745	1.44166e-42	1.96282e-38	1337	ENSG00000111775	COX6A1	6715.08	2.25045	0.1437	15.6608	2.80509e-55	3.81773e-51	3363	ENSG00000148680	HTR7	23.119	-4.88668	0.508196	-9.61575	6.86092e-22	9.42279e-18	4135	ENSG00000171533	MAP6	2686.87	0.777344	0.0736908	10.5487	5.14915e-26	6.8149e-22	9551	ENSG00000241468	ATP5MF	2913.71	-1.37763
143379	ENSG00000165863	C10orf82	75.3879	1.39783	0.261172	5.35213	8.69225e-08	0.00114955	10528	ENSG00000101361	NOP56	2570.44	-0.933668	0.0683075	-13.6686	1.56386e-42	2.1292e-38	64951	ENSG00000062582	MRPS24	2034.7	2.3971	0.153094	15.6577	2.94466e-55	4.00768e-51	56647	ENSG00000107949	BCCIP	1806.16	-0.807864	0.0840971	-9.60632	7.51851e-22	1.03259e-17	23352	ENSG00000127481	UBR4	7344.12	-0.843288	0.0799828	-10.5434	5.45062e-26	7.21389e-22	55870	ENSG00000116539	ASH1L	2320.63	1.50977
2355	ENSG00000075426	FOSL2	1558.81	0.595478	0.111269	5.35171	8.71268e-08	0.00115225	54629	ENSG00000128923	MINDY2	903.304	1.40078	0.102486	13.6681	1.57448e-42	2.14365e-38	10893	ENSG00000125966	MMP24	722.849	-2.53042	0.161644	-15.6543	3.10526e-55	4.22626e-51	22874	ENSG00000143850	PLEKHA6	4109.32	1.16502	0.121282	9.60588	7.55105e-22	1.03706e-17	2821	ENSG00000105220	GPI	8389.3	0.683842	0.0649114	10.535	5.95757e-26	7.88485e-22	162494	ENSG00000141314	RHBDL3	1221.82	1.96169
3006	ENSG00000187837	H1-2	274.772	-1.13485	0.212631	-5.33718	9.44022e-08	0.00124847	11332	ENSG00000097021	ACOT7	2078.24	-1.55648	0.113883	-13.6674	1.59014e-42	2.16498e-38	100289635	ENSG00000196458	ZNF605	817.049	-2.28995	0.146359	-15.6461	3.53235e-55	4.80752e-51	84656	ENSG00000140632	GLYR1	1976.69	-1.04981	0.109399	-9.5962	8.29425e-22	1.13913e-17	54890	ENSG00000091542	ALKBH5	3248.32	0.649691	0.0616934	10.531	6.21911e-26	8.23099e-22	22843	ENSG00000175175	PPM1E	1512.59	1.31498
51177	ENSG00000023902	PLEKHO1	1269.54	-0.44153	0.0827323	-5.33685	9.45735e-08	0.00125073	79763	ENSG00000063241	ISOC2	579.725	-1.30984	0.0958383	-13.6671	1.59543e-42	2.17218e-38	83856	ENSG00000106701	FSD1L	945.949	-2.61506	0.167315	-15.6296	4.57853e-55	6.23138e-51	4302	ENSG00000275023	MLLT6	3397.56	0.878534	0.0916625	9.58444	9.29568e-22	1.27667e-17	6093	ENSG00000067900	ROCK1	2108.89	-0.902929	0.0857972	-10.524	6.69771e-26	8.86443e-22	23060	ENSG00000180357	ZNF609	4763.17	1.06337
334	ENSG00000084234	APLP2	13716.6	0.196549	0.0368361	5.33577	9.51406e-08	0.00125823	80097	ENSG00000152082	MZT2B	2299.41	-0.959587	0.0702405	-13.6615	1.72507e-42	2.34869e-38	81539	ENSG00000111371	SLC38A1	6555.27	-2.89162	0.18503	-15.6278	4.7092e-55	6.40922e-51	254428	ENSG00000133065	SLC41A1	2069.44	0.558161	0.0582556	9.58125	9.58785e-22	1.3168e-17	4717	ENSG00000109390	NDUFC1	787.534	0.998925	0.0949462	10.521	6.91705e-26	9.15472e-22	9037	ENSG00000112902	SEMA5A	1734.69	1.51228
169611	ENSG00000185585	OLFML2A	392.867	0.562991	0.105564	5.33316	9.65169e-08	0.00127644	324	ENSG00000134982	APC	2328.08	0.971074	0.0711732	13.6438	2.19772e-42	2.99219e-38	23064	ENSG00000107290	SETX	2115.29	-2.67241	0.171156	-15.6139	5.85425e-55	7.96764e-51	53373	ENSG00000186815	TPCN1	692.733	1.42353	0.14865	9.57636	1.00523e-21	1.38059e-17	196441	ENSG00000133858	ZFC3H1	1498.47	-0.924329	0.0878666	-10.5197	7.01119e-26	9.27931e-22	22982	ENSG00000151240	DIP2C	1817.98	1.20306
55243	ENSG00000183853	KIRREL1	6046.63	0.336226	0.0631162	5.3271	9.97923e-08	0.00131975	11267	ENSG00000159210	SNF8	1291.3	-1.73388	0.127122	-13.6395	2.33029e-42	3.17269e-38	8295	ENSG00000196367	TRRAP	4375.64	-2.91165	0.186573	-15.606	6.62882e-55	9.02183e-51	65078	ENSG00000040608	RTN4R	1310.58	1.41045	0.147505	9.56206	1.15437e-21	1.58542e-17	54549	ENSG00000069188	SDK2	9016.26	-0.703827	0.0669329	-10.5154	7.33656e-26	9.70994e-22	51629	ENSG00000013306	SLC25A39	2249.05	-1.18402
3708	ENSG00000150995	ITPR1	293.902	0.737282	0.138407	5.32691	9.98994e-08	0.00132117	50649	ENSG00000136002	ARHGEF4	2154.87	1.40139	0.102813	13.6306	2.63563e-42	3.58841e-38	204962	ENSG00000137968	SLC44A5	807.248	-3.0929	0.198218	-15.6035	6.88641e-55	9.3724e-51	10445	ENSG00000187778	MCRS1	993.632	-0.52777	0.0552151	-9.55844	1.19547e-21	1.64185e-17	57685	ENSG00000158966	CACHD1	4932.08	-0.574796	0.0546915	-10.5098	7.78662e-26	1.03056e-21	116154	ENSG00000087495	PHACTR3	585.816	2.36134
132864	ENSG00000137449	CPEB2	195.81	0.90738	0.17059	5.31906	1.04304e-07	0.00137941	80145	ENSG00000163634	THOC7	1058.72	-0.86831	0.0637171	-13.6276	2.74531e-42	3.73774e-38	1350	ENSG00000127184	COX7C	8203.34	2.17342	0.13934	15.598	7.50996e-55	1.02211e-50	6489	ENSG00000111728	ST8SIA1	2262.28	1.27175	0.133068	9.55713	1.21064e-21	1.66269e-17	92	ENSG00000121989	ACVR2A	1001.2	1.14387	0.108853	10.5085	7.89741e-26	1.04522e-21	6660	ENSG00000134532	SOX5	2320.83	1.42334
23635	ENSG00000145687	SSBP2	2734.29	-0.253624	0.0476973	-5.31738	1.05275e-07	0.00139226	6500	ENSG00000113558	SKP1	6993.38	-0.708873	0.0520526	-13.6184	3.1132e-42	4.23862e-38	57695	ENSG00000135913	USP37	735.605	-2.6028	0.166885	-15.5964	7.70337e-55	1.04843e-50	9737	ENSG00000198932	GPRASP1	760.68	1.10672	0.11585	9.55305	1.25934e-21	1.72958e-17	8553	ENSG00000134107	BHLHE40	158.698	2.40776	0.22914	10.5078	7.95039e-26	1.05223e-21	57634	ENSG00000183495	EP400	5136.2	1.185
4976	ENSG00000198836	OPA1	3542.48	0.390443	0.0735274	5.31017	1.09526e-07	0.00144848	3791	ENSG00000128052	KDR	214.667	4.03166	0.296151	13.6135	3.32958e-42	4.53322e-38	56899	ENSG00000185046	ANKS1B	364.33	-3.17625	0.203689	-15.5937	8.03777e-55	1.09394e-50	23212	ENSG00000179041	RRS1	220.887	-1.27025	0.133029	-9.54864	1.31408e-21	1.80475e-17	27344	ENSG00000102109	PCSK1N	97.8544	2.95059	0.280837	10.5064	8.06923e-26	1.06796e-21	10131	ENSG00000126602	TRAP1	3338.07	-1.08196
5054	ENSG00000106366	SERPINE1	495.817	0.900472	0.16967	5.30719	1.11327e-07	0.0014723	6240	ENSG00000167325	RRM1	6620.79	-0.796677	0.0585576	-13.605	3.73954e-42	5.09138e-38	5814	ENSG00000146676	PURB	1591.36	-2.66422	0.170861	-15.593	8.12791e-55	1.10621e-50	57691	ENSG00000168116	KIAA1586	734.087	-0.929026	0.0973041	-9.54766	1.3266e-21	1.82196e-17	6128	ENSG00000089009	RPL6	37889.6	0.466422	0.0444009	10.5048	8.21105e-26	1.08673e-21	659	ENSG00000204217	BMPR2	1734.06	1.62132
23671	ENSG00000144339	TMEFF2	72.3889	1.5128	0.28524	5.3036	1.13542e-07	0.0015016	51734	ENSG00000198736	MSRB1	467.203	-1.33398	0.0980701	-13.6023	3.88094e-42	5.2839e-38	192286	ENSG00000146066	HIGD2A	2496.82	2.10272	0.134899	15.5874	8.87352e-55	1.20769e-50	90007	ENSG00000167470	MIDN	5407.23	0.583123	0.0610874	9.54572	1.35164e-21	1.85634e-17	23350	ENSG00000163714	U2SURP	5264.65	-0.839038	0.0798872	-10.5028	8.38595e-26	1.10988e-21	283209	ENSG00000165434	PGM2L1	1304.99	2.03392
148479	ENSG00000116273	PHF13	1313.71	-0.280499	0.0529149	-5.30095	1.15203e-07	0.00152356	9612	ENSG00000196498	NCOR2	3992.59	0.761707	0.0560301	13.5946	4.31057e-42	5.86884e-38	7314	ENSG00000170315	UBB	30074.6	2.09096	0.134145	15.5873	8.88256e-55	1.20892e-50	55835	ENSG00000151849	CENPJ	722.047	-0.901606	0.0945334	-9.53743	1.46418e-21	2.0109e-17	6299	ENSG00000103449	SALL1	2460	-0.882339	0.0841014	-10.4914	9.46385e-26	1.25254e-21	23091	ENSG00000123200	ZC3H13	5127.21	0.99916
4216	ENSG00000085511	MAP3K4	1539.39	-0.479555	0.090571	-5.2948	1.1915e-07	0.00157576	8870	ENSG00000137331	IER3	787.618	1.69994	0.125058	13.5932	4.39385e-42	5.98223e-38	10157	ENSG00000008311	AASS	2449.84	-2.3802	0.152761	-15.5812	9.7695e-55	1.32963e-50	3638	ENSG00000186480	INSIG1	7535.12	1.28101	0.134382	9.53258	1.53423e-21	2.10711e-17	4715	ENSG00000147684	NDUFB9	1933.92	0.708577	0.0675479	10.49	9.60279e-26	1.27093e-21	84249	ENSG00000146005	PSD2	386.247	3.65231
56341	ENSG00000111218	PRMT8	81.753	-1.28673	0.243101	-5.29296	1.2035e-07	0.00159163	254263	ENSG00000174871	CNIH2	997.305	-2.28695	0.168247	-13.5928	4.42115e-42	6.0194e-38	8243	ENSG00000072501	SMC1A	4862.98	-2.26996	0.145687	-15.5811	9.78873e-55	1.33225e-50	64219	ENSG00000181191	PJA1	8916.66	-0.46406	0.0487366	-9.5218	1.70211e-21	2.33768e-17	64743	ENSG00000101940	WDR13	1047.63	1.01419	0.0967014	10.4879	9.82048e-26	1.29974e-21	3015	ENSG00000164032	H2AZ1	10682	-1.18502
84162	ENSG00000138688	KIAA1109	4482.92	0.44136	0.0834028	5.29191	1.21046e-07	0.00160084	51253	ENSG00000116221	MRPL37	2457.22	-0.882652	0.064984	-13.5826	5.0783e-42	6.91411e-38	83443	ENSG00000169976	SF3B5	3598.92	2.31917	0.148854	15.5802	9.92982e-55	1.35145e-50	63893	ENSG00000175931	UBE2O	3370.48	0.537739	0.0564966	9.51809	1.76396e-21	2.42262e-17	51107	ENSG00000117362	APH1A	3312.2	0.640244	0.0610531	10.4867	9.94641e-26	1.31641e-21	121053	ENSG00000151131	C12orf45	1056.41	-1.79448
3790	ENSG00000170745	KCNS3	112.914	-0.894942	0.169134	-5.29131	1.21443e-07	0.00160609	6992	ENSG00000204619	PPP1R11	1361.64	-0.93419	0.0687815	-13.582	5.12118e-42	6.97249e-38	83463	ENSG00000213347	MXD3	1215.41	2.26539	0.14543	15.5771	1.04165e-54	1.41768e-50	51633	ENSG00000155100	OTUD6B	523.304	-1.12261	0.117955	-9.51723	1.77858e-21	2.4427e-17	64093	ENSG00000198732	SMOC1	3229.22	-1.00046	0.095406	-10.4864	9.97904e-26	1.32073e-21	1996	ENSG00000162374	ELAVL4	2137.96	1.9242
22920	ENSG00000075945	KIFAP3	556.835	0.4144	0.0784127	5.28486	1.25799e-07	0.00166369	6637	ENSG00000143977	SNRPG	1866.57	-1.25923	0.0927763	-13.5728	5.80813e-42	7.90777e-38	6490	ENSG00000185664	PMEL	591.934	2.44005	0.156689	15.5726	1.11741e-54	1.52079e-50	378	ENSG00000168374	ARF4	7817.73	0.959443	0.100813	9.51706	1.78145e-21	2.44664e-17	84181	ENSG00000124177	CHD6	5163.44	-0.601882	0.0574048	-10.4849	1.01387e-25	1.34186e-21	8683	ENSG00000111786	SRSF9	6046.42	-0.888606
4086	ENSG00000170365	SMAD1	812.687	-0.34207	0.0647962	-5.27916	1.29776e-07	0.00171628	84817	ENSG00000129235	TXNDC17	803.968	-1.85897	0.136984	-13.5707	5.97507e-42	8.13506e-38	518	ENSG00000154518	ATP5MC3	5784.25	2.12401	0.136523	15.5579	1.40648e-54	1.91422e-50	90993	ENSG00000157613	CREB3L1	255.342	1.32067	0.138866	9.51037	1.89988e-21	2.6093e-17	93145	ENSG00000105088	OLFM2	834.145	0.990636	0.0944851	10.4846	1.01702e-25	1.34603e-21	54874	ENSG00000137942	FNBP1L	5400.42	1.10217
5097	ENSG00000156453	PCDH1	735.152	-0.479404	0.0908192	-5.27866	1.3013e-07	0.00172096	6147	ENSG00000198242	RPL23A	8924.54	-0.90852	0.0669491	-13.5703	6.00758e-42	8.17932e-38	57819	ENSG00000204392	LSM2	2148.49	2.08872	0.134276	15.5553	1.4637e-54	1.99209e-50	51315	ENSG00000172086	KRCC1	345.399	-1.40526	0.147778	-9.50928	1.91995e-21	2.63685e-17	9972	ENSG00000124789	NUP153	4220.97	-0.682366	0.0651252	-10.4778	1.09302e-25	1.44661e-21	1993	ENSG00000107105	ELAVL2	1235.48	1.85273
997	ENSG00000099804	CDC34	2013.66	-0.2934	0.0556292	-5.2742	1.33334e-07	0.00176334	23275	ENSG00000186866	POFUT2	2003.06	1.13401	0.0835965	13.5653	6.43517e-42	8.76148e-38	6129	ENSG00000147604	RPL7	59628	2.12186	0.136448	15.5507	1.57296e-54	2.1408e-50	7745	ENSG00000198315	ZKSCAN8	5309.88	0.665285	0.0699649	9.50885	1.92782e-21	2.64767e-17	23037	ENSG00000133401	PDZD2	179.969	-2.64381	0.252545	-10.4686	1.20367e-25	1.59306e-21	57348	ENSG00000167614	TTYH1	14172.7	-0.802627
27112	ENSG00000130054	FAM155B	306.029	-0.655826	0.124434	-5.27048	1.36065e-07	0.00179946	6633	ENSG00000125743	SNRPD2	4475.75	-0.986365	0.0727256	-13.5628	6.65211e-42	9.05684e-38	57089	ENSG00000198018	ENTPD7	733.36	-2.20231	0.14164	-15.5486	1.62573e-54	2.21262e-50	253769	ENSG00000184465	WDR27	2567.54	1.04624	0.110095	9.50312	2.03687e-21	2.79743e-17	6472	ENSG00000182199	SHMT2	3831.89	0.846802	0.0809546	10.4602	1.31562e-25	1.74122e-21	7384	ENSG00000010256	UQCRC1	4988.84	-1.12535
57460	ENSG00000111110	PPM1H	540.156	0.608007	0.115372	5.26996	1.36451e-07	0.00180456	139065	ENSG00000179542	SLITRK4	1143.68	0.969463	0.071482	13.5623	6.69716e-42	9.11819e-38	6659	ENSG00000124766	SOX4	11574.9	-1.87383	0.120524	-15.5474	1.65634e-54	2.25428e-50	10813	ENSG00000156697	UTP14A	720.926	-1.15092	0.121142	-9.50057	2.08753e-21	2.86701e-17	116138	ENSG00000124702	KLHDC3	3546.74	0.636219	0.0608297	10.459	1.33225e-25	1.76323e-21	55729	ENSG00000171681	ATF7IP	6209.27	1.28393
115207	ENSG00000178695	KCTD12	577.851	0.465838	0.0884098	5.26908	1.37111e-07	0.00181329	4952	ENSG00000122126	OCRL	4095.17	0.727539	0.053655	13.5596	6.9541e-42	9.46801e-38	205147	ENSG00000178171	AMER3	233.333	-3.86321	0.24864	-15.5374	1.93733e-54	2.6367e-50	83746	ENSG00000100395	L3MBTL2	673.591	-0.814437	0.0857723	-9.49533	2.19506e-21	3.0147e-17	5514	ENSG00000204569	PPP1R10	2333.88	-0.717421	0.0686255	-10.4541	1.4026e-25	1.85634e-21	1891	ENSG00000104823	ECH1	1749.96	-1.21353
84501	ENSG00000204991	SPIRE2	225.825	-0.655918	0.124559	-5.26593	1.39485e-07	0.00184468	19	ENSG00000165029	ABCA1	1548.48	1.22445	0.0903536	13.5518	7.73363e-42	1.05293e-37	5881	ENSG00000169750	RAC3	1714.68	2.28573	0.147132	15.5352	2.00477e-54	2.72849e-50	4299	ENSG00000172493	AFF1	1660.38	1.25467	0.132205	9.49037	2.30222e-21	3.16186e-17	1537	ENSG00000179091	CYC1	2285.38	0.694667	0.066452	10.4537	1.40974e-25	1.86579e-21	51079	ENSG00000186010	NDUFA13	3334.27	-1.19406
51200	ENSG00000128510	CPA4	38.7996	2.43417	0.462654	5.26131	1.43032e-07	0.0018916	4357	ENSG00000128309	MPST	1880.78	-1.1291	0.0833369	-13.5487	8.06728e-42	1.09836e-37	29035	ENSG00000182831	C16orf72	2963.11	-2.07715	0.133769	-15.5279	2.24719e-54	3.05842e-50	7351	ENSG00000175567	UCP2	810.422	-0.764212	0.0805589	-9.48638	2.39203e-21	3.28521e-17	5814	ENSG00000146676	PURB	1648.67	-0.823995	0.0788687	-10.4477	1.50164e-25	1.98743e-21	10499	ENSG00000140396	NCOA2	2683.03	1.33933
5496	ENSG00000115241	PPM1G	3927.55	-0.202809	0.038581	-5.25671	1.46656e-07	0.00193952	5687	ENSG00000100902	PSMA6	3151.41	-0.861958	0.0636448	-13.5432	8.68593e-42	1.18259e-37	374882	ENSG00000105518	TMEM205	948.184	2.29709	0.147939	15.5273	2.26674e-54	3.08503e-50	81831	ENSG00000171208	NETO2	2055.99	-1.10582	0.116708	-9.47506	2.66596e-21	3.66143e-17	5585	ENSG00000123143	PKN1	3457.55	0.712657	0.0682361	10.444	1.56101e-25	2.066e-21	1019	ENSG00000135446	CDK4	6005.75	-1.18815
283149	ENSG00000186174	BCL9L	1774.69	0.54896	0.104493	5.25354	1.49206e-07	0.00197325	1298	ENSG00000049089	COL9A2	1084.29	1.4481	0.106929	13.5426	8.76575e-42	1.19346e-37	1937	ENSG00000254772	EEF1G	119115	2.04385	0.131645	15.5255	2.33206e-54	3.17393e-50	64792	ENSG00000128581	IFT22	1141.11	-0.975612	0.103045	-9.4678	2.85792e-21	3.92507e-17	54583	ENSG00000135766	EGLN1	1343.99	0.836508	0.0801275	10.4397	1.63311e-25	2.16142e-21	9931	ENSG00000198265	HELZ	1869.88	1.234
1435	ENSG00000184371	CSF1	518.372	0.522393	0.0994967	5.25036	1.51806e-07	0.00200764	7402	ENSG00000152818	UTRN	3953.08	0.800039	0.0591012	13.5368	9.48671e-42	1.29162e-37	317	ENSG00000120868	APAF1	872.926	-2.46203	0.158614	-15.5221	2.45739e-54	3.3445e-50	9117	ENSG00000093183	SEC22C	1807.43	0.633591	0.0669611	9.46207	3.01899e-21	4.14627e-17	2302	ENSG00000129654	FOXJ1	396.778	1.39379	0.133639	10.4295	1.81902e-25	2.40747e-21	6129	ENSG00000147604	RPL7	32023.7	-0.835841
867	ENSG00000110395	CBL	3756.71	0.237344	0.0452712	5.24271	1.58234e-07	0.00209265	54958	ENSG00000130748	TMEM160	516.169	-1.62804	0.120275	-13.536	9.58879e-42	1.30551e-37	11065	ENSG00000175063	UBE2C	6917.55	2.15039	0.138543	15.5215	2.48263e-54	3.37886e-50	64746	ENSG00000182827	ACBD3	2620.13	0.959491	0.101412	9.46128	3.0421e-21	4.17802e-17	4082	ENSG00000277443	MARCKS	18504.1	0.566801	0.0543468	10.4293	1.82183e-25	2.4112e-21	1841	ENSG00000168393	DTYMK	1620.18	-1.29567
4833	ENSG00000103202	NME4	3142.64	-0.272409	0.0520259	-5.23603	1.64071e-07	0.00216984	55754	ENSG00000112697	TMEM30A	3759.21	0.918931	0.0679019	13.5332	9.95592e-42	1.3555e-37	9553	ENSG00000243147	MRPL33	1446.15	2.25338	0.145272	15.5114	2.90419e-54	3.95261e-50	122060	ENSG00000139737	SLAIN1	1935.08	-0.835081	0.0882932	-9.45803	3.13785e-21	4.30952e-17	3983	ENSG00000099204	ABLIM1	1855.49	-0.757891	0.0726963	-10.4254	1.89782e-25	2.51176e-21	29796	ENSG00000184076	UQCR10	2254.37	-1.15112
653	ENSG00000112175	BMP5	79.3128	1.28674	0.24576	5.23576	1.64306e-07	0.00217294	2119	ENSG00000244405	ETV5	1668.5	1.60852	0.118877	13.531	1.02685e-41	1.39806e-37	27161	ENSG00000123908	AGO2	1946.22	-2.67358	0.172393	-15.5086	3.03269e-54	4.12749e-50	57628	ENSG00000175497	DPP10	837.378	-1.26622	0.133921	-9.45497	3.23123e-21	4.43777e-17	1329	ENSG00000135940	COX5B	1683.71	0.753199	0.0722537	10.4244	1.91938e-25	2.5403e-21	2787	ENSG00000174021	GNG5	2705.39	-1.21387
8553	ENSG00000134107	BHLHE40	114.863	1.5269	0.291868	5.23148	1.68159e-07	0.0022239	55967	ENSG00000184752	NDUFA12	1332.51	-0.927152	0.0685211	-13.5309	1.02759e-41	1.39906e-37	10580	ENSG00000095637	SORBS1	611.196	-3.23686	0.208779	-15.5037	3.27235e-54	4.45366e-50	6676	ENSG00000061656	SPAG4	205.569	2.82508	0.298877	9.45233	3.31358e-21	4.55087e-17	7280	ENSG00000137267	TUBB2A	4354.83	0.847507	0.0813151	10.4225	1.95734e-25	2.59054e-21	6631	ENSG00000124562	SNRPC	2698.94	-1.14401
55924	ENSG00000197852	INKA2	506.384	0.727185	0.139022	5.2307	1.68869e-07	0.00223329	7456	ENSG00000115935	WIPF1	1314.4	0.983825	0.0727567	13.5221	1.15788e-41	1.57646e-37	6128	ENSG00000089009	RPL6	71407.4	2.15123	0.138805	15.4982	3.56712e-54	4.85485e-50	1108	ENSG00000111642	CHD4	23314.4	0.709795	0.0750968	9.45174	3.33259e-21	4.57698e-17	6150	ENSG00000214026	MRPL23	908.44	1.05038	0.10082	10.4183	2.04549e-25	2.7072e-21	7169	ENSG00000198467	TPM2	1346	-1.74674
83699	ENSG00000198478	SH3BGRL2	871.036	0.390937	0.0747392	5.23069	1.6888e-07	0.00223344	254225	ENSG00000166439	RNF169	1942.82	1.03678	0.0767378	13.5106	1.35326e-41	1.84247e-37	2932	ENSG00000082701	GSK3B	3771.01	-2.00868	0.129616	-15.4972	3.62295e-54	4.93084e-50	54931	ENSG00000174173	TRMT10C	617.244	-1.01847	0.107757	-9.45154	3.33888e-21	4.58562e-17	133418	ENSG00000170571	EMB	588.21	-1.18081	0.113361	-10.4164	2.08681e-25	2.7619e-21	1184	ENSG00000171365	CLCN5	2115	1.13864
55843	ENSG00000075884	ARHGAP15	107.638	1.01203	0.193541	5.229	1.70429e-07	0.00225393	5872	ENSG00000143545	RAB13	1866.52	-0.840683	0.0622602	-13.5027	1.50693e-41	2.05168e-37	6422	ENSG00000104332	SFRP1	19278.8	-2.13297	0.137735	-15.4861	4.30833e-54	5.86364e-50	10289	ENSG00000114784	EIF1B	3460.2	0.687679	0.072807	9.44523	3.54611e-21	4.87023e-17	120237	ENSG00000109851	DBX1	616.937	1.12593	0.10819	10.4069	2.30563e-25	3.0515e-21	51599	ENSG00000105699	LSR	382.546	-2.72543
51230	ENSG00000025293	PHF20	3267.46	-0.244065	0.0466776	-5.22875	1.70664e-07	0.00225703	401115	ENSG00000243449	C4orf48	660.414	-1.69257	0.125471	-13.4897	1.79762e-41	2.44747e-37	6738	ENSG00000116747	RO60	1464.05	-2.26561	0.146303	-15.4857	4.33128e-54	5.89487e-50	375790	ENSG00000188157	AGRN	15074.8	1.0023	0.106123	9.44468	3.56475e-21	4.89583e-17	56956	ENSG00000143355	LHX9	182.436	2.23904	0.215179	10.4055	2.34136e-25	3.09879e-21	5689	ENSG00000008018	PSMB1	3264.83	-1.15383
94122	ENSG00000147041	SYTL5	64.5038	1.36981	0.262058	5.22711	1.72177e-07	0.00227703	3750	ENSG00000102057	KCND1	244.128	2.43416	0.180451	13.4893	1.80786e-41	2.4614e-37	2879	ENSG00000167468	GPX4	9588.76	1.97615	0.127651	15.4809	4.66693e-54	6.35169e-50	5034	ENSG00000185624	P4HB	11189.3	0.905625	0.095933	9.44018	3.72144e-21	5.11103e-17	1287	ENSG00000188153	COL4A5	8876.03	-0.66782	0.0642128	-10.4001	2.47644e-25	3.27756e-21	114882	ENSG00000091039	OSBPL8	4128.29	1.27892
50848	ENSG00000158769	F11R	1785.54	0.54594	0.104452	5.22672	1.72542e-07	0.00228187	283248	ENSG00000167771	RCOR2	3810.36	-0.927031	0.0687386	-13.4863	1.88268e-41	2.56327e-37	654483	ENSG00000169627	BOLA2B	583.008	2.36419	0.152739	15.4786	4.83898e-54	6.58585e-50	23423	ENSG00000166557	TMED3	1823.9	0.935497	0.0991374	9.43636	3.85949e-21	5.30062e-17	79042	ENSG00000170892	TSEN34	1370.25	0.960298	0.0923492	10.3986	2.51719e-25	3.3315e-21	160335	ENSG00000179104	TMTC2	1005.94	1.92837
3187	ENSG00000169045	HNRNPH1	14646.9	-0.192051	0.036747	-5.22631	1.72923e-07	0.00228691	3423	ENSG00000010404	IDS	6128.05	1.05189	0.0779985	13.4861	1.88855e-41	2.57126e-37	9892	ENSG00000065609	SNAP91	738.942	-2.52833	0.163391	-15.4741	5.19139e-54	7.06548e-50	259266	ENSG00000066279	ASPM	1824.34	-1.32492	0.140428	-9.43486	3.91506e-21	5.37694e-17	51155	ENSG00000189159	JPT1	4226.22	0.736657	0.0708435	10.3984	2.52215e-25	3.33806e-21	100188893	ENSG00000214736	TOMM6	2140.1	-1.2447
5781	ENSG00000179295	PTPN11	5287.27	0.271538	0.0519634	5.22556	1.73628e-07	0.00229623	10476	ENSG00000167863	ATP5PD	2186.63	-1.00479	0.0745587	-13.4765	2.14928e-41	2.92624e-37	83707	ENSG00000149743	TRPT1	859.104	2.262	0.146191	15.473	5.28288e-54	7.19e-50	55206	ENSG00000139697	SBNO1	4332.11	0.389149	0.0412502	9.43389	3.95167e-21	5.42722e-17	26517	ENSG00000099800	TIMM13	1283.46	0.925837	0.089095	10.3916	2.70854e-25	3.58475e-21	2824	ENSG00000046653	GPM6B	13181.4	1.00473
3920	ENSG00000005893	LAMP2	1688.45	0.413773	0.0791933	5.22484	1.74304e-07	0.00230517	286257	ENSG00000148362	PAXX	684.919	-1.16684	0.08662	-13.4708	2.324e-41	3.16413e-37	7979	ENSG00000127922	SEM1	2955.45	2.11404	0.13672	15.4626	6.20834e-54	8.44955e-50	142678	ENSG00000197530	MIB2	1636.57	0.770935	0.0817421	9.43131	4.04995e-21	5.5622e-17	5692	ENSG00000159377	PSMB4	4308.67	0.647195	0.0622822	10.3913	2.71531e-25	3.59372e-21	2697	ENSG00000152661	GJA1	4495.18	-1.37417
4144	ENSG00000168906	MAT2A	8436.66	-0.2786	0.0533354	-5.22354	1.75532e-07	0.00232141	8533	ENSG00000141030	COPS3	2187.17	-0.841237	0.0624876	-13.4625	2.60086e-41	3.54107e-37	6001	ENSG00000148908	RGS10	270.35	3.31668	0.21454	15.4595	6.51318e-54	8.86444e-50	5770	ENSG00000196396	PTPN1	3599.11	0.496944	0.0527191	9.42627	4.24942e-21	5.83615e-17	22887	ENSG00000198815	FOXJ3	1481.12	-0.913482	0.0879573	-10.3855	2.88598e-25	3.81959e-21	1742	ENSG00000132535	DLG4	2103.9	1.26467
3646	ENSG00000104408	EIF3E	9338.87	-0.244547	0.0468558	-5.21914	1.79756e-07	0.00237728	340371	ENSG00000185189	NRBP2	2058.2	1.239	0.0920773	13.4561	2.83524e-41	3.86017e-37	64236	ENSG00000120913	PDLIM2	911.904	2.89152	0.187143	15.4508	7.45054e-54	1.01402e-49	1728	ENSG00000181019	NQO1	474.778	-0.856636	0.0908785	-9.42617	4.25341e-21	5.84163e-17	150678	ENSG00000172428	COPS9	753.847	1.02255	0.0984716	10.3842	2.92603e-25	3.8726e-21	84284	ENSG00000135778	NTPCR	1529.16	-1.42976
1301	ENSG00000060718	COL11A1	7259.85	0.366885	0.0703153	5.21771	1.81153e-07	0.00239575	5144	ENSG00000113448	PDE4D	441.373	1.90918	0.141901	13.4543	2.90352e-41	3.95314e-37	3673	ENSG00000164171	ITGA2	839.908	-2.98495	0.193226	-15.4479	7.78841e-54	1.06e-49	81629	ENSG00000162526	TSSK3	112.406	2.25575	0.23939	9.42289	4.38847e-21	6.02713e-17	9475	ENSG00000134318	ROCK2	1698.35	-0.831839	0.0801319	-10.3809	3.02985e-25	4.01e-21	1351	ENSG00000176340	COX8A	2838.23	-1.42907
25915	ENSG00000178057	NDUFAF3	767.879	0.414023	0.0793894	5.21509	1.83725e-07	0.00242977	80055	ENSG00000197121	PGAP1	3401.38	0.963936	0.0716471	13.4539	2.91864e-41	3.97373e-37	9839	ENSG00000169554	ZEB2	2921.7	-2.23576	0.144757	-15.4449	8.16068e-54	1.11067e-49	55847	ENSG00000122873	CISD1	529.779	-0.873252	0.0926815	-9.42207	4.42276e-21	6.07422e-17	5453	ENSG00000185668	POU3F1	384.151	-1.47236	0.142005	-10.3684	3.45356e-25	4.57079e-21	79102	ENSG00000173456	RNF26	2522.51	-1.14515
8774	ENSG00000134265	NAPG	678.476	0.481268	0.0923212	5.21297	1.8584e-07	0.00245773	64963	ENSG00000181991	MRPS11	663.232	-1.08698	0.0808211	-13.4492	3.11355e-41	4.2391e-37	7086	ENSG00000163931	TKT	18549.4	1.73536	0.112396	15.4397	8.85306e-54	1.2049e-49	9669	ENSG00000158417	EIF5B	3023.51	-0.549747	0.0583947	-9.41434	4.76077e-21	6.53844e-17	159195	ENSG00000166348	USP54	1915.79	-0.760174	0.0733309	-10.3663	3.5277e-25	4.66891e-21	1804	ENSG00000130226	DPP6	1020.79	1.65779
2045	ENSG00000135333	EPHA7	5236.02	1.19944	0.230217	5.21004	1.88801e-07	0.00249689	54596	ENSG00000240563	L1TD1	587.971	2.1251	0.158053	13.4455	3.26981e-41	4.45184e-37	5311	ENSG00000118762	PKD2	862.895	-2.14574	0.139174	-15.4177	1.24388e-53	1.69292e-49	5315	ENSG00000067225	PKM	33293.8	0.739037	0.0785831	9.40453	5.22636e-21	7.17789e-17	5740	ENSG00000124212	PTGIS	2551.49	-0.694244	0.0669724	-10.3661	3.53562e-25	4.67939e-21	5436	ENSG00000168002	POLR2G	2012.34	-1.29533
384	ENSG00000081181	ARG2	773.364	-0.320925	0.0616044	-5.20945	1.894e-07	0.00250482	5436	ENSG00000168002	POLR2G	1957.29	-1.08809	0.080987	-13.4354	3.74868e-41	5.10382e-37	29093	ENSG00000082515	MRPL22	1350.62	2.11403	0.137156	15.4133	1.33134e-53	1.81195e-49	6499	ENSG00000204351	SKIV2L	1710.46	0.573125	0.0609453	9.40393	5.25605e-21	7.21866e-17	256987	ENSG00000164300	SERINC5	873.422	-1.03266	0.0996391	-10.364	3.61497e-25	4.78442e-21	2173	ENSG00000164434	FABP7	6953.67	-1.04412
340485	ENSG00000177076	ACER2	396.392	0.512002	0.0982869	5.20926	1.89596e-07	0.0025074	3371	ENSG00000041982	TNC	1068.22	2.97626	0.221573	13.4324	3.90521e-41	5.31694e-37	9910	ENSG00000152061	RABGAP1L	704.877	-2.47057	0.160312	-15.411	1.38027e-53	1.87855e-49	9665	ENSG00000166783	MARF1	3259.36	0.632156	0.0673552	9.38541	6.26734e-21	8.60756e-17	573	ENSG00000107262	BAG1	945.387	0.969827	0.0936617	10.3546	3.98923e-25	5.27974e-21	51596	ENSG00000112514	CUTA	3361.48	-1.08876
26266	ENSG00000164707	SLC13A4	54.2727	1.93799	0.37204	5.2091	1.89762e-07	0.0025096	55818	ENSG00000115548	KDM3A	3592.39	-1.25645	0.093541	-13.432	3.92468e-41	5.34345e-37	57480	ENSG00000120278	PLEKHG1	1495.51	-1.89185	0.122767	-15.41	1.40118e-53	1.907e-49	84148	ENSG00000103510	KAT8	1639.69	0.516116	0.0550259	9.37951	6.62778e-21	9.1026e-17	10362	ENSG00000064961	HMG20B	1728.32	0.713951	0.0689998	10.3471	4.3115e-25	5.70627e-21	10021	ENSG00000138622	HCN4	512.912	2.16525
5291	ENSG00000051382	PIK3CB	570.08	0.438648	0.0842615	5.20579	1.93172e-07	0.0025547	11007	ENSG00000175602	CCDC85B	562.617	-1.30434	0.0971184	-13.4304	4.01053e-41	5.46034e-37	577	ENSG00000135298	ADGRB3	720.227	-2.59713	0.168566	-15.4073	1.46279e-53	1.99086e-49	163175	ENSG00000153902	LGI4	255.287	1.58939	0.169454	9.37947	6.63071e-21	9.10662e-17	1164	ENSG00000123975	CKS2	4397.9	0.68903	0.0665924	10.347	4.31884e-25	5.71598e-21	4179	ENSG00000117335	CD46	4732.08	1.06344
9209	ENSG00000093167	LRRFIP2	1064.03	0.34227	0.0657675	5.20424	1.94789e-07	0.00257609	813	ENSG00000128595	CALU	14191.9	1.13035	0.0842281	13.4202	4.60748e-41	6.27308e-37	10975	ENSG00000127540	UQCR11	2641.85	2.29848	0.149362	15.3886	1.95175e-53	2.65633e-49	51535	ENSG00000134283	PPHLN1	1273.95	-0.598732	0.063846	-9.37775	6.73932e-21	9.25578e-17	100132247	ENSG00000243716	NPIPB5	1185.08	-1.25955	0.121822	-10.3393	4.67912e-25	6.19281e-21	6923	ENSG00000103363	ELOB	3291.05	-1.17036
9045	ENSG00000188846	RPL14	11795.6	-0.174526	0.0335745	-5.19818	2.01249e-07	0.00266151	8503	ENSG00000117461	PIK3R3	3086.64	-1.02519	0.0763977	-13.4192	4.66973e-41	6.35783e-37	257000	ENSG00000223573	TINCR	278.751	3.40279	0.221126	15.3885	1.95581e-53	2.66186e-49	57018	ENSG00000163660	CCNL1	5180.24	0.888002	0.0947473	9.37232	7.09565e-21	9.74517e-17	5881	ENSG00000169750	RAC3	921.834	0.987734	0.0956004	10.3319	5.05487e-25	6.69012e-21	2593	ENSG00000130005	GAMT	1360.29	-1.57065
59345	ENSG00000114450	GNB4	1506.67	0.272918	0.0525373	5.19476	2.04984e-07	0.00271092	51155	ENSG00000189159	JPT1	4094.93	-1.25699	0.0936794	-13.4179	4.74696e-41	6.46299e-37	84326	ENSG00000130731	METTL26	1576.53	2.44996	0.15929	15.3805	2.21309e-53	3.01201e-49	7347	ENSG00000118939	UCHL3	258.382	-1.22982	0.131229	-9.37155	7.1472e-21	9.81596e-17	6860	ENSG00000132872	SYT4	229.566	1.69946	0.164548	10.3281	5.26191e-25	6.96414e-21	9811	ENSG00000134030	CTIF	1768.4	1.4853
8226	ENSG00000130021	PUDP	1449.11	-0.296592	0.0571036	-5.19393	2.05898e-07	0.002723	6048	ENSG00000204308	RNF5	2292.75	-0.990009	0.073792	-13.4162	4.86012e-41	6.61706e-37	2195	ENSG00000083857	FAT1	5463.81	-2.95782	0.192335	-15.3785	2.28175e-53	3.10546e-49	347240	ENSG00000186638	KIF24	307.061	-1.42372	0.151956	-9.36926	7.30459e-21	1.00321e-16	1337	ENSG00000111775	COX6A1	3805.99	0.718223	0.0695431	10.3277	5.27906e-25	6.98683e-21	54504	ENSG00000106066	CPVL	792.245	-1.71332
388394	ENSG00000179673	RPRML	26.7862	-1.64458	0.316807	-5.19112	2.09036e-07	0.0027645	6749	ENSG00000149136	SSRP1	9384.89	-0.944667	0.0705255	-13.3947	6.49425e-41	8.84193e-37	10400	ENSG00000133027	PEMT	957.027	2.40477	0.15641	15.3748	2.4173e-53	3.28995e-49	127579	ENSG00000163354	DCST2	85.704	2.27098	0.242397	9.36884	7.33353e-21	1.00719e-16	6135	ENSG00000142676	RPL11	20449.7	0.515709	0.0499745	10.3195	5.75487e-25	7.61657e-21	394	ENSG00000100852	ARHGAP5	4933.78	1.18418
91975	ENSG00000145908	ZNF300	144.298	0.946894	0.182526	5.18772	2.12884e-07	0.00281539	7357	ENSG00000148154	UGCG	1617.76	1.48598	0.111004	13.3867	7.23105e-41	9.84508e-37	10169	ENSG00000140264	SERF2	10539.9	2.07427	0.135011	15.3636	2.86971e-53	3.90568e-49	5745	ENSG00000160801	PTH1R	147.467	1.81118	0.193693	9.35073	8.70419e-21	1.19543e-16	27327	ENSG00000090905	TNRC6A	3433.57	-0.936944	0.0908149	-10.3171	5.8993e-25	7.80772e-21	84817	ENSG00000129235	TXNDC17	1053.66	-1.91183
51360	ENSG00000012174	MBTPS2	827.207	0.371992	0.0720016	5.16644	2.38591e-07	0.00315537	81846	ENSG00000133812	SBF2	1827.05	1.02786	0.0767913	13.3851	7.39264e-41	1.00651e-36	27338	ENSG00000108106	UBE2S	7218.65	1.96748	0.128084	15.3609	2.99519e-53	4.07646e-49	4204	ENSG00000169057	MECP2	4105.76	0.650048	0.0695375	9.34816	8.91821e-21	1.22483e-16	4716	ENSG00000140990	NDUFB10	1539.45	0.736442	0.071438	10.3088	6.42803e-25	8.5075e-21	7086	ENSG00000163931	TKT	12035.3	-0.787128
54386	ENSG00000166848	TERF2IP	1216.06	0.354473	0.0686304	5.16496	2.40496e-07	0.00318055	25796	ENSG00000130313	PGLS	1791.44	-1.04713	0.0782853	-13.3758	8.37625e-41	1.14043e-36	2516	ENSG00000136931	NR5A1	181.412	4.81076	0.313371	15.3516	3.45502e-53	4.70228e-49	116843	ENSG00000146409	SLC18B1	628.338	-0.694962	0.0743555	-9.34647	9.06223e-21	1.24461e-16	5919	ENSG00000106538	RARRES2	68.9503	4.93643	0.478864	10.3086	6.44087e-25	8.52449e-21	80205	ENSG00000177200	CHD9	3165.17	1.30086
1112	ENSG00000053254	FOXN3	1914.95	0.484335	0.0938103	5.16291	2.43134e-07	0.00321545	116228	ENSG00000203667	COX20	1101.1	-0.854948	0.0639314	-13.3729	8.70881e-41	1.1857e-36	55512	ENSG00000103056	SMPD3	465.982	-2.51518	0.163856	-15.3499	3.54556e-53	4.82551e-49	34	ENSG00000117054	ACADM	1040.23	-1.15376	0.123451	-9.34584	9.1164e-21	1.25205e-16	6500	ENSG00000113558	SKP1	6595.35	0.522293	0.050675	10.3067	6.57065e-25	8.69626e-21	9926	ENSG00000123684	LPGAT1	1258.93	1.63963
84220	ENSG00000015568	RGPD5	1341.17	0.604818	0.117166	5.16207	2.4424e-07	0.00323008	7675	ENSG00000197961	ZNF121	2713.12	1.14087	0.0853474	13.3673	9.38655e-41	1.27798e-36	2766	ENSG00000137198	GMPR	171.228	4.37116	0.284772	15.3497	3.55948e-53	4.84445e-49	8904	ENSG00000214078	CPNE1	6060.76	0.534169	0.0571985	9.33886	9.73743e-21	1.33734e-16	513	ENSG00000099624	ATP5F1D	1016.68	0.964915	0.0936229	10.3064	6.5929e-25	8.7257e-21	6635	ENSG00000182004	SNRPE	2426.42	-1.23497
84986	ENSG00000213390	ARHGAP19	2070.83	0.270421	0.0524431	5.15647	2.51651e-07	0.00332809	6651	ENSG00000159140	SON	17116.3	0.761562	0.0569807	13.3653	9.64874e-41	1.31368e-36	57478	ENSG00000103404	USP31	490.323	-2.43897	0.158939	-15.3453	3.80539e-53	5.17914e-49	55238	ENSG00000103042	SLC38A7	488.371	-1.12207	0.120158	-9.33826	9.7934e-21	1.34503e-16	10383	ENSG00000188229	TUBB4B	13958.9	0.566571	0.0550124	10.299	7.12241e-25	9.4265e-21	6616	ENSG00000132639	SNAP25	265.335	3.1773
639	ENSG00000057657	PRDM1	209.815	0.936377	0.181856	5.149	2.61876e-07	0.00346331	57026	ENSG00000241360	PDXP	1479.22	-1.07089	0.0801342	-13.3637	9.85319e-41	1.34151e-36	6146	ENSG00000116251	RPL22	23745.5	2.00446	0.130663	15.3406	4.09364e-53	5.57145e-49	6836	ENSG00000148248	SURF4	4248.22	0.503936	0.0539667	9.33791	9.82583e-21	1.34948e-16	100289635	ENSG00000196458	ZNF605	949.525	-1.36846	0.132982	-10.2906	7.77269e-25	1.02872e-20	66036	ENSG00000104643	MTMR9	1086.32	1.54299
10250	ENSG00000133226	SRRM1	5962.16	-0.205419	0.0399132	-5.14666	2.65166e-07	0.00350682	7108	ENSG00000149809	TM7SF2	1606.83	-1.66182	0.124368	-13.3621	1.00639e-40	1.3702e-36	4696	ENSG00000170906	NDUFA3	1892.4	2.2072	0.143923	15.3361	4.39096e-53	5.9761e-49	51447	ENSG00000068745	IP6K2	4978.76	0.480724	0.051494	9.33553	1.00487e-20	1.38008e-16	5211	ENSG00000141959	PFKL	4084.9	0.671234	0.0652282	10.2905	7.77358e-25	1.02883e-20	79022	ENSG00000134291	TMEM106C	2897.07	-1.2254
6252	ENSG00000139970	RTN1	399.878	-0.522862	0.101698	-5.14131	2.72824e-07	0.0036081	56992	ENSG00000163808	KIF15	2536.56	-0.674839	0.0505241	-13.3568	1.08158e-40	1.47257e-36	25804	ENSG00000130520	LSM4	6846.43	2.17704	0.142011	15.3301	4.81347e-53	6.55113e-49	9743	ENSG00000134909	ARHGAP32	4484.47	0.541218	0.0579951	9.33213	1.03768e-20	1.42515e-16	1652	ENSG00000099977	DDT	749.932	1.03467	0.100577	10.2873	8.03866e-25	1.06392e-20	221037	ENSG00000171988	JMJD1C	2381.07	1.19046
57657	ENSG00000143630	HCN3	337.577	-0.585787	0.114127	-5.13278	2.855e-07	0.00377574	5881	ENSG00000169750	RAC3	912.628	-1.2467	0.0934597	-13.3394	1.36576e-40	1.85948e-36	653784	ENSG00000173272	MZT2A	1458.86	2.32761	0.151932	15.3201	5.61238e-53	7.63845e-49	195828	ENSG00000165244	ZNF367	281.381	-1.39806	0.149893	-9.32704	1.08867e-20	1.49518e-16	64065	ENSG00000112378	PERP	883.573	-0.88897	0.0864272	-10.2858	8.16858e-25	1.08111e-20	26502	ENSG00000141562	NARF	3194.32	-1.22947
196	ENSG00000106546	AHR	329.306	0.993761	0.193745	5.12922	2.90946e-07	0.00384776	79084	ENSG00000116455	WDR77	1132.43	-1.58067	0.118601	-13.3277	1.5983e-40	2.17608e-36	27439	ENSG00000183307	TMEM121B	741.901	-2.48812	0.162555	-15.3063	6.93643e-53	9.44049e-49	9276	ENSG00000184432	COPB2	6660.53	0.589011	0.0632255	9.31604	1.20762e-20	1.65854e-16	326625	ENSG00000139428	MMAB	1312.27	0.808414	0.0786128	10.2835	8.36431e-25	1.10702e-20	5253	ENSG00000197724	PHF2	2412.43	1.07627
11200	ENSG00000183765	CHEK2	853.045	0.418985	0.0816921	5.12883	2.91556e-07	0.00385583	4697	ENSG00000189043	NDUFA4	3609.67	-0.932841	0.0700244	-13.3216	1.73237e-40	2.35863e-36	445	ENSG00000130707	ASS1	406.946	3.2149	0.210131	15.2995	7.70846e-53	1.04912e-48	4139	ENSG00000116141	MARK1	1700.69	-0.906411	0.0973194	-9.31377	1.23377e-20	1.69446e-16	3988	ENSG00000107798	LIPA	2347.03	-0.643959	0.0626433	-10.2798	8.69255e-25	1.15046e-20	55031	ENSG00000170242	USP47	3780.28	1.00203
348	ENSG00000130203	APOE	2139.91	1.17282	0.228708	5.12804	2.9278e-07	0.00387202	81502	ENSG00000101294	HM13	2850.88	-0.614243	0.0461383	-13.3131	1.94304e-40	2.64545e-36	221037	ENSG00000171988	JMJD1C	1796.21	-2.16514	0.141576	-15.2931	8.50477e-53	1.1575e-48	51514	ENSG00000143476	DTL	768.924	-1.50834	0.162246	-9.29663	1.44972e-20	1.99105e-16	89958	ENSG00000186193	SAPCD2	1468.85	0.869194	0.0845593	10.2791	8.75429e-25	1.15863e-20	4045	ENSG00000185565	LSAMP	2669.6	1.20246
51218	ENSG00000182512	GLRX5	1357.12	-0.287509	0.0560859	-5.12623	2.95603e-07	0.00390935	29088	ENSG00000137547	MRPL15	1027.82	-1.08374	0.0814177	-13.3108	2.00288e-40	2.72692e-36	113246	ENSG00000111678	C12orf57	2964.77	2.18284	0.142747	15.2917	8.68741e-53	1.18236e-48	23102	ENSG00000167202	TBC1D2B	1150.72	1.08799	0.117032	9.29656	1.45057e-20	1.99221e-16	4747	ENSG00000277586	NEFL	1366.6	1.27065	0.123686	10.2731	9.31146e-25	1.23237e-20	65055	ENSG00000068615	REEP1	751.387	1.87052
54510	ENSG00000189184	PCDH18	1728.14	-0.515699	0.100662	-5.12308	3.00581e-07	0.00397518	83695	ENSG00000171792	RHNO1	1913.94	-0.87472	0.0657504	-13.3037	2.20433e-40	3.0012e-36	6125	ENSG00000122406	RPL5	60801.1	2.09751	0.137197	15.2883	9.15323e-53	1.24576e-48	25904	ENSG00000182973	CNOT10	812.387	-0.871729	0.0938647	-9.28708	1.58579e-20	2.17793e-16	5689	ENSG00000008018	PSMB1	3234.81	0.644873	0.0627732	10.2731	9.31894e-25	1.23336e-20	1795	ENSG00000088538	DOCK3	1040.16	1.60913
27287	ENSG00000151650	VENTX	22.7876	2.57572	0.5031	5.1197	3.06023e-07	0.00404716	5435	ENSG00000100142	POLR2F	787.036	-1.46355	0.11008	-13.2953	2.46426e-40	3.35509e-36	6748	ENSG00000180879	SSR4	2993.28	2.2717	0.148614	15.2859	9.48901e-53	1.29145e-48	53354	ENSG00000152782	PANK1	715.197	-0.894055	0.0962829	-9.28572	1.60622e-20	2.20598e-16	64393	ENSG00000172667	ZMAT3	1508.83	-0.857883	0.083548	-10.2681	9.80747e-25	1.29802e-20	10459	ENSG00000116670	MAD2L2	1670.57	-1.2171
9353	ENSG00000145147	SLIT2	6156.76	1.78256	0.348351	5.11712	3.10229e-07	0.00410278	5518	ENSG00000105568	PPP2R1A	10323.6	-1.06577	0.0801794	-13.2923	2.56462e-40	3.49173e-36	55084	ENSG00000112320	SOBP	914.151	-2.15896	0.141244	-15.2853	9.57591e-53	1.30328e-48	83990	ENSG00000136492	BRIP1	258.501	-2.00804	0.216439	-9.27765	1.73265e-20	2.37962e-16	85460	ENSG00000178163	ZNF518B	2514.65	-0.920461	0.0896515	-10.2671	9.91419e-25	1.31214e-20	7003	ENSG00000187079	TEAD1	5082.47	1.02863
26263	ENSG00000167196	FBXO22	3171.81	0.555894	0.108679	5.11501	3.13717e-07	0.00414891	4696	ENSG00000170906	NDUFA3	1022.89	-0.944328	0.0710464	-13.2917	2.58618e-40	3.52108e-36	9665	ENSG00000166783	MARF1	1631.66	-2.7991	0.183145	-15.2835	9.84359e-53	1.33971e-48	2079	ENSG00000100632	ERH	2552.93	-0.642928	0.0693009	-9.27734	1.73769e-20	2.38654e-16	342371	ENSG00000224470	ATXN1L	1540.33	-0.777875	0.0757876	-10.2639	1.02512e-24	1.35674e-20	5425	ENSG00000106628	POLD2	3669.7	-1.0326
3312	ENSG00000109971	HSPA8	31332.6	0.414518	0.081055	5.11404	3.1534e-07	0.00417038	256356	ENSG00000175066	GK5	897.067	1.3889	0.104521	13.2883	2.70838e-40	3.68746e-36	51366	ENSG00000104517	UBR5	3977.63	-1.96112	0.128318	-15.2833	9.88136e-53	1.34485e-48	10343	ENSG00000130943	PKDREJ	206.989	1.92353	0.207346	9.27694	1.74408e-20	2.39532e-16	203068	ENSG00000196230	TUBB	85956.2	0.509879	0.049713	10.2565	1.10681e-24	1.46486e-20	401024	ENSG00000188738	FSIP2	658.872	2.06319
11325	ENSG00000198231	DDX42	4716.01	-0.29415	0.0575665	-5.10974	3.22606e-07	0.00426647	51295	ENSG00000130159	ECSIT	798.77	-1.04117	0.0783714	-13.2851	2.82553e-40	3.84696e-36	80821	ENSG00000100523	DDHD1	797.882	-2.71067	0.177402	-15.2798	1.04203e-52	1.4182e-48	255783	ENSG00000257704	INAFM1	534.678	0.858743	0.0925796	9.27573	1.76407e-20	2.42277e-16	140691	ENSG00000185880	TRIM69	231.003	1.99242	0.19432	10.2533	1.14367e-24	1.51364e-20	6128	ENSG00000089009	RPL6	38527.6	-0.857051
84263	ENSG00000119471	HSDL2	1145.59	0.609058	0.119259	5.10701	3.27295e-07	0.00432847	9848	ENSG00000198948	MFAP3L	471.351	1.38068	0.103939	13.2836	2.88281e-40	3.92495e-36	339263	ENSG00000212719	LINC02693	1078.81	-2.03395	0.13312	-15.2791	1.05437e-52	1.43499e-48	25926	ENSG00000130935	NOL11	1556.81	-0.741103	0.0800152	-9.26202	2.00607e-20	2.75513e-16	1778	ENSG00000197102	DYNC1H1	14753.2	-0.46877	0.0457427	-10.248	1.20874e-24	1.59977e-20	6154	ENSG00000161970	RPL26	17692.6	-0.962364
10938	ENSG00000110047	EHD1	1496.93	-0.254961	0.0499886	-5.10038	3.38972e-07	0.00448291	113174	ENSG00000166788	SAAL1	1100.48	-0.835295	0.0628968	-13.2804	3.00753e-40	4.09476e-36	2593	ENSG00000130005	GAMT	1770.69	2.15039	0.140741	15.2791	1.05466e-52	1.4354e-48	54813	ENSG00000179454	KLHL28	1973.61	0.982448	0.106138	9.25629	2.11654e-20	2.90686e-16	83463	ENSG00000213347	MXD3	698.335	1.10172	0.107525	10.2462	1.23138e-24	1.62973e-20	259217	ENSG00000165868	HSPA12A	729.425	1.75996
3688	ENSG00000150093	ITGB1	10774.5	0.257665	0.0505359	5.09866	3.42065e-07	0.00452381	51079	ENSG00000186010	NDUFA13	3321.76	-0.967936	0.0729197	-13.274	3.27622e-40	4.46057e-36	9728	ENSG00000138593	SECISBP2L	1730.86	-2.7175	0.17786	-15.2789	1.05736e-52	1.43907e-48	90381	ENSG00000140534	TICRR	713.344	-0.701778	0.0758265	-9.25504	2.14151e-20	2.94115e-16	64764	ENSG00000182158	CREB3L2	1333.31	-0.879942	0.0859002	-10.2438	1.2621e-24	1.67038e-20	129684	ENSG00000155052	CNTNAP5	261.371	3.23345
4684	ENSG00000149294	NCAM1	1825.08	-0.357799	0.0702259	-5.09497	3.48801e-07	0.0046129	64778	ENSG00000075420	FNDC3B	1623.34	1.14114	0.0860029	13.2686	3.51878e-40	4.79081e-36	391356	ENSG00000184924	PTRHD1	1102.38	2.34816	0.153723	15.2752	1.118e-52	1.5216e-48	2005	ENSG00000158711	ELK4	1561.22	1.18243	0.127769	9.25439	2.15464e-20	2.95918e-16	200576	ENSG00000115020	PIKFYVE	1553.14	-0.838044	0.0818341	-10.2408	1.30202e-24	1.72322e-20	6935	ENSG00000148516	ZEB1	4020.54	1.42668
54858	ENSG00000130517	PGPEP1	557.267	0.675293	0.132682	5.08956	3.58892e-07	0.00474635	25998	ENSG00000005700	IBTK	2579.87	1.15634	0.0872006	13.2607	3.91459e-40	5.32972e-36	55193	ENSG00000163939	PBRM1	3125.88	-2.90647	0.190366	-15.2678	1.25279e-52	1.70504e-48	51495	ENSG00000074696	HACD3	4570.32	-0.595557	0.0643814	-9.25046	2.23537e-20	3.07006e-16	1471	ENSG00000101439	CST3	957.164	0.93329	0.0912144	10.2318	1.42799e-24	1.88995e-20	6790	ENSG00000087586	AURKA	2434.56	-1.36339
9715	ENSG00000159784	FAM131B	986.056	-0.422027	0.0829596	-5.08714	3.63503e-07	0.00480733	8872	ENSG00000151465	CDC123	2325.75	-0.725002	0.0547381	-13.2449	4.82772e-40	6.57294e-36	9552	ENSG00000091640	SPAG7	2614.61	2.09008	0.136899	15.2673	1.26262e-52	1.71843e-48	1643	ENSG00000134574	DDB2	1716.82	1.27112	0.137422	9.2498	2.24918e-20	3.08902e-16	81689	ENSG00000135070	ISCA1	692.388	1.00245	0.0980794	10.2208	1.59966e-24	2.11716e-20	6334	ENSG00000196876	SCN8A	1047.71	1.82175
1102	ENSG00000136161	RCBTB2	714.824	-0.380726	0.07491	-5.08245	3.72592e-07	0.00492753	728689	ENSG00000205609	EIF3CL	5059.28	-1.60007	0.120828	-13.2426	4.98145e-40	6.78225e-36	4897	ENSG00000091129	NRCAM	2908.58	-2.58473	0.169322	-15.2652	1.30467e-52	1.77566e-48	7994	ENSG00000083168	KAT6A	8182.22	0.465596	0.050349	9.24737	2.30092e-20	3.16008e-16	7976	ENSG00000104290	FZD3	6254.96	-0.912004	0.0892388	-10.2198	1.6164e-24	2.13931e-20	5725	ENSG00000011304	PTBP1	11866.9	-0.844824
55504	ENSG00000127863	TNFRSF19	546.631	0.432252	0.0850508	5.08228	3.72929e-07	0.00493199	7994	ENSG00000083168	KAT6A	5716.93	0.953366	0.0720359	13.2346	5.53997e-40	7.54267e-36	8874	ENSG00000102606	ARHGEF7	3017.61	-1.95822	0.12834	-15.2581	1.45367e-52	1.97844e-48	1737	ENSG00000150768	DLAT	1350.09	-0.491742	0.0531772	-9.24722	2.30397e-20	3.16427e-16	23464	ENSG00000100116	GCAT	836.365	0.940141	0.0920354	10.215	1.69903e-24	2.24867e-20	5694	ENSG00000142507	PSMB6	2340.43	-1.19585
79192	ENSG00000170549	IRX1	337.641	-0.621215	0.122281	-5.08021	3.77012e-07	0.00498599	5422	ENSG00000101868	POLA1	2275.89	-1.53245	0.115808	-13.2327	5.6782e-40	7.73087e-36	114926	ENSG00000176209	SMIM19	1251.91	2.20284	0.144448	15.25	1.64511e-52	2.239e-48	1822	ENSG00000111676	ATN1	11546.3	0.746023	0.0806792	9.24678	2.31365e-20	3.17757e-16	9735	ENSG00000184445	KNTC1	3466.97	-0.729508	0.0714679	-10.2075	1.83557e-24	2.42938e-20	84679	ENSG00000065923	SLC9A7	1075.14	1.56622
3280	ENSG00000114315	HES1	772.436	1.51948	0.299161	5.07913	3.7916e-07	0.00501439	54939	ENSG00000140365	COMMD4	883.564	-2.01888	0.152568	-13.2326	5.68526e-40	7.74048e-36	6334	ENSG00000196876	SCN8A	849.375	-3.59921	0.236106	-15.2441	1.80285e-52	2.45368e-48	80114	ENSG00000122870	BICC1	263.165	-1.02388	0.110805	-9.24039	2.45596e-20	3.37302e-16	521	ENSG00000169020	ATP5ME	1485	0.767892	0.0752375	10.2062	1.8594e-24	2.46092e-20	60468	ENSG00000112182	BACH2	1283.56	1.58272
8443	ENSG00000116906	GNPAT	2315.98	-0.247747	0.0487971	-5.07707	3.83298e-07	0.00506912	5795	ENSG00000149177	PTPRJ	1716.55	1.3493	0.102035	13.2239	6.38999e-40	8.69998e-36	2550	ENSG00000204681	GABBR1	1849.75	-1.90085	0.12471	-15.2421	1.85791e-52	2.52861e-48	25945	ENSG00000177707	NECTIN3	2439.16	0.922318	0.0998774	9.2345	2.59488e-20	3.56381e-16	10957	ENSG00000146278	PNRC1	1254.64	1.12263	0.110008	10.205	1.88266e-24	2.4917e-20	399687	ENSG00000196535	MYO18A	2104.99	1.27107
10863	ENSG00000042980	ADAM28	89.2605	2.06748	0.407345	5.07551	3.86463e-07	0.00511097	6709	ENSG00000197694	SPTAN1	9366.82	0.788058	0.0595943	13.2237	6.40258e-40	8.71712e-36	9745	ENSG00000198597	ZNF536	1212.77	-2.29016	0.150268	-15.2405	1.90295e-52	2.58992e-48	374354	ENSG00000196865	NHLRC2	2645.1	0.76606	0.0829603	9.23406	2.60575e-20	3.57873e-16	5066	ENSG00000145730	PAM	4528.53	0.591649	0.0580107	10.199	2.00395e-24	2.65223e-20	51735	ENSG00000158987	RAPGEF6	1301.83	1.53097
26112	ENSG00000198624	CCDC69	42.8672	1.72966	0.340831	5.07484	3.87832e-07	0.00512908	1650	ENSG00000244038	DDOST	4369.87	-0.691746	0.0523164	-13.2224	6.51876e-40	8.8753e-36	10846	ENSG00000112541	PDE10A	1137.11	-2.85857	0.187658	-15.2329	2.13947e-52	2.91181e-48	604	ENSG00000113916	BCL6	791.014	0.755685	0.0818419	9.23347	2.61992e-20	3.59819e-16	4695	ENSG00000131495	NDUFA2	1195.87	0.854706	0.0838225	10.1966	2.05317e-24	2.71737e-20	9846	ENSG00000033327	GAB2	1267.76	1.41501
202374	ENSG00000169302	STK32A	48.4657	-1.25735	0.247772	-5.07464	3.88225e-07	0.00513427	23041	ENSG00000061987	MON2	2051.21	1.20331	0.091022	13.22	6.72276e-40	9.15303e-36	200942	ENSG00000185909	KLHDC8B	2865.05	1.96451	0.129049	15.223	2.48718e-52	3.38505e-48	65123	ENSG00000143624	INTS3	3717.33	0.554008	0.0600298	9.22888	2.73481e-20	3.75599e-16	286527	ENSG00000158427	TMSB15B	820.14	0.997334	0.0978119	10.1964	2.05658e-24	2.72188e-20	10055	ENSG00000142230	SAE1	6762.05	-0.968749
170261	ENSG00000174460	ZCCHC12	140.337	1.35394	0.266904	5.07277	3.92069e-07	0.00518511	51002	ENSG00000144034	TPRKB	784.78	-0.983317	0.0744278	-13.2117	7.51209e-40	1.02277e-35	4695	ENSG00000131495	NDUFA2	1962.9	2.29856	0.151007	15.2216	2.54177e-52	3.45935e-48	90865	ENSG00000137033	IL33	59.1459	-4.41487	0.478464	-9.22717	2.77867e-20	3.81622e-16	6748	ENSG00000180879	SSR4	1295.95	0.86531	0.0849103	10.1909	2.17794e-24	2.8825e-20	1630	ENSG00000187323	DCC	3218.01	3.22314
10000	ENSG00000117020	AKT3	3683.78	0.369854	0.0730054	5.06612	4.06008e-07	0.00536946	6560	ENSG00000124067	SLC12A4	2731.8	1.40732	0.106568	13.2058	8.12306e-40	1.10595e-35	4133	ENSG00000078018	MAP2	12958.3	-2.56063	0.16832	-15.2129	2.90461e-52	3.95317e-48	57555	ENSG00000169992	NLGN2	10167.8	0.814087	0.0882601	9.22373	2.86944e-20	3.94089e-16	4325	ENSG00000156103	MMP16	826.085	-1.1257	0.110476	-10.1896	2.20696e-24	2.92091e-20	7091	ENSG00000106829	TLE4	4543.92	0.973366
3303	ENSG00000204389	HSPA1A	623.745	1.67243	0.330206	5.06483	4.08775e-07	0.00540605	55272	ENSG00000177971	IMP3	856.56	-1.28325	0.0972426	-13.1964	9.19986e-40	1.25256e-35	7840	ENSG00000116127	ALMS1	1453.55	-2.13081	0.140113	-15.2078	3.13803e-52	4.27086e-48	11340	ENSG00000120699	EXOSC8	1021	-0.698499	0.0757363	-9.22278	2.89501e-20	3.97601e-16	55206	ENSG00000139697	SBNO1	3017.42	-0.765531	0.0751407	-10.188	2.24415e-24	2.97014e-20	253738	ENSG00000108001	EBF3	663.536	1.97068
50618	ENSG00000198399	ITSN2	358.885	0.450306	0.0889261	5.06382	4.1094e-07	0.00543468	4061	ENSG00000160932	LY6E	954.431	-0.990579	0.0750784	-13.1939	9.50953e-40	1.29472e-35	2650	ENSG00000187210	GCNT1	402.363	2.75566	0.181215	15.2065	3.20044e-52	4.3558e-48	55367	ENSG00000177595	PIDD1	1145.59	0.985023	0.106849	9.21884	3.00323e-20	4.12463e-16	3092	ENSG00000127946	HIP1	5676.49	-0.539669	0.0529856	-10.1852	2.30868e-24	3.05553e-20	23204	ENSG00000170540	ARL6IP1	11580.9	-1.08966
136227	ENSG00000160963	COL26A1	2802.23	0.443395	0.0876094	5.06104	4.16981e-07	0.00551457	10606	ENSG00000128050	PAICS	12273.5	-0.814573	0.061753	-13.1908	9.90933e-40	1.34915e-35	497190	ENSG00000140839	CLEC18B	253.473	3.10552	0.204237	15.2054	3.25488e-52	4.42989e-48	84662	ENSG00000126603	GLIS2	1327.78	0.776807	0.0842697	9.21811	3.02383e-20	4.15293e-16	4194	ENSG00000198625	MDM4	1278.99	-1.26445	0.12416	-10.184	2.33752e-24	3.0937e-20	1632	ENSG00000167969	ECI1	1412.13	-1.30235
3336	ENSG00000115541	HSPE1	3550.27	0.345321	0.0682433	5.06015	4.18919e-07	0.00554021	84293	ENSG00000122378	PRXL2A	4151.89	-0.795036	0.0602809	-13.1889	1.01705e-39	1.38471e-35	25862	ENSG00000164663	USP49	1742.17	-2.90513	0.191229	-15.1919	4.00018e-52	5.44425e-48	223117	ENSG00000153993	SEMA3D	587.096	1.00228	0.108837	9.20903	3.29083e-20	4.51962e-16	26509	ENSG00000138119	MYOF	623.303	-1.42203	0.139636	-10.1838	2.34166e-24	3.09918e-20	26052	ENSG00000197959	DNM3	375.25	3.61935
25927	ENSG00000119865	CNRIP1	121.905	-1.05128	0.207983	-5.05464	4.31213e-07	0.0057028	27258	ENSG00000170860	LSM3	1488.83	-0.954835	0.0724012	-13.1881	1.02738e-39	1.39878e-35	1759	ENSG00000106976	DNM1	1563.42	-2.64683	0.174279	-15.1873	4.29206e-52	5.84149e-48	221937	ENSG00000164916	FOXK1	8034.27	0.957103	0.103974	9.2052	3.41042e-20	4.68387e-16	9355	ENSG00000106689	LHX2	2230.79	0.900831	0.0884709	10.1822	2.3804e-24	3.15046e-20	3161	ENSG00000072571	HMMR	2008.98	-1.39924
80255	ENSG00000115084	SLC35F5	1746.86	0.570935	0.113032	5.05109	4.39292e-07	0.00580964	284716	ENSG00000177181	RIMKLA	344.543	-2.257	0.171153	-13.187	1.0424e-39	1.41923e-35	5438	ENSG00000105258	POLR2I	1661.78	2.14626	0.141324	15.1868	4.32239e-52	5.88277e-48	64897	ENSG00000157895	C12orf43	455.31	-0.781122	0.0848752	-9.20318	3.47496e-20	4.77251e-16	3688	ENSG00000150093	ITGB1	7518.15	-0.673839	0.0662028	-10.1784	2.47585e-24	3.27679e-20	84726	ENSG00000130723	PRRC2B	15998.6	1.18346
7157	ENSG00000141510	TP53	2943.2	-0.456644	0.0904627	-5.04786	4.46779e-07	0.00590866	9939	ENSG00000265241	RBM8A	6970.43	-0.763523	0.0579441	-13.1769	1.19206e-39	1.62299e-35	132299	ENSG00000145247	OCIAD2	477.876	2.93532	0.193314	15.1842	4.50112e-52	6.12603e-48	442213	ENSG00000244694	PTCHD4	521.839	0.817419	0.0888485	9.20015	3.57458e-20	4.90933e-16	3615	ENSG00000178035	IMPDH2	6802.88	0.577855	0.0568011	10.1733	2.60899e-24	3.453e-20	81606	ENSG00000213626	LBH	2250.57	1.16294
1397	ENSG00000182809	CRIP2	576.462	0.407524	0.0807419	5.04725	4.48222e-07	0.00592773	8826	ENSG00000140575	IQGAP1	5133.91	1.18342	0.0898217	13.1752	1.21869e-39	1.65925e-35	3094	ENSG00000169567	HINT1	7732.27	2.13431	0.140633	15.1765	5.06214e-52	6.88957e-48	11014	ENSG00000136240	KDELR2	4720.53	0.734886	0.0799219	9.19505	3.74826e-20	5.14786e-16	10245	ENSG00000126768	TIMM17B	1515.62	0.759755	0.0746977	10.1711	2.66993e-24	3.53365e-20	374354	ENSG00000196865	NHLRC2	1841.08	1.366
4430	ENSG00000128641	MYO1B	3295.65	-0.290093	0.0574953	-5.04551	4.52324e-07	0.00598199	3190	ENSG00000165119	HNRNPK	26059.5	-0.655483	0.049771	-13.17	1.30611e-39	1.77827e-35	9045	ENSG00000188846	RPL14	26398.5	1.97759	0.130532	15.1502	7.55302e-52	1.02797e-47	3005	ENSG00000189060	H1-0	16037.1	3.19888	0.34825	9.18558	4.09333e-20	5.62178e-16	10521	ENSG00000100201	DDX17	21770.6	-0.716198	0.0704542	-10.1654	2.82837e-24	3.74335e-20	7077	ENSG00000035862	TIMP2	3361.85	0.995193
9749	ENSG00000112419	PHACTR2	1388.89	0.659514	0.130755	5.04388	4.56196e-07	0.00603319	9695	ENSG00000134109	EDEM1	1037.82	1.0378	0.0788112	13.1682	1.33787e-39	1.82151e-35	2118	ENSG00000175832	ETV4	270.171	3.09748	0.204503	15.1464	8.00206e-52	1.08908e-47	10623	ENSG00000186141	POLR3C	635.812	-0.851405	0.0927738	-9.17721	4.42422e-20	6.07622e-16	6888	ENSG00000177156	TALDO1	3229.59	0.623874	0.0613813	10.1639	2.87295e-24	3.80234e-20	6152	ENSG00000114391	RPL24	13779.2	-0.932732
92370	ENSG00000155893	PXYLP1	1032.06	-0.306706	0.0608167	-5.04312	4.57999e-07	0.00605703	1288	ENSG00000197565	COL4A6	21732.2	1.14999	0.0874401	13.1517	1.66337e-39	2.26467e-35	4061	ENSG00000160932	LY6E	1472.93	2.38489	0.15746	15.146	8.05238e-52	1.09593e-47	10056	ENSG00000116120	FARSB	1104.27	-1.56265	0.17028	-9.17695	4.43484e-20	6.09081e-16	1175	ENSG00000042753	AP2S1	2152.35	0.739954	0.0728357	10.1592	3.01486e-24	3.99017e-20	64864	ENSG00000181827	RFX7	2790.34	1.00113
55086	ENSG00000147231	RADX	959.524	-0.703253	0.139486	-5.04175	4.61295e-07	0.00610063	4521	ENSG00000106268	NUDT1	566.927	-1.33971	0.101909	-13.1462	1.79021e-39	2.43737e-35	5287	ENSG00000133056	PIK3C2B	3116.66	-2.77563	0.183275	-15.1446	8.22072e-52	1.11884e-47	51573	ENSG00000006007	GDE1	1693.6	-0.538764	0.0587294	-9.17367	4.57172e-20	6.2788e-16	5693	ENSG00000100804	PSMB5	2501.24	0.685518	0.0675213	10.1526	3.22577e-24	4.26931e-20	8828	ENSG00000118257	NRP2	737.928	1.68933
114787	ENSG00000169258	GPRIN1	446.086	-1.01288	0.200933	-5.04089	4.63362e-07	0.00612796	57669	ENSG00000115109	EPB41L5	6109.07	0.696776	0.0530043	13.1457	1.80243e-39	2.45401e-35	93273	ENSG00000186007	LEMD1	340.622	2.84031	0.187584	15.1415	8.61805e-52	1.17292e-47	10093	ENSG00000241553	ARPC4	1702.32	-0.593572	0.0647475	-9.16749	4.84176e-20	6.64967e-16	5300	ENSG00000127445	PIN1	1863.52	0.781082	0.0769413	10.1517	3.25757e-24	4.3114e-20	6164	ENSG00000109475	RPL34	8745.48	-0.982568
7003	ENSG00000187079	TEAD1	5821.22	0.23818	0.0473136	5.03407	4.80176e-07	0.00635032	2342	ENSG00000257365	FNTB	637.52	-1.14523	0.0872274	-13.1293	2.2384e-39	3.04758e-35	1593	ENSG00000135929	CYP27A1	202.355	3.83128	0.2532	15.1314	1.00487e-51	1.36763e-47	5162	ENSG00000168291	PDHB	1572.88	-0.567683	0.0619462	-9.16413	4.99467e-20	6.85968e-16	4928	ENSG00000110713	NUP98	4328.91	-0.738779	0.0727785	-10.1511	3.27796e-24	4.33839e-20	5495	ENSG00000138032	PPM1B	1851.95	1.17692
8614	ENSG00000113739	STC2	794.427	0.761737	0.151437	5.03007	4.90308e-07	0.00648433	100131755	ENSG00000196440	ARMCX4	1223.8	1.12365	0.0855871	13.1287	2.25371e-39	3.06843e-35	19	ENSG00000165029	ABCA1	736.504	-2.80893	0.185694	-15.1266	1.08082e-51	1.471e-47	2491	ENSG00000102384	CENPI	296.265	-1.08603	0.118527	-9.16271	5.06112e-20	6.95094e-16	1345	ENSG00000164919	COX6C	1864.9	0.787261	0.0776241	10.142	3.59768e-24	4.76153e-20	8721	ENSG00000107223	EDF1	4497.19	-1.1141
5493	ENSG00000118898	PPL	99.5139	1.26318	0.251146	5.02968	4.91297e-07	0.0064974	9353	ENSG00000145147	SLIT2	11721.6	2.35279	0.17925	13.1257	2.34478e-39	3.19242e-35	29089	ENSG00000077152	UBE2T	1725.74	2.16663	0.143236	15.1263	1.087e-51	1.47941e-47	7704	ENSG00000109906	ZBTB16	676.119	1.25917	0.137493	9.1581	5.28207e-20	7.2544e-16	8204	ENSG00000180530	NRIP1	2581.12	-1.06848	0.105381	-10.1393	3.6986e-24	4.8951e-20	54715	ENSG00000078328	RBFOX1	260.819	3.56264
64093	ENSG00000198732	SMOC1	2434.78	-1.70406	0.338825	-5.02933	4.92195e-07	0.00650928	4201	ENSG00000124733	MEA1	1577.91	-1.19879	0.0913777	-13.1191	2.5595e-39	3.48476e-35	9326	ENSG00000273611	ZNHIT3	1822.9	1.99128	0.131701	15.1197	1.20109e-51	1.63468e-47	255758	ENSG00000213123	TCTEX1D2	478.063	-0.752319	0.0821517	-9.15769	5.30209e-20	7.28189e-16	8666	ENSG00000130811	EIF3G	3219.86	0.622752	0.0614603	10.1326	3.9599e-24	5.24093e-20	7083	ENSG00000167900	TK1	1104.26	-1.72713
55220	ENSG00000162873	KLHDC8A	820.442	-1.79833	0.35792	-5.02437	5.05076e-07	0.00667964	467	ENSG00000162772	ATF3	1401.98	1.50014	0.114378	13.1157	2.67822e-39	3.6464e-35	54587	ENSG00000162576	MXRA8	3173.11	1.98177	0.131109	15.1155	1.28013e-51	1.74226e-47	1345	ENSG00000164919	COX6C	1671.62	-0.504485	0.0551529	-9.14704	5.85167e-20	8.03669e-16	54596	ENSG00000240563	L1TD1	292.568	-1.53872	0.151926	-10.1281	4.14766e-24	5.48942e-20	127833	ENSG00000143858	SYT2	480.179	2.9066
9857	ENSG00000135837	CEP350	3387.66	0.339564	0.0676414	5.02006	5.16552e-07	0.0068314	3675	ENSG00000005884	ITGA3	946.277	1.84782	0.140987	13.1063	3.02912e-39	4.12415e-35	4716	ENSG00000140990	NDUFB10	2816.88	2.1331	0.141172	15.1099	1.39353e-51	1.8966e-47	5036	ENSG00000170515	PA2G4	3629.94	-0.717251	0.0785139	-9.13534	6.52022e-20	8.95487e-16	50854	ENSG00000204387	SNHG32	1057.48	0.83091	0.0820479	10.1271	4.18729e-24	5.54188e-20	6230	ENSG00000118181	RPS25	13415.6	-0.989921
51652	ENSG00000115561	CHMP3	1956.87	-0.350443	0.069826	-5.01881	5.19921e-07	0.00687596	390992	ENSG00000173673	HES3	71.9124	-3.32178	0.253532	-13.102	3.2065e-39	4.36565e-35	6683	ENSG00000021574	SPAST	1449.18	-2.16227	0.143108	-15.1094	1.40368e-51	1.9104e-47	10189	ENSG00000183684	ALYREF	1129.96	-0.632587	0.0692702	-9.13217	6.71401e-20	9.22103e-16	11215	ENSG00000023516	AKAP11	1579.69	-0.915263	0.0904035	-10.1242	4.31461e-24	5.71038e-20	1622	ENSG00000155368	DBI	2634.23	-1.08478
6256	ENSG00000186350	RXRA	1578.43	-0.425819	0.0848504	-5.01847	5.20844e-07	0.00688816	126298	ENSG00000167378	IRGQ	1464.93	0.866389	0.0661437	13.0986	3.35402e-39	4.5665e-35	56886	ENSG00000136731	UGGT1	2807.22	-3.33718	0.220931	-15.1051	1.49886e-51	2.03994e-47	4537	ENSG00000198840	ND3	21683.7	-1.02968	0.11281	-9.12752	7.00867e-20	9.62571e-16	5831	ENSG00000183010	PYCR1	1053.02	0.955999	0.094466	10.12	4.50249e-24	5.95904e-20	51222	ENSG00000165804	ZNF219	5387.46	-0.902098
5927	ENSG00000073614	KDM5A	3066.42	0.447113	0.0892301	5.01079	5.4208e-07	0.00716901	3417	ENSG00000138413	IDH1	6063.37	-1.08069	0.0825143	-13.097	3.42483e-39	4.6629e-35	25836	ENSG00000164190	NIPBL	3287.16	-2.65831	0.176082	-15.097	1.69491e-51	2.30677e-47	51382	ENSG00000100554	ATP6V1D	1628.07	-0.68577	0.0751833	-9.1213	7.42259e-20	1.01942e-15	387856	ENSG00000177875	CCDC184	343.77	1.36599	0.135024	10.1167	4.65921e-24	6.16646e-20	2909	ENSG00000160007	ARHGAP35	6788.8	0.897287
160777	ENSG00000183273	CCDC60	43.009	1.81012	0.361547	5.00659	5.54018e-07	0.00732689	9487	ENSG00000108474	PIGL	629.185	1.28323	0.0979801	13.0968	3.43267e-39	4.67359e-35	4357	ENSG00000128309	MPST	3525.24	2.04091	0.135263	15.0885	1.9282e-51	2.62428e-47	4854	ENSG00000074181	NOTCH3	10142.5	1.13924	0.124922	9.11956	7.5432e-20	1.03598e-15	3856	ENSG00000170421	KRT8	3704.52	-0.921643	0.0912508	-10.1001	5.51843e-24	7.30365e-20	29089	ENSG00000077152	UBE2T	1208.52	-1.42173
2534	ENSG00000010810	FYN	2929.84	-0.394248	0.0788071	-5.0027	5.65332e-07	0.00747652	375033	ENSG00000187800	PEAR1	194.934	2.9356	0.224151	13.0965	3.44608e-39	4.69184e-35	3398	ENSG00000115738	ID2	2843.47	2.36377	0.156745	15.0803	2.18114e-51	2.96853e-47	11044	ENSG00000112941	TENT4A	1921.6	0.736515	0.0807984	9.11546	7.83361e-20	1.07587e-15	7057	ENSG00000137801	THBS1	1231.82	1.34458	0.133142	10.0988	5.59012e-24	7.39852e-20	55512	ENSG00000103056	SMPD3	484.455	2.51186
23598	ENSG00000100105	PATZ1	2532.48	-0.234959	0.0469977	-4.99937	5.75179e-07	0.00760674	4124	ENSG00000112893	MAN2A1	1465.43	1.23577	0.0944163	13.0885	3.82857e-39	5.2126e-35	219927	ENSG00000197345	MRPL21	1246.55	2.16946	0.143882	15.0781	2.25743e-51	3.07236e-47	10651	ENSG00000128654	MTX2	734.936	-0.905466	0.0994091	-9.10848	8.35471e-20	1.14744e-15	3996	ENSG00000131899	LLGL1	6392.81	0.585302	0.0579585	10.0986	5.602e-24	7.41425e-20	1759	ENSG00000106976	DNM1	1725.99	2.05227
1917	ENSG00000101210	EEF1A2	149.968	0.920291	0.184175	4.99681	5.82855e-07	0.00770826	2874	ENSG00000132522	GPS2	994.19	-1.02649	0.0784503	-13.0846	4.0348e-39	5.49339e-35	728116	ENSG00000273274	ZBTB8B	350.122	-3.10819	0.206167	-15.0761	2.32738e-51	3.16756e-47	112495	ENSG00000155115	GTF3C6	597.03	-0.891099	0.0978435	-9.10739	8.43889e-20	1.159e-15	3481	ENSG00000167244	IGF2	633.793	-1.15758	0.114644	-10.0971	5.68717e-24	7.52697e-20	6207	ENSG00000110700	RPS13	9721.94	-0.867256
79672	ENSG00000141560	FN3KRP	794.725	-0.354238	0.0709626	-4.9919	5.97877e-07	0.00790692	56647	ENSG00000107949	BCCIP	2478.98	-0.841906	0.0643555	-13.0821	4.1662e-39	5.67229e-35	27335	ENSG00000178982	EIF3K	5388.26	2.10663	0.139734	15.076	2.3301e-51	3.17126e-47	6307	ENSG00000052802	MSMO1	12565.6	1.00542	0.110407	9.1065	8.50831e-20	1.16853e-15	5502	ENSG00000135447	PPP1R1A	564.563	1.14972	0.113876	10.0962	5.74191e-24	7.59942e-20	89853	ENSG00000196814	MVB12B	1843.11	1.16076
7867	ENSG00000114738	MAPKAPK3	1908.59	-0.564817	0.113154	-4.99158	5.98889e-07	0.0079203	1822	ENSG00000111676	ATN1	6180.98	0.946966	0.0724055	13.0787	4.36099e-39	5.93748e-35	51329	ENSG00000182196	ARL6IP4	4454.34	2.10755	0.139807	15.0747	2.37472e-51	3.23199e-47	4015	ENSG00000113083	LOX	1572	1.75905	0.193333	9.09856	9.15389e-20	1.2572e-15	1995	ENSG00000196361	ELAVL3	623.904	1.17209	0.116132	10.0927	5.95062e-24	7.87565e-20	9741	ENSG00000068697	LAPTM4A	2814.74	-1.08428
3482	ENSG00000197081	IGF2R	6557.39	0.280179	0.0561553	4.98936	6.05795e-07	0.00801164	3998	ENSG00000074695	LMAN1	6408	1.61748	0.123704	13.0754	4.5505e-39	6.1955e-35	51100	ENSG00000097033	SH3GLB1	1665.19	-1.87553	0.124481	-15.0668	2.67641e-51	3.64259e-47	51333	ENSG00000179965	ZNF771	214.859	-1.38465	0.152351	-9.08855	1.00365e-19	1.37842e-15	6415	ENSG00000178980	SELENOW	2592.47	0.742014	0.0735422	10.0896	6.13922e-24	8.12526e-20	27335	ENSG00000178982	EIF3K	3228.01	-1.04111
56660	ENSG00000184261	KCNK12	269.963	-0.820517	0.164481	-4.98853	6.08391e-07	0.00804598	5563	ENSG00000162409	PRKAA2	868.783	1.00774	0.0770779	13.0743	4.61915e-39	6.28897e-35	51020	ENSG00000111906	HDDC2	1631.74	2.22894	0.147959	15.0646	2.76965e-51	3.7695e-47	57801	ENSG00000188290	HES4	4107.1	1.04334	0.11482	9.08675	1.02042e-19	1.40144e-15	10327	ENSG00000117448	AKR1A1	2966.15	0.76836	0.0762123	10.0818	6.64701e-24	8.79731e-20	389	ENSG00000155366	RHOC	1660.44	-1.31399
5226	ENSG00000142657	PGD	7587.97	-0.168969	0.0338798	-4.9873	6.12287e-07	0.00809749	84679	ENSG00000065923	SLC9A7	1060.73	1.18726	0.0908488	13.0685	4.98071e-39	6.78124e-35	23612	ENSG00000174307	PHLDA3	1158.62	2.10308	0.139619	15.063	2.83526e-51	3.85879e-47	5700	ENSG00000100764	PSMC1	2836.12	-0.509739	0.0561216	-9.08275	1.05868e-19	1.45399e-15	334	ENSG00000084234	APLP2	10250.2	-0.495043	0.0491351	-10.0751	7.1172e-24	9.41961e-20	196528	ENSG00000189079	ARID2	2965.45	1.1226
10555	ENSG00000169692	AGPAT2	173.79	0.656893	0.131731	4.98663	6.14424e-07	0.00812576	6711	ENSG00000115306	SPTBN1	5838.9	0.725165	0.0555358	13.0576	5.75055e-39	7.82937e-35	1512	ENSG00000103811	CTSH	482.828	2.81172	0.186768	15.0546	3.2202e-51	4.38269e-47	10190	ENSG00000115514	TXNDC9	438.255	-0.772778	0.085097	-9.08114	1.07446e-19	1.47566e-15	9859	ENSG00000143702	CEP170	2981.95	-0.722638	0.0717702	-10.0688	7.59163e-24	1.00475e-19	27439	ENSG00000183307	TMEM121B	875.715	1.67812
10657	ENSG00000121774	KHDRBS1	10144.2	-0.166691	0.0334323	-4.98592	6.16666e-07	0.00815541	9737	ENSG00000198932	GPRASP1	545.441	1.16718	0.0894045	13.0551	5.94312e-39	8.09156e-35	4259	ENSG00000143198	MGST3	2971.62	2.13839	0.142059	15.0528	3.30863e-51	4.50304e-47	6431	ENSG00000124193	SRSF6	6446.73	-0.796555	0.0877177	-9.0809	1.07683e-19	1.47892e-15	6182	ENSG00000262814	MRPL12	1679.85	0.896007	0.0890021	10.0673	7.70987e-24	1.0204e-19	2079	ENSG00000100632	ERH	4736.17	-0.980654
167127	ENSG00000168671	UGT3A2	92.0191	0.902865	0.181146	4.98419	6.22221e-07	0.00822887	5689	ENSG00000008018	PSMB1	3377.05	-0.84897	0.0650515	-13.0507	6.2926e-39	8.56737e-35	4035	ENSG00000123384	LRP1	6306.72	-2.96462	0.197136	-15.0385	4.1084e-51	5.59153e-47	388389	ENSG00000167131	CCDC103	118.41	-2.04599	0.225333	-9.07982	1.0875e-19	1.49357e-15	23036	ENSG00000188994	ZNF292	2738.67	-0.824302	0.0819152	-10.0629	8.06074e-24	1.06684e-19	57161	ENSG00000139946	PELI2	1448.62	1.39699
8503	ENSG00000117461	PIK3R3	4060.98	-0.370642	0.0744144	-4.98078	6.33273e-07	0.00837504	7035	ENSG00000003436	TFPI	571.209	2.52088	0.193171	13.05	6.35566e-39	8.65323e-35	539	ENSG00000241837	ATP5PO	7764.23	2.09171	0.139107	15.0367	4.22284e-51	5.74729e-47	1964	ENSG00000173674	EIF1AX	3204.95	-0.626537	0.0690304	-9.07625	1.12384e-19	1.54348e-15	58515	ENSG00000113811	SELENOK	865.309	0.989432	0.0983749	10.0578	8.48995e-24	1.12364e-19	729956	ENSG00000187902	SHISA7	370.484	2.67606
55885	ENSG00000048540	LMO3	459.884	-0.616733	0.123824	-4.98071	6.33526e-07	0.00837838	5154	ENSG00000197461	PDGFA	452.421	2.29711	0.17605	13.048	6.52327e-39	8.88143e-35	56977	ENSG00000173320	STOX2	2408.85	-3.13055	0.208197	-15.0365	4.23478e-51	5.76353e-47	7965	ENSG00000106305	AIMP2	250.574	-1.24723	0.137441	-9.07467	1.14023e-19	1.56599e-15	6711	ENSG00000115306	SPTBN1	4265.51	-0.577513	0.0574597	-10.0508	9.11604e-24	1.20651e-19	55728	ENSG00000078177	N4BP2	2156.47	1.35119
54715	ENSG00000078328	RBFOX1	140.239	1.78511	0.358463	4.9799	6.36185e-07	0.00841354	148523	ENSG00000159208	CIART	296.042	-2.00846	0.153995	-13.0423	7.02594e-39	9.56582e-35	2890	ENSG00000155511	GRIA1	791.809	-2.10776	0.140251	-15.0286	4.7727e-51	6.49565e-47	5701	ENSG00000161057	PSMC2	1475.85	-0.728603	0.0803006	-9.07344	1.1532e-19	1.5838e-15	10975	ENSG00000127540	UQCR11	1533.11	0.864269	0.0860066	10.0489	9.29258e-24	1.22987e-19	55704	ENSG00000115355	CCDC88A	5126.41	1.5663
5888	ENSG00000051180	RAD51	606.918	-0.427012	0.0857557	-4.9794	6.37831e-07	0.00843532	85465	ENSG00000138018	SELENOI	1653.35	1.05745	0.0810869	13.041	7.15557e-39	9.74231e-35	25911	ENSG00000166171	DPCD	1276.8	2.44549	0.162728	15.0281	4.80564e-51	6.54047e-47	9945	ENSG00000131459	GFPT2	502.796	0.848132	0.0935055	9.0704	1.18585e-19	1.62865e-15	128240	ENSG00000163382	NAXE	1413.46	0.840167	0.0836309	10.0461	9.55355e-24	1.26441e-19	6231	ENSG00000197728	RPS26	4658.37	-0.998879
102724428	ENSG00000275993	SIK1B	264.611	0.668069	0.134221	4.97738	6.44516e-07	0.00852372	54982	ENSG00000128973	CLN6	489.755	-1.69147	0.129707	-13.0408	7.17364e-39	9.76691e-35	57144	ENSG00000101349	PAK5	240.729	-3.30171	0.219786	-15.0224	5.23918e-51	7.13053e-47	56895	ENSG00000026652	AGPAT4	2199.13	0.572349	0.0631156	9.06828	1.20912e-19	1.6606e-15	23542	ENSG00000008735	MAPK8IP2	811.419	0.982395	0.0978343	10.0414	1.00224e-23	1.32647e-19	401548	ENSG00000148158	SNX30	1769.77	1.17605
90288	ENSG00000172771	EFCAB12	82.8408	-1.09831	0.220741	-4.97556	6.50604e-07	0.00860424	85014	ENSG00000244187	TMEM141	532.723	-1.20287	0.0923979	-13.0184	9.62063e-39	1.30985e-34	285148	ENSG00000134330	IAH1	776.384	2.57385	0.171383	15.0182	5.5824e-51	7.59765e-47	5478	ENSG00000196262	PPIA	14225	-0.585943	0.0646342	-9.06554	1.23992e-19	1.70291e-15	1400	ENSG00000072832	CRMP1	7868.2	0.657817	0.065595	10.0285	1.14269e-23	1.51236e-19	50863	ENSG00000182667	NTM	388.329	2.84362
9107	ENSG00000139505	MTMR6	1011.76	0.326955	0.0657656	4.97152	6.64283e-07	0.00878515	9817	ENSG00000079999	KEAP1	1381.7	-1.11743	0.08585	-13.016	9.91925e-39	1.35051e-34	29997	ENSG00000105373	NOP53	13375.9	1.96345	0.130779	15.0136	5.9844e-51	8.14477e-47	11137	ENSG00000136045	PWP1	1224.19	-0.984983	0.108662	-9.06463	1.25027e-19	1.71712e-15	29997	ENSG00000105373	NOP53	5972.41	0.670653	0.0669901	10.0112	1.36069e-23	1.80088e-19	90480	ENSG00000179271	GADD45GIP1	1270.08	-1.34316
9044	ENSG00000095564	BTAF1	5937.12	0.229507	0.0461796	4.96988	6.69958e-07	0.00886019	222865	ENSG00000166448	TMEM130	304.203	1.90969	0.146773	13.0112	1.05731e-38	1.43952e-34	9859	ENSG00000143702	CEP170	4319.24	-2.6996	0.179837	-15.0114	6.1862e-51	8.41942e-47	1431	ENSG00000062485	CS	8268.44	0.439694	0.0485461	9.05724	1.33788e-19	1.83744e-15	10101	ENSG00000095906	NUBP2	1272.46	0.804652	0.080383	10.0102	1.37432e-23	1.81891e-19	8715	ENSG00000101746	NOL4	279.899	3.27718
421	ENSG00000099889	ARVCF	1301.13	-0.284236	0.0571925	-4.96981	6.70176e-07	0.00886308	51081	ENSG00000125445	MRPS7	1850.86	-0.963141	0.0740494	-13.0067	1.12023e-38	1.5252e-34	6834	ENSG00000148290	SURF1	1161.64	2.26265	0.150755	15.0088	6.43319e-51	8.75557e-47	51534	ENSG00000009844	VTA1	2542.19	-0.592811	0.0655103	-9.04914	1.44105e-19	1.97914e-15	23527	ENSG00000114331	ACAP2	1228.66	-0.901878	0.0901111	-10.0085	1.39829e-23	1.85064e-19	83443	ENSG00000169976	SF3B5	2057.88	-1.2046
7879	ENSG00000075785	RAB7A	3426.21	0.325827	0.065598	4.96703	6.79863e-07	0.00899119	11316	ENSG00000105669	COPE	2302.29	-1.00585	0.0773767	-12.9994	1.23325e-38	1.67907e-34	4709	ENSG00000119013	NDUFB3	1642.57	2.12758	0.141777	15.0065	6.65792e-51	9.06143e-47	9134	ENSG00000175305	CCNE2	94.4614	-2.32315	0.256832	-9.04538	1.4914e-19	2.04829e-15	258	ENSG00000178522	AMBN	68.5784	5.03288	0.503164	10.0025	1.48634e-23	1.96717e-19	6156	ENSG00000156482	RPL30	13061.1	-0.998218
140685	ENSG00000130584	ZBTB46	718.163	-0.407302	0.0820555	-4.96374	6.91486e-07	0.00914491	29923	ENSG00000135245	HILPDA	636.849	-1.08433	0.0835641	-12.976	1.67347e-38	2.27844e-34	51351	ENSG00000152926	ZNF117	1718.39	-2.63512	0.175625	-15.0043	6.88418e-51	9.36937e-47	85442	ENSG00000171798	KNDC1	892.9	1.09144	0.120719	9.04116	1.5502e-19	2.12904e-15	57418	ENSG00000065268	WDR18	1457.15	0.963506	0.0963386	10.0013	1.50484e-23	1.99166e-19	488	ENSG00000174437	ATP2A2	8031.63	0.818037
3014	ENSG00000188486	H2AX	8427.21	-0.253251	0.0511195	-4.95409	7.26697e-07	0.00961056	5692	ENSG00000159377	PSMB4	4403.95	-0.89448	0.0689394	-12.9749	1.69868e-38	2.31275e-34	57553	ENSG00000243156	MICAL3	1009.43	-2.73166	0.182219	-14.9911	8.39865e-51	1.14306e-46	1009	ENSG00000140937	CDH11	3000.47	0.934089	0.103376	9.03586	1.62712e-19	2.23468e-15	1280	ENSG00000139219	COL2A1	8763.05	-0.733992	0.0734188	-9.99733	1.56566e-23	2.07214e-19	10299	ENSG00000145495	MARCHF6	8398.23	1.22331
7184	ENSG00000166598	HSP90B1	19780.9	0.387246	0.0781806	4.95323	7.29917e-07	0.00965315	1657	ENSG00000172869	DMXL1	1208.26	1.27477	0.0982875	12.9698	1.81436e-38	2.47025e-34	51642	ENSG00000175581	MRPL48	1154.85	2.20664	0.147203	14.9905	8.47766e-51	1.15381e-46	55504	ENSG00000127863	TNFRSF19	1547.27	-0.50105	0.0554581	-9.03474	1.64388e-19	2.2577e-15	1956	ENSG00000146648	EGFR	573.026	-1.261	0.12622	-9.99054	1.67673e-23	2.21915e-19	22822	ENSG00000139289	PHLDA1	578.902	1.89392
4685	ENSG00000154654	NCAM2	106.431	1.26695	0.256219	4.94479	7.62267e-07	0.010081	7284	ENSG00000178952	TUFM	4355.13	-1.01821	0.0785184	-12.9678	1.86193e-38	2.53502e-34	64960	ENSG00000116898	MRPS15	2093.05	2.11036	0.140785	14.99	8.53677e-51	1.16185e-46	54913	ENSG00000178718	RPP25	200.888	-1.32752	0.146938	-9.03459	1.64622e-19	2.26092e-15	147179	ENSG00000171475	WIPF2	1547.74	-0.733868	0.0735061	-9.98377	1.79505e-23	2.37575e-19	57819	ENSG00000204392	LSM2	1438.78	-1.24308
80237	ENSG00000128886	ELL3	45.9949	1.28693	0.260288	4.94427	7.6429e-07	0.0101077	10381	ENSG00000258947	TUBB3	7754.94	-1.99813	0.154086	-12.9676	1.8674e-38	2.54246e-34	79695	ENSG00000119514	GALNT12	732.472	2.25968	0.15086	14.9787	1.0121e-50	1.37747e-46	162427	ENSG00000141699	RETREG3	1916.76	0.682315	0.0755547	9.03074	1.70509e-19	2.34178e-15	124446	ENSG00000149932	TMEM219	1370.36	0.82639	0.0827744	9.98364	1.79743e-23	2.37889e-19	51366	ENSG00000104517	UBR5	5990.15	0.921512
55764	ENSG00000163913	IFT122	1227.6	-0.428962	0.0868564	-4.93875	7.86267e-07	0.0103984	51177	ENSG00000023902	PLEKHO1	1752.98	-1.14686	0.0885214	-12.9558	2.17894e-38	2.96663e-34	137970	ENSG00000156687	UNC5D	311.785	-3.00928	0.201002	-14.9714	1.12927e-50	1.53694e-46	22838	ENSG00000146083	RNF44	3351.3	0.795233	0.0881032	9.02615	1.77818e-19	2.44215e-15	5054	ENSG00000106366	SERPINE1	189.239	-2.05686	0.206116	-9.97913	1.88109e-23	2.48962e-19	3358	ENSG00000147246	HTR2C	254.15	-3.54817
1278	ENSG00000164692	COL1A2	2137.67	0.748949	0.151727	4.93616	7.96751e-07	0.010537	25828	ENSG00000100348	TXN2	1673.28	-0.837553	0.0646779	-12.9496	2.36172e-38	3.21548e-34	9590	ENSG00000131016	AKAP12	4074.11	-2.81806	0.188355	-14.9614	1.31219e-50	1.78589e-46	6515	ENSG00000059804	SLC2A3	6022.51	1.42434	0.157808	9.02576	1.78448e-19	2.45081e-15	9612	ENSG00000196498	NCOR2	2899.39	-0.63864	0.0640028	-9.97832	1.89651e-23	2.51003e-19	51522	ENSG00000111843	TMEM14C	2061.13	-1.15764
23596	ENSG00000054277	OPN3	583.976	-0.39073	0.0792618	-4.92961	8.23928e-07	0.0108965	5980	ENSG00000009413	REV3L	2892.59	1.74851	0.135066	12.9456	2.48802e-38	3.38744e-34	124842	ENSG00000181291	TMEM132E	284.439	-2.98732	0.199705	-14.9586	1.36777e-50	1.86153e-46	51649	ENSG00000181610	MRPS23	935.506	-0.624223	0.069185	-9.02251	1.83823e-19	2.52463e-15	27145	ENSG00000118407	FILIP1	645.848	-1.12229	0.112554	-9.97112	2.03923e-23	2.69892e-19	6194	ENSG00000137154	RPS6	34643.5	-0.876345
56099	ENSG00000254122	PCDHGB7	1168.63	-0.381676	0.0774499	-4.92804	8.306e-07	0.0109847	55589	ENSG00000138756	BMP2K	1084.08	1.05816	0.081762	12.9419	2.6111e-38	3.55501e-34	23135	ENSG00000132510	KDM6B	2132.32	-2.95328	0.197442	-14.9577	1.38735e-50	1.88819e-46	80817	ENSG00000164118	CEP44	1078.95	1.21032	0.134146	9.02244	1.8395e-19	2.52637e-15	51274	ENSG00000109787	KLF3	1520.13	-0.759619	0.0762167	-9.96657	2.13477e-23	2.82536e-19	117166	ENSG00000127578	WFIKKN1	776.404	-1.57959
6948	ENSG00000185339	TCN2	408.026	-0.481677	0.0977655	-4.92686	8.35626e-07	0.0110512	123920	ENSG00000140931	CMTM3	2011.99	-0.731457	0.0565251	-12.9404	2.66223e-38	3.62463e-34	9448	ENSG00000071054	MAP4K4	7879.29	-2.32614	0.155553	-14.954	1.46603e-50	1.99526e-46	55082	ENSG00000134884	ARGLU1	17350.3	0.483833	0.0536446	9.01923	1.89417e-19	2.60146e-15	1910	ENSG00000136160	EDNRB	1269.18	0.770896	0.0773557	9.9656	2.15576e-23	2.85315e-19	5530	ENSG00000138814	PPP3CA	1783.01	1.29754
55902	ENSG00000131069	ACSS2	1435.91	-0.29407	0.059705	-4.92538	8.41973e-07	0.0111351	128553	ENSG00000182463	TSHZ2	1120.95	1.66199	0.128436	12.9402	2.66909e-38	3.63397e-34	23015	ENSG00000175265	GOLGA8A	1745.64	-2.18286	0.145998	-14.9513	1.52777e-50	2.07929e-46	79896	ENSG00000185875	THNSL1	399.077	-0.935445	0.104001	-8.99457	2.37162e-19	3.25718e-15	4081	ENSG00000180660	MAB21L1	72.4929	3.98551	0.400438	9.95287	2.45003e-23	3.24261e-19	114793	ENSG00000157827	FMNL2	3365.22	1.07685
51599	ENSG00000105699	LSR	820.274	-0.357213	0.0725736	-4.92208	8.56307e-07	0.0113247	158471	ENSG00000106772	PRUNE2	795.689	1.2162	0.0940114	12.9368	2.79065e-38	3.79947e-34	401466	ENSG00000176731	RBIS	2125.74	2.13912	0.143096	14.9489	1.58436e-50	2.15631e-46	10574	ENSG00000135624	CCT7	7137.81	-0.361404	0.0401846	-8.9936	2.39271e-19	3.28615e-15	83443	ENSG00000169976	SF3B5	2026.92	0.734594	0.0738517	9.94688	2.60226e-23	3.44409e-19	288	ENSG00000151150	ANK3	2743.4	1.1567
283431	ENSG00000139354	GAS2L3	1236.96	0.472863	0.096122	4.9194	8.68085e-07	0.0114804	79017	ENSG00000006625	GGCT	1266.02	-0.793351	0.061472	-12.9059	4.1701e-38	5.67759e-34	2199	ENSG00000163520	FBLN2	687.984	2.54656	0.170476	14.938	1.86555e-50	2.53902e-46	8503	ENSG00000117461	PIK3R3	4412.6	-0.91206	0.10145	-8.99029	2.46587e-19	3.38663e-15	140823	ENSG00000125995	ROMO1	1522.95	0.978913	0.0984535	9.94289	2.70851e-23	3.58471e-19	10856	ENSG00000183207	RUVBL2	2743.21	-1.06379
6136	ENSG00000197958	RPL12	15656.4	-0.252143	0.0512626	-4.91864	8.71455e-07	0.011525	170261	ENSG00000174460	ZCCHC12	759.015	1.32193	0.102454	12.9026	4.35176e-38	5.92492e-34	1365	ENSG00000165215	CLDN3	153.197	4.94689	0.331259	14.9336	1.99227e-50	2.71148e-46	4707	ENSG00000183648	NDUFB1	675.8	-0.755531	0.0840716	-8.98676	2.54629e-19	3.49708e-15	64759	ENSG00000136205	TNS3	1573.66	-0.731232	0.0735972	-9.93559	2.91435e-23	3.85715e-19	348262	ENSG00000225663	MCRIP1	2992.7	-1.11613
2556	ENSG00000011677	GABRA3	206.14	-0.571181	0.11619	-4.91592	8.83654e-07	0.0116863	9749	ENSG00000112419	PHACTR2	972.193	1.86509	0.144581	12.9	4.50131e-38	6.12854e-34	3487	ENSG00000141753	IGFBP4	2248.25	1.85924	0.12452	14.9313	2.06357e-50	2.80852e-46	80279	ENSG00000108465	CDK5RAP3	3476.39	0.656949	0.073113	8.9854	2.578e-19	3.54063e-15	1340	ENSG00000126267	COX6B1	2618.22	0.618576	0.0622805	9.93209	3.01854e-23	3.99504e-19	51081	ENSG00000125445	MRPS7	1823.97	-1.2219
29068	ENSG00000196323	ZBTB44	1709.88	0.365869	0.0744277	4.91576	8.84379e-07	0.0116959	8085	ENSG00000167548	KMT2D	4529.44	1.3936	0.108042	12.8986	4.58286e-38	6.23957e-34	1891	ENSG00000104823	ECH1	2636.96	2.07712	0.139144	14.9278	2.17181e-50	2.95584e-46	4582	ENSG00000185499	MUC1	191.677	1.46996	0.163848	8.97147	2.92579e-19	4.01828e-15	1207	ENSG00000074201	CLNS1A	3778.11	0.603808	0.0607946	9.93194	3.02327e-23	4.0013e-19	23527	ENSG00000114331	ACAP2	1344.1	1.25083
64429	ENSG00000023041	ZDHHC6	949.81	-0.347302	0.0706721	-4.91427	8.91132e-07	0.0117852	5464	ENSG00000180817	PPA1	2385.05	-1.24073	0.0962471	-12.8911	5.05287e-38	6.87948e-34	23705	ENSG00000182985	CADM1	6263.22	-1.87855	0.125872	-14.9243	2.29126e-50	3.1184e-46	22985	ENSG00000100813	ACIN1	5847.7	-0.340639	0.0379903	-8.96649	3.06126e-19	4.20433e-15	254048	ENSG00000157741	UBN2	1364.9	-1.27313	0.12819	-9.9316	3.03361e-23	4.01499e-19	7857	ENSG00000171951	SCG2	386.748	3.03294
4176	ENSG00000166508	MCM7	9520.82	-0.38451	0.0782531	-4.91367	8.93865e-07	0.0118214	5303	ENSG00000102309	PIN4	1448.7	-0.880955	0.0683442	-12.89	5.1258e-38	6.97878e-34	7516	ENSG00000196584	XRCC2	1009.66	-2.8484	0.190882	-14.9223	2.35956e-50	3.21136e-46	11129	ENSG00000104859	CLASRP	1190.67	0.560056	0.0624667	8.96567	3.0839e-19	4.23543e-15	23137	ENSG00000198887	SMC5	1540.02	-0.928691	0.0935617	-9.92597	3.20954e-23	4.24783e-19	10204	ENSG00000102898	NUTF2	4233.5	-1.01087
23255	ENSG00000168502	MTCL1	607.937	0.420654	0.0856261	4.91269	8.98361e-07	0.0118808	5708	ENSG00000175166	PSMD2	6799.32	-0.970062	0.0752712	-12.8876	5.28948e-38	7.20163e-34	85014	ENSG00000244187	TMEM141	793.016	2.5095	0.168223	14.9177	2.52902e-50	3.44199e-46	124923	ENSG00000167524	RSKR	502.882	1.20831	0.134813	8.96286	3.16372e-19	4.34505e-15	8636	ENSG00000176101	SSNA1	799.153	0.924413	0.093144	9.92456	3.25536e-23	4.30847e-19	285704	ENSG00000174136	RGMB	1804.89	1.2181
9213	ENSG00000143324	XPR1	6774.36	0.330923	0.0673996	4.90987	9.11382e-07	0.012053	79827	ENSG00000166250	CLMP	250.939	2.609	0.202565	12.8798	5.84705e-38	7.96076e-34	255967	ENSG00000152520	PAN3	1014.11	-2.23492	0.149824	-14.917	2.55623e-50	3.47903e-46	677	ENSG00000185650	ZFP36L1	11666.5	1.0398	0.116015	8.96263	3.17021e-19	4.35397e-15	414919	ENSG00000213563	C8orf82	662.625	1.02569	0.103386	9.92097	3.37447e-23	4.46612e-19	5069	ENSG00000182752	PAPPA	627.931	1.90313
10758	ENSG00000056972	TRAF3IP2	86.6701	0.968606	0.197288	4.9096	9.12622e-07	0.0120694	5456	ENSG00000196767	POU3F4	286.704	-2.04379	0.158709	-12.8776	6.01951e-38	8.19557e-34	57614	ENSG00000134444	RELCH	663.636	-2.18753	0.146685	-14.9131	2.7079e-50	3.68546e-46	5831	ENSG00000183010	PYCR1	791.489	-0.867141	0.0967909	-8.9589	3.27924e-19	4.50371e-15	1282	ENSG00000187498	COL4A1	3898.36	-0.630333	0.0635519	-9.91839	3.4629e-23	4.58315e-19	2547	ENSG00000196419	XRCC6	15504.5	-0.989016
51478	ENSG00000132196	HSD17B7	433.265	-0.404395	0.0823692	-4.90954	9.12882e-07	0.0120729	25813	ENSG00000100347	SAMM50	1703.12	-0.724809	0.0562859	-12.8773	6.04395e-38	8.22884e-34	318	ENSG00000164978	NUDT2	718.364	2.40937	0.161598	14.9097	2.8512e-50	3.88048e-46	23258	ENSG00000184014	DENND5A	5494.43	0.450148	0.050296	8.94997	3.55594e-19	4.88373e-15	83707	ENSG00000149743	TRPT1	455.435	1.25026	0.126086	9.91592	3.54965e-23	4.69796e-19	113201	ENSG00000166734	CASC4	2648.45	1.04268
1849	ENSG00000164086	DUSP7	370.993	-0.662349	0.134943	-4.90835	9.18447e-07	0.0121465	5936	ENSG00000173933	RBM4	3451.1	-0.949184	0.0737349	-12.8729	6.39339e-38	8.70459e-34	6191	ENSG00000198034	RPS4X	79162.1	2.05972	0.138171	14.907	2.9657e-50	4.03631e-46	284297	ENSG00000179954	SSC5D	143.935	1.78192	0.199114	8.94926	3.57865e-19	4.91492e-15	10810	ENSG00000132970	WASF3	5294.99	-0.57222	0.0577369	-9.91082	3.73558e-23	4.94404e-19	5352	ENSG00000152952	PLOD2	815.568	-1.66719
2899	ENSG00000163873	GRIK3	111.13	-1.60588	0.327241	-4.90733	9.23248e-07	0.01221	28956	ENSG00000116586	LAMTOR2	758.299	-1.15862	0.0900346	-12.8686	6.7602e-38	9.20401e-34	9497	ENSG00000033867	SLC4A7	1456.3	-2.58296	0.173281	-14.9062	3.00478e-50	4.0895e-46	665	ENSG00000104765	BNIP3L	13976.7	0.769017	0.085936	8.94871	3.59647e-19	4.9394e-15	51592	ENSG00000197323	TRIM33	2708.25	-0.867304	0.0876212	-9.89834	4.23229e-23	5.60143e-19	254065	ENSG00000165288	BRWD3	1719.36	1.36126
5427	ENSG00000100479	POLE2	485.942	-0.481047	0.0980875	-4.90426	9.37804e-07	0.0124025	5833	ENSG00000185813	PCYT2	753.365	-1.57729	0.122574	-12.868	6.8155e-38	9.27931e-34	51050	ENSG00000137558	PI15	1584.11	-6.20849	0.41672	-14.8985	3.37231e-50	4.58971e-46	22929	ENSG00000086475	SEPHS1	3177.7	-0.412983	0.0461535	-8.94804	3.61835e-19	4.96944e-15	9656	ENSG00000137337	MDC1	3664.6	-0.59277	0.0598942	-9.89696	4.29126e-23	5.67948e-19	10075	ENSG00000086758	HUWE1	14277.5	0.975663
54504	ENSG00000106066	CPVL	1142.55	-0.325448	0.0663972	-4.90152	9.50973e-07	0.0125766	9728	ENSG00000138593	SECISBP2L	2183.35	1.03102	0.0802237	12.8518	8.40817e-38	1.14477e-33	6231	ENSG00000197728	RPS26	8214.52	2.17447	0.145957	14.898	3.39529e-50	4.62099e-46	9774	ENSG00000029363	BCLAF1	7028.33	-1.05416	0.117843	-8.94551	3.70231e-19	5.08475e-15	5018	ENSG00000155463	OXA1L	2614.6	0.642996	0.0650364	9.88671	4.75393e-23	6.29183e-19	7158	ENSG00000067369	TP53BP1	7294.03	0.852024
60558	ENSG00000151806	GUF1	1459.23	0.292236	0.0596257	4.90117	9.52657e-07	0.0125989	4715	ENSG00000147684	NDUFB9	1929.41	-1.03433	0.0804994	-12.8489	8.72266e-38	1.18759e-33	11170	ENSG00000168309	FAM107A	237.803	2.99619	0.201186	14.8926	3.68135e-50	5.01031e-46	25800	ENSG00000141424	SLC39A6	5870.51	-0.428038	0.0478754	-8.94066	3.86865e-19	5.31321e-15	23007	ENSG00000114805	PLCH1	3509.93	-0.651797	0.0659269	-9.88667	4.75599e-23	6.29455e-19	157285	ENSG00000275342	PRAG1	1131.81	1.3999
3371	ENSG00000041982	TNC	870.55	0.756433	0.154399	4.8992	9.62287e-07	0.0127262	253769	ENSG00000184465	WDR27	1863.41	1.16252	0.0905674	12.836	1.03099e-37	1.4037e-33	51477	ENSG00000105655	ISYNA1	8878.36	1.89843	0.127487	14.8912	3.75939e-50	5.11653e-46	91433	ENSG00000166965	RCCD1	386.522	1.26073	0.14102	8.94013	3.88724e-19	5.33874e-15	51035	ENSG00000162191	UBXN1	2189.35	0.65188	0.0659554	9.88366	4.90102e-23	6.4865e-19	7936	ENSG00000204356	NELFE	2360.76	-1.04733
60559	ENSG00000129128	SPCS3	3163.78	0.243083	0.0496862	4.89236	9.96348e-07	0.0131767	23158	ENSG00000109436	TBC1D9	2855.37	1.08385	0.0844596	12.8327	1.07533e-37	1.46406e-33	122622	ENSG00000185100	ADSS1	643.616	2.48793	0.167122	14.8869	4.00958e-50	5.45704e-46	8974	ENSG00000072682	P4HA2	1077.44	2.04127	0.228453	8.9352	4.06441e-19	5.58206e-15	689	ENSG00000145741	BTF3	9020.33	0.504077	0.0510281	9.87841	5.16434e-23	6.83501e-19	85463	ENSG00000149289	ZC3H12C	1583.46	1.43989
8208	ENSG00000159259	CHAF1B	1181.6	-0.493075	0.100795	-4.89183	9.99011e-07	0.0132119	94107	ENSG00000187713	TMEM203	988.543	-0.868887	0.0677719	-12.8208	1.25466e-37	1.70823e-33	253559	ENSG00000175161	CADM2	519.112	-2.67266	0.179537	-14.8864	4.03897e-50	5.49703e-46	2052	ENSG00000143819	EPHX1	495.742	-0.739748	0.0828284	-8.9311	4.21801e-19	5.79302e-15	53917	ENSG00000169228	RAB24	498.132	1.10315	0.111798	9.86734	5.76749e-23	7.63327e-19	4257	ENSG00000008394	MGST1	1457.45	-1.27715
1182	ENSG00000109572	CLCN3	2107.62	0.401784	0.0821566	4.89047	1.00594e-06	0.0133036	22827	ENSG00000179950	PUF60	4630.52	-0.880865	0.0687168	-12.8188	1.28723e-37	1.75256e-33	23016	ENSG00000075914	EXOSC7	1332.82	2.07398	0.139348	14.8835	4.21678e-50	5.73904e-46	200312	ENSG00000099999	RNF215	781.09	0.800563	0.089664	8.92848	4.31919e-19	5.93197e-15	2512	ENSG00000087086	FTL	16885.3	0.598943	0.0607067	9.86618	5.83438e-23	7.7218e-19	122809	ENSG00000180008	SOCS4	1546.16	1.21543
167691	ENSG00000135338	LCA5	445.139	0.603476	0.123411	4.88996	1.00858e-06	0.0133385	4968	ENSG00000114026	OGG1	580.122	-1.31973	0.102973	-12.8163	1.32885e-37	1.80923e-33	2186	ENSG00000171634	BPTF	4237.08	-2.96862	0.199458	-14.8834	4.22544e-50	5.75082e-46	3590	ENSG00000137070	IL11RA	663.609	1.30715	0.146489	8.92322	4.52929e-19	6.22053e-15	57690	ENSG00000078687	TNRC6C	1385.99	-0.769372	0.077994	-9.86451	5.93262e-23	7.85182e-19	55143	ENSG00000134690	CDCA8	2164.07	-1.23969
8659	ENSG00000159423	ALDH4A1	1026.53	-0.346093	0.070868	-4.88363	1.0415e-06	0.0137739	10951	ENSG00000108468	CBX1	6933.1	-0.635473	0.0495962	-12.8129	1.38805e-37	1.88982e-33	83596	ENSG00000126453	BCL2L12	1329.32	2.45489	0.164944	14.8832	4.23567e-50	5.76474e-46	9217	ENSG00000124164	VAPB	2451.8	-0.5866	0.0657452	-8.92233	4.56588e-19	6.27079e-15	79096	ENSG00000149179	C11orf49	1657.69	0.719018	0.0729439	9.85714	6.3843e-23	8.44962e-19	158358	ENSG00000183354	KIAA2026	1370.5	1.60125
10111	ENSG00000113522	RAD50	1596.31	0.480057	0.0983291	4.88215	1.04935e-06	0.0138777	55111	ENSG00000104886	PLEKHJ1	1353.42	-1.2394	0.0968722	-12.7942	1.76723e-37	2.40609e-33	54539	ENSG00000147123	NDUFB11	8435.76	2.13888	0.143722	14.882	4.31376e-50	5.87103e-46	25806	ENSG00000116035	VAX2	27.3765	-3.32786	0.373049	-8.92069	4.63382e-19	6.36409e-15	5531	ENSG00000149923	PPP4C	3132.99	0.610738	0.0619745	9.85468	6.54273e-23	8.65931e-19	9371	ENSG00000101350	KIF3B	3063.53	0.970576
3786	ENSG00000184156	KCNQ3	425.805	-1.01646	0.208301	-4.87976	1.06214e-06	0.0140468	102724023	ENSG00000280071	GATD3B	1346.01	-1.46583	0.114603	-12.7904	1.85469e-37	2.52517e-33	57600	ENSG00000052795	FNIP2	1167.03	-2.9849	0.200643	-14.8766	4.67481e-50	6.36242e-46	23654	ENSG00000196576	PLXNB2	10022.7	0.473101	0.0530373	8.92016	4.65603e-19	6.39459e-15	63950	ENSG00000142700	DMRTA2	743.541	1.0055	0.102054	9.85259	6.6802e-23	8.84124e-19	51053	ENSG00000112312	GMNN	1880.46	-1.12518
55026	ENSG00000125355	TMEM255A	974.438	-0.304022	0.062309	-4.87926	1.06483e-06	0.0140824	4535	ENSG00000198888	ND1	76884.7	-0.576311	0.0450679	-12.7876	1.92271e-37	2.61776e-33	6194	ENSG00000137154	RPS6	57175.2	1.95634	0.131505	14.8766	4.67842e-50	6.36732e-46	2918	ENSG00000179603	GRM8	259.542	-1.90615	0.213708	-8.91942	4.68745e-19	6.43774e-15	6187	ENSG00000140988	RPS2	63732.5	0.537745	0.054606	9.84773	7.01082e-23	9.27882e-19	1808	ENSG00000092964	DPYSL2	15187.3	0.707703
7035	ENSG00000003436	TFPI	619.669	1.51575	0.310757	4.8776	1.07386e-06	0.0142017	10602	ENSG00000163171	CDC42EP3	1328.07	1.30158	0.101786	12.7875	1.92615e-37	2.62246e-33	2737	ENSG00000106571	GLI3	6739.16	-2.92186	0.196489	-14.8704	5.13398e-50	6.98734e-46	124045	ENSG00000167523	SPATA33	369.185	-1.08063	0.121281	-8.91008	5.09938e-19	7.00349e-15	79033	ENSG00000117419	ERI3	1784.43	0.755569	0.0767276	9.84742	7.03285e-23	9.30797e-19	29035	ENSG00000182831	C16orf72	3931.01	0.987657
157680	ENSG00000132549	VPS13B	2318.62	0.257848	0.0528812	4.87599	1.08266e-06	0.0143181	340527	ENSG00000204131	NHSL2	1310.06	1.33956	0.104872	12.7733	2.31107e-37	3.14653e-33	23269	ENSG00000174197	MGA	1993.79	-3.34275	0.224879	-14.8646	5.59071e-50	7.60896e-46	8639	ENSG00000131471	AOC3	106.972	2.72612	0.30596	8.91005	5.10118e-19	7.00596e-15	5411	ENSG00000100941	PNN	7030.37	-0.627441	0.0637539	-9.84161	7.45065e-23	9.86094e-19	9588	ENSG00000117592	PRDX6	7007.64	-1.37741
91977	ENSG00000164591	MYOZ3	41.0021	1.54563	0.317386	4.86987	1.1167e-06	0.0147683	55702	ENSG00000105248	YJU2	399.746	-1.19759	0.0937613	-12.7727	2.32853e-37	3.17029e-33	83460	ENSG00000127774	EMC6	1437.19	2.15541	0.145042	14.8606	5.94048e-50	8.085e-46	8553	ENSG00000134107	BHLHE40	990.643	1.53205	0.171982	8.9082	5.18655e-19	7.1232e-15	23131	ENSG00000186566	GPATCH8	2381.52	-0.672977	0.0684049	-9.83815	7.7116e-23	1.02063e-18	521	ENSG00000169020	ATP5ME	1525.25	-1.33444
79758	ENSG00000102796	DHRS12	159.259	-0.612553	0.125815	-4.8687	1.12336e-06	0.0148565	1892	ENSG00000127884	ECHS1	2348.74	-1.28252	0.100418	-12.7719	2.35429e-37	3.20536e-33	6636	ENSG00000139343	SNRPF	3679.03	2.0779	0.139947	14.8478	7.1937e-50	9.79062e-46	3895	ENSG00000126777	KTN1	4160.47	-0.422477	0.0474423	-8.90507	5.33541e-19	7.32766e-15	85465	ENSG00000138018	SELENOI	1160.03	-0.960301	0.0976211	-9.83702	7.79901e-23	1.0322e-18	353	ENSG00000198931	APRT	947.864	-1.82878
11252	ENSG00000100266	PACSIN2	2022.47	-0.254439	0.052272	-4.86759	1.12967e-06	0.0149399	92609	ENSG00000105197	TIMM50	2133.88	-0.911009	0.0713624	-12.7659	2.54036e-37	3.4587e-33	84885	ENSG00000160446	ZDHHC12	503.335	2.53412	0.17076	14.8402	8.05109e-50	1.09575e-45	5801	ENSG00000153233	PTPRR	94.1172	-1.61426	0.181329	-8.90238	5.46641e-19	7.50756e-15	81926	ENSG00000129968	ABHD17A	1787.34	0.727242	0.0739325	9.83657	7.8334e-23	1.03675e-18	140823	ENSG00000125995	ROMO1	1522.86	-1.66455
1756	ENSG00000198947	DMD	3303.11	0.524972	0.107917	4.8646	1.14687e-06	0.0151674	116064	ENSG00000163428	LRRC58	1375.25	0.818801	0.0641548	12.7629	2.64217e-37	3.59731e-33	116966	ENSG00000150627	WDR17	515.229	-2.7245	0.183665	-14.8341	8.81907e-50	1.20027e-45	9249	ENSG00000162496	DHRS3	154.121	-1.56166	0.175471	-8.89979	5.59524e-19	7.68451e-15	5795	ENSG00000149177	PTPRJ	1040.96	-0.822615	0.0836313	-9.8362	7.86232e-23	1.04058e-18	10007	ENSG00000113552	GNPDA1	2565.02	-1.15652
115201	ENSG00000101844	ATG4A	511.939	0.511377	0.105164	4.86266	1.1582e-06	0.0153172	84908	ENSG00000035141	FAM136A	1879.64	-0.79679	0.0624305	-12.7628	2.64415e-37	3.6e-33	1656	ENSG00000110367	DDX6	6197.62	-2.20262	0.148485	-14.8339	8.83792e-50	1.20284e-45	4335	ENSG00000070444	MNT	2319.37	0.834673	0.093799	8.89852	5.65955e-19	7.77282e-15	10973	ENSG00000112249	ASCC3	4108.53	-0.879377	0.0894184	-9.83441	8.00353e-23	1.05927e-18	1745	ENSG00000144355	DLX1	2615.35	4.34037
203111	ENSG00000177459	ERICH5	22.6575	2.39589	0.492979	4.86003	1.17366e-06	0.0155216	7980	ENSG00000105825	TFPI2	1264.84	2.14086	0.167761	12.7613	2.69556e-37	3.67001e-33	953	ENSG00000138185	ENTPD1	595.231	-3.1869	0.214842	-14.8337	8.87454e-50	1.20782e-45	10418	ENSG00000262655	SPON1	456.295	-2.01396	0.226519	-8.8909	6.06145e-19	8.32479e-15	148252	ENSG00000176490	DIRAS1	504.206	1.22621	0.124716	9.83206	8.19295e-23	1.08434e-18	51199	ENSG00000100503	NIN	3984.06	1.40828
6456	ENSG00000107295	SH3GL2	32.399	-1.51615	0.311978	-4.85978	1.17514e-06	0.0155412	11270	ENSG00000137404	NRM	1000.71	-0.982825	0.077025	-12.7598	2.74798e-37	3.74137e-33	54059	ENSG00000182362	YBEY	656.792	2.21499	0.149341	14.8318	9.13195e-50	1.24286e-45	10330	ENSG00000257727	CNPY2	1125.71	-0.634693	0.0713977	-8.88955	6.13575e-19	8.42684e-15	11166	ENSG00000125285	SOX21	5269.52	-0.528241	0.0537269	-9.83196	8.20087e-23	1.08538e-18	93986	ENSG00000128573	FOXP2	298.182	2.85586
55733	ENSG00000054392	HHAT	565.669	0.395559	0.081411	4.85879	1.18102e-06	0.0156191	29068	ENSG00000196323	ZBTB44	1823.28	1.15556	0.0905629	12.7597	2.75157e-37	3.74627e-33	84726	ENSG00000130723	PRRC2B	12373.3	-2.87864	0.194094	-14.8312	9.20829e-50	1.25325e-45	2046	ENSG00000070886	EPHA8	135.727	1.4717	0.165602	8.88694	6.28169e-19	8.62727e-15	6789	ENSG00000101109	STK4	2884.3	-0.657087	0.0668624	-9.82745	8.57648e-23	1.1351e-18	2550	ENSG00000204681	GABBR1	1871.93	1.65462
1184	ENSG00000171365	CLCN5	2766.91	0.33513	0.068989	4.85773	1.18742e-06	0.0157036	79096	ENSG00000149179	C11orf49	1665.15	-0.955197	0.0749222	-12.7492	3.14979e-37	4.28844e-33	5563	ENSG00000162409	PRKAA2	500.829	-2.56677	0.173087	-14.8294	9.4627e-50	1.28787e-45	375593	ENSG00000178809	TRIM73	237.257	2.14072	0.24098	8.88338	6.4859e-19	8.90773e-15	9734	ENSG00000048052	HDAC9	1129.13	-0.898372	0.09144	-9.82471	8.81252e-23	1.16634e-18	64943	ENSG00000168268	NT5DC2	7659.59	-0.876453
28316	ENSG00000101542	CDH20	235.092	1.3769	0.283525	4.85638	1.1955e-06	0.0158105	6118	ENSG00000117748	RPA2	2329.79	-0.845453	0.0663354	-12.7451	3.31853e-37	4.51818e-33	122809	ENSG00000180008	SOCS4	1194.14	-2.6455	0.17841	-14.8282	9.63392e-50	1.31118e-45	8195	ENSG00000125863	MKKS	414.95	-0.844552	0.0951102	-8.87972	6.70292e-19	9.20578e-15	867	ENSG00000110395	CBL	2771.93	-0.671594	0.0684232	-9.8153	9.67463e-23	1.28044e-18	5434	ENSG00000099817	POLR2E	3657.8	-0.980942
54897	ENSG00000130940	CASZ1	681.818	0.536994	0.110635	4.85376	1.2114e-06	0.0160207	9603	ENSG00000050344	NFE2L3	597.615	1.72771	0.135573	12.7437	3.37872e-37	4.60013e-33	345778	ENSG00000177034	MTX3	937.227	-2.74301	0.185006	-14.8266	9.86507e-50	1.34264e-45	51478	ENSG00000132196	HSD17B7	895.068	1.08608	0.122356	8.87641	6.90559e-19	9.48414e-15	56886	ENSG00000136731	UGGT1	3295.42	-0.936103	0.0953819	-9.81426	9.7752e-23	1.29375e-18	25836	ENSG00000164190	NIPBL	4717.75	1.15734
79830	ENSG00000197056	ZMYM1	1052.53	0.324263	0.0668868	4.84794	1.24751e-06	0.0164983	54555	ENSG00000105671	DDX49	600.3	-1.39609	0.109613	-12.7365	3.70584e-37	5.0455e-33	2954	ENSG00000100577	GSTZ1	624.669	2.95238	0.199149	14.825	1.01009e-49	1.37474e-45	8189	ENSG00000125755	SYMPK	2788.4	0.526814	0.0593778	8.87225	7.16831e-19	9.84496e-15	9169	ENSG00000139218	SCAF11	2914.42	-0.744657	0.075893	-9.81192	1.00044e-22	1.32409e-18	9659	ENSG00000178104	PDE4DIP	2490.57	1.21304
23564	ENSG00000213722	DDAH2	1927.1	-0.263418	0.0543382	-4.84774	1.24873e-06	0.0165145	79784	ENSG00000105357	MYH14	412.508	1.73704	0.136489	12.7266	4.20606e-37	5.72656e-33	51306	ENSG00000031003	FAM13B	1209.27	-2.44413	0.164913	-14.8207	1.07604e-49	1.46449e-45	285600	ENSG00000185261	KIAA0825	71.8137	-2.20567	0.248632	-8.87123	7.23451e-19	9.93588e-15	23731	ENSG00000106771	TMEM245	2450.87	-0.696227	0.0709679	-9.81046	1.0151e-22	1.34348e-18	23135	ENSG00000132510	KDM6B	2852.16	1.21603
6461	ENSG00000107338	SHB	218.097	0.662794	0.136843	4.84348	1.27585e-06	0.0168732	100170841	ENSG00000273604	EPOP	273.01	-1.36666	0.10741	-12.7238	4.36051e-37	5.93684e-33	774	ENSG00000148408	CACNA1B	277.543	-3.06528	0.206885	-14.8164	1.14811e-49	1.56258e-45	284207	ENSG00000176845	METRNL	813.778	0.857595	0.0967046	8.86819	7.4342e-19	1.02101e-14	7342	ENSG00000153560	UBP1	2406.98	-0.662074	0.0674905	-9.80989	1.02083e-22	1.35107e-18	8573	ENSG00000147044	CASK	7958.17	0.91663
3949	ENSG00000130164	LDLR	2359.2	-0.407179	0.0842489	-4.83305	1.34459e-06	0.0177821	2802	ENSG00000090615	GOLGA3	2280.27	1.59796	0.125629	12.7196	4.60018e-37	6.26315e-33	154467	ENSG00000198937	CCDC167	1326.12	2.23317	0.150734	14.8153	1.16601e-49	1.58694e-45	5818	ENSG00000110400	NECTIN1	5294.55	0.756841	0.0854018	8.86212	7.85096e-19	1.07825e-14	57669	ENSG00000115109	EPB41L5	4487.11	-0.629833	0.0642076	-9.80933	1.02651e-22	1.35859e-18	11331	ENSG00000215021	PHB2	5622.7	-0.819118
7044	ENSG00000143768	LEFTY2	93.8945	2.47066	0.511201	4.83305	1.34459e-06	0.0177821	10142	ENSG00000127914	AKAP9	2953.86	1.61754	0.127177	12.7189	4.64511e-37	6.32432e-33	55083	ENSG00000162849	KIF26B	254.729	-3.54461	0.239354	-14.8091	1.28005e-49	1.74215e-45	85363	ENSG00000132256	TRIM5	735.315	1.31044	0.147898	8.86042	7.97157e-19	1.09482e-14	27242	ENSG00000146072	TNFRSF21	621.948	-1.10074	0.112252	-9.80603	1.06058e-22	1.40368e-18	2804	ENSG00000173230	GOLGB1	4311.07	1.05933
27333	ENSG00000173905	GOLIM4	1660.37	0.318202	0.0658431	4.83274	1.3467e-06	0.0178101	1984	ENSG00000132507	EIF5A	5580.84	-1.53959	0.121071	-12.7165	4.79105e-37	6.52301e-33	5062	ENSG00000180370	PAK2	3861.35	-2.22342	0.150151	-14.8079	1.30237e-49	1.77253e-45	51274	ENSG00000109787	KLF3	1682.94	0.601135	0.0678706	8.85708	8.21393e-19	1.1281e-14	3029	ENSG00000063854	HAGH	692.051	1.01053	0.103052	9.806	1.06095e-22	1.40417e-18	51529	ENSG00000141552	ANAPC11	1527.51	-1.43223
1121	ENSG00000188419	CHM	828.907	0.562097	0.116407	4.82873	1.37403e-06	0.0181716	79178	ENSG00000259431	THTPA	387.234	-2.02768	0.159488	-12.7137	4.96482e-37	6.7596e-33	23201	ENSG00000054965	FAM168A	3394.57	-2.61728	0.176871	-14.7977	1.5155e-49	2.06259e-45	55732	ENSG00000000460	C1orf112	297.212	-1.11327	0.125721	-8.85507	8.36339e-19	1.14863e-14	6161	ENSG00000144713	RPL32	21283.2	0.492613	0.0502471	9.8038	1.08426e-22	1.43501e-18	8531	ENSG00000060138	YBX3	2237.47	-1.20692
2869	ENSG00000198873	GRK5	626.847	-0.423845	0.0878407	-4.82515	1.39899e-06	0.0185016	25864	ENSG00000248487	ABHD14A	338.084	-1.46602	0.115358	-12.7085	5.30589e-37	7.22397e-33	399947	ENSG00000185742	C11orf87	197.653	-5.82655	0.393821	-14.7949	1.57994e-49	2.15029e-45	8669	ENSG00000104131	EIF3J	1899.69	-0.695521	0.0785454	-8.85502	8.3668e-19	1.1491e-14	126328	ENSG00000174886	NDUFA11	2403.7	0.73733	0.0752248	9.80168	1.10728e-22	1.46548e-18	10046	ENSG00000013619	MAMLD1	613.097	1.8991
5991	ENSG00000080298	RFX3	2820.37	0.52046	0.107896	4.82373	1.40901e-06	0.0186342	5091	ENSG00000173599	PC	486.987	-1.41584	0.11146	-12.7026	5.71921e-37	7.78671e-33	2644	ENSG00000137880	GCHFR	326.52	3.11744	0.210751	14.792	1.64866e-49	2.24382e-45	2146	ENSG00000106462	EZH2	1974.35	-0.680493	0.076894	-8.84975	8.77142e-19	1.20467e-14	5434	ENSG00000099817	POLR2E	3489.07	0.651393	0.0664678	9.80013	1.12445e-22	1.48821e-18	116138	ENSG00000124702	KLHDC3	3682.16	-0.955493
10608	ENSG00000123933	MXD4	1450.18	-0.561459	0.116409	-4.82318	1.41288e-06	0.0186854	651746	ENSG00000164236	ANKRD33B	2379.12	2.18799	0.172316	12.6975	6.10469e-37	8.31153e-33	55974	ENSG00000169241	SLC50A1	470.055	2.50746	0.169566	14.7875	1.76256e-49	2.39885e-45	57185	ENSG00000001461	NIPAL3	1115.74	0.808039	0.0913069	8.84971	8.77499e-19	1.20516e-14	4509	ENSG00000228253	ATP8	21249.2	-0.683694	0.0697707	-9.79915	1.13535e-22	1.50263e-18	2048	ENSG00000133216	EPHB2	6537.62	0.966199
84969	ENSG00000124191	TOX2	127.782	-0.902303	0.18714	-4.82155	1.4245e-06	0.018839	374291	ENSG00000115286	NDUFS7	1098.39	-0.983294	0.0774903	-12.6893	6.78306e-37	9.23514e-33	9611	ENSG00000141027	NCOR1	4795.33	-1.92004	0.129844	-14.7873	1.77009e-49	2.40909e-45	6738	ENSG00000116747	RO60	3236.56	0.770236	0.0870793	8.84523	9.13398e-19	1.25446e-14	694	ENSG00000133639	BTG1	3143.66	0.765319	0.0781084	9.79816	1.14655e-22	1.51746e-18	57542	ENSG00000087448	KLHL42	1386.23	1.41233
29937	ENSG00000117691	NENF	265.987	-0.59339	0.12314	-4.81884	1.44395e-06	0.0190963	4646	ENSG00000196586	MYO6	2780.57	0.675368	0.0532352	12.6865	7.02564e-37	9.56541e-33	2947	ENSG00000134202	GSTM3	1629.77	2.19159	0.148248	14.7832	1.87889e-49	2.55716e-45	222865	ENSG00000166448	TMEM130	1036.24	0.509783	0.0576341	8.84516	9.13976e-19	1.25525e-14	819	ENSG00000164615	CAMLG	1016.04	0.836451	0.0854111	9.79324	1.20374e-22	1.59315e-18	9778	ENSG00000170871	KIAA0232	3840.7	1.05161
7412	ENSG00000162692	VCAM1	186.198	-0.936028	0.194301	-4.8174	1.45439e-06	0.0192343	7388	ENSG00000173660	UQCRH	2475.49	-0.966482	0.0761987	-12.6837	7.27966e-37	9.91126e-33	4715	ENSG00000147684	NDUFB9	3431.66	2.1472	0.145292	14.7785	2.01538e-49	2.74293e-45	55157	ENSG00000117593	DARS2	538.998	-0.902069	0.102102	-8.835	1.00097e-18	1.37473e-14	199731	ENSG00000105767	CADM4	1548.18	0.837965	0.0855815	9.79143	1.2255e-22	1.62195e-18	90522	ENSG00000167645	YIF1B	1173.72	-1.38723
27044	ENSG00000197157	SND1	4805.79	0.166794	0.0346237	4.81734	1.45487e-06	0.0192406	51024	ENSG00000214253	FIS1	1256.83	-1.02969	0.0812176	-12.6782	7.81198e-37	1.0636e-32	84630	ENSG00000146216	TTBK1	506.652	-3.10429	0.210079	-14.7767	2.06915e-49	2.81611e-45	374739	ENSG00000159648	TEPP	120.658	1.99389	0.225715	8.83368	1.01289e-18	1.3911e-14	6048	ENSG00000204308	RNF5	2335.93	0.628795	0.064219	9.79141	1.22572e-22	1.62224e-18	84502	ENSG00000092051	JPH4	506.292	2.07236
3178	ENSG00000135486	HNRNPA1	67579.3	-0.171105	0.0355289	-4.81595	1.46504e-06	0.0193752	23064	ENSG00000107290	SETX	3702.19	0.793079	0.0626552	12.6578	1.01258e-36	1.37862e-32	23060	ENSG00000180357	ZNF609	3465.66	-2.87401	0.194519	-14.775	2.12484e-49	2.89191e-45	51299	ENSG00000124785	NRN1	3345.06	1.37813	0.156031	8.83242	1.02434e-18	1.40683e-14	10535	ENSG00000104889	RNASEH2A	1805.09	0.873121	0.0892406	9.7839	1.32023e-22	1.74732e-18	54386	ENSG00000166848	TERF2IP	2837.98	1.03086
6210	ENSG00000134419	RPS15A	13166.8	-0.219976	0.0457	-4.81349	1.48317e-06	0.0196149	7353	ENSG00000070010	UFD1	1529.16	-1.00119	0.0791628	-12.6473	1.15849e-36	1.57729e-32	4350	ENSG00000103152	MPG	1304.34	2.26899	0.153648	14.7674	2.37546e-49	3.23301e-45	23558	ENSG00000132471	WBP2	3742.08	0.548038	0.0620769	8.82837	1.06212e-18	1.45872e-14	345778	ENSG00000177034	MTX3	1102.65	-0.807207	0.082516	-9.78243	1.33955e-22	1.77289e-18	23316	ENSG00000111249	CUX2	1067.19	1.61012
142891	ENSG00000156671	SAMD8	1003.28	0.389496	0.0809384	4.81225	1.49241e-06	0.0197372	65981	ENSG00000110888	CAPRIN2	1355.99	1.16131	0.0918254	12.6469	1.16406e-36	1.58487e-32	112770	ENSG00000198715	GLMP	355.428	2.89932	0.196401	14.7623	2.56523e-49	3.49128e-45	7297	ENSG00000105397	TYK2	1389.28	0.832574	0.0943358	8.82564	1.08833e-18	1.49471e-14	4714	ENSG00000166136	NDUFB8	2138.68	0.7255	0.074182	9.78	1.37215e-22	1.81604e-18	3028	ENSG00000072506	HSD17B10	1403.08	-1.4928
84898	ENSG00000120594	PLXDC2	780.491	0.606202	0.126015	4.81057	1.505e-06	0.0199036	7329	ENSG00000103275	UBE2I	5472.93	-0.787499	0.0622685	-12.6468	1.16494e-36	1.58606e-32	5439	ENSG00000005075	POLR2J	2264.56	2.09011	0.141621	14.7585	2.71239e-49	3.69157e-45	26011	ENSG00000149256	TENM4	4440.17	-0.861959	0.0976763	-8.82465	1.09805e-18	1.50806e-14	57568	ENSG00000116991	SIPA1L2	2474.63	-0.680476	0.0695875	-9.77872	1.3896e-22	1.83914e-18	25796	ENSG00000130313	PGLS	1872.75	-1.10142
2651	ENSG00000111846	GCNT2	590.227	-0.387308	0.0805279	-4.80961	1.51222e-06	0.0199991	1329	ENSG00000135940	COX5B	1719.98	-0.969133	0.0766374	-12.6457	1.18191e-36	1.60916e-32	54930	ENSG00000092036	HAUS4	1359.21	2.17175	0.147207	14.753	2.94342e-49	4.00599e-45	84449	ENSG00000160961	ZNF333	1271.63	0.833966	0.0945985	8.81585	1.18781e-18	1.63133e-14	84295	ENSG00000156531	PHF6	13396.6	-0.674685	0.0690257	-9.7744	1.45019e-22	1.91932e-18	2542	ENSG00000137700	SLC37A4	1651.1	-1.32401
51510	ENSG00000086065	CHMP5	1276.68	0.349169	0.0726528	4.80599	1.5399e-06	0.0203651	6598	ENSG00000099956	SMARCB1	5324.34	-0.995704	0.078793	-12.637	1.32066e-36	1.79807e-32	51209	ENSG00000123570	RAB9B	519.202	-2.16541	0.146846	-14.7461	3.25934e-49	4.43596e-45	10492	ENSG00000135316	SYNCRIP	6339.69	-0.527358	0.0598358	-8.81343	1.21374e-18	1.66696e-14	58508	ENSG00000055609	KMT2C	2232.52	-0.965487	0.0988416	-9.76802	1.54448e-22	2.04412e-18	4301	ENSG00000130396	AFDN	12812	1.2145
376940	ENSG00000188177	ZC3H6	747.206	0.381126	0.0793538	4.80287	1.56404e-06	0.0206845	51282	ENSG00000171222	SCAND1	1546.07	-1.09014	0.0863201	-12.6291	1.46009e-36	1.98791e-32	6853	ENSG00000008056	SYN1	726.453	-2.70839	0.183719	-14.742	3.46269e-49	4.71272e-45	3978	ENSG00000105486	LIG1	1196.07	-0.617913	0.0701936	-8.80298	1.3323e-18	1.82978e-14	1841	ENSG00000168393	DTYMK	1660.82	0.701372	0.0718412	9.76281	1.62594e-22	2.15194e-18	10575	ENSG00000115484	CCT4	9017.01	-0.891163
257364	ENSG00000173548	SNX33	1237.39	-0.37431	0.0779469	-4.80211	1.57001e-06	0.0207634	4713	ENSG00000099795	NDUFB7	1226.2	-1.1252	0.0891078	-12.6274	1.49051e-36	2.02933e-32	57609	ENSG00000066084	DIP2B	2313.4	-3.00219	0.203665	-14.7408	3.52366e-49	4.79571e-45	23261	ENSG00000171735	CAMTA1	2746.2	-0.778504	0.0884839	-8.79825	1.38964e-18	1.90853e-14	2673	ENSG00000198380	GFPT1	1964.35	-0.682463	0.0699529	-9.75603	1.73819e-22	2.3005e-18	55084	ENSG00000112320	SOBP	1178.02	1.9804
10541	ENSG00000136938	ANP32B	5291.99	-0.237538	0.049466	-4.80204	1.57056e-06	0.0207707	6142	ENSG00000105640	RPL18A	24036	-1.02319	0.0810376	-12.6261	1.51565e-36	2.06356e-32	6637	ENSG00000143977	SNRPG	3025.75	1.99586	0.13541	14.7394	3.60037e-49	4.9001e-45	56107	ENSG00000261934	PCDHGA9	69.5619	2.38612	0.271205	8.79823	1.38993e-18	1.90893e-14	138311	ENSG00000165716	DIPK1B	1339.52	0.828821	0.0849729	9.75394	1.77442e-22	2.34844e-18	51412	ENSG00000077080	ACTL6B	298.933	2.96504
221527	ENSG00000204366	ZBTB12	1015.15	-0.316925	0.0660079	-4.80132	1.57622e-06	0.0208456	167691	ENSG00000135338	LCA5	725.917	1.45804	0.115511	12.6225	1.58759e-36	2.1615e-32	23505	ENSG00000075568	TMEM131	2953.66	-3.28204	0.222792	-14.7314	4.05265e-49	5.51566e-45	1184	ENSG00000171365	CLCN5	3041.83	0.524226	0.059607	8.79472	1.43408e-18	1.96957e-14	158405	ENSG00000165185	KIAA1958	1531.62	-0.901916	0.0925111	-9.74928	1.8578e-22	2.4588e-18	5361	ENSG00000114554	PLXNA1	7577.43	0.914677
5338	ENSG00000129219	PLD2	641.43	-0.376306	0.078384	-4.8008	1.58035e-06	0.0209001	1859	ENSG00000157540	DYRK1A	2856.45	0.65186	0.0516823	12.6128	1.79432e-36	2.44297e-32	7873	ENSG00000145050	MANF	1679.63	1.90924	0.129623	14.7291	4.19076e-49	5.70362e-45	6777	ENSG00000173757	STAT5B	3572.48	0.514759	0.0585476	8.79213	1.46744e-18	2.01539e-14	63967	ENSG00000092853	CLSPN	1822.89	-0.916812	0.094054	-9.74772	1.88653e-22	2.49682e-18	4714	ENSG00000166136	NDUFB8	2170.07	-1.20141
3423	ENSG00000010404	IDS	4073.6	0.291178	0.0606862	4.79809	1.60187e-06	0.0211847	6744	ENSG00000138434	ITPRID2	3332.31	1.24188	0.0984761	12.6109	1.83795e-36	2.50237e-32	154791	ENSG00000164898	FMC1	432.519	2.49883	0.169691	14.7258	4.40331e-49	5.9929e-45	65986	ENSG00000205189	ZBTB10	3783.12	0.602929	0.0685774	8.79194	1.47e-18	2.0189e-14	30968	ENSG00000165283	STOML2	3596.72	0.621822	0.0638239	9.74278	1.98062e-22	2.62135e-18	1892	ENSG00000127884	ECHS1	2601.81	-1.17001
55959	ENSG00000196562	SULF2	6356.81	0.604906	0.126082	4.79772	1.60478e-06	0.0212233	2005	ENSG00000158711	ELK4	1465.41	1.58795	0.12597	12.6058	1.96193e-36	2.67117e-32	375743	ENSG00000188647	PTAR1	1310.81	-2.12694	0.144438	-14.7257	4.41032e-49	6.00244e-45	23185	ENSG00000107929	LARP4B	2736.85	0.579997	0.0659741	8.79129	1.47849e-18	2.03056e-14	81539	ENSG00000111371	SLC38A1	6820.56	-0.71265	0.0731495	-9.74238	1.98843e-22	2.63169e-18	4237	ENSG00000117122	MFAP2	1721.64	-1.31703
3976	ENSG00000128342	LIF	225.615	0.639822	0.133377	4.79708	1.60991e-06	0.0212911	7391	ENSG00000158773	USF1	1212.17	-0.862456	0.0684306	-12.6034	2.02314e-36	2.7545e-32	1	ENSG00000121410	A1BG	463.327	2.79943	0.19018	14.7199	4.80322e-49	6.53718e-45	6637	ENSG00000143977	SNRPG	1070.51	-0.703047	0.0799885	-8.78935	1.5043e-18	2.06601e-14	28958	ENSG00000183978	COA3	1196.38	0.776178	0.0796768	9.74158	2.00423e-22	2.6526e-18	3831	ENSG00000126214	KLC1	5275.9	0.813733
7803	ENSG00000112245	PTP4A1	3113.12	0.358109	0.0747294	4.79209	1.65056e-06	0.0218287	6175	ENSG00000089157	RPLP0	52580.1	-1.0244	0.0813121	-12.5984	2.15422e-36	2.93297e-32	8991	ENSG00000143416	SELENBP1	693.467	2.33515	0.158715	14.7129	5.32943e-49	7.25335e-45	6863	ENSG00000006128	TAC1	127.359	-1.89781	0.21605	-8.78412	1.57587e-18	2.1643e-14	65267	ENSG00000196632	WNK3	1171.63	-1.01907	0.104656	-9.73736	2.08908e-22	2.7649e-18	9231	ENSG00000151208	DLG5	5551.26	1.06271
23107	ENSG00000113048	MRPS27	2436.37	-0.230196	0.0480379	-4.79197	1.65153e-06	0.0218415	144132	ENSG00000179532	DNHD1	826.374	1.99327	0.158225	12.5977	2.17459e-36	2.9607e-32	1063	ENSG00000117724	CENPF	6449.97	-2.25462	0.153265	-14.7106	5.51272e-49	7.50281e-45	118812	ENSG00000171160	MORN4	2014.78	0.709944	0.0808235	8.78388	1.57927e-18	2.16897e-14	203228	ENSG00000147894	C9orf72	1397.22	-0.75244	0.0772796	-9.7366	2.10483e-22	2.78575e-18	387597	ENSG00000143195	ILDR2	3621.72	1.20811
55107	ENSG00000131620	ANO1	53.2945	1.32311	0.276751	4.78086	1.74544e-06	0.0230834	57572	ENSG00000130158	DOCK6	1677.92	1.06789	0.0847848	12.5953	2.24096e-36	3.05106e-32	57634	ENSG00000183495	EP400	3421.92	-3.14247	0.213642	-14.7091	5.63898e-49	7.67466e-45	5738	ENSG00000134247	PTGFRN	2593.59	-0.667561	0.0760334	-8.77984	1.63709e-18	2.24837e-14	91978	ENSG00000141933	TPGS1	277.612	1.40869	0.14474	9.73257	2.18987e-22	2.89829e-18	4713	ENSG00000099795	NDUFB7	1290.67	-1.23339
10058	ENSG00000115657	ABCB6	421.21	0.574925	0.12036	4.77671	1.78187e-06	0.0235653	11151	ENSG00000102879	CORO1A	268.76	-2.8327	0.225034	-12.5879	2.46215e-36	3.35222e-32	134829	ENSG00000146352	CLVS2	442.339	-3.14772	0.214092	-14.7027	6.19852e-49	8.43619e-45	6598	ENSG00000099956	SMARCB1	4151.04	-0.518833	0.0591727	-8.76812	1.81673e-18	2.49509e-14	22836	ENSG00000164292	RHOBTB3	463.324	1.52155	0.156408	9.72805	2.2894e-22	3.03003e-18	7295	ENSG00000136810	TXN	2359.34	-1.32117
6648	ENSG00000112096	SOD2	2679.24	-0.271689	0.0568905	-4.77565	1.7913e-06	0.0236899	1783	ENSG00000135720	DYNC1LI2	4386.53	0.761934	0.0605599	12.5815	2.66907e-36	3.63394e-32	27089	ENSG00000164405	UQCRQ	2029.26	2.10576	0.143234	14.7015	6.30287e-49	8.57821e-45	2581	ENSG00000054983	GALC	1814.07	0.571347	0.0651838	8.76517	1.865e-18	2.5614e-14	5978	ENSG00000084093	REST	1655.99	-0.798825	0.0821515	-9.72381	2.38676e-22	3.15888e-18	5631	ENSG00000147224	PRPS1	6123.97	-0.917531
2771	ENSG00000114353	GNAI2	10031.4	-0.220166	0.0461106	-4.77475	1.79932e-06	0.0237961	23365	ENSG00000196914	ARHGEF12	3710.52	0.815163	0.0648228	12.5752	2.88903e-36	3.93342e-32	1622	ENSG00000155368	DBI	3929.58	1.93209	0.131468	14.6962	6.81437e-49	9.27436e-45	10992	ENSG00000087365	SF3B2	10110.3	0.484803	0.0553313	8.76183	1.92098e-18	2.63827e-14	23640	ENSG00000133265	HSPBP1	1192.07	0.825994	0.0850165	9.71569	2.58485e-22	3.42105e-18	25943	ENSG00000088854	C20orf194	623.701	1.75393
8675	ENSG00000124222	STX16	3732.51	0.237747	0.049794	4.77462	1.8005e-06	0.0238116	10121	ENSG00000138107	ACTR1A	4427.21	-0.765689	0.0608935	-12.5742	2.92617e-36	3.98398e-32	152	ENSG00000184160	ADRA2C	298.877	2.89348	0.196988	14.6886	7.62692e-49	1.03802e-44	6603	ENSG00000108604	SMARCD2	577.902	0.991323	0.11325	8.75338	2.07049e-18	2.84361e-14	26355	ENSG00000114023	FAM162A	1685.33	0.894397	0.0920993	9.71123	2.70062e-22	3.57427e-18	64960	ENSG00000116898	MRPS15	1402.14	-1.26251
2146	ENSG00000106462	EZH2	3469.11	-0.334227	0.0700184	-4.77341	1.81132e-06	0.0239547	81926	ENSG00000129968	ABHD17A	1894.37	-0.903315	0.0718512	-12.572	3.00904e-36	4.0968e-32	255758	ENSG00000213123	TCTEX1D2	1154.67	2.29227	0.156075	14.687	7.80977e-49	1.06291e-44	9885	ENSG00000130703	OSBPL2	2773.19	0.651466	0.0744391	8.75167	2.1022e-18	2.88716e-14	3020	ENSG00000163041	H3-3A	21523.8	0.513781	0.052919	9.70882	2.76515e-22	3.65968e-18	6627	ENSG00000131876	SNRPA1	2322.07	-1.06927
65055	ENSG00000068615	REEP1	141.108	-0.741138	0.155266	-4.77335	1.81186e-06	0.0239618	5704	ENSG00000013275	PSMC4	2212.62	-0.938532	0.0747036	-12.5634	3.35572e-36	4.56881e-32	126298	ENSG00000167378	IRGQ	1683.5	-3.50824	0.239046	-14.676	9.184e-49	1.24994e-44	130574	ENSG00000187123	LYPD6	418.937	-1.97005	0.225117	-8.75122	2.11057e-18	2.89866e-14	5352	ENSG00000152952	PLOD2	819.037	1.037	0.106837	9.70638	2.83218e-22	3.74839e-18	6135	ENSG00000142676	RPL11	21178.5	-0.89621
9024	ENSG00000174672	BRSK2	532.462	-0.84727	0.1775	-4.77334	1.81192e-06	0.0239627	3692	ENSG00000242372	EIF6	2300.2	-0.906932	0.0722303	-12.5561	3.67946e-36	5.00958e-32	11122	ENSG00000196090	PTPRT	207.155	-3.72638	0.253969	-14.6726	9.66296e-49	1.31513e-44	8663	ENSG00000184110	EIF3C	6590.42	-0.679591	0.0776924	-8.7472	2.18715e-18	3.00383e-14	80012	ENSG00000173889	PHC3	813.247	-1.4934	0.153894	-9.70408	2.89665e-22	3.83372e-18	79709	ENSG00000130309	COLGALT1	3083.31	-0.959641
7373	ENSG00000187955	COL14A1	82.3377	1.25883	0.263812	4.77168	1.82699e-06	0.0241619	83461	ENSG00000111665	CDCA3	1225.62	-1.44702	0.115256	-12.5548	3.73891e-36	5.09053e-32	6119	ENSG00000106399	RPA3	1575.68	2.39063	0.162979	14.6683	1.02833e-48	1.39955e-44	3257	ENSG00000107521	HPS1	343.803	1.47122	0.168252	8.74414	2.24722e-18	3.08633e-14	2824	ENSG00000046653	GPM6B	6623.75	0.585669	0.0603678	9.70168	2.96584e-22	3.92529e-18	5648	ENSG00000127241	MASP1	427.563	2.39974
283310	ENSG00000165899	OTOGL	22.8441	2.10626	0.441633	4.76925	1.84909e-06	0.0244542	25873	ENSG00000130255	RPL36	12512	-0.908435	0.0723686	-12.5529	3.83233e-36	5.21772e-32	55638	ENSG00000147642	SYBU	535.351	-2.28134	0.15554	-14.6673	1.0448e-48	1.42197e-44	651746	ENSG00000164236	ANKRD33B	621.196	1.36235	0.155813	8.74351	2.2598e-18	3.10361e-14	10522	ENSG00000177030	DEAF1	1490.62	0.777382	0.0802239	9.69015	3.32055e-22	4.39475e-18	27092	ENSG00000075461	CACNG4	3000.27	1.00443
10630	ENSG00000162493	PDPN	729.554	-0.515417	0.108143	-4.76606	1.87867e-06	0.0248454	5654	ENSG00000166033	HTRA1	1653.63	0.919474	0.0732613	12.5506	3.94456e-36	5.37052e-32	4291	ENSG00000178053	MLF1	1681.98	1.99455	0.136052	14.6601	1.16036e-48	1.57924e-44	6446	ENSG00000118515	SGK1	214.377	-1.72498	0.19747	-8.73542	2.42743e-18	3.33383e-14	9045	ENSG00000188846	RPL14	14137.4	0.457565	0.0472427	9.68541	3.47809e-22	4.60325e-18	811	ENSG00000179218	CALR	11329.7	-0.959301
460	ENSG00000152092	ASTN1	746.964	-0.320982	0.0673568	-4.7654	1.88476e-06	0.024926	55182	ENSG00000187147	RNF220	1898.1	-0.61954	0.0493917	-12.5434	4.32088e-36	5.88287e-32	2091	ENSG00000105202	FBL	6954.12	1.91684	0.130778	14.6571	1.2127e-48	1.65048e-44	171023	ENSG00000171456	ASXL1	7320.2	0.526241	0.060293	8.72806	2.59081e-18	3.55822e-14	2260	ENSG00000077782	FGFR1	7448.66	-0.605863	0.0625668	-9.68346	3.545e-22	4.69181e-18	27173	ENSG00000143570	SLC39A1	2624.55	-1.03539
1030	ENSG00000147883	CDKN2B	53.3081	1.6733	0.351209	4.76441	1.8941e-06	0.0250495	124446	ENSG00000149932	TMEM219	1564.33	-0.683407	0.0544952	-12.5407	4.47178e-36	6.08833e-32	7644	ENSG00000167232	ZNF91	1461.2	-2.04886	0.139786	-14.6571	1.21382e-48	1.652e-44	6742	ENSG00000106028	SSBP1	1731.05	-0.680101	0.0779254	-8.72759	2.60149e-18	3.57288e-14	6421	ENSG00000116560	SFPQ	14935.4	-0.724226	0.0748349	-9.67765	3.75234e-22	4.96622e-18	54958	ENSG00000130748	TMEM160	554.839	-1.95424
11249	ENSG00000144227	NXPH2	117.551	-0.684498	0.143739	-4.76209	1.91598e-06	0.0253388	4833	ENSG00000103202	NME4	3603.51	-1.2992	0.103607	-12.5397	4.52676e-36	6.16318e-32	2647	ENSG00000135441	BLOC1S1	1485.27	2.19893	0.150032	14.6564	1.22607e-48	1.66868e-44	5366	ENSG00000141682	PMAIP1	277.593	-1.05153	0.120488	-8.72729	2.60852e-18	3.58254e-14	64792	ENSG00000128581	IFT22	1269.86	0.762987	0.0788616	9.67502	3.8503e-22	5.09587e-18	1955	ENSG00000106780	MEGF9	1352.34	1.50913
4091	ENSG00000137834	SMAD6	336.63	0.878693	0.184609	4.75975	1.93832e-06	0.0256343	292	ENSG00000005022	SLC25A5	4806.47	-0.792547	0.0632104	-12.5382	4.61154e-36	6.27861e-32	57407	ENSG00000153406	NMRAL1	268.452	3.18595	0.217458	14.6509	1.32913e-48	1.80895e-44	10535	ENSG00000104889	RNASEH2A	517.225	-0.982786	0.112633	-8.72555	2.64899e-18	3.63812e-14	3371	ENSG00000041982	TNC	377.376	-1.74855	0.180783	-9.67212	3.9608e-22	5.24212e-18	54998	ENSG00000175756	AURKAIP1	1502.64	-1.28982
134147	ENSG00000164237	CMBL	914.054	0.419643	0.0882389	4.75577	1.97695e-06	0.0261452	25976	ENSG00000163659	TIPARP	891.698	1.16984	0.0934063	12.5242	5.50365e-36	7.49322e-32	56255	ENSG00000125827	TMX4	725.849	-2.00328	0.136787	-14.6452	1.44505e-48	1.96671e-44	7517	ENSG00000126215	XRCC3	425.71	-1.05769	0.121269	-8.72182	2.73774e-18	3.76001e-14	3021	ENSG00000132475	H3-3B	10669.2	0.519171	0.0536914	9.66953	4.06227e-22	5.37641e-18	4281	ENSG00000101871	MID1	8018.17	0.904894
1009	ENSG00000140937	CDH11	6471.36	-0.39286	0.0826444	-4.75362	1.99811e-06	0.026425	64854	ENSG00000109189	USP46	2252.01	1.0278	0.0821731	12.5077	6.77609e-36	9.22564e-32	5591	ENSG00000253729	PRKDC	11006.1	-2.98235	0.203668	-14.6431	1.49035e-48	2.02836e-44	56949	ENSG00000076924	XAB2	2265.53	0.519578	0.0596542	8.70982	3.04365e-18	4.18015e-14	51070	ENSG00000142546	NOSIP	1100.31	0.778978	0.0805678	9.6686	4.09952e-22	5.42571e-18	286077	ENSG00000180921	FAM83H	506.727	-2.02169
4296	ENSG00000173327	MAP3K11	1261.11	-0.333349	0.0701647	-4.75096	2.02455e-06	0.0267747	51693	ENSG00000167515	TRAPPC2L	835.969	-1.43915	0.115211	-12.4915	8.30748e-36	1.13106e-31	6558	ENSG00000064651	SLC12A2	1095.9	-2.83405	0.193663	-14.6339	1.70679e-48	2.32294e-44	57556	ENSG00000092421	SEMA6A	7665.1	0.775397	0.0890278	8.7096	3.04956e-18	4.18826e-14	23020	ENSG00000144028	SNRNP200	18745.5	-0.470152	0.0486403	-9.66589	4.20954e-22	5.57133e-18	10607	ENSG00000183751	TBL3	1476.07	-1.22439
84950	ENSG00000134748	PRPF38A	2551.57	-0.229349	0.0483287	-4.74561	2.0788e-06	0.0274921	9953	ENSG00000125430	HS3ST3B1	711.846	-1.1002	0.0881246	-12.4846	9.06299e-36	1.23393e-31	2239	ENSG00000076716	GPC4	8831.21	-2.03825	0.13931	-14.6311	1.77848e-48	2.42052e-44	51326	ENSG00000185829	ARL17A	1308.68	0.935457	0.107458	8.70532	3.16668e-18	4.34911e-14	84261	ENSG00000132004	FBXW9	588.91	1.07274	0.111005	9.66387	4.29317e-22	5.68201e-18	9162	ENSG00000157680	DGKI	433.101	2.72421
57698	ENSG00000187164	SHTN1	636.408	0.366602	0.0772545	4.74538	2.08116e-06	0.0275234	1601	ENSG00000153071	DAB2	538.283	1.54831	0.124039	12.4825	9.3032e-36	1.26663e-31	4810	ENSG00000188158	NHS	462.864	-2.42591	0.165811	-14.6305	1.79463e-48	2.44249e-44	494143	ENSG00000143942	CHAC2	61.6354	-2.49414	0.286831	-8.6955	3.45302e-18	4.74238e-14	152503	ENSG00000109686	SH3D19	733.955	-1.06097	0.109901	-9.65389	4.73269e-22	6.26372e-18	55450	ENSG00000162545	CAMK2N1	2309.87	1.28719
203286	ENSG00000165138	ANKS6	1510.76	-0.26927	0.0567456	-4.7452	2.08296e-06	0.0275471	219654	ENSG00000165424	ZCCHC24	505.681	1.08344	0.0868085	12.4807	9.50932e-36	1.29469e-31	79763	ENSG00000063241	ISOC2	931.528	2.30079	0.157297	14.6271	1.88733e-48	2.56865e-44	51622	ENSG00000122674	CCZ1	1423.98	-0.761946	0.0876453	-8.69352	3.51381e-18	4.82587e-14	8675	ENSG00000124222	STX16	2820.84	-0.618036	0.0640381	-9.65107	4.86436e-22	6.43797e-18	9475	ENSG00000134318	ROCK2	2197.58	1.16741
10319	ENSG00000050555	LAMC3	31.0339	2.24063	0.472602	4.74106	2.12599e-06	0.0281162	80758	ENSG00000131188	PRR7	539.906	-1.19422	0.0957084	-12.4777	9.88236e-36	1.34548e-31	56751	ENSG00000125492	BARHL1	371.818	3.6793	0.25164	14.6213	2.05491e-48	2.79674e-44	4212	ENSG00000134138	MEIS2	3975.6	-2.08886	0.240316	-8.69213	3.55719e-18	4.88545e-14	51372	ENSG00000232112	TMA7	4520.52	0.62958	0.0652792	9.64442	5.19015e-22	6.86916e-18	139231	ENSG00000123575	FAM199X	3928.99	1.06174
55861	ENSG00000244274	DBNDD2	551.73	-0.432868	0.0914044	-4.73575	2.1825e-06	0.0288636	23481	ENSG00000100029	PES1	2088.06	-0.903173	0.0723889	-12.4767	1.00063e-35	1.36236e-31	390205	ENSG00000204950	LRRC10B	943.433	2.37541	0.162478	14.6199	2.09627e-48	2.85302e-44	440026	ENSG00000166471	TMEM41B	1501.17	0.828377	0.0953281	8.68975	3.63244e-18	4.98879e-14	23613	ENSG00000101040	ZMYND8	2982.13	-0.684302	0.0710129	-9.6363	5.6176e-22	7.4349e-18	8658	ENSG00000173273	TNKS	5089.38	1.01837
1002	ENSG00000179242	CDH4	1943.52	-0.346757	0.073259	-4.7333	2.20896e-06	0.0292135	745	ENSG00000124920	MYRF	1101.19	1.31216	0.105181	12.4752	1.02002e-35	1.38876e-31	10455	ENSG00000198721	ECI2	2027.69	2.102	0.143925	14.6048	2.61676e-48	3.56141e-44	25886	ENSG00000164087	POC1A	238.246	-1.30414	0.150255	-8.6795	3.97528e-18	5.45966e-14	27125	ENSG00000072364	AFF4	2681.06	-0.882855	0.0916193	-9.63613	5.62688e-22	7.44718e-18	81610	ENSG00000101447	FAM83D	2087.33	-1.29616
1622	ENSG00000155368	DBI	2002.69	-0.381737	0.0807161	-4.72937	2.25214e-06	0.0297845	7390	ENSG00000188690	UROS	1086.27	-1.28579	0.103087	-12.4729	1.05e-35	1.42958e-31	29097	ENSG00000143771	CNIH4	1767.62	2.02558	0.138734	14.6005	2.78902e-48	3.79585e-44	114815	ENSG00000108018	SORCS1	5741.89	1.6704	0.192459	8.67922	3.98476e-18	5.47267e-14	10052	ENSG00000182963	GJC1	3845.97	-0.597233	0.0619947	-9.63361	5.76654e-22	7.63202e-18	5569	ENSG00000171033	PKIA	3363.51	1.21146
[truncated: 12,902 more rows]
[truncated: 22 more columns]
