# Supplementary material for: Transcriptional programs regulating neuronal differentiation are disrupted in DLG2 knockout human embryonic stem cells and enriched for schizophrenia and related disorders risk variants
Source: Nat Commun. 2022 Jan 14;13:27. doi: 10.1038/s41467-021-27601-0 (PMC8760302; doi:10.1038/s41467-021-27601-0)
Supplement: Supplementary file 7 — Dataset 4 [file 41467_2021_27601_MOESM7_ESM.xlsx]

## Sheet: Supplementary Data 4
Supplementary Data 4. SZ association conditioning on combined/timepoint-specific expressed genes
One-sided tests for SZ GWAS association were performed in MAGMA, conditioning on either the full set of genes expressed at one or more timepoints (‘Combined’), or the set of genes expressed at the timepoint being tested (‘Timepoint-specific’). Both raw (‘P’) and Bonferroni corrected p-values (‘P (corrected)’) are given; correction was performed for the total number of sets tested: 8 for sets of g…
		Combined					Timepoint-specific
		N gene	BETA	SE	P	P (corrected)	N gene	BETA	SE	P	P (corrected)
KO v WT	day_15_up	482	-0.05174	0.053574	0.83291	1	482	-0.052388	0.053606	0.83577	1
	day_15_down	362	0.0067546	0.058174	0.45378	1	362	0.0049913	0.058209	0.46583	1
	day_20_up	2904	0.011749	0.02276	0.30286	1	2904	0.0053481	0.022757	0.4071	1
	day_20_down	3025	0.020226	0.022152	0.18062	1	3025	0.015502	0.02215	0.24201	1
	day_30_up	3859	-0.031057	0.020373	0.93629	1	3859	-0.039935	0.020366	0.97504	1
	day_30_down	3968	0.114	0.020408	1.18e-08	9.4568e-08	3968	0.10639	0.020406	9.38e-08	7.5006e-07
	day_60_up	1783	0.016919	0.027928	0.27233	1	1783	0.0094628	0.027916	0.36732	1
	day_60_down	1591	0.035495	0.02871	0.10817	0.86536	1591	0.029112	0.028698	0.1552	1
WT	day_20_v_15_up	1977	0.0015772	0.026689	0.47644	1	1977	-0.0008984	0.026696	0.51342	1
	day_20_v_15_down	1989	0.043471	0.026272	0.049012	0.294072	1989	0.040962	0.026279	0.059541	0.357246
	day_30_v_20_up	3511	0.11768	0.021353	1.81e-08	1.0877e-07	3511	0.11008	0.021346	1.27e-07	7.6242e-07
	day_30_v_20_down	3351	-0.027018	0.021484	0.89571	1	3351	-0.035001	0.021474	0.94843	1
	day_60_v_30_up	2055	0.057799	0.026376	0.014222	0.085332	2055	0.050152	0.026363	0.028569	0.171414
	day_60_v_30_down	2037	0.010602	0.026115	0.34239	1	2037	0.0030722	0.026101	0.45315	1
