# Supplementary material for: Transcriptional programs regulating neuronal differentiation are disrupted in DLG2 knockout human embryonic stem cells and enriched for schizophrenia and related disorders risk variants
Source: Nat Commun. 2022 Jan 14;13:27. doi: 10.1038/s41467-021-27601-0 (PMC8760302; doi:10.1038/s41467-021-27601-0)
Supplement: Supplementary file 8 — Dataset 5 [file 41467_2021_27601_MOESM8_ESM.xlsx]

## Sheet: Supplementary Data 5
Supplementary Data 5. GO over-representation analysis (KO V WT day 30 down-regulated genes)
A one-sided Fisher’s Exact Test was used to identify GO terms over-represented in genes down-regulated in KO lines relative to WT at day 30 (30down-/-), using the set of all expressed genes (allWT+KO) as the background comparator set. Raw (‘P’) and Bonferroni corrected p-values (‘P_bonf’) are given; correction was performed for the number of GO terms tested. An iterative refinement procedure used…
Downregulated - day 30
refined_ann	ann	ann_N	overlap_N	OR	P	P_bonf
BP_calcium_ion_regulated_exocytosis	BP_calcium_ion_regulated_exocytosis	28	23	10.7742	1.66955e-08	6.89692e-05
BP_calcium_ion_regulated_exocytosis	BP_neurotransmitter_secretion	65	41	4.0119	3.45237e-08	0.000142617
BP_calcium_ion_regulated_exocytosis	BP_signal_release_from_synapse	65	41	4.0119	3.45237e-08	0.000142617
BP_calcium_ion_regulated_exocytosis	BP_vesicle_mediated_transport_in_synapse	66	41	3.85042	6.47608e-08	0.000267527
BP_calcium_ion_regulated_exocytosis	BP_synaptic_vesicle_cycle	66	41	3.85042	6.47608e-08	0.000267527
BP_calcium_ion_regulated_exocytosis	BP_neurotransmitter_transport	88	50	3.09227	1.47389e-07	0.000608863
BP_calcium_ion_regulated_exocytosis	BP_synaptic_vesicle_exocytosis	37	26	5.537	5.06827e-07	0.0020937
BP_calcium_ion_regulated_exocytosis	CC_presynapse	163	79	2.21554	5.10962e-07	0.00211078
BP_calcium_ion_regulated_exocytosis	BP_cell_cell_signaling	524	207	1.54987	1.48924e-06	0.00615207
BP_calcium_ion_regulated_exocytosis	CC_presynaptic_membrane	41	27	4.51799	2.25538e-06	0.00931697
BP_calcium_ion_regulated_exocytosis	BP_cellular_response_to_calcium_ion	53	32	3.57156	4.36148e-06	0.0180173
BP_calcium_ion_regulated_exocytosis	CC_presynaptic_active_zone	30	21	5.46042	7.19574e-06	0.0297256
BP_calcium_ion_regulated_exocytosis	BP_positive_regulation_of_cell_growth	90	47	2.56553	8.4119e-06	0.0347496
BP_calcium_ion_regulated_exocytosis	BP_signal_release	83	44	2.64725	9.78798e-06	0.0404341
CC_microtubule_end	CC_microtubule_end	26	20	7.80149	1.05956e-06	0.00437703
CC_microtubule_end	BP_regulation_of_microtubule_cytoskeleton_organization	147	71	2.19826	2.22179e-06	0.00917821
CC_microtubule_end	CC_supramolecular_polymer	418	166	1.55804	1.13424e-05	0.0468557
BP_neuron_recognition	BP_neuron_recognition	30	22	6.43795	1.22071e-06	0.00504274
MF_protein_phosphorylated_amino_acid_binding	MF_protein_phosphorylated_amino_acid_binding	33	23	5.38448	2.93471e-06	0.0121233
MF_protein_phosphorylated_amino_acid_binding	MF_phosphoprotein_binding	56	33	3.36297	6.53059e-06	0.0269779
MF_protein_phosphorylated_amino_acid_binding	BP_regulation_of_Ras_protein_signal_transduction	92	48	2.56093	6.99706e-06	0.0289049
MF_protein_phosphorylated_amino_acid_binding	BP_cell_migration	438	173	1.54468	1.0834e-05	0.0447555
BP_membrane_depolarization	BP_regulation_of_membrane_potential	235	109	2.0442	7.4181e-08	0.000306442
BP_membrane_depolarization	MF_voltage_gated_ion_channel_activity	94	52	2.90991	2.69424e-07	0.00111299
BP_membrane_depolarization	MF_voltage_gated_channel_activity	94	52	2.90991	2.69424e-07	0.00111299
BP_membrane_depolarization	BP_membrane_depolarization	39	27	5.27202	4.9128e-07	0.00202948
BP_membrane_depolarization	MF_inorganic_cation_transmembrane_transporter_activity	344	146	1.74523	5.12106e-07	0.00211551
BP_membrane_depolarization	CC_integral_component_of_membrane	1206	434	1.34725	1.79789e-06	0.00742709
BP_membrane_depolarization	BP_regulation_of_cellular_component_biogenesis	626	241	1.4878	2.14728e-06	0.0088704
BP_membrane_depolarization	MF_cation_transmembrane_transporter_activity	372	152	1.63395	4.27553e-06	0.0176622
BP_membrane_depolarization	MF_calcium_ion_transmembrane_transporter_activity	89	47	2.62688	5.65445e-06	0.0233585
BP_membrane_depolarization	BP_metal_ion_transport	301	126	1.69975	6.93582e-06	0.0286519
BP_membrane_depolarization	BP_cellular_response_to_organonitrogen_compound	292	122	1.69339	1.07463e-05	0.0443929
BP_membrane_depolarization	BP_nervous_system_process	295	123	1.68748	1.11388e-05	0.0460145
BP_membrane_depolarization	MF_sodium_ion_transmembrane_transporter_activity	81	43	2.65479	1.17518e-05	0.0485468
CC_neurotransmitter_receptor_complex	CC_ion_channel_complex	171	90	2.62548	4.57754e-10	1.89098e-06
CC_neurotransmitter_receptor_complex	CC_transmembrane_transporter_complex	183	93	2.44122	2.57248e-09	1.06269e-05
CC_neurotransmitter_receptor_complex	MF_cation_channel_activity	188	94	2.36208	6.16923e-09	2.54851e-05
CC_neurotransmitter_receptor_complex	CC_asymmetric_synapse	127	69	2.80317	8.70574e-09	3.59634e-05
CC_neurotransmitter_receptor_complex	CC_postsynaptic_specialization	127	69	2.80317	8.70574e-09	3.59634e-05
CC_neurotransmitter_receptor_complex	MF_gated_channel_activity	177	89	2.38744	1.09563e-08	4.52606e-05
CC_neurotransmitter_receptor_complex	CC_cation_channel_complex	145	76	2.59686	1.28959e-08	5.3273e-05
CC_neurotransmitter_receptor_complex	MF_ion_channel_activity	239	112	2.08526	2.46731e-08	0.000101924
CC_neurotransmitter_receptor_complex	BP_regulation_of_transmembrane_transport	247	115	2.06048	2.52344e-08	0.000104243
CC_neurotransmitter_receptor_complex	CC_postsynaptic_density	123	66	2.72659	3.49256e-08	0.000144278
CC_neurotransmitter_receptor_complex	CC_transporter_complex	191	93	2.24007	3.90204e-08	0.000161193
CC_neurotransmitter_receptor_complex	BP_regulation_of_synaptic_plasticity	98	55	3.00812	6.34004e-08	0.000261907
CC_neurotransmitter_receptor_complex	MF_passive_transmembrane_transporter_activity	248	114	2.01116	6.8578e-08	0.000283296
CC_neurotransmitter_receptor_complex	MF_channel_activity	248	114	2.01116	6.8578e-08	0.000283296
CC_neurotransmitter_receptor_complex	CC_plasma_membrane_receptor_complex	97	54	2.9527	1.2026e-07	0.000496796
CC_neurotransmitter_receptor_complex	MF_voltage_gated_cation_channel_activity	83	48	3.22262	1.24066e-07	0.000512518
CC_neurotransmitter_receptor_complex	CC_neurotransmitter_receptor_complex	38	26	5.07553	1.14592e-06	0.00473378
CC_neurotransmitter_receptor_complex	CC_ionotropic_glutamate_receptor_complex	38	26	5.07553	1.14592e-06	0.00473378
CC_neurotransmitter_receptor_complex	BP_regulation_of_ion_transmembrane_transport	208	95	1.9824	1.18079e-06	0.00487786
CC_neurotransmitter_receptor_complex	BP_regulation_of_synaptic_transmission_glutamatergic	37	25	4.87913	2.64285e-06	0.0109176
CC_neurotransmitter_receptor_complex	BP_regulation_of_transporter_activity	172	80	2.04731	3.39774e-06	0.0140361
CC_neurotransmitter_receptor_complex	BP_regulation_of_ion_transmembrane_transporter_activity	162	76	2.07987	3.97705e-06	0.0164292
CC_neurotransmitter_receptor_complex	BP_regulation_of_transmembrane_transporter_activity	165	77	2.05943	4.40945e-06	0.0182154
CC_neurotransmitter_receptor_complex	BP_regulation_of_cation_channel_activity	106	54	2.4394	4.90659e-06	0.0202691
CC_neurotransmitter_receptor_complex	BP_learning_or_memory	89	47	2.62688	5.65445e-06	0.0233585
CC_neurotransmitter_receptor_complex	BP_regulation_of_cation_transmembrane_transport	193	87	1.93293	6.26408e-06	0.0258769
CC_neurotransmitter_receptor_complex	BP_cognition	117	58	2.30984	6.69566e-06	0.0276598
CC_neurotransmitter_receptor_complex	BP_regulation_of_neurotransmitter_receptor_activity	50	30	3.51442	1.03548e-05	0.0427757
CC_neurotransmitter_receptor_complex	CC_neuronal_cell_body	147	69	2.08011	1.06246e-05	0.0438903
CC_neurotransmitter_receptor_complex	MF_signaling_receptor_activity	415	165	1.56099	1.11509e-05	0.0460643
BP_regulation_of_synapse_assembly	BP_synaptic_signaling	233	119	2.47593	1.03158e-11	4.26144e-08
BP_regulation_of_synapse_assembly	CC_postsynapse	224	112	2.36825	2.22664e-10	9.19824e-07
BP_regulation_of_synapse_assembly	CC_neuron_to_neuron_synapse	128	70	2.84449	4.70813e-09	1.94493e-05
BP_regulation_of_synapse_assembly	MF_ion_gated_channel_activity	173	88	2.44409	6.45898e-09	2.6682e-05
BP_regulation_of_synapse_assembly	CC_receptor_complex	227	109	2.18461	7.24049e-09	2.99105e-05
BP_regulation_of_synapse_assembly	BP_regulation_of_dendrite_development	86	51	3.42636	1.58298e-08	6.53929e-05
BP_regulation_of_synapse_assembly	BP_positive_regulation_of_cell_morphogenesis_involved_in_differentiation	86	50	3.26443	5.37341e-08	0.000221976
BP_regulation_of_synapse_assembly	BP_cell_cell_adhesion	224	105	2.08446	6.57591e-08	0.000271651
BP_regulation_of_synapse_assembly	BP_regulation_of_synapse_structure_or_activity	102	56	2.86288	1.33864e-07	0.000552992
BP_regulation_of_synapse_assembly	BP_positive_regulation_of_developmental_growth	59	37	3.94671	1.99558e-07	0.000824374
BP_regulation_of_synapse_assembly	BP_regulation_of_synapse_organization	96	53	2.89731	2.26321e-07	0.000934931
BP_regulation_of_synapse_assembly	BP_chemotaxis	259	116	1.9168	2.91861e-07	0.00120568
BP_regulation_of_synapse_assembly	BP_taxis	259	116	1.9168	2.91861e-07	0.00120568
BP_regulation_of_synapse_assembly	BP_regulation_of_developmental_growth	120	62	2.51444	5.32757e-07	0.00220082
BP_regulation_of_synapse_assembly	BP_regulation_of_dendrite_morphogenesis	56	34	3.62366	1.8347e-06	0.00757915
BP_regulation_of_synapse_assembly	MF_molecular_transducer_activity	457	183	1.58281	2.20741e-06	0.00911883
BP_regulation_of_synapse_assembly	BP_cellular_response_to_nitrogen_compound	333	139	1.69359	2.85435e-06	0.0117913
BP_regulation_of_synapse_assembly	BP_regulation_of_synapse_assembly	44	28	4.09989	4.02781e-06	0.0166389
BP_calcium_ion_transport_into_cytosol	BP_modulation_of_chemical_synaptic_transmission	195	106	2.82317	9.17645e-13	3.79079e-09
BP_calcium_ion_transport_into_cytosol	BP_regulation_of_trans_synaptic_signaling	196	106	2.79151	1.41396e-12	5.84108e-09
BP_calcium_ion_transport_into_cytosol	MF_metal_ion_transmembrane_transporter_activity	256	123	2.1914	7.57223e-10	3.12809e-06
BP_calcium_ion_transport_into_cytosol	BP_calcium_ion_transport_into_cytosol	43	27	3.9528	8.65586e-06	0.0357574
BP_synapse_assembly	BP_trans_synaptic_signaling	220	114	2.54986	8.4302e-12	3.48252e-08
BP_synapse_assembly	BP_anterograde_trans_synaptic_signaling	214	111	2.55395	1.46168e-11	6.0382e-08
BP_synapse_assembly	BP_chemical_synaptic_transmission	214	111	2.55395	1.46168e-11	6.0382e-08
BP_synapse_assembly	CC_postsynaptic_membrane	82	54	4.54154	2.04409e-11	8.44415e-08
BP_synapse_assembly	CC_intrinsic_component_of_plasma_membrane	830	335	1.62898	3.87244e-11	1.59971e-07
BP_synapse_assembly	BP_synapse_organization	138	77	2.9793	2.26973e-10	9.37627e-07
BP_synapse_assembly	BP_synapse_assembly	60	38	4.05414	9.34042e-08	0.000385853
BP_synapse_assembly	BP_homophilic_cell_adhesion_via_plasma_membrane_adhesion_molecules	59	36	3.67137	7.70939e-07	0.00318475
BP_synapse_assembly	BP_head_development	290	124	1.76419	2.30978e-06	0.0095417
BP_positive_regulation_of_axonogenesis	CC_integral_component_of_plasma_membrane	790	325	1.68341	5.11137e-12	2.1115e-08
BP_positive_regulation_of_axonogenesis	BP_regulation_of_axonogenesis	103	62	3.56323	1.9261e-10	7.95671e-07
BP_positive_regulation_of_axonogenesis	BP_cell_projection_organization	749	303	1.63021	2.64775e-10	1.09379e-06
BP_positive_regulation_of_axonogenesis	BP_positive_regulation_of_multicellular_organismal_process	867	343	1.57387	3.80756e-10	1.5729e-06
BP_positive_regulation_of_axonogenesis	BP_locomotion	627	255	1.63751	4.14247e-09	1.71126e-05
BP_positive_regulation_of_axonogenesis	BP_positive_regulation_of_axonogenesis	44	30	5.02365	1.92088e-07	0.000793515
BP_positive_regulation_of_axonogenesis	BP_brain_development	275	120	1.82871	9.73579e-07	0.00402185
BP_neuron_migration	BP_movement_of_cell_or_subcellular_component	842	340	1.63115	2.55522e-11	1.05556e-07
BP_neuron_migration	BP_neuron_projection_guidance	167	91	2.83148	3.11814e-11	1.2881e-07
BP_neuron_migration	BP_axon_guidance	165	90	2.83729	3.7195e-11	1.53652e-07
BP_neuron_migration	BP_cellular_component_morphogenesis	458	202	1.88286	6.55484e-11	2.7078e-07
BP_neuron_migration	BP_plasma_membrane_bounded_cell_projection_organization	741	302	1.65158	1.07476e-10	4.43984e-07
BP_neuron_migration	BP_anatomical_structure_morphogenesis	966	377	1.54187	3.54471e-10	1.46432e-06
BP_neuron_migration	MF_microtubule_binding	190	90	2.12244	3.13302e-07	0.00129425
BP_neuron_migration	BP_cytoskeleton_organization	736	280	1.46293	1.03567e-06	0.00427836
BP_neuron_migration	CC_distal_axon	109	56	2.48298	2.34338e-06	0.0096805
BP_neuron_migration	BP_neuron_migration	43	27	3.9528	8.65586e-06	0.0357574
BP_regulation_of_adherens_junction_organization	BP_positive_regulation_of_cellular_component_organization	786	326	1.70828	1.407e-12	5.81233e-09
BP_regulation_of_adherens_junction_organization	MF_cytoskeletal_protein_binding	612	248	1.62601	1.00336e-08	4.14488e-05
BP_regulation_of_adherens_junction_organization	BP_regulation_of_cellular_component_movement	608	244	1.59812	3.5946e-08	0.000148493
BP_regulation_of_adherens_junction_organization	BP_regulation_of_GTPase_activity	198	93	2.08922	3.25092e-07	0.00134295
BP_regulation_of_adherens_junction_organization	BP_regulation_of_cell_migration	512	206	1.59932	3.40802e-07	0.00140785
BP_regulation_of_adherens_junction_organization	BP_intracellular_signal_transduction	1018	377	1.40857	3.64955e-07	0.00150763
BP_regulation_of_adherens_junction_organization	BP_regulation_of_locomotion	595	234	1.54186	4.6339e-07	0.00191427
BP_regulation_of_adherens_junction_organization	BP_regulation_of_cell_motility	550	217	1.54798	9.24837e-07	0.0038205
BP_regulation_of_adherens_junction_organization	BP_import_into_cell	267	117	1.84201	1.02515e-06	0.00423488
BP_regulation_of_adherens_junction_organization	BP_regulation_of_adherens_junction_organization	51	32	3.94871	1.30843e-06	0.00540511
BP_peptidyl_serine_phosphorylation	BP_positive_regulation_of_nervous_system_development	257	138	2.76234	1.27128e-15	5.25166e-12
BP_peptidyl_serine_phosphorylation	BP_positive_regulation_of_cell_projection_organization	225	123	2.86672	7.82609e-15	3.23296e-11
BP_peptidyl_serine_phosphorylation	BP_positive_regulation_of_cell_development	269	141	2.62344	8.51732e-15	3.51851e-11
BP_peptidyl_serine_phosphorylation	BP_positive_regulation_of_developmental_process	683	296	1.84394	2.86697e-14	1.18435e-10
BP_peptidyl_serine_phosphorylation	BP_peptidyl_serine_phosphorylation	137	82	3.52543	3.61649e-13	1.49397e-09
BP_peptidyl_serine_phosphorylation	BP_positive_regulation_of_cell_differentiation	495	222	1.94686	9.57598e-13	3.95584e-09
BP_peptidyl_serine_phosphorylation	BP_axonogenesis	227	119	2.61513	1.05313e-12	4.35047e-09
BP_peptidyl_serine_phosphorylation	BP_regulation_of_anatomical_structure_morphogenesis	626	269	1.80945	1.48149e-12	6.12004e-09
BP_peptidyl_serine_phosphorylation	BP_peptidyl_serine_modification	152	87	3.16564	2.34239e-12	9.67641e-09
BP_peptidyl_serine_phosphorylation	BP_cell_morphogenesis_involved_in_differentiation	321	155	2.2227	2.86346e-12	1.18289e-08
BP_peptidyl_serine_phosphorylation	CC_plasma_membrane_protein_complex	323	152	2.11323	5.48697e-11	2.26667e-07
BP_peptidyl_serine_phosphorylation	BP_protein_phosphorylation	592	249	1.73688	1.41971e-10	5.86481e-07
BP_peptidyl_serine_phosphorylation	MF_catalytic_activity_acting_on_a_protein	1500	554	1.42225	6.73898e-10	2.78387e-06
BP_peptidyl_serine_phosphorylation	BP_response_to_endogenous_stimulus	682	275	1.61635	2.72171e-09	1.12434e-05
BP_peptidyl_serine_phosphorylation	MF_protein_kinase_activity	450	192	1.77068	5.10947e-09	2.11072e-05
BP_peptidyl_serine_phosphorylation	MF_protein_serine_threonine_kinase_activity	337	150	1.90283	9.18311e-09	3.79354e-05
BP_peptidyl_serine_phosphorylation	MF_phosphotransferase_activity_alcohol_group_as_acceptor	535	220	1.66359	1.70838e-08	7.05733e-05
BP_peptidyl_serine_phosphorylation	BP_enzyme_linked_receptor_protein_signaling_pathway	462	188	1.62813	4.49628e-07	0.00185741
BP_peptidyl_serine_phosphorylation	BP_peptidyl_amino_acid_modification	569	225	1.55508	4.76811e-07	0.00196971
BP_peptidyl_serine_phosphorylation	BP_positive_regulation_of_gene_expression	1261	456	1.36059	5.08163e-07	0.00209922
BP_peptidyl_serine_phosphorylation	BP_peptidyl_threonine_phosphorylation	70	41	3.31815	6.38073e-07	0.00263588
BP_peptidyl_serine_phosphorylation	MF_kinase_activity	587	228	1.50868	1.92197e-06	0.00793967
BP_peptidyl_serine_phosphorylation	CC_cell_projection_membrane	144	70	2.22578	1.94788e-06	0.00804668
BP_peptidyl_serine_phosphorylation	BP_peptidyl_threonine_modification	77	43	2.96833	2.03856e-06	0.00842128
BP_peptidyl_serine_phosphorylation	BP_negative_regulation_of_cell_development	152	72	2.11741	4.60083e-06	0.019006
BP_protein_import_into_nucleus	BP_cellular_response_to_endogenous_stimulus	617	254	1.67273	1.14283e-09	4.72102e-06
BP_protein_import_into_nucleus	MF_enzyme_binding	1575	576	1.40036	1.71537e-09	7.08621e-06
BP_protein_import_into_nucleus	BP_protein_import_into_nucleus	63	37	3.33773	2.03807e-06	0.00841929
BP_protein_import_into_nucleus	MF_GTPase_activator_activity	156	73	2.06909	6.84715e-06	0.0282856
CC_synaptic_membrane	CC_synapse	468	232	2.36896	1.59283e-19	6.57998e-16
CC_synaptic_membrane	CC_cell_projection	1066	449	1.782	1.68199e-18	6.94828e-15
CC_synaptic_membrane	CC_plasma_membrane_bounded_cell_projection	1050	443	1.78621	2.0519e-18	8.4764e-15
CC_synaptic_membrane	BP_regulation_of_cellular_component_organization	1587	626	1.61207	9.32548e-18	3.85236e-14
CC_synaptic_membrane	CC_synaptic_membrane	124	80	4.3021	1.76522e-15	7.29214e-12
CC_synaptic_membrane	CC_synapse_part	355	174	2.29579	2.34828e-14	9.70076e-11
CC_synaptic_membrane	CC_plasma_membrane_bounded_cell_projection_part	724	308	1.78475	1.48046e-13	6.11576e-10
CC_synaptic_membrane	CC_cell_projection_part	724	308	1.78475	1.48046e-13	6.11576e-10
CC_synaptic_membrane	CC_dendrite	234	118	2.41169	3.65443e-11	1.50965e-07
CC_synaptic_membrane	CC_dendritic_tree	235	118	2.39082	5.19327e-11	2.14534e-07
CC_synaptic_membrane	CC_axon_part	142	77	2.79479	1.3679e-09	5.65081e-06
CC_synaptic_membrane	BP_cell_cell_adhesion_via_plasma_membrane_adhesion_molecules	109	63	3.22655	1.43281e-09	5.91896e-06
CC_synaptic_membrane	BP_negative_regulation_of_nervous_system_development	141	69	2.25484	1.6979e-06	0.00701401
BP_positive_regulation_of_neuron_projection_development	BP_regulation_of_nervous_system_development	464	236	2.49909	1.08281e-21	4.47309e-18
BP_positive_regulation_of_neuron_projection_development	BP_regulation_of_neuron_differentiation	345	184	2.7421	5.49243e-20	2.26892e-16
BP_positive_regulation_of_neuron_projection_development	BP_regulation_of_neuron_projection_development	282	157	3.00434	1.3497e-19	5.57561e-16
BP_positive_regulation_of_neuron_projection_development	BP_positive_regulation_of_neuron_projection_development	154	96	3.92652	7.98937e-17	3.30041e-13
BP_positive_regulation_of_neuron_projection_development	BP_regulation_of_cell_differentiation	985	413	1.7596	1.19052e-16	4.91805e-13
BP_positive_regulation_of_neuron_projection_development	BP_regulation_of_plasma_membrane_bounded_cell_projection_organization	399	197	2.33754	1.6429e-16	6.7868e-13
BP_positive_regulation_of_neuron_projection_development	BP_regulation_of_cell_projection_organization	402	197	2.3026	4.43243e-16	1.83104e-12
BP_positive_regulation_of_neuron_projection_development	BP_positive_regulation_of_neuron_differentiation	189	110	3.30725	5.80239e-16	2.39697e-12
BP_positive_regulation_of_neuron_projection_development	BP_positive_regulation_of_neurogenesis	233	128	2.90076	1.32939e-15	5.49172e-12
BP_positive_regulation_of_neuron_projection_development	BP_regulation_of_cell_morphogenesis_involved_in_differentiation	185	104	3.0445	8.44896e-14	3.49026e-10
BP_positive_regulation_of_neuron_projection_development	CC_somatodendritic_compartment	309	151	2.2746	1.6844e-12	6.95826e-09
BP_positive_regulation_of_neuron_projection_development	BP_positive_regulation_of_macromolecule_biosynthetic_process	1156	420	1.36794	8.51475e-07	0.00351744
BP_positive_regulation_of_neuron_projection_development	BP_negative_regulation_of_gene_expression	1195	429	1.34125	2.77242e-06	0.0114529
MF_modification_dependent_protein_binding	BP_regulation_of_multicellular_organismal_development	1069	454	1.81078	1.64063e-19	6.77742e-16
MF_modification_dependent_protein_binding	BP_central_nervous_system_development	407	180	1.88737	5.6121e-10	2.31836e-06
MF_modification_dependent_protein_binding	MF_histone_binding	164	81	2.30037	1.33661e-07	0.000552155
MF_modification_dependent_protein_binding	MF_modification_dependent_protein_binding	123	62	2.39004	1.59831e-06	0.00660261
MF_modification_dependent_protein_binding	BP_regulation_of_chromatin_organization	116	59	2.43321	1.9454e-06	0.00803644
BP_regulation_of_small_GTPase_mediated_signal_transduction	CC_neuron_part	760	361	2.21625	1.49121e-25	6.16019e-22
BP_regulation_of_small_GTPase_mediated_signal_transduction	CC_neuron_projection	577	281	2.30219	5.38855e-22	2.22601e-18
BP_regulation_of_small_GTPase_mediated_signal_transduction	BP_regulation_of_cell_development	479	239	2.40309	1.50696e-20	6.22525e-17
BP_regulation_of_small_GTPase_mediated_signal_transduction	BP_regulation_of_neurogenesis	420	214	2.49978	6.98234e-20	2.8844e-16
BP_regulation_of_small_GTPase_mediated_signal_transduction	CC_plasma_membrane_region	473	226	2.19892	1.17097e-16	4.83729e-13
BP_regulation_of_small_GTPase_mediated_signal_transduction	BP_cell_development	734	318	1.84777	3.08013e-15	1.2724e-11
BP_regulation_of_small_GTPase_mediated_signal_transduction	BP_cell_morphogenesis	416	193	2.06768	7.07187e-13	2.92139e-09
BP_regulation_of_small_GTPase_mediated_signal_transduction	MF_GTPase_binding	375	168	1.92995	6.52185e-10	2.69418e-06
BP_regulation_of_small_GTPase_mediated_signal_transduction	BP_regulation_of_small_GTPase_mediated_signal_transduction	207	104	2.38871	6.88987e-10	2.84621e-06
BP_regulation_of_small_GTPase_mediated_signal_transduction	CC_cell_leading_edge	235	110	2.08019	3.54116e-08	0.000146285
BP_regulation_of_small_GTPase_mediated_signal_transduction	MF_guanyl_nucleotide_exchange_factor_activity	142	67	2.10023	1.14428e-05	0.0472702
BP_regulation_of_cell_morphogenesis	BP_regulation_of_developmental_process	1385	574	1.75575	9.68557e-22	4.00111e-18
BP_regulation_of_cell_morphogenesis	BP_regulation_of_cell_morphogenesis	308	164	2.72358	7.43773e-18	3.07253e-14
BP_regulation_of_cell_morphogenesis	BP_biological_adhesion	420	195	2.07116	4.9159e-13	2.03076e-09
BP_regulation_of_cell_morphogenesis	MF_small_GTPase_binding	297	139	2.08752	5.81714e-10	2.40306e-06
BP_regulation_of_cell_morphogenesis	CC_nuclear_body	590	230	1.51831	1.265e-06	0.00522571
BP_regulation_of_cell_morphogenesis	BP_chromatin_organization	449	180	1.58544	2.45522e-06	0.0101425
BP_regulation_of_cell_morphogenesis	MF_ubiquitin_protein_ligase_activity	162	75	2.02821	8.35165e-06	0.0345007
BP_neuron_projection_morphogenesis	BP_nervous_system_development	1256	566	2.05857	2.17869e-32	9.00017e-29
BP_neuron_projection_morphogenesis	BP_generation_of_neurons	835	400	2.26729	2.94124e-29	1.21503e-25
BP_neuron_projection_morphogenesis	BP_neurogenesis	877	412	2.18456	6.68325e-28	2.76085e-24
BP_neuron_projection_morphogenesis	BP_neuron_development	448	223	2.38564	4.42486e-19	1.82791e-15
BP_neuron_projection_morphogenesis	BP_neuron_differentiation	550	262	2.19712	6.24556e-19	2.58004e-15
BP_neuron_projection_morphogenesis	BP_neuron_projection_development	388	194	2.39707	5.25578e-17	2.17116e-13
BP_neuron_projection_morphogenesis	BP_neuron_projection_morphogenesis	301	157	2.6027	4.47702e-16	1.84946e-12
BP_neuron_projection_morphogenesis	BP_plasma_membrane_bounded_cell_projection_morphogenesis	303	157	2.56651	9.6947e-16	4.00488e-12
BP_neuron_projection_morphogenesis	BP_cell_projection_morphogenesis	306	157	2.51403	3.00848e-15	1.2428e-11
BP_neuron_projection_morphogenesis	BP_axon_development	241	130	2.78648	5.3634e-15	2.21562e-11
BP_neuron_projection_morphogenesis	BP_cell_part_morphogenesis	316	158	2.38427	4.40885e-14	1.8213e-10
BP_neuron_projection_morphogenesis	BP_cell_morphogenesis_involved_in_neuron_differentiation	261	136	2.58869	4.66957e-14	1.929e-10
BP_neuron_projection_morphogenesis	BP_cell_adhesion	417	195	2.09981	2.11715e-13	8.74593e-10
BP_neuron_projection_morphogenesis	MF_Ras_GTPase_binding	280	130	2.05356	3.90732e-09	1.61411e-05
CC_axon	CC_axon	261	149	3.18038	4.76205e-20	1.9672e-16
MF_DNA_binding_transcription_factor_activity_RNA_polymerase_II_specific	MF_transcription_regulator_activity	1518	630	1.77284	3.93445e-24	1.62532e-20
MF_DNA_binding_transcription_factor_activity_RNA_polymerase_II_specific	MF_DNA_binding_transcription_factor_activity_RNA_polymerase_II_specific	1173	504	1.86237	5.71003e-23	2.35881e-19
MF_DNA_binding_transcription_factor_activity_RNA_polymerase_II_specific	MF_DNA_binding_transcription_factor_activity	1227	522	1.83216	1.197e-22	4.94479e-19
MF_DNA_binding_transcription_factor_activity_RNA_polymerase_II_specific	BP_regulation_of_transcription_by_RNA_polymerase_II	1308	504	1.52599	2.75597e-12	1.13849e-08
MF_DNA_binding_transcription_factor_activity_RNA_polymerase_II_specific	BP_positive_regulation_of_RNA_metabolic_process	1060	408	1.50941	5.17043e-10	2.13591e-06
MF_DNA_binding_transcription_factor_activity_RNA_polymerase_II_specific	BP_negative_regulation_of_cellular_macromolecule_biosynthetic_process	953	371	1.53431	7.08435e-10	2.92654e-06
MF_DNA_binding_transcription_factor_activity_RNA_polymerase_II_specific	BP_negative_regulation_of_macromolecule_biosynthetic_process	965	375	1.5301	7.33318e-10	3.02934e-06
MF_DNA_binding_transcription_factor_activity_RNA_polymerase_II_specific	BP_negative_regulation_of_cellular_metabolic_process	1586	581	1.4051	1.05951e-09	4.37684e-06
MF_DNA_binding_transcription_factor_activity_RNA_polymerase_II_specific	BP_positive_regulation_of_nucleic_acid_templated_transcription	989	382	1.51498	1.1966e-09	4.94314e-06
MF_DNA_binding_transcription_factor_activity_RNA_polymerase_II_specific	BP_positive_regulation_of_RNA_biosynthetic_process	990	382	1.51232	1.38107e-09	5.70518e-06
MF_DNA_binding_transcription_factor_activity_RNA_polymerase_II_specific	BP_positive_regulation_of_transcription_DNA_templated	986	380	1.50889	1.81375e-09	7.4926e-06
MF_DNA_binding_transcription_factor_activity_RNA_polymerase_II_specific	BP_positive_regulation_of_transcription_by_RNA_polymerase_II	730	289	1.56759	9.31452e-09	3.84783e-05
MF_DNA_binding_transcription_factor_activity_RNA_polymerase_II_specific	BP_negative_regulation_of_cellular_biosynthetic_process	990	377	1.47753	1.07987e-08	4.46093e-05
MF_DNA_binding_transcription_factor_activity_RNA_polymerase_II_specific	BP_negative_regulation_of_transcription_DNA_templated	802	312	1.52413	1.93225e-08	7.98213e-05
MF_DNA_binding_transcription_factor_activity_RNA_polymerase_II_specific	BP_negative_regulation_of_nitrogen_compound_metabolic_process	1454	529	1.38253	2.06766e-08	8.5415e-05
MF_DNA_binding_transcription_factor_activity_RNA_polymerase_II_specific	BP_negative_regulation_of_biosynthetic_process	1001	379	1.46319	2.10841e-08	8.70984e-05
MF_DNA_binding_transcription_factor_activity_RNA_polymerase_II_specific	BP_negative_regulation_of_RNA_biosynthetic_process	805	312	1.51435	2.9933e-08	0.000123653
MF_DNA_binding_transcription_factor_activity_RNA_polymerase_II_specific	BP_negative_regulation_of_nucleic_acid_templated_transcription	805	312	1.51435	2.9933e-08	0.000123653
MF_DNA_binding_transcription_factor_activity_RNA_polymerase_II_specific	MF_chromatin_binding	315	140	1.89538	3.19723e-08	0.000132078
MF_DNA_binding_transcription_factor_activity_RNA_polymerase_II_specific	BP_positive_regulation_of_nucleobase_containing_compound_metabolic_process	1188	439	1.41022	4.84876e-08	0.000200302
MF_DNA_binding_transcription_factor_activity_RNA_polymerase_II_specific	CC_nucleoplasm_part	895	340	1.46673	8.04971e-08	0.000332534
MF_DNA_binding_transcription_factor_activity_RNA_polymerase_II_specific	BP_negative_regulation_of_RNA_metabolic_process	870	331	1.46938	1.01697e-07	0.000420109
MF_DNA_binding_transcription_factor_activity_RNA_polymerase_II_specific	BP_negative_regulation_of_nucleobase_containing_compound_metabolic_process	943	355	1.44597	1.2287e-07	0.000507576
MF_DNA_binding_transcription_factor_activity_RNA_polymerase_II_specific	MF_transcription_regulatory_region_DNA_binding	620	245	1.55614	1.56422e-07	0.000646178
MF_DNA_binding_transcription_factor_activity_RNA_polymerase_II_specific	MF_regulatory_region_nucleic_acid_binding	620	245	1.55614	1.56422e-07	0.000646178
MF_DNA_binding_transcription_factor_activity_RNA_polymerase_II_specific	BP_negative_regulation_of_transcription_by_RNA_polymerase_II	530	212	1.58418	3.83554e-07	0.00158446
MF_DNA_binding_transcription_factor_activity_RNA_polymerase_II_specific	BP_covalent_chromatin_modification	254	112	1.86208	1.19742e-06	0.00494653
MF_DNA_binding_transcription_factor_activity_RNA_polymerase_II_specific	MF_transcription_regulatory_region_sequence_specific_DNA_binding	522	206	1.54703	1.71457e-06	0.00708287
MF_DNA_binding_transcription_factor_activity_RNA_polymerase_II_specific	BP_histone_modification	248	109	1.85052	1.99747e-06	0.00825153
MF_DNA_binding_transcription_factor_activity_RNA_polymerase_II_specific	MF_proximal_promoter_sequence_specific_DNA_binding	319	134	1.71158	2.88321e-06	0.0119105
MF_DNA_binding_transcription_factor_activity_RNA_polymerase_II_specific	MF_sequence_specific_DNA_binding	698	264	1.44669	3.60778e-06	0.0149037
MF_DNA_binding_transcription_factor_activity_RNA_polymerase_II_specific	MF_RNA_polymerase_II_regulatory_region_DNA_binding	479	189	1.54422	4.63029e-06	0.0191277
MF_DNA_binding_transcription_factor_activity_RNA_polymerase_II_specific	MF_sequence_specific_double_stranded_DNA_binding	564	217	1.48327	7.24116e-06	0.0299132
MF_ubiquitin_like_protein_ligase_activity	MF_ubiquitin_like_protein_ligase_activity	170	80	2.09323	1.92602e-06	0.00795638
MF_ubiquitin_like_protein_ligase_activity	MF_ubiquitin_like_protein_transferase_activity	331	139	1.7116	1.93051e-06	0.00797495
MF_ubiquitin_like_protein_ligase_activity	MF_ubiquitin_protein_transferase_activity	309	131	1.73899	2.08699e-06	0.00862134
