# Supplementary material for: Transcriptional programs regulating neuronal differentiation are disrupted in DLG2 knockout human embryonic stem cells and enriched for schizophrenia and related disorders risk variants
Source: Nat Commun. 2022 Jan 14;13:27. doi: 10.1038/s41467-021-27601-0 (PMC8760302; doi:10.1038/s41467-021-27601-0)
Supplement: Supplementary file 9 — Dataset 6 [file 41467_2021_27601_MOESM9_ESM.xlsx]

## Sheet: Supplementary Data 6
Supplementary Data 6. SZ association conditioning on genes expressed in human foetal cortical neurons
One-sided tests for SZ GWAS association were performed in MAGMA, conditioning on genes expressed in human foetal cortical neurons (data from Nowakowski et al. 2017, see Methods). Human foetal cortical neuron-expressed genes were identified using strict (genes expressed in at least 5% of cells sequenced) and relaxed (all genes with non-zero expression in at least one cell) criteria. Uncorrected p-…
Genes expressed in at least 5% of cells (9,332 genes)							All genes with non-zero expression in at least one cell (16,431 genes)
	N gene	BETA	SE	P				N gene	BETA	SE	P
All expressed (WT+KO)	13678	0.093733	0.020559	2.5868e-06			All expressed (WT+KO)	13678	0.16357	0.020581	1.0185e-15
Early-increasing (-/-)	526	0.20986	0.05141	2.2437e-05			Early-increasing (-/-)	526	0.25602	0.051525	3.4065e-07
Early-stable (-/-)	1672	0.14941	0.028895	1.181e-07			Early-stable (-/-)	1672	0.19675	0.028949	5.5673e-12
Early-transient (-/-)	796	-0.017544	0.040256	0.66851			Early-transient (-/-)	796	0.018577	0.040357	0.32265
