# Supplementary material for: Transcriptional programs regulating neuronal differentiation are disrupted in DLG2 knockout human embryonic stem cells and enriched for schizophrenia and related disorders risk variants
Source: Nat Commun. 2022 Jan 14;13:27. doi: 10.1038/s41467-021-27601-0 (PMC8760302; doi:10.1038/s41467-021-27601-0)
Supplement: Supplementary file 10 — Dataset 7 [file 41467_2021_27601_MOESM10_ESM.xlsx]

## Sheet: Supplementary Data 7
Supplementary Data 7. GO over-representation analysis (neurogenic transcriptional programs)
A one-sided Fisher’s Exact Test was used to identify GO terms over-represented in neurogenic transcriptional programs (early-transient-/-, early-stable-/-, early-increasing-/-, late), using the set of all expressed genes (allWT+KO) as the background comparator set. Raw (‘P’) and Bonferroni corrected p-values (‘P_bonf’) are given; correction was performed for the number of GO terms tested. An iter…
early-transient (-/-)							early-stable (-/-)							early-increasing (-/-)							late
refined_ann	ann	ann_N	overlap_N	OR	P	P_bonf	refined_ann	ann	ann_N	overlap_N	OR	P	P_bonf	refined_ann	ann	ann_N	overlap_N	OR	P	P_bonf	refined_ann	ann	ann_N	overlap_N	OR	P	P_bonf
MF_histone_binding	BP_chromatin_organization	459	51	2.10738	5.16621e-06	0.0219925	BP_regulation_of_microtubule_depolymerization	BP_negative_regulation_of_microtubule_polymerization_or_depolymerization	27	13	6.86637	3.93628e-06	0.0167567	BP_calcium_ion_regulated_exocytosis	BP_synaptic_vesicle_exocytosis	39	13	13.1226	8.27694e-10	3.52349e-06	BP_glycolytic_process_through_glucose_6_phosphate	BP_pyruvate_metabolic_process	44	20	7.78168	9.95321e-10	4.23708e-06
MF_histone_binding	MF_histone_binding	165	25	2.97247	8.74337e-06	0.0372205	BP_regulation_of_microtubule_depolymerization	BP_regulation_of_microtubule_depolymerization	21	11	8.12682	7.89439e-06	0.0336064	BP_calcium_ion_regulated_exocytosis	BP_calcium_ion_regulated_exocytosis	28	11	16.9328	2.22828e-09	9.48579e-06	BP_glycolytic_process_through_glucose_6_phosphate	BP_nucleoside_diphosphate_phosphorylation	33	17	9.90364	1.59193e-09	6.77683e-06
MF_chromatin_binding	BP_positive_regulation_of_transcription_DNA_templated	1038	100	1.841	1.99534e-07	0.000849416	BP_positive_regulation_of_axonogenesis	BP_regulation_of_axonogenesis	106	34	3.51995	3.57738e-08	0.000152289	BP_calcium_ion_regulated_exocytosis	CC_synaptic_vesicle	102	18	5.65787	3.89708e-08	0.000165899	BP_glycolytic_process_through_glucose_6_phosphate	BP_nucleotide_phosphorylation	34	17	9.32046	2.89418e-09	1.23205e-05
MF_chromatin_binding	BP_positive_regulation_of_RNA_metabolic_process	1113	104	1.77953	4.91437e-07	0.00209205	BP_positive_regulation_of_axonogenesis	BP_regulation_of_cell_morphogenesis_involved_in_differentiation	189	48	2.54481	2.52961e-07	0.00107685	BP_calcium_ion_regulated_exocytosis	MF_clathrin_binding	47	12	8.98013	1.07095e-07	0.000455905	BP_glycolytic_process_through_glucose_6_phosphate	BP_nucleoside_diphosphate_metabolic_process	39	18	7.99377	5.08078e-09	2.16289e-05
MF_chromatin_binding	BP_positive_regulation_of_macromolecule_biosynthetic_process	1211	111	1.74642	5.07455e-07	0.00216024	BP_positive_regulation_of_axonogenesis	BP_positive_regulation_of_developmental_process	728	127	1.59705	5.95288e-06	0.0253414	BP_calcium_ion_regulated_exocytosis	BP_cellular_response_to_inorganic_substance	115	18	4.89592	2.59844e-07	0.00110615	BP_glycolytic_process_through_glucose_6_phosphate	BP_glycolytic_process	24	14	13.0267	5.27435e-09	2.24529e-05
MF_chromatin_binding	MF_chromatin_binding	321	42	2.53353	5.56576e-07	0.00236934	BP_positive_regulation_of_axonogenesis	BP_plasma_membrane_bounded_cell_projection_organization	759	131	1.57695	7.37453e-06	0.0313934	BP_calcium_ion_regulated_exocytosis	BP_regulation_of_regulated_secretory_pathway	71	14	6.44793	3.06743e-07	0.00130581	BP_glycolytic_process_through_glucose_6_phosphate	BP_ATP_generation_from_ADP	25	14	11.8418	1.09069e-08	4.64308e-05
MF_chromatin_binding	BP_positive_regulation_of_gene_expression	1326	118	1.69239	9.71865e-07	0.00413723	BP_positive_regulation_of_axonogenesis	BP_regulation_of_cellular_component_movement	642	114	1.62836	7.88495e-06	0.0335662	BP_calcium_ion_regulated_exocytosis	BP_synaptic_vesicle_recycling	36	10	10.0414	5.3051e-07	0.00225838	BP_glycolytic_process_through_glucose_6_phosphate	BP_purine_nucleoside_diphosphate_metabolic_process	29	15	9.97396	1.37821e-08	5.86704e-05
MF_chromatin_binding	BP_positive_regulation_of_nucleobase_containing_compound_metabolic_process	1242	112	1.71361	1.00576e-06	0.00428153	BP_positive_regulation_of_axonogenesis	BP_cellular_component_morphogenesis	486	91	1.73174	7.89732e-06	0.0336189	BP_calcium_ion_regulated_exocytosis	MF_SNARE_binding	87	15	5.47396	7.24882e-07	0.00308582	BP_glycolytic_process_through_glucose_6_phosphate	BP_purine_ribonucleoside_diphosphate_metabolic_process	29	15	9.97396	1.37821e-08	5.86704e-05
MF_chromatin_binding	BP_positive_regulation_of_cellular_biosynthetic_process	1256	111	1.67169	2.96952e-06	0.0126412	BP_positive_regulation_of_axonogenesis	BP_positive_regulation_of_axonogenesis	45	17	4.49578	8.05657e-06	0.0342968	BP_calcium_ion_regulated_exocytosis	CC_synaptic_vesicle_membrane	47	11	7.98858	9.45829e-07	0.00402639	BP_glycolytic_process_through_glucose_6_phosphate	BP_glycolytic_process_through_glucose_6_phosphate	22	13	13.4314	1.52205e-08	6.47936e-05
MF_chromatin_binding	BP_positive_regulation_of_biosynthetic_process	1270	111	1.64962	4.97536e-06	0.0211801	BP_positive_regulation_of_axonogenesis	BP_positive_regulation_of_cell_differentiation	520	96	1.70314	8.22386e-06	0.035009	BP_calcium_ion_regulated_exocytosis	CC_exocytic_vesicle_membrane	47	11	7.98858	9.45829e-07	0.00402639	BP_glycolytic_process_through_glucose_6_phosphate	BP_canonical_glycolysis	22	13	13.4314	1.52205e-08	6.47936e-05
MF_chromatin_binding	BP_negative_regulation_of_gene_expression	1232	107	1.63362	9.96153e-06	0.0424062	BP_positive_regulation_of_axonogenesis	BP_cell_projection_organization	768	132	1.56894	8.43681e-06	0.0359155	BP_calcium_ion_regulated_exocytosis	BP_glutamate_secretion	23	8	13.8819	1.10152e-06	0.00468917	BP_glycolytic_process_through_glucose_6_phosphate	BP_NADH_regeneration	22	13	13.4314	1.52205e-08	6.47936e-05
MF_chromatin_binding	BP_negative_regulation_of_transcription_by_RNA_polymerase_II	547	57	1.96413	1.03555e-05	0.0440834	BP_peptidyl_threonine_phosphorylation	BP_peptidyl_serine_phosphorylation	140	40	2.98545	8.64173e-08	0.000367878	BP_calcium_ion_regulated_exocytosis	BP_cellular_response_to_calcium_ion	58	12	6.82763	1.25465e-06	0.00534104	BP_glycolytic_process_through_glucose_6_phosphate	BP_glycolytic_process_through_fructose_6_phosphate	22	13	13.4314	1.52205e-08	6.47936e-05
MF_DNA_binding_transcription_factor_activity_RNA_polymerase_II_specific	MF_transcription_regulator_activity	1584	161	2.05037	1.75186e-13	7.45767e-10	BP_peptidyl_threonine_phosphorylation	BP_peptidyl_threonine_phosphorylation	71	24	3.79101	1.23991e-06	0.00527831	BP_calcium_ion_regulated_exocytosis	BP_regulation_of_calcium_ion_dependent_exocytosis	32	9	10.1988	1.76959e-06	0.00753313	BP_glycolytic_process_through_glucose_6_phosphate	BP_glucose_catabolic_process_to_pyruvate	22	13	13.4314	1.52205e-08	6.47936e-05
MF_DNA_binding_transcription_factor_activity_RNA_polymerase_II_specific	MF_DNA_binding_transcription_factor_activity	1289	135	2.08577	2.86605e-12	1.22008e-08	BP_peptidyl_threonine_phosphorylation	BP_positive_regulation_of_cellular_component_organization	810	142	1.61285	1.24186e-06	0.00528659	BP_calcium_ion_regulated_exocytosis	BP_regulation_of_amine_transport	42	10	8.15671	2.50746e-06	0.0106743	BP_glycolytic_process_through_glucose_6_phosphate	BP_ADP_metabolic_process	27	14	10.0186	4.06392e-08	0.000173001
MF_DNA_binding_transcription_factor_activity_RNA_polymerase_II_specific	MF_DNA_binding_transcription_factor_activity_RNA_polymerase_II_specific	1235	129	2.0697	1.16264e-11	4.94936e-08	BP_peptidyl_threonine_phosphorylation	BP_peptidyl_serine_modification	155	40	2.59297	1.59881e-06	0.00680615	BP_calcium_ion_regulated_exocytosis	CC_transport_vesicle	236	25	3.14226	2.86334e-06	0.0121892	BP_glycolytic_process_through_glucose_6_phosphate	BP_ribonucleoside_diphosphate_metabolic_process	31	15	8.72609	4.41908e-08	0.00018812
MF_DNA_binding_transcription_factor_activity_RNA_polymerase_II_specific	BP_positive_regulation_of_nucleic_acid_templated_transcription	1041	101	1.85769	1.21976e-07	0.00051925	BP_peptidyl_threonine_phosphorylation	BP_protein_autophosphorylation	145	38	2.64602	1.93008e-06	0.00821637	BP_calcium_ion_regulated_exocytosis	CC_presynaptic_membrane	43	10	7.90937	3.15884e-06	0.0134472	BP_glycolytic_process_through_glucose_6_phosphate	BP_glucose_catabolic_process	24	13	10.9881	6.32949e-08	0.000269446
MF_DNA_binding_transcription_factor_activity_RNA_polymerase_II_specific	BP_positive_regulation_of_RNA_biosynthetic_process	1042	101	1.85557	1.27841e-07	0.000544219	BP_peptidyl_threonine_phosphorylation	BP_phosphorylation	821	142	1.58526	2.6744e-06	0.0113849	BP_calcium_ion_regulated_exocytosis	BP_acid_secretion	36	9	8.68637	5.19476e-06	0.0221141	BP_glycolytic_process_through_glucose_6_phosphate	BP_NADH_metabolic_process	28	14	9.30244	7.39636e-08	0.000314863
MF_DNA_binding_transcription_factor_activity_RNA_polymerase_II_specific	BP_regulation_of_transcription_by_RNA_polymerase_II	1374	124	1.72744	2.29297e-07	0.000976117	BP_peptidyl_threonine_phosphorylation	MF_transferase_activity_transferring_phosphorus_containing_groups	731	129	1.62141	2.74643e-06	0.0116915	BP_calcium_ion_regulated_exocytosis	BP_response_to_calcium_ion	89	14	4.89508	5.23368e-06	0.0222798	BP_glycolytic_process_through_glucose_6_phosphate	BP_glucose_metabolic_process	56	20	5.18225	1.40505e-07	0.000598131
MF_DNA_binding_transcription_factor_activity_RNA_polymerase_II_specific	BP_negative_regulation_of_RNA_metabolic_process	900	86	1.80746	2.16124e-06	0.00920041	BP_peptidyl_threonine_phosphorylation	BP_cell_migration	465	88	1.75395	7.2227e-06	0.030747	BP_calcium_ion_regulated_exocytosis	BP_regulation_of_dopamine_secretion	21	7	12.9863	7.34746e-06	0.0312781	BP_glycolytic_process_through_glucose_6_phosphate	BP_monosaccharide_catabolic_process	43	16	5.51552	1.32283e-06	0.00563129
MF_DNA_binding_transcription_factor_activity_RNA_polymerase_II_specific	MF_DNA_binding	1149	104	1.71329	2.17701e-06	0.00926753	BP_peptidyl_threonine_phosphorylation	BP_peptidyl_threonine_modification	78	24	3.29764	8.02495e-06	0.0341622	BP_calcium_ion_regulated_exocytosis	BP_presynaptic_endocytosis	29	8	9.91173	7.90286e-06	0.0336425	BP_glycolytic_process_through_glucose_6_phosphate	BP_hexose_catabolic_process	35	14	6.19977	2.21327e-06	0.00942191
MF_DNA_binding_transcription_factor_activity_RNA_polymerase_II_specific	BP_negative_regulation_of_cellular_macromolecule_biosynthetic_process	983	91	1.74643	4.04051e-06	0.0172004	BP_negative_regulation_of_neurogenesis	BP_regulation_of_multicellular_organismal_development	1126	202	1.6875	7.79294e-10	3.31745e-06	BP_calcium_ion_regulated_exocytosis	BP_synaptic_vesicle_endocytosis	29	8	9.91173	7.90286e-06	0.0336425	BP_glycolytic_process_through_glucose_6_phosphate	BP_NAD_metabolic_process	35	14	6.19977	2.21327e-06	0.00942191
MF_DNA_binding_transcription_factor_activity_RNA_polymerase_II_specific	BP_negative_regulation_of_macromolecule_biosynthetic_process	997	92	1.74083	4.06622e-06	0.0173099	BP_negative_regulation_of_neurogenesis	BP_positive_regulation_of_cell_development	279	67	2.37603	1.30503e-08	5.55553e-05	BP_calcium_ion_regulated_exocytosis	CC_neuron_projection_terminus	48	10	6.86531	9.10365e-06	0.0387542	BP_glycolytic_process_through_glucose_6_phosphate	BP_hexose_metabolic_process	79	22	3.59985	4.30001e-06	0.0183051
MF_DNA_binding_transcription_factor_activity_RNA_polymerase_II_specific	BP_negative_regulation_of_nucleobase_containing_compound_metabolic_process	973	90	1.74372	4.74204e-06	0.0201869	BP_negative_regulation_of_neurogenesis	BP_regulation_of_cellular_component_organization	1637	268	1.51986	1.37233e-08	5.84202e-05	BP_calcium_ion_regulated_exocytosis	BP_regulation_of_vesicle_mediated_transport	318	29	2.6669	9.40015e-06	0.0400164	BP_glycolytic_process_through_glucose_6_phosphate	BP_ribonucleotide_metabolic_process	202	41	2.38893	4.57548e-06	0.0194778
CC_nucleoplasm_part	CC_nucleoplasm_part	907	95	2.02656	7.52996e-09	3.2055e-05	BP_negative_regulation_of_neurogenesis	BP_protein_phosphorylation	624	122	1.84598	1.83473e-08	7.81046e-05	BP_calcium_ion_regulated_exocytosis	BP_regulation_of_catecholamine_secretion	30	8	9.46077	1.04256e-05	0.0443819	BP_glycolytic_process_through_glucose_6_phosphate	BP_gluconeogenesis	28	12	6.9657	5.01907e-06	0.0213662
							BP_negative_regulation_of_neurogenesis	BP_movement_of_cell_or_subcellular_component	890	160	1.67347	4.67444e-08	0.000198991	BP_positive_regulation_of_filopodium_assembly	CC_exocytic_vesicle	121	22	5.90618	6.64297e-10	2.82791e-06	BP_glycolytic_process_through_glucose_6_phosphate	BP_purine_ribonucleotide_metabolic_process	193	39	2.37353	8.65308e-06	0.0368362
							BP_negative_regulation_of_neurogenesis	BP_locomotion	662	125	1.76639	9.73569e-08	0.000414448	BP_positive_regulation_of_filopodium_assembly	BP_regulation_of_secretion	376	38	3.03081	2.66383e-08	0.000113399	BP_glycolytic_process_through_glucose_6_phosphate	BP_ribose_phosphate_metabolic_process	209	41	2.28825	1.09613e-05	0.0466622
							BP_negative_regulation_of_neurogenesis	BP_regulation_of_cell_morphogenesis	317	71	2.16923	9.91498e-08	0.000422081	BP_positive_regulation_of_filopodium_assembly	BP_cellular_response_to_metal_ion	101	18	5.72637	3.32308e-08	0.000141463	BP_SRP_dependent_cotranslational_protein_targeting_to_membrane	BP_SRP_dependent_cotranslational_protein_targeting_to_membrane	89	51	12.8029	7.11017e-29	3.0268e-25
							BP_negative_regulation_of_neurogenesis	BP_cell_development	788	143	1.68644	1.42512e-07	0.000606672	BP_positive_regulation_of_filopodium_assembly	BP_response_to_metal_ion	158	22	4.28843	1.06341e-07	0.000452692	BP_SRP_dependent_cotranslational_protein_targeting_to_membrane	BP_protein_targeting_to_ER	103	54	10.5276	7.15392e-28	3.04542e-24
							BP_negative_regulation_of_neurogenesis	BP_cell_morphogenesis	438	89	1.92184	2.86069e-07	0.00121779	BP_positive_regulation_of_filopodium_assembly	BP_positive_regulation_of_filopodium_assembly	23	8	13.8819	1.10152e-06	0.00468917	BP_SRP_dependent_cotranslational_protein_targeting_to_membrane	BP_cotranslational_protein_targeting_to_membrane	95	51	11.0522	4.87743e-27	2.07632e-23
							BP_negative_regulation_of_neurogenesis	BP_axon_development	248	58	2.28659	3.20031e-07	0.00136237	BP_positive_regulation_of_filopodium_assembly	BP_regulation_of_filopodium_assembly	34	9	9.38194	3.09466e-06	0.013174	BP_SRP_dependent_cotranslational_protein_targeting_to_membrane	BP_establishment_of_protein_localization_to_endoplasmic_reticulum	107	54	9.73021	8.53841e-27	3.6348e-23
							BP_negative_regulation_of_neurogenesis	BP_negative_regulation_of_nervous_system_development	144	39	2.76946	5.75265e-07	0.0024489	MF_glutamate_receptor_activity	BP_regulation_of_synaptic_transmission_glutamatergic	41	12	10.8416	1.98839e-08	8.46459e-05	BP_SRP_dependent_cotranslational_protein_targeting_to_membrane	CC_cytosolic_ribosome	100	52	10.3344	1.16374e-26	4.95405e-23
							BP_negative_regulation_of_neurogenesis	BP_neuron_projection_guidance	172	44	2.56611	6.37052e-07	0.00271193	MF_glutamate_receptor_activity	CC_neurotransmitter_receptor_complex	43	12	10.141	3.60552e-08	0.000153487	BP_SRP_dependent_cotranslational_protein_targeting_to_membrane	BP_protein_localization_to_endoplasmic_reticulum	126	57	7.89796	4.17615e-25	1.77779e-21
							BP_negative_regulation_of_neurogenesis	BP_cell_morphogenesis_involved_in_differentiation	339	72	2.02459	7.09119e-07	0.00301872	MF_glutamate_receptor_activity	CC_ionotropic_glutamate_receptor_complex	43	12	10.141	3.60552e-08	0.000153487	BP_SRP_dependent_cotranslational_protein_targeting_to_membrane	BP_translational_initiation	122	54	7.57694	2.74672e-23	1.16928e-19
							BP_negative_regulation_of_neurogenesis	BP_central_nervous_system_development	430	86	1.88117	9.12173e-07	0.00388312	MF_glutamate_receptor_activity	MF_transmitter_gated_ion_channel_activity	40	11	9.91963	1.59315e-07	0.000678205	BP_SRP_dependent_cotranslational_protein_targeting_to_membrane	BP_viral_transcription	113	51	7.83403	1.53838e-22	6.5489e-19
							BP_negative_regulation_of_neurogenesis	BP_axonogenesis	233	54	2.25633	1.0933e-06	0.0046542	MF_glutamate_receptor_activity	MF_transmitter_gated_channel_activity	40	11	9.91963	1.59315e-07	0.000678205	BP_SRP_dependent_cotranslational_protein_targeting_to_membrane	BP_nuclear_transcribed_mRNA_catabolic_process_nonsense_mediated_decay	112	50	7.6752	7.32395e-22	3.11781e-18
							BP_negative_regulation_of_neurogenesis	BP_axon_guidance	170	43	2.52636	1.18076e-06	0.00502649	MF_glutamate_receptor_activity	MF_ligand_gated_channel_activity	93	16	5.46825	3.19395e-07	0.00135967	BP_SRP_dependent_cotranslational_protein_targeting_to_membrane	BP_protein_targeting_to_membrane	143	56	6.14108	5.75035e-21	2.44792e-17
							BP_negative_regulation_of_neurogenesis	BP_negative_regulation_of_neurogenesis	137	37	2.75662	1.19749e-06	0.00509773	MF_glutamate_receptor_activity	MF_ligand_gated_ion_channel_activity	93	16	5.46825	3.19395e-07	0.00135967	BP_SRP_dependent_cotranslational_protein_targeting_to_membrane	BP_viral_gene_expression	127	52	6.60052	1.35121e-20	5.75211e-17
							BP_negative_regulation_of_neurogenesis	BP_negative_regulation_of_cell_development	154	40	2.61592	1.33859e-06	0.00569836	MF_glutamate_receptor_activity	BP_regulation_of_NMDA_receptor_activity	28	9	12.3474	4.9831e-07	0.00212131	BP_SRP_dependent_cotranslational_protein_targeting_to_membrane	CC_cytosolic_part	184	62	4.85681	3.75883e-19	1.60013e-15
							BP_negative_regulation_of_neurogenesis	CC_cell_projection	1128	186	1.50586	1.91895e-06	0.00816896	MF_glutamate_receptor_activity	MF_neurotransmitter_receptor_activity	64	13	6.68181	5.6641e-07	0.00241121	BP_SRP_dependent_cotranslational_protein_targeting_to_membrane	CC_cytosolic_large_ribosomal_subunit	57	32	12.0531	3.11244e-18	1.32497e-14
							BP_negative_regulation_of_neurogenesis	CC_plasma_membrane_bounded_cell_projection	1111	181	1.48097	5.76459e-06	0.0245398	MF_glutamate_receptor_activity	CC_receptor_complex	263	28	3.17294	6.58019e-07	0.00280119	BP_SRP_dependent_cotranslational_protein_targeting_to_membrane	BP_viral_process	264	72	3.59123	2.64366e-16	1.1254e-12
							BP_negative_regulation_of_neurogenesis	BP_brain_development	286	60	1.98537	8.80741e-06	0.0374931	MF_glutamate_receptor_activity	BP_regulation_of_signaling_receptor_activity	93	15	5.05082	1.7486e-06	0.0074438	BP_SRP_dependent_cotranslational_protein_targeting_to_membrane	BP_symbiotic_process	333	82	3.13802	1.4552e-15	6.19479e-12
							BP_negative_regulation_of_neurogenesis	BP_intracellular_signal_transduction	1069	174	1.47706	9.36458e-06	0.039865	MF_glutamate_receptor_activity	MF_glutamate_receptor_activity	25	8	12.2455	2.27378e-06	0.00967948	BP_SRP_dependent_cotranslational_protein_targeting_to_membrane	BP_interspecies_interaction_between_organisms	339	82	3.06288	4.33934e-15	1.84726e-11
							MF_guanyl_nucleotide_exchange_factor_activity	BP_regulation_of_cell_differentiation	1026	193	1.79168	3.18636e-11	1.35643e-07	MF_glutamate_receptor_activity	CC_vesicle_membrane	449	38	2.47899	2.41553e-06	0.0102829	BP_SRP_dependent_cotranslational_protein_targeting_to_membrane	BP_protein_targeting	298	75	3.22032	7.07649e-15	3.01246e-11
							MF_guanyl_nucleotide_exchange_factor_activity	BP_regulation_of_developmental_process	1451	252	1.63832	1.32287e-10	5.63145e-07	MF_glutamate_receptor_activity	MF_extracellular_ligand_gated_ion_channel_activity	52	11	7.01102	2.76754e-06	0.0117814	BP_SRP_dependent_cotranslational_protein_targeting_to_membrane	BP_establishment_of_protein_localization_to_membrane	229	63	3.61734	1.28306e-14	5.462e-11
							MF_guanyl_nucleotide_exchange_factor_activity	MF_GTPase_binding	385	85	2.13843	1.1102e-08	4.72612e-05	MF_glutamate_receptor_activity	MF_signaling_receptor_activity	488	40	2.39699	2.89032e-06	0.0123041	BP_SRP_dependent_cotranslational_protein_targeting_to_membrane	MF_structural_constituent_of_ribosome	111	40	5.31804	6.21475e-14	2.64562e-10
							MF_guanyl_nucleotide_exchange_factor_activity	BP_regulation_of_GTPase_activity	205	50	2.41147	5.42824e-07	0.0023108	MF_glutamate_receptor_activity	CC_cytoplasmic_vesicle_membrane	436	37	2.48359	3.08467e-06	0.0131314	BP_SRP_dependent_cotranslational_protein_targeting_to_membrane	CC_ribosomal_subunit	179	53	3.99242	6.45859e-14	2.74942e-10
							MF_guanyl_nucleotide_exchange_factor_activity	MF_guanyl_nucleotide_exchange_factor_activity	145	39	2.74312	6.97338e-07	0.00296857	MF_glutamate_receptor_activity	MF_molecular_transducer_activity	531	42	2.3082	4.01838e-06	0.0171062	BP_SRP_dependent_cotranslational_protein_targeting_to_membrane	BP_protein_localization_to_membrane	384	86	2.76999	1.06402e-13	4.52952e-10
							MF_guanyl_nucleotide_exchange_factor_activity	CC_somatodendritic_compartment	330	68	1.94471	4.35369e-06	0.0185337	MF_glutamate_receptor_activity	CC_plasma_membrane_receptor_complex	112	16	4.38019	4.13472e-06	0.0176015	BP_SRP_dependent_cotranslational_protein_targeting_to_membrane	BP_translation	308	71	2.8567	3.73614e-12	1.59048e-08
							MF_guanyl_nucleotide_exchange_factor_activity	BP_regulation_of_small_GTPase_mediated_signal_transduction	215	49	2.20341	5.57824e-06	0.0237466	MF_glutamate_receptor_activity	MF_ligand_gated_cation_channel_activity	68	12	5.60457	7.28211e-06	0.031	BP_SRP_dependent_cotranslational_protein_targeting_to_membrane	CC_ribosome	199	53	3.4398	6.54024e-12	2.78418e-08
							MF_Rab_GTPase_binding	BP_positive_regulation_of_neurogenesis	243	62	2.57392	3.86524e-09	1.64543e-05	MF_glutamate_receptor_activity	MF_transmembrane_signaling_receptor_activity	387	33	2.48515	9.5891e-06	0.0408208	BP_SRP_dependent_cotranslational_protein_targeting_to_membrane	BP_peptide_biosynthetic_process	325	73	2.76326	7.00565e-12	2.98231e-08
							MF_Rab_GTPase_binding	MF_small_GTPase_binding	306	69	2.18711	1.13929e-07	0.000484997	MF_solute_cation_antiporter_activity	BP_vesicle_mediated_transport_in_synapse	71	19	9.6872	8.22977e-12	3.50341e-08	BP_SRP_dependent_cotranslational_protein_targeting_to_membrane	BP_nuclear_transcribed_mRNA_catabolic_process	187	50	3.45301	2.2124e-11	9.41819e-08
							MF_Rab_GTPase_binding	MF_Ras_GTPase_binding	289	66	2.22181	1.29911e-07	0.000553031	MF_solute_cation_antiporter_activity	BP_synaptic_vesicle_cycle	71	19	9.6872	8.22977e-12	3.50341e-08	BP_SRP_dependent_cotranslational_protein_targeting_to_membrane	BP_peptide_metabolic_process	401	83	2.4956	2.3599e-11	1.00461e-07
							MF_Rab_GTPase_binding	MF_Rab_GTPase_binding	142	36	2.52779	8.06411e-06	0.0343289	MF_solute_cation_antiporter_activity	BP_positive_regulation_of_synaptic_transmission	74	15	6.68607	7.87354e-08	0.000335177	BP_SRP_dependent_cotranslational_protein_targeting_to_membrane	BP_establishment_of_protein_localization_to_organelle	360	77	2.59691	2.40216e-11	1.0226e-07
							BP_positive_regulation_of_neuron_projection_development	BP_regulation_of_neuron_differentiation	359	94	2.69966	6.75516e-14	2.87567e-10	MF_solute_cation_antiporter_activity	BP_cognition	125	17	4.14126	4.13535e-06	0.0176042	BP_SRP_dependent_cotranslational_protein_targeting_to_membrane	BP_multi_organism_process	905	149	1.91502	6.10272e-11	2.59793e-07
							BP_positive_regulation_of_neuron_projection_development	BP_regulation_of_cell_development	500	118	2.36372	1.26018e-13	5.3646e-10	MF_solute_cation_antiporter_activity	BP_regulation_of_neuronal_synaptic_plasticity	27	8	10.9557	4.36773e-06	0.0185934	BP_SRP_dependent_cotranslational_protein_targeting_to_membrane	CC_cytosolic_small_ribosomal_subunit	39	20	9.83072	6.29779e-11	2.68097e-07
							BP_positive_regulation_of_neuron_projection_development	BP_regulation_of_nervous_system_development	486	115	2.3696	2.16435e-13	9.21362e-10	MF_solute_cation_antiporter_activity	BP_inorganic_ion_transmembrane_transport	293	28	2.80757	5.54326e-06	0.0235976	BP_SRP_dependent_cotranslational_protein_targeting_to_membrane	BP_mRNA_catabolic_process	200	51	3.23781	9.23231e-11	3.93019e-07
							BP_positive_regulation_of_neuron_projection_development	BP_regulation_of_neurogenesis	441	107	2.44411	2.78724e-13	1.18653e-09	MF_solute_cation_antiporter_activity	MF_solute_cation_antiporter_activity	22	7	12.1226	1.04297e-05	0.0443993	BP_SRP_dependent_cotranslational_protein_targeting_to_membrane	BP_cytoplasmic_translation	58	24	6.60423	2.35284e-10	1.0016e-06
							BP_positive_regulation_of_neuron_projection_development	BP_regulation_of_neuron_projection_development	291	77	2.7212	7.35088e-12	3.12927e-08	CC_postsynaptic_specialization_membrane	CC_asymmetric_synapse	137	24	5.66149	2.46473e-10	1.04924e-06	BP_SRP_dependent_cotranslational_protein_targeting_to_membrane	BP_amide_biosynthetic_process	405	81	2.38549	2.43153e-10	1.0351e-06
							BP_positive_regulation_of_neuron_projection_development	BP_regulation_of_plasma_membrane_bounded_cell_projection_organization	413	95	2.26522	1.49487e-10	6.36366e-07	CC_postsynaptic_specialization_membrane	CC_postsynaptic_specialization	137	24	5.66149	2.46473e-10	1.04924e-06	BP_SRP_dependent_cotranslational_protein_targeting_to_membrane	BP_cellular_amide_metabolic_process	563	102	2.12219	4.30137e-10	1.83109e-06
							BP_positive_regulation_of_neuron_projection_development	BP_regulation_of_cell_projection_organization	418	95	2.22935	2.97728e-10	1.26743e-06	CC_postsynaptic_specialization_membrane	CC_neuron_to_neuron_synapse	138	24	5.61146	2.88091e-10	1.2264e-06	BP_SRP_dependent_cotranslational_protein_targeting_to_membrane	BP_RNA_catabolic_process	222	52	2.89086	1.61636e-09	6.88083e-06
							BP_positive_regulation_of_neuron_projection_development	BP_positive_regulation_of_nervous_system_development	268	68	2.56027	8.82045e-10	3.75487e-06	CC_postsynaptic_specialization_membrane	CC_postsynaptic_density	133	22	5.26447	4.24597e-09	1.80751e-05	BP_SRP_dependent_cotranslational_protein_targeting_to_membrane	BP_catabolic_process	1375	199	1.65347	3.34163e-09	1.42253e-05
							BP_positive_regulation_of_neuron_projection_development	BP_positive_regulation_of_neuron_differentiation	197	54	2.83244	2.58947e-09	1.10234e-05	CC_postsynaptic_specialization_membrane	MF_transmembrane_transporter_activity	653	55	2.51742	1.42332e-08	6.05909e-05	BP_SRP_dependent_cotranslational_protein_targeting_to_membrane	BP_organonitrogen_compound_biosynthetic_process	1047	160	1.74915	3.36371e-09	1.43193e-05
							BP_positive_regulation_of_neuron_projection_development	BP_positive_regulation_of_cell_projection_organization	232	60	2.61994	3.96185e-09	1.68656e-05	CC_postsynaptic_specialization_membrane	MF_transporter_activity	747	59	2.35093	4.19351e-08	0.000178518	BP_SRP_dependent_cotranslational_protein_targeting_to_membrane	CC_large_ribosomal_subunit	115	33	3.77613	8.28886e-09	3.52857e-05
							BP_positive_regulation_of_neuron_projection_development	BP_positive_regulation_of_neuron_projection_development	160	46	3.01909	7.65784e-09	3.25994e-05	CC_postsynaptic_specialization_membrane	BP_regulation_of_neurotransmitter_receptor_activity	55	13	8.11949	8.52458e-08	0.000362892	BP_SRP_dependent_cotranslational_protein_targeting_to_membrane	BP_organic_cyclic_compound_catabolic_process	356	70	2.32321	8.61132e-09	3.66584e-05
							BP_positive_regulation_of_neuron_projection_development	BP_cell_part_morphogenesis	325	75	2.25965	1.13586e-08	4.83536e-05	CC_postsynaptic_specialization_membrane	BP_regulation_of_glutamate_receptor_signaling_pathway	55	13	8.11949	8.52458e-08	0.000362892	BP_SRP_dependent_cotranslational_protein_targeting_to_membrane	BP_heterocycle_catabolic_process	328	66	2.38836	8.91182e-09	3.79376e-05
							CC_early_endosome	CC_early_endosome	204	53	2.62945	2.68771e-08	0.000114416	CC_postsynaptic_specialization_membrane	BP_nervous_system_process	342	33	2.85661	6.49598e-07	0.00276534	BP_SRP_dependent_cotranslational_protein_targeting_to_membrane	BP_organic_substance_catabolic_process	1217	178	1.66442	1.17991e-08	5.02287e-05
							CC_axon	BP_neurogenesis	918	191	2.0473	2.3011e-15	9.79577e-12	CC_postsynaptic_specialization_membrane	CC_postsynaptic_specialization_membrane	32	9	10.1988	1.76959e-06	0.00753313	BP_SRP_dependent_cotranslational_protein_targeting_to_membrane	BP_cellular_nitrogen_compound_catabolic_process	331	66	2.36082	1.29867e-08	5.52842e-05
							CC_axon	CC_neuron_part	810	154	1.79662	1.75732e-09	7.48091e-06	CC_postsynaptic_specialization_membrane	BP_endocytosis	208	23	3.29058	3.45643e-06	0.014714	BP_SRP_dependent_cotranslational_protein_targeting_to_membrane	BP_cellular_catabolic_process	1265	183	1.64395	1.64576e-08	7.00601e-05
							CC_axon	MF_protein_kinase_activity	468	100	2.05856	3.52234e-09	1.49946e-05	CC_postsynaptic_specialization_membrane	BP_protein_localization_to_synapse	35	9	9.02074	4.0287e-06	0.0171502	BP_SRP_dependent_cotranslational_protein_targeting_to_membrane	MF_structural_molecule_activity	342	67	2.30941	2.09319e-08	8.91072e-05
							CC_axon	CC_axon	273	66	2.39661	1.26289e-08	5.37612e-05	CC_postsynaptic_specialization_membrane	BP_regulation_of_system_process	307	29	2.77466	4.7422e-06	0.0201876	BP_SRP_dependent_cotranslational_protein_targeting_to_membrane	BP_aromatic_compound_catabolic_process	339	65	2.24544	7.93529e-08	0.000337805
							CC_axon	MF_kinase_activity	607	119	1.8509	2.35774e-08	0.000100369	BP_positive_regulation_of_axon_extension	BP_positive_regulation_of_neuron_projection_development	160	26	5.18517	2.4564e-10	1.04569e-06	BP_SRP_dependent_cotranslational_protein_targeting_to_membrane	CC_polysomal_ribosome	29	14	8.68172	1.30133e-07	0.000553976
							CC_axon	CC_neuron_projection	614	117	1.78335	1.54124e-07	0.000656106	BP_positive_regulation_of_axon_extension	BP_positive_regulation_of_neuron_differentiation	197	29	4.62836	2.59745e-10	1.10573e-06	BP_SRP_dependent_cotranslational_protein_targeting_to_membrane	BP_nucleobase_containing_compound_catabolic_process	308	60	2.28619	1.40765e-07	0.000599239
							BP_neuron_projection_morphogenesis	BP_nervous_system_development	1318	261	1.96086	6.4484e-18	2.74509e-14	BP_positive_regulation_of_axon_extension	BP_positive_regulation_of_cell_projection_organization	232	31	4.14173	7.37771e-10	3.14069e-06	BP_SRP_dependent_cotranslational_protein_targeting_to_membrane	BP_protein_localization_to_organelle	587	93	1.78851	1.68635e-06	0.00717879
							BP_neuron_projection_morphogenesis	BP_generation_of_neurons	873	187	2.12596	2.2649e-16	9.64167e-13	BP_positive_regulation_of_axon_extension	BP_positive_regulation_of_nervous_system_development	268	33	3.77691	1.7594e-09	7.48977e-06	BP_SRP_dependent_cotranslational_protein_targeting_to_membrane	CC_small_ribosomal_subunit	66	20	4.05314	2.79536e-06	0.0118998
							BP_neuron_projection_morphogenesis	BP_neuron_development	464	107	2.28243	8.45568e-12	3.59958e-08	BP_positive_regulation_of_axon_extension	BP_positive_regulation_of_cell_development	279	33	3.60463	4.91005e-09	2.09021e-05	BP_SRP_dependent_cotranslational_protein_targeting_to_membrane	BP_protein_transport	904	130	1.60513	3.29117e-06	0.0140105
							BP_neuron_projection_morphogenesis	BP_neuron_projection_development	401	94	2.32233	6.29457e-11	2.6796e-07	BP_positive_regulation_of_axon_extension	CC_cell_body	177	24	4.16956	4.7189e-08	0.000200884	BP_SRP_dependent_cotranslational_protein_targeting_to_membrane	BP_amide_transport	931	133	1.5934	3.57572e-06	0.0152218
							BP_neuron_projection_morphogenesis	BP_neuron_differentiation	571	120	2.02711	2.70703e-10	1.15238e-06	BP_positive_regulation_of_axon_extension	BP_synapse_organization	146	21	4.44828	1.17778e-07	0.000501382	BP_SRP_dependent_cotranslational_protein_targeting_to_membrane	BP_nitrogen_compound_transport	1061	148	1.55346	3.79847e-06	0.0161701
							BP_neuron_projection_morphogenesis	BP_neuron_projection_morphogenesis	310	74	2.36288	3.01638e-09	1.28407e-05	BP_positive_regulation_of_axon_extension	BP_regulation_of_cell_morphogenesis	317	32	3.00267	3.5205e-07	0.00149868	BP_SRP_dependent_cotranslational_protein_targeting_to_membrane	CC_synapse_part	385	66	1.95295	4.0416e-06	0.0172051
							BP_neuron_projection_morphogenesis	BP_plasma_membrane_bounded_cell_projection_morphogenesis	312	74	2.34276	4.06859e-09	1.732e-05	BP_positive_regulation_of_axon_extension	BP_positive_regulation_of_developmental_growth	63	13	6.8159	4.67127e-07	0.00198856	BP_SRP_dependent_cotranslational_protein_targeting_to_membrane	BP_peptide_transport	914	130	1.58335	5.80755e-06	0.0247227
							BP_neuron_projection_morphogenesis	BP_cell_projection_morphogenesis	315	74	2.31291	6.32633e-09	2.69312e-05	BP_positive_regulation_of_axon_extension	BP_cell_cell_adhesion_via_plasma_membrane_adhesion_molecules	113	17	4.6628	9.92449e-07	0.00422486	BP_SRP_dependent_cotranslational_protein_targeting_to_membrane	CC_synapse	501	80	1.798	6.69682e-06	0.0285083
							BP_neuron_projection_morphogenesis	BP_cell_morphogenesis_involved_in_neuron_differentiation	269	66	2.44458	6.74158e-09	2.86989e-05	BP_positive_regulation_of_axon_extension	BP_positive_regulation_of_axon_extension	21	7	12.9863	7.34746e-06	0.0312781	BP_SRP_dependent_cotranslational_protein_targeting_to_membrane	BP_establishment_of_protein_localization	973	136	1.5521	8.715e-06	0.0370998
							MF_DNA_binding_transcription_factor_activity_RNA_polymerase_II_specific	MF_transcription_regulator_activity	1584	299	1.85997	1.93604e-17	8.24174e-14	BP_positive_regulation_of_axon_extension	BP_regulation_of_axonogenesis	106	15	4.32533	9.26901e-06	0.0394582	BP_phagosome_acidification	BP_phagosome_acidification	23	11	8.51027	3.3601e-06	0.0143039
							MF_DNA_binding_transcription_factor_activity_RNA_polymerase_II_specific	MF_DNA_binding_transcription_factor_activity_RNA_polymerase_II_specific	1235	246	1.96657	3.30104e-17	1.40525e-13	BP_membrane_depolarization_during_action_potential	MF_inorganic_cation_transmembrane_transporter_activity	374	47	3.94921	2.55256e-13	1.08663e-09	BP_phagosome_acidification	BP_cellular_response_to_organonitrogen_compound	312	56	2.05967	5.30846e-06	0.0225981
							MF_DNA_binding_transcription_factor_activity_RNA_polymerase_II_specific	MF_DNA_binding_transcription_factor_activity	1289	254	1.94319	3.76353e-17	1.60214e-13	BP_membrane_depolarization_during_action_potential	CC_ion_channel_complex	196	33	5.47325	3.22428e-13	1.37258e-09	BP_phagosome_acidification	BP_response_to_endogenous_stimulus	739	109	1.64586	6.8141e-06	0.0290076
							MF_DNA_binding_transcription_factor_activity_RNA_polymerase_II_specific	BP_regulation_of_transcription_by_RNA_polymerase_II	1374	220	1.45996	1.84715e-06	0.0078633	BP_membrane_depolarization_during_action_potential	CC_transmembrane_transporter_complex	208	34	5.28822	3.38609e-13	1.44146e-09	BP_phagosome_acidification	BP_response_to_hormone	353	61	1.96874	7.18866e-06	0.0306021
							MF_ubiquitin_like_protein_transferase_activity	MF_catalytic_activity_acting_on_a_protein	1553	268	1.63132	6.03243e-11	2.568e-07	BP_membrane_depolarization_during_action_potential	CC_cation_channel_complex	168	30	5.85252	8.13661e-13	3.46375e-09	BP_phagosome_acidification	BP_leukocyte_mediated_immunity	380	64	1.90938	1.01694e-05	0.0432911
							MF_ubiquitin_like_protein_transferase_activity	MF_ubiquitin_like_protein_transferase_activity	340	69	1.90757	6.42965e-06	0.027371	BP_membrane_depolarization_during_action_potential	CC_transporter_complex	216	34	5.05355	1.03274e-12	4.39639e-09	BP_phagosome_acidification	BP_cell_activation_involved_in_immune_response	381	64	1.90321	1.10861e-05	0.0471936
							MF_protein_serine_threonine_kinase_activity	MF_phosphotransferase_activity_alcohol_group_as_acceptor	554	117	2.03826	3.34173e-10	1.42257e-06	BP_membrane_depolarization_during_action_potential	MF_cation_transmembrane_transporter_activity	407	48	3.67284	1.50875e-12	6.42273e-09	CC_proton_transporting_two_sector_ATPase_complex	CC_cytoplasmic_vesicle	1393	187	1.49628	2.36101e-06	0.0100508
							MF_protein_serine_threonine_kinase_activity	MF_protein_serine_threonine_kinase_activity	347	78	2.18459	1.97387e-08	8.40275e-05	BP_membrane_depolarization_during_action_potential	MF_passive_transmembrane_transporter_activity	285	39	4.31154	2.08073e-12	8.85769e-09	CC_proton_transporting_two_sector_ATPase_complex	CC_intracellular_vesicle	1394	187	1.49492	2.47494e-06	0.0105358
														BP_membrane_depolarization_during_action_potential	MF_channel_activity	285	39	4.31154	2.08073e-12	8.85769e-09	CC_proton_transporting_two_sector_ATPase_complex	BP_cellular_response_to_endogenous_stimulus	668	102	1.71395	2.94355e-06	0.0125307
														BP_membrane_depolarization_during_action_potential	MF_ion_channel_activity	273	38	4.39262	2.36949e-12	1.00869e-08	CC_proton_transporting_two_sector_ATPase_complex	CC_proton_transporting_two_sector_ATPase_complex	36	14	5.91658	3.29701e-06	0.0140354
														BP_membrane_depolarization_during_action_potential	CC_plasma_membrane_protein_complex	363	43	3.66366	2.01803e-11	8.59074e-08	CC_proton_transporting_two_sector_ATPase_complex	BP_response_to_nitrogen_compound	509	81	1.79106	6.69304e-06	0.0284923
														BP_membrane_depolarization_during_action_potential	MF_metal_ion_transmembrane_transporter_activity	282	37	4.09105	2.75621e-11	1.17332e-07	CC_proton_transporting_two_sector_ATPase_complex	MF_transmembrane_transporter_activity	653	98	1.6757	9.72076e-06	0.0413813
														BP_membrane_depolarization_during_action_potential	MF_inorganic_molecular_entity_transmembrane_transporter_activity	519	53	3.13114	2.75705e-11	1.17368e-07	CC_proton_transporting_two_sector_ATPase_complex	BP_ion_transmembrane_transport	451	73	1.82389	1.04712e-05	0.0445757
														BP_membrane_depolarization_during_action_potential	MF_cation_channel_activity	212	31	4.60607	7.38074e-11	3.14198e-07	BP_mitochondrial_ATP_synthesis_coupled_electron_transport	BP_ATP_metabolic_process	151	50	4.69685	2.37696e-15	1.01187e-11
														BP_membrane_depolarization_during_action_potential	MF_sodium_ion_transmembrane_transporter_activity	84	19	7.74445	1.99171e-10	8.47871e-07	BP_mitochondrial_ATP_synthesis_coupled_electron_transport	BP_generation_of_precursor_metabolites_and_energy	262	66	3.20933	2.89949e-13	1.23431e-09
														BP_membrane_depolarization_during_action_potential	MF_ion_transmembrane_transporter_activity	554	53	2.90478	3.11109e-10	1.32439e-06	BP_mitochondrial_ATP_synthesis_coupled_electron_transport	BP_oxidation_reduction_process	362	72	2.35939	3.16043e-09	1.34539e-05
														BP_membrane_depolarization_during_action_potential	BP_regulation_of_exocytosis	120	22	5.96672	5.62875e-10	2.39616e-06	BP_mitochondrial_ATP_synthesis_coupled_electron_transport	BP_oxidative_phosphorylation	103	31	4.03783	6.67197e-09	2.84026e-05
														BP_membrane_depolarization_during_action_potential	MF_monovalent_inorganic_cation_transmembrane_transporter_activity	232	30	3.98022	3.07082e-09	1.30725e-05	BP_mitochondrial_ATP_synthesis_coupled_electron_transport	BP_electron_transport_chain	93	28	4.0332	3.53251e-08	0.000150379
														BP_membrane_depolarization_during_action_potential	BP_regulation_of_secretion_by_cell	357	38	3.21583	6.49179e-09	2.76356e-05	BP_mitochondrial_ATP_synthesis_coupled_electron_transport	BP_respiratory_electron_transport_chain	93	28	4.0332	3.53251e-08	0.000150379
														BP_membrane_depolarization_during_action_potential	BP_system_process	640	55	2.57583	7.04944e-09	3.00095e-05	BP_mitochondrial_ATP_synthesis_coupled_electron_transport	BP_mitochondrial_ATP_synthesis_coupled_electron_transport	79	25	4.32858	6.36338e-08	0.000270889
														BP_membrane_depolarization_during_action_potential	BP_metal_ion_transport	331	36	3.2871	9.32098e-09	3.96794e-05	BP_mitochondrial_ATP_synthesis_coupled_electron_transport	BP_ATP_synthesis_coupled_electron_transport	80	25	4.24962	8.40476e-08	0.000357791
														BP_membrane_depolarization_during_action_potential	BP_ion_transport	722	58	2.39378	3.04567e-08	0.000129654	BP_mitochondrial_ATP_synthesis_coupled_electron_transport	BP_cellular_respiration	139	35	3.15744	1.13238e-07	0.000482055
														BP_membrane_depolarization_during_action_potential	BP_cation_transport	417	40	2.86352	4.83859e-08	0.000205979	BP_mitochondrial_ATP_synthesis_coupled_electron_transport	BP_energy_derivation_by_oxidation_of_organic_compounds	171	40	2.86906	1.26886e-07	0.000540155
														BP_membrane_depolarization_during_action_potential	BP_action_potential	66	14	7.07029	1.17209e-07	0.000498959	BP_mitochondrial_ATP_synthesis_coupled_electron_transport	BP_aerobic_respiration	68	21	4.16783	1.12088e-06	0.00477161
														BP_membrane_depolarization_during_action_potential	BP_sodium_ion_transmembrane_transport	39	11	10.2745	1.19506e-07	0.000508738	BP_mitochondrial_ATP_synthesis_coupled_electron_transport	CC_membrane_protein_complex	828	122	1.6503	1.98772e-06	0.00846172
														BP_membrane_depolarization_during_action_potential	CC_potassium_channel_complex	77	15	6.36126	1.37275e-07	0.000584378	BP_mitochondrial_ATP_synthesis_coupled_electron_transport	CC_mitochondrial_membrane_part	189	40	2.51899	2.01227e-06	0.00856623
														BP_membrane_depolarization_during_action_potential	MF_voltage_gated_ion_channel_activity	112	18	5.05255	1.72236e-07	0.000733208	BP_mitochondrial_ATP_synthesis_coupled_electron_transport	BP_granulocyte_activation	346	61	2.01819	3.72454e-06	0.0158553
														BP_membrane_depolarization_during_action_potential	MF_voltage_gated_channel_activity	112	18	5.05255	1.72236e-07	0.000733208	BP_mitochondrial_ATP_synthesis_coupled_electron_transport	BP_myeloid_leukocyte_activation	370	64	1.97329	4.16469e-06	0.0177291
														BP_membrane_depolarization_during_action_potential	BP_sodium_ion_transport	49	12	8.49404	1.7659e-07	0.000751744	BP_mitochondrial_ATP_synthesis_coupled_electron_transport	BP_myeloid_cell_activation_involved_in_immune_response	348	61	2.00381	4.5079e-06	0.0191901
														BP_membrane_depolarization_during_action_potential	BP_membrane_depolarization	41	11	9.58846	2.1044e-07	0.000895843	BP_mitochondrial_ATP_synthesis_coupled_electron_transport	BP_myeloid_leukocyte_mediated_immunity	349	61	1.9967	4.95484e-06	0.0210927
														BP_membrane_depolarization_during_action_potential	BP_monovalent_inorganic_cation_transport	173	22	3.85849	5.32055e-07	0.00226496	BP_response_to_decreased_oxygen_levels	BP_homeostatic_process	817	126	1.74902	1.08096e-07	0.000460164
														BP_membrane_depolarization_during_action_potential	MF_voltage_gated_cation_channel_activity	101	16	4.95115	1.01666e-06	0.00432794	BP_response_to_decreased_oxygen_levels	BP_response_to_oxygen_levels	190	42	2.66693	3.28629e-07	0.00139897
														BP_membrane_depolarization_during_action_potential	CC_voltage_gated_potassium_channel_complex	69	13	6.08216	1.40367e-06	0.00597541	BP_response_to_decreased_oxygen_levels	BP_immune_system_process	1218	171	1.57665	4.02283e-07	0.00171252
														BP_membrane_depolarization_during_action_potential	MF_sodium_channel_activity	28	8	10.4086	5.9155e-06	0.0251823	BP_response_to_decreased_oxygen_levels	CC_cytoplasmic_vesicle_part	910	134	1.6552	6.23949e-07	0.00265615
														BP_membrane_depolarization_during_action_potential	BP_membrane_depolarization_during_action_potential	28	8	10.4086	5.9155e-06	0.0251823	BP_response_to_decreased_oxygen_levels	BP_response_to_decreased_oxygen_levels	180	39	2.59508	1.45965e-06	0.00621372
														BP_regulation_of_neurotransmitter_secretion	BP_cell_cell_signaling	571	62	3.40599	3.0397e-14	1.294e-10	BP_response_to_decreased_oxygen_levels	CC_whole_membrane	1035	147	1.58844	1.47637e-06	0.0062849
														BP_regulation_of_neurotransmitter_secretion	BP_neurotransmitter_secretion	68	19	10.2823	3.53386e-12	1.50436e-08	BP_response_to_decreased_oxygen_levels	BP_response_to_hypoxia	177	38	2.56344	2.5059e-06	0.0106676
														BP_regulation_of_neurotransmitter_secretion	BP_signal_release_from_synapse	68	19	10.2823	3.53386e-12	1.50436e-08	BP_response_to_decreased_oxygen_levels	BP_regulated_exocytosis	481	79	1.86076	2.58893e-06	0.0110211
														BP_regulation_of_neurotransmitter_secretion	BP_neurotransmitter_transport	95	22	8.02595	4.39805e-12	1.87225e-08	BP_response_to_decreased_oxygen_levels	MF_oxidoreductase_activity	443	74	1.89688	2.86055e-06	0.0121774
														BP_regulation_of_neurotransmitter_secretion	BP_signal_release	88	21	8.33417	7.2924e-12	3.10438e-08	BP_response_to_decreased_oxygen_levels	BP_immune_effector_process	530	85	1.8107	2.89394e-06	0.0123195
														BP_regulation_of_neurotransmitter_secretion	BP_regulation_of_transport	1040	84	2.48965	1.14306e-11	4.86602e-08	BP_response_to_decreased_oxygen_levels	BP_cellular_response_to_oxygen_levels	139	32	2.79891	3.24051e-06	0.0137948
														BP_regulation_of_neurotransmitter_secretion	BP_regulation_of_neurotransmitter_levels	181	28	4.90314	1.63396e-10	6.95578e-07	BP_response_to_decreased_oxygen_levels	BP_exocytosis	519	83	1.80317	4.2401e-06	0.0180501
														BP_regulation_of_neurotransmitter_secretion	BP_positive_regulation_of_neurogenesis	243	32	4.07782	5.68387e-10	2.41962e-06	BP_modulation_of_chemical_synaptic_transmission	BP_cellular_homeostasis	462	84	2.11629	1.33088e-08	5.66556e-05
														BP_regulation_of_neurotransmitter_secretion	CC_dendritic_spine	71	16	7.66868	5.75985e-09	2.45197e-05	BP_modulation_of_chemical_synaptic_transmission	BP_chemical_homeostasis	561	97	1.99697	1.41327e-08	6.01629e-05
														BP_regulation_of_neurotransmitter_secretion	CC_neuron_spine	72	16	7.52798	7.1528e-09	3.04495e-05	BP_modulation_of_chemical_synaptic_transmission	BP_cellular_ion_homeostasis	333	66	2.34279	1.66297e-08	7.07925e-05
														BP_regulation_of_neurotransmitter_secretion	BP_regulation_of_neurotransmitter_secretion	41	12	10.8416	1.98839e-08	8.46459e-05	BP_modulation_of_chemical_synaptic_transmission	BP_cellular_chemical_homeostasis	376	72	2.24825	1.67587e-08	7.13419e-05
														BP_regulation_of_neurotransmitter_secretion	BP_regulation_of_neurotransmitter_transport	61	14	7.82645	4.05045e-08	0.000172428	BP_modulation_of_chemical_synaptic_transmission	BP_cellular_cation_homeostasis	328	65	2.34138	2.14756e-08	9.14218e-05
														BP_regulation_of_dendrite_morphogenesis	BP_regulation_of_neuron_projection_development	291	40	4.34112	9.2631e-13	3.9433e-09	BP_modulation_of_chemical_synaptic_transmission	BP_inorganic_ion_homeostasis	359	69	2.25594	2.86308e-08	0.000121881
														BP_regulation_of_dendrite_morphogenesis	BP_regulation_of_synaptic_plasticity	103	23	7.66816	3.22313e-12	1.37209e-08	BP_modulation_of_chemical_synaptic_transmission	BP_cation_homeostasis	355	68	2.24541	4.14525e-08	0.000176463
														BP_regulation_of_dendrite_morphogenesis	BP_regulation_of_neuron_differentiation	359	44	3.81813	3.64559e-12	1.55193e-08	BP_modulation_of_chemical_synaptic_transmission	BP_ion_homeostasis	406	74	2.11438	8.89536e-08	0.000378676
														BP_regulation_of_dendrite_morphogenesis	BP_regulation_of_nervous_system_development	486	52	3.29965	7.44225e-12	3.16816e-08	BP_modulation_of_chemical_synaptic_transmission	BP_cellular_response_to_nitrogen_compound	357	66	2.14555	2.59351e-07	0.00110406
														BP_regulation_of_dendrite_morphogenesis	BP_regulation_of_neurogenesis	441	48	3.34627	2.74299e-11	1.16769e-07	BP_modulation_of_chemical_synaptic_transmission	BP_cellular_response_to_hormone_stimulus	293	56	2.22811	6.96653e-07	0.00296565
														BP_regulation_of_dendrite_morphogenesis	BP_regulation_of_plasma_membrane_bounded_cell_projection_organization	413	46	3.42665	3.31385e-11	1.41071e-07	BP_modulation_of_chemical_synaptic_transmission	BP_response_to_external_stimulus	905	132	1.63465	1.28568e-06	0.00547314
														BP_regulation_of_dendrite_morphogenesis	BP_regulation_of_cell_projection_organization	418	46	3.37934	5.00216e-11	2.12942e-07	BP_modulation_of_chemical_synaptic_transmission	CC_secretory_granule	484	80	1.8763	1.73584e-06	0.00738947
														BP_regulation_of_dendrite_morphogenesis	BP_regulation_of_cell_development	500	49	2.96992	6.72822e-10	2.8642e-06	BP_modulation_of_chemical_synaptic_transmission	BP_cellular_metal_ion_homeostasis	277	52	2.17489	3.00199e-06	0.0127795
														BP_regulation_of_dendrite_morphogenesis	BP_regulation_of_cell_morphogenesis_involved_in_differentiation	189	25	4.05669	4.08475e-08	0.000173888	BP_modulation_of_chemical_synaptic_transmission	BP_metal_ion_homeostasis	301	55	2.10521	3.69553e-06	0.0157319
														BP_regulation_of_dendrite_morphogenesis	BP_cell_adhesion	453	42	2.76212	5.81522e-08	0.000247554	BP_modulation_of_chemical_synaptic_transmission	MF_ion_binding	1362	180	1.46408	9.87822e-06	0.0420516
														BP_regulation_of_dendrite_morphogenesis	BP_biological_adhesion	456	42	2.74149	7.00066e-08	0.000298018	BP_modulation_of_chemical_synaptic_transmission	BP_modulation_of_chemical_synaptic_transmission	209	41	2.28825	1.09613e-05	0.0466622
														BP_regulation_of_dendrite_morphogenesis	BP_regulation_of_metal_ion_transport	210	23	3.25491	4.06723e-06	0.0173142	BP_synaptic_signaling	BP_synaptic_signaling	265	52	2.29957	7.5382e-07	0.00320901
														BP_regulation_of_dendrite_morphogenesis	BP_regulation_of_dendrite_development	88	14	4.96108	4.56469e-06	0.0194319	BP_synaptic_signaling	BP_ion_transport	722	111	1.73353	7.55237e-07	0.00321504
														BP_regulation_of_dendrite_morphogenesis	BP_regulation_of_dendrite_morphogenesis	57	11	6.24735	7.13394e-06	0.0303692	BP_synaptic_signaling	BP_export_from_cell	643	100	1.75208	1.61147e-06	0.00686004
														CC_postsynaptic_membrane	CC_postsynapse	240	43	6.00472	6.6314e-18	2.82299e-14	BP_synaptic_signaling	BP_secretion	640	99	1.73991	2.31924e-06	0.00987302
														CC_postsynaptic_membrane	CC_synaptic_membrane	133	31	8.22035	1.39466e-16	5.93707e-13	BP_synaptic_signaling	BP_cell_cell_signaling	571	90	1.77538	3.09068e-06	0.013157
														CC_postsynaptic_membrane	BP_regulation_of_ion_transport	326	46	4.5201	6.18084e-15	2.63118e-11	BP_synaptic_signaling	BP_G_protein_coupled_receptor_signaling_pathway	377	65	1.96612	3.923e-06	0.0167002
														CC_postsynaptic_membrane	CC_integral_component_of_membrane	1347	103	2.39418	9.99983e-13	4.25693e-09	BP_synaptic_signaling	BP_trans_synaptic_signaling	251	48	2.2224	4.21304e-06	0.0179349
														CC_postsynaptic_membrane	CC_postsynaptic_membrane	90	22	8.61837	1.35831e-12	5.78232e-09	BP_synaptic_signaling	BP_anterograde_trans_synaptic_signaling	244	46	2.18124	9.80272e-06	0.0417302
														CC_postsynaptic_membrane	BP_regulation_of_transporter_activity	188	31	5.31873	3.02087e-12	1.28599e-08	BP_synaptic_signaling	BP_chemical_synaptic_transmission	244	46	2.18124	9.80272e-06	0.0417302
														CC_postsynaptic_membrane	BP_regulation_of_transmembrane_transporter_activity	180	30	5.37984	5.14574e-12	2.19054e-08	CC_extracellular_matrix	CC_secretory_vesicle	579	94	1.84395	4.91915e-07	0.00209408
														CC_postsynaptic_membrane	CC_plasma_membrane_region	515	54	3.23271	6.32394e-12	2.6921e-08	CC_extracellular_matrix	BP_secretion_by_cell	618	98	1.79354	8.45623e-07	0.00359982
														CC_postsynaptic_membrane	BP_regulation_of_cation_transmembrane_transport	211	32	4.81749	1.35145e-11	5.75314e-08	CC_extracellular_matrix	BP_leukocyte_degranulation	345	62	2.06762	1.61423e-06	0.00687177
														CC_postsynaptic_membrane	BP_regulation_of_ion_transmembrane_transporter_activity	177	29	5.26223	1.81102e-11	7.70952e-08	CC_extracellular_matrix	BP_neutrophil_degranulation	339	61	2.07013	1.87247e-06	0.00797109
														CC_postsynaptic_membrane	BP_regulation_of_ion_transmembrane_transport	228	33	4.56404	2.35835e-11	1.00395e-07	CC_extracellular_matrix	BP_neutrophil_activation_involved_in_immune_response	340	61	2.06255	2.06968e-06	0.00881063
														CC_postsynaptic_membrane	BP_regulation_of_transmembrane_transport	268	36	4.1991	2.60091e-11	1.10721e-07	CC_extracellular_matrix	BP_neutrophil_mediated_immunity	343	61	2.04013	2.78428e-06	0.0118527
														CC_postsynaptic_membrane	BP_regulation_of_cation_channel_activity	118	23	6.44941	6.24628e-11	2.65904e-07	CC_extracellular_matrix	BP_neutrophil_activation	344	61	2.03276	3.06974e-06	0.0130679
														CC_postsynaptic_membrane	CC_growth_cone	79	18	7.80504	5.27687e-10	2.24636e-06	CC_extracellular_matrix	CC_extracellular_matrix	299	54	2.074	6.45293e-06	0.0274701
														CC_postsynaptic_membrane	CC_site_of_polarized_growth	81	18	7.55659	8.1646e-10	3.47567e-06	BP_oxoacid_metabolic_process	BP_oxoacid_metabolic_process	610	106	2.01653	2.2024e-09	9.37561e-06
														CC_postsynaptic_membrane	BP_cell_cell_adhesion	235	29	3.76457	1.64594e-08	7.00676e-05	BP_oxoacid_metabolic_process	BP_organic_acid_metabolic_process	620	106	1.97572	5.51021e-09	2.3457e-05
														BP_axon_guidance	CC_axon	273	51	6.41308	6.74682e-22	2.87212e-18	BP_oxoacid_metabolic_process	BP_small_molecule_metabolic_process	1089	163	1.70549	1.05896e-08	4.50799e-05
														BP_axon_guidance	BP_neuron_development	464	62	4.34717	1.33273e-18	5.67344e-15	BP_oxoacid_metabolic_process	BP_carboxylic_acid_metabolic_process	546	95	2.01118	1.45636e-08	6.19971e-05
														BP_axon_guidance	BP_neuron_differentiation	571	69	3.9031	3.22536e-18	1.37304e-14	BP_oxoacid_metabolic_process	BP_immune_response	648	105	1.84669	1.13909e-07	0.000484912
														BP_axon_guidance	BP_neuron_projection_development	401	55	4.43367	4.19441e-17	1.78556e-13
														BP_axon_guidance	CC_axon_part	149	31	7.09605	4.18762e-15	1.78267e-11
														BP_axon_guidance	BP_neuron_projection_morphogenesis	310	45	4.66787	4.26348e-15	1.81497e-11
														BP_axon_guidance	BP_plasma_membrane_bounded_cell_projection_morphogenesis	312	45	4.63226	5.4341e-15	2.3133e-11
														BP_axon_guidance	BP_cell_projection_morphogenesis	315	45	4.5801	7.78786e-15	3.31529e-11
														BP_axon_guidance	BP_cell_part_morphogenesis	325	45	4.41259	2.49856e-14	1.06364e-10
														BP_axon_guidance	CC_dendrite	250	39	5.03954	2.84567e-14	1.2114e-10
														BP_axon_guidance	CC_dendritic_tree	252	39	4.9915	3.71749e-14	1.58254e-10
														BP_axon_guidance	CC_plasma_membrane_bounded_cell_projection_part	765	73	2.97823	1.06417e-13	4.53018e-10
														BP_axon_guidance	CC_cell_projection_part	765	73	2.97823	1.06417e-13	4.53018e-10
														BP_axon_guidance	BP_axon_development	248	38	4.92454	1.10634e-13	4.7097e-10
														BP_axon_guidance	BP_cell_development	788	74	2.92741	1.59735e-13	6.79993e-10
														BP_axon_guidance	BP_cell_morphogenesis_involved_in_neuron_differentiation	269	39	4.61683	3.22146e-13	1.37138e-09
														BP_axon_guidance	BP_axonogenesis	233	36	4.95779	3.88128e-13	1.65226e-09
														BP_axon_guidance	CC_distal_axon	115	24	7.04122	5.13034e-12	2.18399e-08
														BP_axon_guidance	BP_plasma_membrane_bounded_cell_projection_organization	759	68	2.74885	1.50781e-11	6.41875e-08
														BP_axon_guidance	BP_cell_morphogenesis	438	48	3.37276	2.153e-11	9.16534e-08
														BP_axon_guidance	BP_cell_projection_organization	768	68	2.71179	2.56121e-11	1.09031e-07
														BP_axon_guidance	BP_cellular_component_morphogenesis	486	50	3.14474	8.0042e-11	3.40739e-07
														BP_axon_guidance	BP_cell_morphogenesis_involved_in_differentiation	339	40	3.63111	1.17822e-10	5.01569e-07
														BP_axon_guidance	BP_axon_guidance	170	25	4.59487	4.62397e-09	1.96843e-05
														BP_axon_guidance	BP_neuron_projection_guidance	172	25	4.53121	5.90797e-09	2.51502e-05
														BP_axon_guidance	CC_neuronal_cell_body	156	23	4.59481	1.82912e-08	7.78656e-05
														BP_axon_guidance	BP_movement_of_cell_or_subcellular_component	890	67	2.24621	3.06579e-08	0.000130511
														BP_axon_guidance	BP_chemotaxis	272	30	3.31255	1.2041e-07	0.000512586
														BP_axon_guidance	BP_taxis	272	30	3.31255	1.2041e-07	0.000512586
														BP_modulation_of_chemical_synaptic_transmission	BP_modulation_of_chemical_synaptic_transmission	209	43	7.14165	2.67538e-20	1.13891e-16
														BP_modulation_of_chemical_synaptic_transmission	BP_regulation_of_trans_synaptic_signaling	210	43	7.09845	3.24967e-20	1.38338e-16
														BP_modulation_of_chemical_synaptic_transmission	CC_integral_component_of_plasma_membrane	907	82	2.83266	5.27071e-14	2.24374e-10
														BP_anterograde_trans_synaptic_signaling	CC_plasma_membrane_bounded_cell_projection	1111	109	3.25108	2.52122e-21	1.07328e-17
														BP_anterograde_trans_synaptic_signaling	CC_cell_projection	1128	109	3.19259	8.27748e-21	3.52372e-17
														BP_anterograde_trans_synaptic_signaling	BP_trans_synaptic_signaling	251	45	6.02985	1.06308e-18	4.52552e-15
														BP_anterograde_trans_synaptic_signaling	BP_synaptic_signaling	265	46	5.80481	1.64297e-18	6.99413e-15
														BP_anterograde_trans_synaptic_signaling	BP_anterograde_trans_synaptic_signaling	244	44	6.06294	2.08018e-18	8.85533e-15
														BP_anterograde_trans_synaptic_signaling	BP_chemical_synaptic_transmission	244	44	6.06294	2.08018e-18	8.85533e-15
														BP_anterograde_trans_synaptic_signaling	CC_intrinsic_component_of_plasma_membrane	950	87	2.89647	3.6448e-15	1.55159e-11
														BP_anterograde_trans_synaptic_signaling	MF_ion_gated_channel_activity	201	32	5.10669	3.56038e-12	1.51565e-08
														BP_anterograde_trans_synaptic_signaling	MF_gated_channel_activity	206	32	4.95826	7.01415e-12	2.98592e-08
														BP_anterograde_trans_synaptic_signaling	BP_regulation_of_membrane_potential	255	35	4.30032	2.6784e-11	1.14019e-07
														BP_anterograde_trans_synaptic_signaling	BP_import_into_cell	281	34	3.70651	1.57635e-09	6.71053e-06
														CC_presynapse	CC_synapse	501	88	6.34912	2.26148e-35	9.62712e-32
														CC_presynapse	CC_synapse_part	385	69	6.2869	2.90539e-28	1.23682e-24
														CC_presynapse	CC_presynapse	179	32	5.87979	1.3385e-13	5.69801e-10
														CC_somatodendritic_compartment	CC_neuron_part	810	118	5.33236	2.34311e-39	9.97463e-36
														CC_somatodendritic_compartment	CC_neuron_projection	614	92	5.25558	2.32406e-31	9.89353e-28
														CC_somatodendritic_compartment	BP_nervous_system_development	1318	125	3.20463	2.70577e-23	1.15185e-19
														CC_somatodendritic_compartment	CC_somatodendritic_compartment	330	49	4.82652	9.42397e-17	4.01178e-13
														CC_somatodendritic_compartment	MF_cytoskeletal_protein_binding	635	52	2.42901	9.03941e-08	0.000384808
														BP_generation_of_neurons	BP_neurogenesis	918	100	3.62941	7.10018e-23	3.02255e-19
														BP_generation_of_neurons	BP_generation_of_neurons	873	96	3.6462	3.05647e-22	1.30114e-18
