# Supplementary material for: Transcriptional programs regulating neuronal differentiation are disrupted in DLG2 knockout human embryonic stem cells and enriched for schizophrenia and related disorders risk variants
Source: Nat Commun. 2022 Jan 14;13:27. doi: 10.1038/s41467-021-27601-0 (PMC8760302; doi:10.1038/s41467-021-27601-0)
Supplement: Supplementary file 11 — Dataset 8 [file 41467_2021_27601_MOESM11_ESM.xlsx]

## Sheet: Supplementary Data 8
Supplementary Data 8. Schizophrenia GWAS enrichment (GO terms over-represented in early-stable-/-)
SZ GWAS enrichment in GO terms with independent evidence of over-representation amongst early-stable-/- genes, two-sided tests were performed using MAGMA, conditioning on all expressed (allWT+KO) and all early-stable-/- genes. Raw (‘P’) and Bonferroni-corrected (‘P (corrected)’) p-values are given, where correction is for the 13 terms tested. BETA = regression ceofficient, SE = standard error.
GO terms in early-stable (-/-)	N gene	BETA	SE	P	P (corrected)
BP_regulation_of_microtubule_depolymerization	11	-0.35776	0.33951	0.29202	1
BP_positive_regulation_of_axonogenesis	17	-0.3304	0.30938	0.28557	1
BP_peptidyl_threonine_phosphorylation	22	0.036486	0.26063	0.88867	1
BP_negative_regulation_of_neurogenesis	35	0.16711	0.20168	0.40736	1
MF_guanyl_nucleotide_exchange_factor_activity	39	-0.13354	0.18286	0.46525	1
MF_Rab_GTPase_binding	35	-0.16455	0.18455	0.37262	1
BP_positive_regulation_of_neuron_projection_development	46	-0.084112	0.18145	0.64297	1
CC_early_endosome	52	-0.074449	0.14307	0.60282	1
CC_axon	64	0.17916	0.1478	0.22548	1
BP_neuron_projection_morphogenesis	73	-0.1014	0.13818	0.46305	1
MF_DNA_binding_transcription_factor_activity_RNA_polymerase_II_specific	238	0.047323	0.07089	0.50443	1
MF_ubiquitin_like_protein_transferase_activity	67	-0.11182	0.13592	0.4107	1
MF_protein_serine_threonine_kinase_activity	76	-0.2243	0.12491	0.072558	0.94
