# Supplementary material for: Transcriptional programs regulating neuronal differentiation are disrupted in DLG2 knockout human embryonic stem cells and enriched for schizophrenia and related disorders risk variants
Source: Nat Commun. 2022 Jan 14;13:27. doi: 10.1038/s41467-021-27601-0 (PMC8760302; doi:10.1038/s41467-021-27601-0)
Supplement: Supplementary file 12 — Dataset 9 [file 41467_2021_27601_MOESM12_ESM.xlsx]

## Sheet: Supplementary Data 9
Supplementary Data 9. GO term over-representation analysis of SZ-associated neurogenic program-pyramidal (high) gene-sets
Neurogenic programs were partitioned based on their overlap with genes highly expressed in CA1 pyramidal neurons relative to other brain cell-types (pyramidal_high). Sets enriched for SZ GWAS association were identified (Fig. 7b) and a one-sided Fisher’s Exact Test used to identify GO terms over-represented in each set, using all expressed genes (allWT+KO) as the background comparator. Raw (‘P’) …
early_stable_ko_AND_pyramidal_high							early_stable_ko_NOT_pyramidal_high							early_increasing_ko_AND_pyramidal_high							early_increasing_ko_NOT_pyramidal_high							late_AND_pyramidal_high
refined_ann	ann	ann_N	overlap_N	OR	P	P_bonf	refined_ann	ann	ann_N	overlap_N	OR	P	P_bonf	refined_ann	ann	ann_N	overlap_N	OR	P	P_bonf	refined_ann	ann	ann_N	overlap_N	OR	P	P_bonf	refined_ann	ann	ann_N	overlap_N	OR	P	P_bonf
CC_cation_channel_complex	CC_ion_channel_complex	196	13	5.31473	3.59778e-06	0.0153158	BP_negative_regulation_of_microtubule_polymerization_or_depolymerization	BP_negative_regulation_of_microtubule_polymerization_or_depolymerization	27	12	6.80091	7.2176e-06	0.0307253	BP_positive_regulation_of_filopodium_assembly	BP_regulation_of_plasma_membrane_bounded_cell_projection_organization	413	17	4.76418	6.48848e-07	0.00276215	MF_sodium_channel_activity	MF_sodium_ion_transmembrane_transporter_activity	84	14	7.25905	6.5409e-08	0.000278446	BP_chloride_transmembrane_transport	BP_inorganic_anion_transport	60	8	12.4307	8.58086e-07	0.00365287
CC_cation_channel_complex	CC_cation_channel_complex	168	12	5.73499	4.01066e-06	0.0170734	BP_peptidyl_threonine_phosphorylation	BP_peptidyl_serine_phosphorylation	140	36	2.97002	3.04576e-07	0.00129658	BP_positive_regulation_of_filopodium_assembly	BP_regulation_of_cell_projection_organization	418	17	4.70228	7.66684e-07	0.00326377	MF_sodium_channel_activity	CC_transmembrane_transporter_complex	208	20	3.89103	1.30574e-06	0.00555852	BP_chloride_transmembrane_transport	BP_chloride_transport	43	7	15.6367	1.05435e-06	0.00448835
CC_cation_channel_complex	CC_transmembrane_transporter_complex	208	13	4.9832	6.89692e-06	0.0293602	BP_peptidyl_threonine_phosphorylation	MF_protein_serine_threonine_kinase_activity	347	66	2.02845	1.52063e-06	0.00647332	BP_positive_regulation_of_filopodium_assembly	BP_positive_regulation_of_filopodium_assembly	23	5	28.8276	2.53091e-06	0.0107741	MF_sodium_channel_activity	CC_transporter_complex	216	20	3.73026	2.35216e-06	0.0100132	BP_chloride_transmembrane_transport	BP_inorganic_ion_transmembrane_transport	293	16	4.816	1.05957e-06	0.00451061
CC_cation_channel_complex	MF_cation_channel_activity	212	13	4.88174	8.47831e-06	0.0360922	BP_peptidyl_threonine_phosphorylation	MF_protein_kinase_activity	468	82	1.83951	2.74534e-06	0.0116869	BP_positive_regulation_of_filopodium_assembly	BP_positive_regulation_of_cell_projection_organization	232	12	5.89245	3.15229e-06	0.0134193	MF_sodium_channel_activity	MF_metal_ion_transmembrane_transporter_activity	282	23	3.25729	3.68346e-06	0.0156805	BP_chloride_transmembrane_transport	BP_chloride_transmembrane_transport	28	6	21.8158	1.16783e-06	0.00497143
CC_cation_channel_complex	CC_transporter_complex	216	13	4.78406	1.03713e-05	0.0441508	BP_peptidyl_threonine_phosphorylation	BP_peptidyl_serine_modification	155	36	2.59268	4.10551e-06	0.0174771	MF_glutamate_receptor_activity	BP_regulation_of_neurotransmitter_receptor_activity	55	7	15.3469	1.06621e-06	0.00453885	MF_sodium_channel_activity	MF_passive_transmembrane_transporter_activity	285	23	3.21929	4.39834e-06	0.0187237	BP_chloride_transmembrane_transport	MF_neurotransmitter_receptor_activity	64	8	11.5352	1.42146e-06	0.00605115
BP_neuron_projection_development	BP_neuron_development	464	26	4.68712	1.4307e-09	6.0905e-06	BP_peptidyl_threonine_phosphorylation	BP_protein_phosphorylation	624	101	1.67606	7.749e-06	0.0329875	MF_glutamate_receptor_activity	CC_receptor_complex	263	13	5.64928	1.99548e-06	0.00849477	MF_sodium_channel_activity	MF_channel_activity	285	23	3.21929	4.39834e-06	0.0187237	BP_chloride_transmembrane_transport	MF_anion_transmembrane_transporter_activity	213	13	5.35205	3.3569e-06	0.0142903
BP_neuron_projection_development	BP_generation_of_neurons	873	36	3.4997	3.48135e-09	1.48201e-05	BP_peptidyl_threonine_phosphorylation	BP_peptidyl_threonine_phosphorylation	71	21	3.58257	8.56892e-06	0.0364779	MF_glutamate_receptor_activity	CC_neuronal_cell_body	156	10	7.32506	3.24692e-06	0.0138221	MF_sodium_channel_activity	BP_sodium_ion_transport	49	9	8.07991	6.59509e-06	0.0280753	BP_chloride_transmembrane_transport	MF_chloride_transmembrane_transporter_activity	55	7	11.7213	5.83834e-06	0.0248538
BP_neuron_projection_development	BP_neuron_differentiation	571	28	4.08803	6.16638e-09	2.62503e-05	BP_regulation_of_axonogenesis	BP_regulation_of_plasma_membrane_bounded_cell_projection_organization	413	79	2.05247	1.11922e-07	0.000476451	MF_glutamate_receptor_activity	BP_regulation_of_signaling_receptor_activity	93	8	9.95204	3.67936e-06	0.0156631	MF_sodium_channel_activity	MF_monovalent_inorganic_cation_transmembrane_transporter_activity	232	20	3.44448	6.99012e-06	0.0297569	BP_chloride_transmembrane_transport	BP_anion_transport	300	15	4.35896	6.83917e-06	0.0291144
BP_neuron_projection_development	BP_neuron_projection_development	401	23	4.7437	8.85561e-09	3.76983e-05	BP_regulation_of_axonogenesis	BP_regulation_of_cell_projection_organization	418	79	2.0214	1.88497e-07	0.00080243	MF_glutamate_receptor_activity	MF_glutamate_receptor_activity	25	5	25.9499	3.93326e-06	0.0167439	MF_sodium_channel_activity	MF_ion_channel_activity	273	22	3.20824	7.27148e-06	0.0309547	BP_chloride_transmembrane_transport	MF_inorganic_anion_transmembrane_transporter_activity	80	8	8.96754	7.82917e-06	0.0333288
BP_neuron_projection_development	BP_neurogenesis	918	36	3.30991	1.2991e-08	5.53026e-05	BP_regulation_of_axonogenesis	BP_regulation_of_cell_morphogenesis	317	63	2.14222	5.51351e-07	0.0023471	MF_glutamate_receptor_activity	MF_ligand_gated_cation_channel_activity	68	7	12.0659	4.57837e-06	0.0194901	MF_sodium_channel_activity	MF_inorganic_molecular_entity_transmembrane_transporter_activity	519	33	2.51688	7.52622e-06	0.0320391	BP_chloride_transmembrane_transport	BP_inorganic_anion_transmembrane_transport	39	6	14.5443	9.00433e-06	0.0383314
BP_neuron_projection_development	BP_nervous_system_development	1318	43	2.77274	8.82431e-08	0.000375651	BP_regulation_of_axonogenesis	BP_regulation_of_axonogenesis	106	29	3.2234	1.07382e-06	0.00457124	MF_glutamate_receptor_activity	CC_integral_component_of_membrane	1347	31	2.75021	5.78786e-06	0.0246389	MF_sodium_channel_activity	MF_sodium_channel_activity	28	7	11.9218	8.33522e-06	0.035483	BP_chloride_transmembrane_transport	MF_transmitter_gated_ion_channel_activity	40	6	14.1168	1.04822e-05	0.0446226
BP_neuron_projection_development	BP_cell_morphogenesis_involved_in_differentiation	339	19	4.54478	2.68582e-07	0.00114335	BP_regulation_of_axonogenesis	BP_regulation_of_cellular_component_organization	1637	230	1.44876	1.81757e-06	0.00773742	MF_glutamate_receptor_activity	BP_regulation_of_NMDA_receptor_activity	28	5	22.5776	7.10471e-06	0.0302447	MF_sodium_channel_activity	BP_sodium_ion_transmembrane_transport	39	8	9.24803	9.16335e-06	0.0390084	BP_chloride_transmembrane_transport	MF_transmitter_gated_channel_activity	40	6	14.1168	1.04822e-05	0.0446226
BP_neuron_projection_development	BP_cell_development	788	30	3.12459	4.72857e-07	0.00201295	BP_regulation_of_axonogenesis	BP_neuron_development	464	81	1.83049	3.65361e-06	0.0155534	MF_glutamate_receptor_activity	CC_cell_body	177	10	6.39398	9.98311e-06	0.0424981	BP_vesicle_cytoskeletal_trafficking	BP_vesicle_cytoskeletal_trafficking	40	8	8.95856	1.11808e-05	0.0475966	BP_regulation_of_synaptic_plasticity	BP_modulation_of_chemical_synaptic_transmission	209	14	5.94856	4.55674e-07	0.0019398
BP_neuron_projection_development	BP_cell_morphogenesis	438	21	3.87121	8.1451e-07	0.00346737	BP_regulation_of_axonogenesis	BP_regulation_of_cell_morphogenesis_involved_in_differentiation	189	41	2.37678	5.69132e-06	0.024228	BP_regulation_of_neuronal_synaptic_plasticity	CC_somatodendritic_compartment	330	19	6.93195	5.83644e-10	2.48457e-06	MF_clathrin_binding	MF_clathrin_binding	47	9	8.50577	4.59313e-06	0.0195529	BP_regulation_of_synaptic_plasticity	BP_regulation_of_trans_synaptic_signaling	210	14	5.91779	4.82855e-07	0.00205552
BP_neuron_projection_development	BP_cell_morphogenesis_involved_in_neuron_differentiation	269	16	4.78547	1.12828e-06	0.00480309	BP_regulation_of_axonogenesis	BP_positive_regulation_of_cell_projection_organization	232	47	2.18225	8.70691e-06	0.0370653	BP_regulation_of_neuronal_synaptic_plasticity	CC_dendritic_spine	71	8	13.4439	4.61139e-07	0.00196307	MF_clathrin_binding	BP_cell_cell_signaling	571	35	2.42488	8.80017e-06	0.0374623	BP_regulation_of_synaptic_plasticity	MF_transmembrane_transporter_activity	653	25	3.42025	8.17328e-07	0.00347937
BP_neuron_projection_development	BP_neuron_projection_morphogenesis	310	17	4.40123	1.58618e-06	0.00675238	BP_regulation_of_axonogenesis	BP_neuron_projection_development	401	71	1.85716	8.79758e-06	0.0374513	BP_regulation_of_neuronal_synaptic_plasticity	CC_neuron_spine	72	8	13.2337	5.14503e-07	0.00219024	CC_growth_cone	CC_axon	273	30	4.61991	1.10976e-10	4.72424e-07	BP_regulation_of_synaptic_plasticity	BP_ion_transmembrane_transport	451	20	3.92023	1.23381e-06	0.00525233
BP_neuron_projection_development	BP_plasma_membrane_bounded_cell_projection_morphogenesis	312	17	4.3708	1.7319e-06	0.00737268	BP_negative_regulation_of_neuron_differentiation	BP_regulation_of_neuron_differentiation	359	80	2.50084	5.85374e-11	2.49194e-07	BP_regulation_of_neuronal_synaptic_plasticity	MF_transporter_activity	747	22	3.42538	3.8226e-06	0.0162728	CC_growth_cone	CC_somatodendritic_compartment	330	30	3.72729	1.04127e-08	4.43267e-05	BP_regulation_of_synaptic_plasticity	MF_ion_gated_channel_activity	201	13	5.69837	1.76279e-06	0.00750419
BP_neuron_projection_development	BP_cell_projection_morphogenesis	315	17	4.32549	1.97322e-06	0.0084	BP_negative_regulation_of_neuron_differentiation	BP_regulation_of_neurogenesis	441	91	2.27215	2.21454e-10	9.42731e-07	BP_regulation_of_neuronal_synaptic_plasticity	BP_positive_regulation_of_neuron_differentiation	197	11	6.35487	3.96548e-06	0.016881	CC_growth_cone	CC_axon_part	149	18	5.01867	1.52439e-07	0.000648933	BP_regulation_of_synaptic_plasticity	MF_gated_channel_activity	206	13	5.54881	2.31854e-06	0.00987001
BP_neuron_projection_development	CC_dendrite	250	15	4.80892	2.21603e-06	0.00943363	BP_negative_regulation_of_neuron_differentiation	BP_regulation_of_cell_development	500	98	2.13208	8.47962e-10	3.60977e-06	BP_regulation_of_neuronal_synaptic_plasticity	BP_regulation_of_neuronal_synaptic_plasticity	27	5	23.5835	5.88247e-06	0.0250417	CC_growth_cone	CC_plasma_membrane_bounded_cell_projection_part	765	47	2.48045	2.13152e-07	0.000907386	BP_regulation_of_synaptic_plasticity	CC_intrinsic_component_of_plasma_membrane	950	30	2.83135	3.28518e-06	0.013985
BP_neuron_projection_development	CC_dendritic_tree	252	15	4.76739	2.44578e-06	0.0104117	BP_negative_regulation_of_neuron_differentiation	BP_regulation_of_developmental_process	1451	221	1.60589	4.67824e-09	1.99152e-05	BP_regulation_of_neuronal_synaptic_plasticity	MF_transmembrane_transporter_activity	653	20	3.53161	6.22013e-06	0.0264791	CC_growth_cone	CC_cell_projection_part	765	47	2.48045	2.13152e-07	0.000907386	BP_regulation_of_synaptic_plasticity	BP_regulation_of_synaptic_plasticity	103	9	7.75899	6.45279e-06	0.0274695
BP_neuron_projection_development	BP_cell_part_morphogenesis	325	17	4.18244	3.01301e-06	0.0128264	BP_negative_regulation_of_neuron_differentiation	BP_regulation_of_neuron_projection_development	291	64	2.44179	8.53322e-09	3.63259e-05	BP_regulation_of_neuronal_synaptic_plasticity	BP_ion_transport	722	21	3.35944	7.89428e-06	0.0336059	CC_growth_cone	CC_dendrite	250	23	3.72539	4.59569e-07	0.00195639	BP_regulation_of_synaptic_plasticity	CC_integral_component_of_plasma_membrane	907	28	2.73815	1.11474e-05	0.0474546
BP_neuron_projection_development	CC_somatodendritic_compartment	330	17	4.11416	3.69933e-06	0.0157481	BP_negative_regulation_of_neuron_differentiation	BP_regulation_of_cell_differentiation	1026	165	1.69412	1.35706e-08	5.77702e-05	CC_neurotransmitter_receptor_complex	CC_synaptic_membrane	133	14	12.9989	4.80329e-11	2.04476e-07	CC_growth_cone	CC_ion_channel_complex	196	20	4.15979	5.07642e-07	0.00216103	BP_synaptic_signaling	BP_synaptic_signaling	265	20	6.9875	1.68818e-10	7.18658e-07
BP_neuron_projection_development	CC_plasma_membrane_bounded_cell_projection	1111	35	2.58333	3.90168e-06	0.0166095	BP_negative_regulation_of_neuron_differentiation	BP_regulation_of_multicellular_organismal_development	1126	174	1.6142	9.51909e-08	0.000405228	CC_neurotransmitter_receptor_complex	CC_asymmetric_synapse	137	14	12.5729	7.186e-11	3.05908e-07	CC_growth_cone	CC_dendritic_tree	252	23	3.69237	5.29232e-07	0.00225294	BP_synaptic_signaling	BP_anterograde_trans_synaptic_signaling	244	18	6.74427	2.09893e-09	8.93515e-06
BP_neuron_projection_development	BP_cellular_component_morphogenesis	486	21	3.45936	4.2379e-06	0.0180407	BP_negative_regulation_of_neuron_differentiation	BP_negative_regulation_of_nervous_system_development	144	36	2.85917	6.39745e-07	0.00272339	CC_neurotransmitter_receptor_complex	CC_neuron_to_neuron_synapse	138	14	12.4707	7.93077e-11	3.37613e-07	CC_growth_cone	CC_plasma_membrane_protein_complex	363	28	3.09028	9.84855e-07	0.00419253	BP_synaptic_signaling	BP_chemical_synaptic_transmission	244	18	6.74427	2.09893e-09	8.93515e-06
BP_neuron_projection_development	CC_cell_projection	1128	35	2.53977	5.46362e-06	0.0232586	BP_negative_regulation_of_neuron_differentiation	BP_negative_regulation_of_neurogenesis	137	34	2.82873	1.55503e-06	0.00661976	CC_neurotransmitter_receptor_complex	CC_postsynaptic_density	133	13	11.8767	6.18901e-10	2.63466e-06	CC_growth_cone	BP_positive_regulation_of_neuron_projection_development	160	17	4.32747	2.09272e-06	0.00890871	BP_synaptic_signaling	CC_neuron_part	810	33	3.80198	2.32507e-09	9.89781e-06
BP_neuron_projection_development	CC_plasma_membrane_bounded_cell_projection_part	765	27	2.84226	7.7282e-06	0.0328989	BP_negative_regulation_of_neuron_differentiation	BP_positive_regulation_of_neurogenesis	243	50	2.22831	2.8604e-06	0.0121767	CC_neurotransmitter_receptor_complex	BP_regulation_of_ion_transmembrane_transport	228	16	8.41773	8.5013e-10	3.619e-06	CC_growth_cone	BP_neurotransmitter_secretion	68	11	6.95708	2.31484e-06	0.00985426	BP_synaptic_signaling	BP_trans_synaptic_signaling	251	18	6.53884	3.29298e-09	1.40182e-05
BP_neuron_projection_development	CC_cell_projection_part	765	27	2.84226	7.7282e-06	0.0328989	BP_negative_regulation_of_neuron_differentiation	BP_movement_of_cell_or_subcellular_component	890	137	1.58995	3.05759e-06	0.0130162	CC_neurotransmitter_receptor_complex	CC_postsynaptic_membrane	90	11	15.0715	1.23614e-09	5.26224e-06	CC_growth_cone	BP_signal_release_from_synapse	68	11	6.95708	2.31484e-06	0.00985426	BP_synaptic_signaling	CC_neuron_projection	614	27	4.01504	1.6707e-08	7.11216e-05
CC_postsynapse	CC_neuron_part	810	34	3.53806	6.53522e-09	2.78204e-05	BP_negative_regulation_of_neuron_differentiation	BP_negative_regulation_of_cell_development	154	36	2.61485	3.50281e-06	0.0149115	CC_neurotransmitter_receptor_complex	BP_regulation_of_cation_channel_activity	118	12	12.3259	1.83961e-09	7.83123e-06	CC_growth_cone	MF_cytoskeletal_protein_binding	635	39	2.44627	2.51002e-06	0.0106852	BP_synaptic_signaling	BP_ion_transport	722	29	3.67137	3.41621e-08	0.000145428
CC_postsynapse	CC_neuron_projection	614	29	3.94109	7.44762e-09	3.17045e-05	BP_negative_regulation_of_neuron_differentiation	BP_positive_regulation_of_cell_development	279	55	2.11409	3.6912e-06	0.0157134	CC_neurotransmitter_receptor_complex	CC_intrinsic_component_of_plasma_membrane	950	31	4.06001	2.39164e-09	1.01812e-05	CC_growth_cone	CC_distal_axon	115	14	5.02059	3.3732e-06	0.0143597	BP_synaptic_signaling	MF_inorganic_molecular_entity_transmembrane_transporter_activity	519	24	4.17995	4.4238e-08	0.000188321
CC_postsynapse	CC_synapse	501	25	4.11218	3.08486e-08	0.000131323	BP_negative_regulation_of_neuron_differentiation	BP_positive_regulation_of_neuron_differentiation	197	42	2.32512	6.96343e-06	0.0296433	CC_neurotransmitter_receptor_complex	CC_dendrite	250	16	7.61527	3.24328e-09	1.38067e-05	CC_growth_cone	BP_regulation_of_plasma_membrane_bounded_cell_projection_organization	413	29	2.78981	4.14394e-06	0.0176408	BP_synaptic_signaling	MF_transporter_activity	747	29	3.53713	7.13247e-08	0.000303629
CC_postsynapse	CC_postsynapse	240	14	4.64556	6.74666e-06	0.0287205	BP_negative_regulation_of_neuron_differentiation	BP_central_nervous_system_development	430	75	1.82508	8.60835e-06	0.0366457	CC_neurotransmitter_receptor_complex	CC_integral_component_of_plasma_membrane	907	30	4.09299	3.34321e-09	1.4232e-05	CC_growth_cone	BP_regulation_of_nervous_system_development	486	32	2.61174	5.07553e-06	0.0216065	BP_synaptic_signaling	MF_ion_channel_activity	273	17	5.57774	7.38143e-08	0.000314227
CC_synapse_part	CC_synapse_part	385	20	4.20426	4.32292e-07	0.00184027	BP_negative_regulation_of_neuron_differentiation	BP_negative_regulation_of_neuron_differentiation	112	28	2.84919	1.09259e-05	0.0465114	CC_neurotransmitter_receptor_complex	CC_dendritic_tree	252	16	7.54979	3.6378e-09	1.54861e-05	CC_growth_cone	BP_signal_release	88	12	5.7007	5.15529e-06	0.0219461	BP_synaptic_signaling	MF_ion_transmembrane_transporter_activity	554	24	3.89413	1.4957e-07	0.000636721
MF_GTPase_binding	MF_GTPase_binding	385	19	3.96082	1.83283e-06	0.00780236	CC_early_endosome	CC_early_endosome	204	46	2.50441	4.94386e-07	0.0021046	CC_neurotransmitter_receptor_complex	BP_regulation_of_transport	1040	32	3.82954	5.25924e-09	2.23886e-05	CC_growth_cone	BP_regulation_of_cell_projection_organization	418	29	2.75294	5.23911e-06	0.0223029	BP_synaptic_signaling	BP_cell_cell_signaling	571	24	3.7686	2.60434e-07	0.00110867
							CC_early_endosome	MF_phosphotransferase_activity_alcohol_group_as_acceptor	554	96	1.82232	6.47976e-07	0.00275843	CC_neurotransmitter_receptor_complex	CC_plasma_membrane_region	515	22	5.12428	6.27354e-09	2.67064e-05	CC_growth_cone	BP_regulation_of_neurogenesis	441	30	2.69843	5.31842e-06	0.0226405	BP_synaptic_signaling	CC_integral_component_of_membrane	1347	40	2.76099	2.72156e-07	0.00115857
							MF_DNA_binding_transcription_factor_activity_RNA_polymerase_II_specific	MF_DNA_binding_transcription_factor_activity_RNA_polymerase_II_specific	1235	231	2.1129	2.34384e-19	9.97773e-16	CC_neurotransmitter_receptor_complex	CC_transmembrane_transporter_complex	208	14	7.93272	1.74412e-08	7.4247e-05	CC_growth_cone	BP_positive_regulation_of_neuron_differentiation	197	18	3.66043	9.05335e-06	0.0385401	BP_synaptic_signaling	CC_synapse_part	385	19	4.37899	4.68357e-07	0.00199379
							MF_DNA_binding_transcription_factor_activity_RNA_polymerase_II_specific	MF_DNA_binding_transcription_factor_activity	1289	238	2.08265	3.28507e-19	1.39845e-15	CC_neurotransmitter_receptor_complex	CC_plasma_membrane_bounded_cell_projection_part	765	26	4.10536	2.59431e-08	0.00011044	CC_growth_cone	CC_growth_cone	79	11	5.82771	1.03952e-05	0.0442525	BP_synaptic_signaling	MF_metal_ion_transmembrane_transporter_activity	282	15	4.65901	3.22355e-06	0.0137226
							MF_DNA_binding_transcription_factor_activity_RNA_polymerase_II_specific	MF_transcription_regulator_activity	1584	277	1.96678	5.92651e-19	2.52291e-15	CC_neurotransmitter_receptor_complex	CC_cell_projection_part	765	26	4.10536	2.59431e-08	0.00011044	BP_vesicle_mediated_transport_in_synapse	CC_plasma_membrane_bounded_cell_projection	1111	70	2.6615	4.34568e-11	1.84996e-07	BP_synaptic_signaling	CC_dendrite	250	14	4.90095	3.83043e-06	0.0163062
							MF_DNA_binding_transcription_factor_activity_RNA_polymerase_II_specific	BP_regulation_of_nervous_system_development	486	98	2.21159	1.68765e-10	7.18432e-07	CC_neurotransmitter_receptor_complex	CC_transporter_complex	216	14	7.61468	2.81391e-08	0.000119788	BP_vesicle_mediated_transport_in_synapse	CC_cell_projection	1128	70	2.61529	8.60291e-11	3.66226e-07	BP_synaptic_signaling	CC_dendritic_tree	252	14	4.85909	4.20143e-06	0.0178855
							MF_DNA_binding_transcription_factor_activity_RNA_polymerase_II_specific	BP_positive_regulation_of_nervous_system_development	268	56	2.27801	4.37841e-07	0.00186389	CC_neurotransmitter_receptor_complex	BP_regulation_of_glutamate_receptor_signaling_pathway	55	8	18.0359	6.02542e-08	0.000256502	BP_vesicle_mediated_transport_in_synapse	BP_vesicle_mediated_transport_in_synapse	71	13	8.12259	6.08149e-08	0.000258889	BP_synaptic_signaling	MF_cation_transmembrane_transporter_activity	407	18	3.87334	4.50606e-06	0.0191823
							MF_DNA_binding_transcription_factor_activity_RNA_polymerase_II_specific	BP_regulation_of_transcription_by_RNA_polymerase_II	1374	198	1.48545	1.98142e-06	0.00843493	CC_neurotransmitter_receptor_complex	CC_ion_channel_complex	196	13	7.75415	6.88875e-08	0.000293254	BP_vesicle_mediated_transport_in_synapse	BP_synaptic_vesicle_cycle	71	13	8.12259	6.08149e-08	0.000258889	BP_synaptic_signaling	CC_somatodendritic_compartment	330	16	4.23633	4.94755e-06	0.0210617
							MF_ubiquitin_like_protein_transferase_activity	MF_catalytic_activity_acting_on_a_protein	1553	232	1.5707	1.02973e-08	4.38355e-05	CC_neurotransmitter_receptor_complex	BP_regulation_of_synaptic_transmission_glutamatergic	41	7	21.681	1.32515e-07	0.000564115	BP_vesicle_mediated_transport_in_synapse	BP_modulation_of_chemical_synaptic_transmission	209	22	4.32611	7.82205e-08	0.000332984	BP_synaptic_signaling	MF_inorganic_cation_transmembrane_transporter_activity	374	17	3.97102	5.86044e-06	0.0249479
							MF_ubiquitin_like_protein_transferase_activity	MF_ubiquitin_like_protein_transferase_activity	340	63	1.96081	6.36926e-06	0.0271139	CC_neurotransmitter_receptor_complex	CC_neurotransmitter_receptor_complex	43	7	20.4678	1.86842e-07	0.000795387	BP_vesicle_mediated_transport_in_synapse	BP_regulation_of_trans_synaptic_signaling	210	22	4.30258	8.51881e-08	0.000362646	BP_synaptic_signaling	BP_chemical_homeostasis	561	21	3.27945	9.42842e-06	0.0401368
							MF_ubiquitin_like_protein_transferase_activity	BP_protein_modification_by_small_protein_conjugation_or_removal	704	111	1.62681	9.35397e-06	0.0398198	CC_neurotransmitter_receptor_complex	CC_ionotropic_glutamate_receptor_complex	43	7	20.4678	1.86842e-07	0.000795387	BP_vesicle_mediated_transport_in_synapse	CC_cation_channel_complex	168	19	4.66387	1.97651e-07	0.000841402	MF_passive_transmembrane_transporter_activity	MF_passive_transmembrane_transporter_activity	285	18	5.69251	2.40404e-08	0.00010234
							BP_generation_of_neurons	BP_nervous_system_development	1318	218	1.787	2.62335e-12	1.11676e-08	CC_neurotransmitter_receptor_complex	CC_distal_axon	115	10	10.2122	1.94559e-07	0.000828236	BP_vesicle_mediated_transport_in_synapse	CC_exocytic_vesicle	121	16	5.54679	2.148e-07	0.000914404	MF_passive_transmembrane_transporter_activity	MF_channel_activity	285	18	5.69251	2.40404e-08	0.00010234
							BP_generation_of_neurons	BP_generation_of_neurons	873	151	1.85128	3.77663e-10	1.60771e-06	CC_neurotransmitter_receptor_complex	BP_regulation_of_neurogenesis	441	18	4.75197	3.34879e-07	0.00142558	BP_vesicle_mediated_transport_in_synapse	BP_plasma_membrane_bounded_cell_projection_organization	759	46	2.43863	4.28323e-07	0.00182337	CC_synapse	CC_synapse	501	26	4.78578	1.02823e-09	4.37718e-06
							BP_generation_of_neurons	BP_neurogenesis	918	155	1.79723	1.29381e-09	5.50774e-06	CC_neurotransmitter_receptor_complex	BP_regulation_of_neuron_differentiation	359	16	5.15482	4.96444e-07	0.00211336	BP_vesicle_mediated_transport_in_synapse	BP_cell_projection_organization	768	46	2.40653	5.97189e-07	0.00254223	BP_G_protein_coupled_receptor_signaling_pathway	BP_G_protein_coupled_receptor_signaling_pathway	377	20	4.75817	7.10428e-08	0.000302429
														CC_neurotransmitter_receptor_complex	MF_ion_transmembrane_transporter_activity	554	20	4.21685	5.01082e-07	0.00213311	BP_vesicle_mediated_transport_in_synapse	BP_regulation_of_membrane_potential	255	22	3.46061	2.40097e-06	0.0102209
														CC_neurotransmitter_receptor_complex	CC_cation_channel_complex	168	11	7.54434	8.34132e-07	0.0035509	BP_vesicle_mediated_transport_in_synapse	BP_import_into_cell	281	23	3.27015	3.46982e-06	0.014771
														CC_neurotransmitter_receptor_complex	BP_regulation_of_neuron_projection_development	291	14	5.52351	1.09031e-06	0.00464147	BP_vesicle_mediated_transport_in_synapse	BP_regulation_of_secretion_by_cell	357	26	2.88937	6.87992e-06	0.0292878
														CC_neurotransmitter_receptor_complex	BP_system_process	640	21	3.82792	1.19345e-06	0.00508051	BP_vesicle_mediated_transport_in_synapse	BP_regulation_of_neurotransmitter_levels	181	17	3.76804	1.11523e-05	0.0474753
														CC_neurotransmitter_receptor_complex	BP_regulation_of_cell_development	500	18	4.15203	2.04695e-06	0.00871386	BP_neurotransmitter_transport	BP_trans_synaptic_signaling	251	26	4.28297	7.07087e-09	3.01007e-05
														CC_neurotransmitter_receptor_complex	BP_regulation_of_system_process	307	14	5.21564	2.05134e-06	0.00873255	BP_neurotransmitter_transport	BP_anterograde_trans_synaptic_signaling	244	25	4.22198	1.72926e-08	7.36147e-05
														CC_neurotransmitter_receptor_complex	CC_plasma_membrane_protein_complex	363	15	4.72398	2.94762e-06	0.012548	BP_neurotransmitter_transport	BP_chemical_synaptic_transmission	244	25	4.22198	1.72926e-08	7.36147e-05
														CC_neurotransmitter_receptor_complex	MF_glutamate_receptor_binding	26	5	24.7184	4.83128e-06	0.0205668	BP_neurotransmitter_transport	BP_synaptic_signaling	265	26	4.0285	2.18819e-08	9.31512e-05
														CC_neurotransmitter_receptor_complex	BP_plasma_membrane_bounded_cell_projection_organization	759	22	3.3666	4.93874e-06	0.0210242	BP_neurotransmitter_transport	CC_presynapse	179	21	4.88491	2.34666e-08	9.98972e-05
														CC_neurotransmitter_receptor_complex	BP_positive_regulation_of_neurogenesis	243	12	5.60754	5.07907e-06	0.0216216	BP_neurotransmitter_transport	BP_neurotransmitter_transport	95	14	6.26967	3.19676e-07	0.00136086
														CC_neurotransmitter_receptor_complex	BP_cell_projection_organization	768	22	3.32376	5.96252e-06	0.0253824	BP_neurotransmitter_transport	MF_inorganic_cation_transmembrane_transporter_activity	374	29	3.11406	5.63376e-07	0.00239829
														CC_neurotransmitter_receptor_complex	BP_positive_regulation_of_synaptic_transmission	74	7	10.9789	8.09098e-06	0.0344433	BP_neurotransmitter_transport	MF_cation_transmembrane_transporter_activity	407	30	2.94914	1.04069e-06	0.00443021
														BP_calcium_ion_regulated_exocytosis	BP_regulation_of_ion_transport	326	22	8.4229	9.58243e-13	4.07924e-09	CC_synaptic_membrane	CC_synapse_part	385	39	4.29233	2.04712e-12	8.7146e-09
														BP_calcium_ion_regulated_exocytosis	CC_plasma_membrane_bounded_cell_projection	1111	39	4.66724	1.16227e-12	4.94779e-09	CC_synaptic_membrane	CC_synaptic_membrane	133	17	5.34486	1.48136e-07	0.000630615
														BP_calcium_ion_regulated_exocytosis	CC_cell_projection	1128	39	4.58845	1.8688e-12	7.95547e-09	CC_synaptic_membrane	CC_postsynapse	240	23	3.89968	2.21372e-07	0.00094238
														BP_calcium_ion_regulated_exocytosis	BP_regulation_of_synaptic_plasticity	103	12	14.3737	3.73866e-10	1.59155e-06	CC_synaptic_membrane	CC_integral_component_of_plasma_membrane	907	52	2.31393	3.99004e-07	0.00169856
														BP_calcium_ion_regulated_exocytosis	CC_axon_part	149	13	10.4666	2.53439e-09	1.07889e-05	CC_synaptic_membrane	BP_cell_morphogenesis	438	31	2.82433	1.62188e-06	0.00690434
														BP_calcium_ion_regulated_exocytosis	BP_regulation_of_nervous_system_development	486	20	4.85644	6.10497e-08	0.000259888	CC_synaptic_membrane	BP_cellular_component_morphogenesis	486	32	2.61174	5.07553e-06	0.0216065
														BP_calcium_ion_regulated_exocytosis	BP_regulation_of_neurotransmitter_secretion	41	7	21.681	1.32515e-07	0.000564115	BP_regulation_of_exocytosis	BP_regulation_of_exocytosis	120	16	5.60034	1.91151e-07	0.000813732
														BP_calcium_ion_regulated_exocytosis	BP_regulation_of_neurotransmitter_transport	61	8	15.997	1.38663e-07	0.000590289	BP_axon_guidance	BP_nervous_system_development	1318	84	2.77332	1.57082e-13	6.68697e-10
														BP_calcium_ion_regulated_exocytosis	BP_signal_release	88	9	12.1449	2.01086e-07	0.000856022	BP_axon_guidance	BP_generation_of_neurons	873	61	2.94474	1.46265e-11	6.22651e-08
														BP_calcium_ion_regulated_exocytosis	BP_neurotransmitter_secretion	68	8	14.1284	3.28457e-07	0.00139824	BP_axon_guidance	BP_neuron_differentiation	571	45	3.27003	2.07256e-10	8.82289e-07
														BP_calcium_ion_regulated_exocytosis	BP_signal_release_from_synapse	68	8	14.1284	3.28457e-07	0.00139824	BP_axon_guidance	BP_axon_development	248	27	4.54215	1.20257e-09	5.11933e-06
														BP_calcium_ion_regulated_exocytosis	BP_cell_morphogenesis	438	17	4.47369	1.458e-06	0.0062067	BP_axon_guidance	BP_neuron_projection_development	401	35	3.59576	1.72976e-09	7.3636e-06
														BP_calcium_ion_regulated_exocytosis	CC_presynapse	179	11	7.04609	1.56072e-06	0.00664398	BP_axon_guidance	BP_neuron_development	464	38	3.36767	2.02547e-09	8.62242e-06
														BP_calcium_ion_regulated_exocytosis	BP_regulation_of_neurotransmitter_levels	181	11	6.95952	1.74048e-06	0.00740921	BP_axon_guidance	BP_axonogenesis	233	25	4.44875	6.7766e-09	2.8848e-05
														BP_calcium_ion_regulated_exocytosis	BP_synaptic_vesicle_exocytosis	39	6	19.0039	2.06087e-06	0.00877313	BP_axon_guidance	BP_cell_morphogenesis_involved_in_neuron_differentiation	269	27	4.14185	7.14069e-09	3.03979e-05
														BP_calcium_ion_regulated_exocytosis	BP_neurotransmitter_transport	95	8	9.72612	4.31939e-06	0.0183876	BP_axon_guidance	BP_neuron_projection_morphogenesis	310	29	3.84136	9.73e-09	4.14206e-05
														BP_calcium_ion_regulated_exocytosis	BP_calcium_ion_regulated_exocytosis	28	5	22.5776	7.10471e-06	0.0302447	BP_axon_guidance	BP_plasma_membrane_bounded_cell_projection_morphogenesis	312	29	3.81369	1.1246e-08	4.7874e-05
														MF_ligand_gated_channel_activity	BP_modulation_of_chemical_synaptic_transmission	209	21	13.0007	1.257e-15	5.35104e-12	BP_axon_guidance	BP_cell_projection_morphogenesis	315	29	3.7729	1.39398e-08	5.93416e-05
														MF_ligand_gated_channel_activity	BP_regulation_of_trans_synaptic_signaling	210	21	12.9311	1.38536e-15	5.89747e-12	BP_axon_guidance	BP_cell_part_morphogenesis	325	29	3.64298	2.79375e-08	0.00011893
														MF_ligand_gated_channel_activity	BP_cell_cell_signaling	571	27	5.92602	9.00468e-12	3.83329e-08	BP_axon_guidance	BP_regulation_of_neuron_projection_development	291	26	3.62603	1.45015e-07	0.000617327
														MF_ligand_gated_channel_activity	BP_regulation_of_ion_transmembrane_transporter_activity	177	16	11.1219	1.92735e-11	8.20475e-08	BP_axon_guidance	BP_cell_development	788	48	2.46089	2.01679e-07	0.000858548
														MF_ligand_gated_channel_activity	BP_regulation_of_transmembrane_transporter_activity	180	16	10.9168	2.48957e-11	1.05981e-07	BP_axon_guidance	BP_cell_morphogenesis_involved_in_differentiation	339	28	3.33461	2.46621e-07	0.00104986
														MF_ligand_gated_channel_activity	BP_regulation_of_transporter_activity	188	16	10.4018	4.81337e-11	2.04905e-07	BP_axon_guidance	BP_regulation_of_neuron_differentiation	359	28	3.12853	7.89526e-07	0.00336101
														MF_ligand_gated_channel_activity	BP_regulation_of_transmembrane_transport	268	17	7.59489	1.15812e-09	4.9301e-06	BP_axon_guidance	BP_axon_guidance	170	18	4.31928	1.10415e-06	0.00470038
														MF_ligand_gated_channel_activity	BP_regulation_of_cation_transmembrane_transport	211	15	8.47775	2.47438e-09	1.05334e-05	BP_axon_guidance	BP_neuron_projection_guidance	172	18	4.26277	1.31045e-06	0.00557857
														MF_ligand_gated_channel_activity	MF_ion_gated_channel_activity	201	14	8.2335	1.12708e-08	4.79797e-05	BP_axon_guidance	BP_chemotaxis	272	22	3.22131	6.85687e-06	0.0291897
														MF_ligand_gated_channel_activity	MF_ion_channel_activity	273	16	6.92118	1.14169e-08	4.86019e-05	BP_axon_guidance	BP_taxis	272	22	3.22131	6.85687e-06	0.0291897
														MF_ligand_gated_channel_activity	MF_gated_channel_activity	206	14	8.0164	1.54231e-08	6.5656e-05	CC_synapse	CC_neuron_part	810	70	3.83182	6.5588e-18	2.79208e-14
														MF_ligand_gated_channel_activity	MF_passive_transmembrane_transporter_activity	285	16	6.60754	2.09573e-08	8.92154e-05	CC_synapse	CC_synapse	501	50	4.32288	2.15918e-15	9.19162e-12
														MF_ligand_gated_channel_activity	MF_channel_activity	285	16	6.60754	2.09573e-08	8.92154e-05	CC_synapse	CC_neuron_projection	614	54	3.77369	3.11026e-14	1.32404e-10
														MF_ligand_gated_channel_activity	MF_cation_channel_activity	212	14	7.77046	2.22124e-08	9.45584e-05	CC_synapse	CC_integral_component_of_membrane	1347	72	2.20812	2.90025e-08	0.000123464
														MF_ligand_gated_channel_activity	MF_inorganic_cation_transmembrane_transporter_activity	374	18	5.67348	2.82439e-08	0.000120234	BP_neurogenesis	BP_neurogenesis	918	64	2.95474	4.67489e-12	1.9901e-08
														MF_ligand_gated_channel_activity	MF_cation_transmembrane_transporter_activity	407	18	5.17928	1.01775e-07	0.000433257	BP_neurogenesis	CC_intrinsic_component_of_plasma_membrane	950	56	2.40412	5.27669e-08	0.000224629
														MF_ligand_gated_channel_activity	BP_metal_ion_transport	331	16	5.62446	1.66178e-07	0.000707421
														MF_ligand_gated_channel_activity	MF_inorganic_molecular_entity_transmembrane_transporter_activity	519	20	4.52398	1.77319e-07	0.000754847
														MF_ligand_gated_channel_activity	MF_ligand_gated_channel_activity	93	9	11.42	3.24708e-07	0.00138228
														MF_ligand_gated_channel_activity	MF_ligand_gated_ion_channel_activity	93	9	11.42	3.24708e-07	0.00138228
														MF_ligand_gated_channel_activity	MF_metal_ion_transmembrane_transporter_activity	282	14	5.7125	7.49586e-07	0.00319099
														MF_ligand_gated_channel_activity	BP_regulation_of_membrane_potential	255	13	5.83931	1.4145e-06	0.00602152
														MF_ligand_gated_channel_activity	BP_cation_transport	417	16	4.39096	3.52003e-06	0.0149848
														MF_ligand_gated_channel_activity	MF_voltage_gated_cation_channel_activity	101	8	9.09262	6.83398e-06	0.0290922
														CC_postsynaptic_specialization	CC_synapse_part	385	30	10.5041	6.97271e-19	2.96828e-15
														CC_postsynaptic_specialization	CC_postsynapse	240	20	10.4694	2.26474e-13	9.64101e-10
														CC_postsynaptic_specialization	CC_postsynaptic_specialization	137	14	12.5729	7.186e-11	3.05908e-07
														CC_postsynaptic_specialization	BP_cell_development	788	26	3.97478	4.70941e-08	0.00020048
														CC_postsynaptic_specialization	BP_cell_part_morphogenesis	325	16	5.73595	1.29487e-07	0.000551226
														CC_postsynaptic_specialization	BP_cellular_component_morphogenesis	486	18	4.28056	1.3674e-06	0.00582101
														BP_anterograde_trans_synaptic_signaling	CC_axon	273	21	9.6532	2.61831e-13	1.11461e-09
														BP_anterograde_trans_synaptic_signaling	BP_synaptic_signaling	265	20	9.38499	1.44876e-12	6.16738e-09
														BP_anterograde_trans_synaptic_signaling	BP_anterograde_trans_synaptic_signaling	244	19	9.63965	3.16031e-12	1.34534e-08
														BP_anterograde_trans_synaptic_signaling	BP_chemical_synaptic_transmission	244	19	9.63965	3.16031e-12	1.34534e-08
														BP_anterograde_trans_synaptic_signaling	BP_trans_synaptic_signaling	251	19	9.34575	5.21239e-12	2.21891e-08
														BP_anterograde_trans_synaptic_signaling	BP_neuron_projection_morphogenesis	310	16	6.03502	6.76492e-08	0.000287983
														BP_anterograde_trans_synaptic_signaling	BP_plasma_membrane_bounded_cell_projection_morphogenesis	312	16	5.99339	7.39284e-08	0.000314713
														BP_anterograde_trans_synaptic_signaling	BP_cell_projection_morphogenesis	315	16	5.93199	8.43475e-08	0.000359067
														CC_synapse	CC_synapse	501	38	10.9117	1.61814e-23	6.88841e-20
														CC_synapse	CC_neuron_projection	614	38	8.69777	2.11249e-20	8.99288e-17
														BP_neuron_development	CC_neuron_part	810	48	9.0721	3.24348e-25	1.38075e-21
														BP_neuron_development	BP_neurogenesis	918	36	5.16046	4.25187e-13	1.81002e-09
														BP_neuron_development	BP_generation_of_neurons	873	35	5.24778	5.14357e-13	2.18962e-09
														BP_neuron_development	BP_nervous_system_development	1318	41	4.13594	1.28389e-11	5.46551e-08
														BP_neuron_development	BP_neuron_development	464	24	6.39426	2.3595e-11	1.00444e-07
														BP_neuron_development	BP_neuron_differentiation	571	24	5.10372	1.61763e-09	6.88623e-06
														BP_neuron_development	BP_neuron_projection_development	401	20	5.97596	2.4188e-09	1.02968e-05
