# Supplementary material for: Transcriptional programs regulating neuronal differentiation are disrupted in DLG2 knockout human embryonic stem cells and enriched for schizophrenia and related disorders risk variants
Source: Nat Commun. 2022 Jan 14;13:27. doi: 10.1038/s41467-021-27601-0 (PMC8760302; doi:10.1038/s41467-021-27601-0)
Supplement: Supplementary file 13 — Dataset 10 [file 41467_2021_27601_MOESM13_ESM.xlsx]

## Sheet: Supplementary Data 10
Supplementary Data 10. Expression of neurogenic programs acrosss human foetal cortical neurodevelopmental cell-types
Cells corresponding to distinct neurodevelopmental cell-types (radial glia, RG; Intermediate progenitor cell, IPC), including cell-types at different stages of maturity, were identified and extracted from a previously published single-cell RNA-seq study of human foetal cortex across peak stages of neurogenesis (Nowakowski et al. 2017, see Methods). For each in vitro defined neurogenic program, th…
Program	Cell type	Z-score (mean avge)	Z-score (S.E.)	Cell type	Z-score (mean avge)	Z-score (S.E.)	P (Student's T-test)	P (corrected)
Early-transient (-/-) 665 genes	RG (early)	0.00174264	0.00882626	RG	0.0553443	0.00662704	1.35e-06	8.1e-06
	RG	0.0553443	0.00662704	Transitioning	0.00721149	0.00450909	2.55e-09	1.53e-08
	Transitioning	0.00721149	0.00450909	Newborn neuron	-0.00458623	0.00312504	0.0317	0.1902
	Newborn neuron	-0.00458623	0.00312504	Developing neuron	-0.0425964	0.00349823	1.22e-15	7.32e-15
	RG	0.0553443	0.00662704	IPC	0.0246792	0.00713173	0.00167	0.01002
	IPC	0.0246792	0.00713173	Transitioning	0.00721149	0.00450909	0.0387	0.2322
Early-stable (-/-) 1484 genes	RG (early)	-0.0796675	0.00550718	RG	-0.0218863	0.00418588	1.04e-16	6.24e-16
	RG	-0.0218863	0.00418588	Transitioning	0.00718382	0.00357679	1.39e-07	8.34e-07
	Transitioning	0.00718382	0.00357679	Newborn neuron	0.0131933	0.00220276	0.153	0.918
	Newborn neuron	0.0131933	0.00220276	Developing neuron	0.009596	0.00320081	0.355	1
	RG	-0.0218863	0.00418588	IPC	-0.0335043	0.00384566	0.0411	0.2466
	IPC	-0.0335043	0.00384566	Transitioning	0.00718382	0.00357679	1.28e-14	7.68e-14
Early-increasing (-/-) 431 genes	RG (early)	-0.172459	0.00926835	RG	-0.0912284	0.0102758	6.24e-09	3.744e-08
	RG	-0.0912284	0.0102758	Transitioning	-0.0433153	0.00766664	0.000199	0.001194
	Transitioning	-0.0433153	0.00766664	Newborn neuron	0.00205707	0.00505375	9.6e-07	5.76e-06
	Newborn neuron	0.00205707	0.00505375	Developing neuron	0.108912	0.00823812	2.45e-26	1.47e-25
	RG	-0.0912284	0.0102758	IPC	-0.116727	0.00661579	0.0373	0.2238
	IPC	-0.116727	0.00661579	Transitioning	-0.0433153	0.00766664	9.48e-13	5.688e-12
Late-pyramidal (high) 182 genes	RG (early)	-0.0677739	0.0319342	RG	-0.0582969	0.0182735	0.7971	1
	RG	-0.0582969	0.0182735	Transitioning	-0.0472696	0.0152845	0.644	1
	Transitioning	-0.0472696	0.0152845	Newborn neuron	-0.00787833	0.0109813	0.0377	0.2262
	Newborn neuron	-0.00787833	0.0109813	Developing neuron	0.0817416	0.0149126	2.8e-06	1.68e-05
	RG	-0.0582969	0.0182735	IPC	-0.0666427	0.0147642	0.7228	1
	IPC	-0.0666427	0.0147642	Transitioning	-0.0472696	0.0152845	0.3631	1
