# Supplementary material for: Transcriptional programs regulating neuronal differentiation are disrupted in DLG2 knockout human embryonic stem cells and enriched for schizophrenia and related disorders risk variants
Source: Nat Commun. 2022 Jan 14;13:27. doi: 10.1038/s41467-021-27601-0 (PMC8760302; doi:10.1038/s41467-021-27601-0)
Supplement: Supplementary file 14 — Supplementary Software [file 41467_2021_27601_MOESM14_ESM.zip]

Archive with 277 entries (184 files):
- Scripts/
- Scripts/.DS_Store
- __MACOSX/
- __MACOSX/Scripts/
- __MACOSX/Scripts/._.DS_Store
- Scripts/README (combined).txt
- __MACOSX/Scripts/._README (combined).txt
- Scripts/bioinformatics-human genetics/
- Scripts/bioinformatics-human genetics/.DS_Store
- __MACOSX/Scripts/bioinformatics-human genetics/
- __MACOSX/Scripts/bioinformatics-human genetics/._.DS_Store
- Scripts/bioinformatics-human genetics/code/
- Scripts/bioinformatics-human genetics/code/gene set/
- Scripts/bioinformatics-human genetics/code/gene set/ko-wt partition/
- Scripts/bioinformatics-human genetics/code/gene set/ko-wt partition/.DS_Store
- __MACOSX/Scripts/bioinformatics-human genetics/code/
- __MACOSX/Scripts/bioinformatics-human genetics/code/gene set/
- __MACOSX/Scripts/bioinformatics-human genetics/code/gene set/ko-wt partition/
- __MACOSX/Scripts/bioinformatics-human genetics/code/gene set/ko-wt partition/._.DS_Store
- Scripts/bioinformatics-human genetics/code/gene set/ko-wt partition/ko_wt_partition.R
- __MACOSX/Scripts/bioinformatics-human genetics/code/gene set/ko-wt partition/._ko_wt_partition.R
- Scripts/bioinformatics-human genetics/code/gene set/ko-wt partition/.Rapp.history
- Scripts/bioinformatics-human genetics/code/gene set/ko-wt partition/log/
- Scripts/bioinformatics-human genetics/code/gene set/ko-wt partition/log/.DS_Store
- __MACOSX/Scripts/bioinformatics-human genetics/code/gene set/ko-wt partition/log/
- __MACOSX/Scripts/bioinformatics-human genetics/code/gene set/ko-wt partition/log/._.DS_Store
- Scripts/bioinformatics-human genetics/code/gene set/.DS_Store
- __MACOSX/Scripts/bioinformatics-human genetics/code/gene set/._.DS_Store
- Scripts/bioinformatics-human genetics/code/gene set/regulatory/
- Scripts/bioinformatics-human genetics/code/gene set/regulatory/collate_enriched_regulatory.R
- __MACOSX/Scripts/bioinformatics-human genetics/code/gene set/regulatory/
- __MACOSX/Scripts/bioinformatics-human genetics/code/gene set/regulatory/._collate_enriched_regulatory.R
- Scripts/bioinformatics-human genetics/code/gene set/regulatory/.DS_Store
- __MACOSX/Scripts/bioinformatics-human genetics/code/gene set/regulatory/._.DS_Store
- Scripts/bioinformatics-human genetics/code/gene set/regulatory/.Rapp.history
- Scripts/bioinformatics-human genetics/code/gene set/regulatory/log/
- Scripts/bioinformatics-human genetics/code/gene set/regulatory/log/.DS_Store
- __MACOSX/Scripts/bioinformatics-human genetics/code/gene set/regulatory/log/
- __MACOSX/Scripts/bioinformatics-human genetics/code/gene set/regulatory/log/._.DS_Store
- Scripts/bioinformatics-human genetics/code/gene set/LoFi/
- Scripts/bioinformatics-human genetics/code/gene set/LoFi/.DS_Store
- __MACOSX/Scripts/bioinformatics-human genetics/code/gene set/LoFi/
- __MACOSX/Scripts/bioinformatics-human genetics/code/gene set/LoFi/._.DS_Store
- Scripts/bioinformatics-human genetics/code/gene set/LoFi/LoFi_program_partition.R
- __MACOSX/Scripts/bioinformatics-human genetics/code/gene set/LoFi/._LoFi_program_partition.R
- Scripts/bioinformatics-human genetics/code/gene set/LoFi/.Rapp.history
- Scripts/bioinformatics-human genetics/code/gene set/LoFi/log/
- Scripts/bioinformatics-human genetics/code/gene set/LoFi/log/.DS_Store
- __MACOSX/Scripts/bioinformatics-human genetics/code/gene set/LoFi/log/
- __MACOSX/Scripts/bioinformatics-human genetics/code/gene set/LoFi/log/._.DS_Store
- Scripts/bioinformatics-human genetics/code/gene set/program/
- Scripts/bioinformatics-human genetics/code/gene set/program/construct_programs.R
- __MACOSX/Scripts/bioinformatics-human genetics/code/gene set/program/
- __MACOSX/Scripts/bioinformatics-human genetics/code/gene set/program/._construct_programs.R
- Scripts/bioinformatics-human genetics/code/gene set/program/.DS_Store
- __MACOSX/Scripts/bioinformatics-human genetics/code/gene set/program/._.DS_Store
- Scripts/bioinformatics-human genetics/code/gene set/program/collate_alt_expressed_sets.R
- __MACOSX/Scripts/bioinformatics-human genetics/code/gene set/program/._collate_alt_expressed_sets.R
- Scripts/bioinformatics-human genetics/code/gene set/program/.Rapp.history
- Scripts/bioinformatics-human genetics/code/gene set/program/log/
- Scripts/bioinformatics-human genetics/code/gene set/program/log/.DS_Store
- __MACOSX/Scripts/bioinformatics-human genetics/code/gene set/program/log/
- __MACOSX/Scripts/bioinformatics-human genetics/code/gene set/program/log/._.DS_Store
- Scripts/bioinformatics-human genetics/code/gene set/program/collate_enriched_GO.R
- __MACOSX/Scripts/bioinformatics-human genetics/code/gene set/program/._collate_enriched_GO.R
- Scripts/bioinformatics-human genetics/code/gene set/adult/
- Scripts/bioinformatics-human genetics/code/gene set/adult/.DS_Store
- __MACOSX/Scripts/bioinformatics-human genetics/code/gene set/adult/
- __MACOSX/Scripts/bioinformatics-human genetics/code/gene set/adult/._.DS_Store
- Scripts/bioinformatics-human genetics/code/gene set/adult/mature_program_partition.R
- __MACOSX/Scripts/bioinformatics-human genetics/code/gene set/adult/._mature_program_partition.R
- Scripts/bioinformatics-human genetics/code/gene set/adult/.Rapp.history
- Scripts/bioinformatics-human genetics/code/gene set/adult/log/
- Scripts/bioinformatics-human genetics/code/gene set/adult/log/.DS_Store
- __MACOSX/Scripts/bioinformatics-human genetics/code/gene set/adult/log/
- __MACOSX/Scripts/bioinformatics-human genetics/code/gene set/adult/log/._.DS_Store
- Scripts/bioinformatics-human genetics/code/gene set/adult/late_mature_LoFi_partition.R
- __MACOSX/Scripts/bioinformatics-human genetics/code/gene set/adult/._late_mature_LoFi_partition.R
- Scripts/bioinformatics-human genetics/code/.DS_Store
- __MACOSX/Scripts/bioinformatics-human genetics/code/._.DS_Store
- Scripts/bioinformatics-human genetics/code/snp/
- Scripts/bioinformatics-human genetics/code/snp/ko-wt partition/
- Scripts/bioinformatics-human genetics/code/snp/ko-wt partition/test_ko_wt_partition.sh
- __MACOSX/Scripts/bioinformatics-human genetics/code/snp/
- __MACOSX/Scripts/bioinformatics-human genetics/code/snp/ko-wt partition/
- __MACOSX/Scripts/bioinformatics-human genetics/code/snp/ko-wt partition/._test_ko_wt_partition.sh
- Scripts/bioinformatics-human genetics/code/snp/ko-wt partition/compare_beta.R
- __MACOSX/Scripts/bioinformatics-human genetics/code/snp/ko-wt partition/._compare_beta.R
- Scripts/bioinformatics-human genetics/code/snp/ko-wt partition/.Rapp.history
- Scripts/bioinformatics-human genetics/code/snp/ko v wt/
- Scripts/bioinformatics-human genetics/code/snp/ko v wt/.DS_Store
- __MACOSX/Scripts/bioinformatics-human genetics/code/snp/ko v wt/
- __MACOSX/Scripts/bioinformatics-human genetics/code/snp/ko v wt/._.DS_Store
- Scripts/bioinformatics-human genetics/code/snp/ko v wt/test_all_days.sh
- __MACOSX/Scripts/bioinformatics-human genetics/code/snp/ko v wt/._test_all_days.sh
- Scripts/bioinformatics-human genetics/code/snp/ko v wt/test_days.sh
- __MACOSX/Scripts/bioinformatics-human genetics/code/snp/ko v wt/._test_days.sh
- Scripts/bioinformatics-human genetics/code/snp/.DS_Store
- __MACOSX/Scripts/bioinformatics-human genetics/code/snp/._.DS_Store
- Scripts/bioinformatics-human genetics/code/snp/regulatory/
- Scripts/bioinformatics-human genetics/code/snp/regulatory/test_enriched_regulatory.sh
- __MACOSX/Scripts/bioinformatics-human genetics/code/snp/regulatory/
- __MACOSX/Scripts/bioinformatics-human genetics/code/snp/regulatory/._test_enriched_regulatory.sh
- Scripts/bioinformatics-human genetics/code/snp/LoFi/
- Scripts/bioinformatics-human genetics/code/snp/LoFi/test_common_LoFi_program_partition.sh
- __MACOSX/Scripts/bioinformatics-human genetics/code/snp/LoFi/
- __MACOSX/Scripts/bioinformatics-human genetics/code/snp/LoFi/._test_common_LoFi_program_partition.sh
- Scripts/bioinformatics-human genetics/code/snp/LoFi/test_LoFi_program_partition.sh
- __MACOSX/Scripts/bioinformatics-human genetics/code/snp/LoFi/._test_LoFi_program_partition.sh
- Scripts/bioinformatics-human genetics/code/snp/program/
- Scripts/bioinformatics-human genetics/code/snp/program/.DS_Store
- __MACOSX/Scripts/bioinformatics-human genetics/code/snp/program/
- __MACOSX/Scripts/bioinformatics-human genetics/code/snp/program/._.DS_Store
- Scripts/bioinformatics-human genetics/code/snp/program/test_programs.sh
- __MACOSX/Scripts/bioinformatics-human genetics/code/snp/program/._test_programs.sh
- Scripts/bioinformatics-human genetics/code/snp/program/test_common_enriched_GO.sh
- __MACOSX/Scripts/bioinformatics-human genetics/code/snp/program/._test_common_enriched_GO.sh
- Scripts/bioinformatics-human genetics/code/snp/program/test_alt_expressed_sets.sh
- __MACOSX/Scripts/bioinformatics-human genetics/code/snp/program/._test_alt_expressed_sets.sh
- Scripts/bioinformatics-human genetics/code/snp/program/test_enriched_GO.sh
- __MACOSX/Scripts/bioinformatics-human genetics/code/snp/program/._test_enriched_GO.sh
- Scripts/bioinformatics-human genetics/code/snp/adult/
- Scripts/bioinformatics-human genetics/code/snp/adult/.DS_Store
- __MACOSX/Scripts/bioinformatics-human genetics/code/snp/adult/
- __MACOSX/Scripts/bioinformatics-human genetics/code/snp/adult/._.DS_Store
- Scripts/bioinformatics-human genetics/code/snp/adult/test_mature_program_partition.sh
- __MACOSX/Scripts/bioinformatics-human genetics/code/snp/adult/._test_mature_program_partition.sh
- Scripts/bioinformatics-human genetics/code/snp/wt/
- Scripts/bioinformatics-human genetics/code/snp/wt/.DS_Store
- __MACOSX/Scripts/bioinformatics-human genetics/code/snp/wt/
- __MACOSX/Scripts/bioinformatics-human genetics/code/snp/wt/._.DS_Store
- Scripts/bioinformatics-human genetics/code/snp/wt/test_all_days.sh
- __MACOSX/Scripts/bioinformatics-human genetics/code/snp/wt/._test_all_days.sh
- Scripts/bioinformatics-human genetics/code/snp/wt/test_days.sh
- __MACOSX/Scripts/bioinformatics-human genetics/code/snp/wt/._test_days.sh
- Scripts/bioinformatics-human genetics/code/snv/
- Scripts/bioinformatics-human genetics/code/snv/.DS_Store
- __MACOSX/Scripts/bioinformatics-human genetics/code/snv/
- __MACOSX/Scripts/bioinformatics-human genetics/code/snv/._.DS_Store
- Scripts/bioinformatics-human genetics/code/snv/LoFi/
- Scripts/bioinformatics-human genetics/code/snv/LoFi/test_denovo_LoFi_program_partition.sh
- __MACOSX/Scripts/bioinformatics-human genetics/code/snv/LoFi/
- __MACOSX/Scripts/bioinformatics-human genetics/code/snv/LoFi/._test_denovo_LoFi_program_partition.sh
- Scripts/bioinformatics-human genetics/code/snv/program/
- Scripts/bioinformatics-human genetics/code/snv/program/.DS_Store
- __MACOSX/Scripts/bioinformatics-human genetics/code/snv/program/
- __MACOSX/Scripts/bioinformatics-human genetics/code/snv/program/._.DS_Store
- Scripts/bioinformatics-human genetics/code/snv/program/test_denovo_enriched_GO.sh
- __MACOSX/Scripts/bioinformatics-human genetics/code/snv/program/._test_denovo_enriched_GO.sh
- Scripts/bioinformatics-human genetics/code/functional/
- Scripts/bioinformatics-human genetics/code/functional/ko v wt/
- Scripts/bioinformatics-human genetics/code/functional/ko v wt/test_GO.sh
- __MACOSX/Scripts/bioinformatics-human genetics/code/functional/
- __MACOSX/Scripts/bioinformatics-human genetics/code/functional/ko v wt/
- __MACOSX/Scripts/bioinformatics-human genetics/code/functional/ko v wt/._test_GO.sh
- Scripts/bioinformatics-human genetics/code/functional/ko v wt/.DS_Store
- __MACOSX/Scripts/bioinformatics-human genetics/code/functional/ko v wt/._.DS_Store
- Scripts/bioinformatics-human genetics/code/functional/ko v wt/.Rapp.history
- Scripts/bioinformatics-human genetics/code/functional/.DS_Store
- __MACOSX/Scripts/bioinformatics-human genetics/code/functional/._.DS_Store
- Scripts/bioinformatics-human genetics/code/functional/regulatory/
- Scripts/bioinformatics-human genetics/code/functional/regulatory/test_regulatory.sh
- __MACOSX/Scripts/bioinformatics-human genetics/code/functional/regulatory/
- __MACOSX/Scripts/bioinformatics-human genetics/code/functional/regulatory/._test_regulatory.sh
- Scripts/bioinformatics-human genetics/code/functional/LoFi/
- Scripts/bioinformatics-human genetics/code/functional/LoFi/test_LoFi.sh
- __MACOSX/Scripts/bioinformatics-human genetics/code/functional/LoFi/
- __MACOSX/Scripts/bioinformatics-human genetics/code/functional/LoFi/._test_LoFi.sh
- Scripts/bioinformatics-human genetics/code/functional/program/
- Scripts/bioinformatics-human genetics/code/functional/program/test_GO.sh
- __MACOSX/Scripts/bioinformatics-human genetics/code/functional/program/
- __MACOSX/Scripts/bioinformatics-human genetics/code/functional/program/._test_GO.sh
- Scripts/bioinformatics-human genetics/code/functional/adult/
- Scripts/bioinformatics-human genetics/code/functional/adult/test_GO.sh
- __MACOSX/Scripts/bioinformatics-human genetics/code/functional/adult/
- __MACOSX/Scripts/bioinformatics-human genetics/code/functional/adult/._test_GO.sh
- Scripts/bioinformatics-human genetics/code/functional/adult/test_late_mature_LoFi.sh
- __MACOSX/Scripts/bioinformatics-human genetics/code/functional/adult/._test_late_mature_LoFi.sh
- Scripts/bioinformatics-human genetics/code/functional/adult/test_mature.sh
- __MACOSX/Scripts/bioinformatics-human genetics/code/functional/adult/._test_mature.sh
- Scripts/bioinformatics-human genetics/code/functional/adult/test_regulatory.sh
- __MACOSX/Scripts/bioinformatics-human genetics/code/functional/adult/._test_regulatory.sh
- Scripts/bioinformatics-human genetics/working/
- Scripts/bioinformatics-human genetics/working/gene set/
- Scripts/bioinformatics-human genetics/working/gene set/ko-wt partition/
- Scripts/bioinformatics-human genetics/working/gene set/ko-wt partition/.DS_Store
- __MACOSX/Scripts/bioinformatics-human genetics/working/
- __MACOSX/Scripts/bioinformatics-human genetics/working/gene set/
- __MACOSX/Scripts/bioinformatics-human genetics/working/gene set/ko-wt partition/
- __MACOSX/Scripts/bioinformatics-human genetics/working/gene set/ko-wt partition/._.DS_Store
- Scripts/bioinformatics-human genetics/working/gene set/ko v wt/
- Scripts/bioinformatics-human genetics/working/gene set/ko v wt/.DS_Store
- __MACOSX/Scripts/bioinformatics-human genetics/working/gene set/ko v wt/
- __MACOSX/Scripts/bioinformatics-human genetics/working/gene set/ko v wt/._.DS_Store
- Scripts/bioinformatics-human genetics/working/gene set/ko v wt/day_30.txt
- Scripts/bioinformatics-human genetics/working/gene set/ko v wt/day_20.txt
- Scripts/bioinformatics-human genetics/working/gene set/ko v wt/day_15.txt
- Scripts/bioinformatics-human genetics/working/gene set/ko v wt/all_days.txt
- Scripts/bioinformatics-human genetics/working/gene set/ko v wt/day_60.txt
- Scripts/bioinformatics-human genetics/working/gene set/GO/
- Scripts/bioinformatics-human genetics/working/gene set/GO/.DS_Store
- __MACOSX/Scripts/bioinformatics-human genetics/working/gene set/GO/
- __MACOSX/Scripts/bioinformatics-human genetics/working/gene set/GO/._.DS_Store
- Scripts/bioinformatics-human genetics/working/gene set/GO/GO_strict_coding_20_2000.txt
- __MACOSX/Scripts/bioinformatics-human genetics/working/gene set/GO/._GO_strict_coding_20_2000.txt
- Scripts/bioinformatics-human genetics/working/gene set/.DS_Store
- __MACOSX/Scripts/bioinformatics-human genetics/working/gene set/._.DS_Store
- Scripts/bioinformatics-human genetics/working/gene set/regulatory/
- Scripts/bioinformatics-human genetics/working/gene set/regulatory/.DS_Store
- __MACOSX/Scripts/bioinformatics-human genetics/working/gene set/regulatory/
- __MACOSX/Scripts/bioinformatics-human genetics/working/gene set/regulatory/._.DS_Store
- Scripts/bioinformatics-human genetics/working/gene set/regulatory/program/
- Scripts/bioinformatics-human genetics/working/gene set/regulatory/program/.DS_Store
- __MACOSX/Scripts/bioinformatics-human genetics/working/gene set/regulatory/program/
- __MACOSX/Scripts/bioinformatics-human genetics/working/gene set/regulatory/program/._.DS_Store
- Scripts/bioinformatics-human genetics/working/gene set/regulatory/regulatory.txt
- __MACOSX/Scripts/bioinformatics-human genetics/working/gene set/regulatory/._regulatory.txt
- Scripts/bioinformatics-human genetics/working/gene set/LoFi/
- Scripts/bioinformatics-human genetics/working/gene set/LoFi/.DS_Store
- __MACOSX/Scripts/bioinformatics-human genetics/working/gene set/LoFi/
- __MACOSX/Scripts/bioinformatics-human genetics/working/gene set/LoFi/._.DS_Store
- Scripts/bioinformatics-human genetics/working/gene set/LoFi/LoFi.txt
- __MACOSX/Scripts/bioinformatics-human genetics/working/gene set/LoFi/._LoFi.txt
- Scripts/bioinformatics-human genetics/working/gene set/program/
- Scripts/bioinformatics-human genetics/working/gene set/program/.DS_Store
- __MACOSX/Scripts/bioinformatics-human genetics/working/gene set/program/
- __MACOSX/Scripts/bioinformatics-human genetics/working/gene set/program/._.DS_Store
- Scripts/bioinformatics-human genetics/working/gene set/program/functional/
- Scripts/bioinformatics-human genetics/working/gene set/program/functional/.DS_Store
- __MACOSX/Scripts/bioinformatics-human genetics/working/gene set/program/functional/
- __MACOSX/Scripts/bioinformatics-human genetics/working/gene set/program/functional/._.DS_Store
- Scripts/bioinformatics-human genetics/working/gene set/foetal/
- Scripts/bioinformatics-human genetics/working/gene set/foetal/.DS_Store
- __MACOSX/Scripts/bioinformatics-human genetics/working/gene set/foetal/
- __MACOSX/Scripts/bioinformatics-human genetics/working/gene set/foetal/._.DS_Store
- Scripts/bioinformatics-human genetics/working/gene set/foetal/excitatory_newborn_developing_expressed.txt
- __MACOSX/Scripts/bioinformatics-human genetics/working/gene set/foetal/._excitatory_newborn_developing_expressed.txt
- Scripts/bioinformatics-human genetics/working/gene set/adult/
- Scripts/bioinformatics-human genetics/working/gene set/adult/mature_neuron.txt
- __MACOSX/Scripts/bioinformatics-human genetics/working/gene set/adult/
- __MACOSX/Scripts/bioinformatics-human genetics/working/gene set/adult/._mature_neuron.txt
- Scripts/bioinformatics-human genetics/working/gene set/adult/.DS_Store
- __MACOSX/Scripts/bioinformatics-human genetics/working/gene set/adult/._.DS_Store
- Scripts/bioinformatics-human genetics/working/gene set/wt/
- Scripts/bioinformatics-human genetics/working/gene set/wt/day_20_v_15.txt
- Scripts/bioinformatics-human genetics/working/gene set/wt/.DS_Store
- __MACOSX/Scripts/bioinformatics-human genetics/working/gene set/wt/
- __MACOSX/Scripts/bioinformatics-human genetics/working/gene set/wt/._.DS_Store
- Scripts/bioinformatics-human genetics/working/gene set/wt/day_60_v_30.txt
- Scripts/bioinformatics-human genetics/working/gene set/wt/day_60_v_20.txt
- Scripts/bioinformatics-human genetics/working/gene set/wt/day_30_v_20.txt
- Scripts/bioinformatics-human genetics/working/gene set/wt/all_days.txt
- Scripts/bioinformatics-human genetics/working/.DS_Store
- __MACOSX/Scripts/bioinformatics-human genetics/working/._.DS_Store
- Scripts/bioinformatics-human genetics/README.txt
- __MACOSX/Scripts/bioinformatics-human genetics/._README.txt
- Scripts/bioinformatics-human genetics/auxiliary/
- Scripts/bioinformatics-human genetics/auxiliary/set_enrich_test.R
- __MACOSX/Scripts/bioinformatics-human genetics/auxiliary/
- __MACOSX/Scripts/bioinformatics-human genetics/auxiliary/._set_enrich_test.R
- Scripts/bioinformatics-human genetics/auxiliary/denovo_snv_rate_ratio_test.R
- __MACOSX/Scripts/bioinformatics-human genetics/auxiliary/._denovo_snv_rate_ratio_test.R
- Scripts/RNAseq/
- Scripts/RNAseq/DE_analysis_code.R
- __MACOSX/Scripts/RNAseq/
- __MACOSX/Scripts/RNAseq/._DE_analysis_code.R
- Scripts/RNAseq/.DS_Store
- __MACOSX/Scripts/RNAseq/._.DS_Store
- Scripts/RNAseq/createBackground_function.R
- __MACOSX/Scripts/RNAseq/._createBackground_function.R
- Scripts/RNAseq/.Rapp.history
- Scripts/RNAseq/README.txt
- __MACOSX/Scripts/RNAseq/._README.txt
- Scripts/RNAseq/figure7_code.R
- __MACOSX/Scripts/RNAseq/._figure7_code.R
- Scripts/RNAseq/samples_meta.csv
- __MACOSX/Scripts/RNAseq/._samples_meta.csv
