# Supplementary material for: Transcriptional programs regulating neuronal differentiation are disrupted in DLG2 knockout human embryonic stem cells and enriched for schizophrenia and related disorders risk variants
Source: Nat Commun. 2022 Jan 14;13:27. doi: 10.1038/s41467-021-27601-0 (PMC8760302; doi:10.1038/s41467-021-27601-0)
Supplement: Supplementary file 14 — Supplementary Software [file 41467_2021_27601_MOESM14_ESM.zip › Scripts/bioinformatics-human genetics/code/snp/ko v wt/test_days.sh]

#!/bin/bash


##############################################################################

# day_15
./magma --gene-results  '.../working/snp/SZ/SZ2018.raw' --set-annot '.../working/gene set/ko v wt/day_15.txt' --model condition-residualize = day_15_expressed --out '.../processed/snp/SZ/ko v wt/days/day_15'

# day_20
./magma --gene-results  '.../working/snp/SZ/SZ2018.raw' --set-annot '.../working/gene set/ko v wt/day_20.txt' --model condition-residualize = day_20_expressed --out '.../processed/snp/SZ/ko v wt/days/day_20'

# day_30
./magma --gene-results  '.../working/snp/SZ/SZ2018.raw' --set-annot '.../working/gene set/ko v wt/day_30.txt' --model condition-residualize = day_30_expressed --out '.../processed/snp/SZ/ko v wt/days/day_30'


# day_60
./magma --gene-results  '.../working/snp/SZ/SZ2018.raw' --set-annot '.../working/gene set/ko v wt/day_60.txt' --model condition-residualize = day_60_expressed --out '.../processed/snp/SZ/ko v wt/days/day_60'


##############################################################################################
##############################################################################################
# Rename .out -> .txt

cd '.../processed/snp/SZ/ko v wt/days/'
for f in *.out; do mv "$f" "${f/.out/.txt}"; done
