# Supplementary material for: Transcriptional programs regulating neuronal differentiation are disrupted in DLG2 knockout human embryonic stem cells and enriched for schizophrenia and related disorders risk variants
Source: Nat Commun. 2022 Jan 14;13:27. doi: 10.1038/s41467-021-27601-0 (PMC8760302; doi:10.1038/s41467-021-27601-0)
Supplement: Supplementary file 14 — Supplementary Software [file 41467_2021_27601_MOESM14_ESM.zip › Scripts/bioinformatics-human genetics/code/functional/regulatory/test_regulatory.sh]

#!/bin/bash

cd '.../auxiliary/'

##############################################################################


#early-increasing (ko)
Rscript set_enrich_test.R --ann_path '.../working/gene set/regulatory/regulatory.txt' --set_path '.../working/gene set/program/program.txt' --ann_format magma --set_format magma --set_names early_increasing_ko --bkgd_name expressed --alt greater --p_thr 0.05 --p_refine_thr 0.05 --core 10 --dest_dir '.../processed/functional/regulatory/increasing/'

#early-stable (ko)
Rscript set_enrich_test.R --ann_path '.../working/gene set/regulatory/regulatory.txt' --set_path '.../working/gene set/program/program.txt' --ann_format magma --set_format magma --set_names early_stable_ko --bkgd_name expressed --alt greater --p_thr 0.05 --p_refine_thr 0.05 --core 10 --dest_dir '.../processed/functional/regulatory/stable/'

#early-transient (ko)
Rscript set_enrich_test.R --ann_path '.../working/gene set/regulatory/regulatory.txt' --set_path '.../working/gene set/program/program.txt' --ann_format magma --set_format magma --set_names early_transient_ko --bkgd_name expressed --alt greater --p_thr 0.05 --p_refine_thr 0.05 --core 10 --dest_dir '.../processed/functional/regulatory/transient/'
