# Supplementary material for: Transcriptional programs regulating neuronal differentiation are disrupted in DLG2 knockout human embryonic stem cells and enriched for schizophrenia and related disorders risk variants
Source: Nat Commun. 2022 Jan 14;13:27. doi: 10.1038/s41467-021-27601-0 (PMC8760302; doi:10.1038/s41467-021-27601-0)
Supplement: Supplementary file 14 — Supplementary Software [file 41467_2021_27601_MOESM14_ESM.zip › Scripts/bioinformatics-human genetics/code/functional/adult/test_mature.sh]

#!/bin/bash

cd '.../auxiliary/'

##############################################################################


#early neurogenic programs
Rscript set_enrich_test.R --ann_path '.../working/gene set/adult/mature_neuron.txt' --set_path '.../working/gene set/program/program.txt' --ann_format magma --set_format magma --set_names late,early_increasing_ko,early_stable_ko,early_transient_ko --bkgd_name expressed --alt two.sided --p_thr 0.05 --p_refine_thr 0.05 --core 10 --collate T --dest_dir '.../processed/functional/adult/program/'
