# Supplementary material for: Transcriptional programs regulating neuronal differentiation are disrupted in DLG2 knockout human embryonic stem cells and enriched for schizophrenia and related disorders risk variants
Source: Nat Commun. 2022 Jan 14;13:27. doi: 10.1038/s41467-021-27601-0 (PMC8760302; doi:10.1038/s41467-021-27601-0)
Supplement: Supplementary file 14 — Supplementary Software [file 41467_2021_27601_MOESM14_ESM.zip › Scripts/bioinformatics-human genetics/working/gene set/ko v wt/day_30.txt]

day_30_expressed	2899 1745 1746 79633 2891 3696 8519 4843 4212 64084 2290 348 55800 57611 23468 164832 93 254065 23122 463 9480 28996 10581 10725 340533 1749 10410 23049 2719 140679 80055 5452 5919 6498 4131 3856 10129 26053 54832 10690 58508 5451 27328 8085 6284 23077 54470 57484 7855 4661 2775 3875 23224 84376 1192 91584 862 8325 4282 84790 394 55814 1750 56995 6660 4684 3956 8997 6303 9118 8851 5176 4297 3005 …
day_30_up	8519 4843 348 10581 10410 2719 5919 3856 6284 3875 1192 4282 84790 3956 6303 5176 3005 7162 6222 55194 51673 83871 23475 6188 6187 6204 51065 1381 6168 2173 254863 84300 6157 6223 6208 1643 6633 7479 6210 3315 6169 6155 6171 11224 6147 6230 9446 6232 6217 6165 6235 25873 84418 6136 55890 55217 6144 6224 6218 121053 6152 55079 114971 6160 6173 7311 6159 201161 6193 6156 4255 10245 6142 6161 6143 2…
day_30_down	2899 1745 1746 79633 2891 3696 4212 64084 2290 55800 57611 23468 164832 93 254065 23122 463 9480 28996 10725 340533 1749 23049 140679 80055 5452 6498 4131 10129 26053 54832 10690 58508 5451 27328 8085 23077 54470 57484 7855 4661 2775 23224 84376 91584 862 8325 394 55814 1750 56995 6660 4684 8997 9118 8851 4297 23657 1630 55704 143686 81796 283450 4299 29994 440730 55870 26002 1268 3800 84460 6526…
