# Supplementary material for: Transcriptional programs regulating neuronal differentiation are disrupted in DLG2 knockout human embryonic stem cells and enriched for schizophrenia and related disorders risk variants
Source: Nat Commun. 2022 Jan 14;13:27. doi: 10.1038/s41467-021-27601-0 (PMC8760302; doi:10.1038/s41467-021-27601-0)
Supplement: Supplementary file 14 — Supplementary Software [file 41467_2021_27601_MOESM14_ESM.zip › Scripts/bioinformatics-human genetics/working/gene set/ko v wt/day_20.txt]

day_20_expressed	22876 51596 1277 5050 4853 5478 55859 79026 5054 6526 1622 3014 151449 4192 5069 6187 23464 1278 83481 7001 11228 26585 4026 8728 39 201161 1282 169611 5163 55502 326625 7078 3911 1299 1152 79572 2195 126328 143686 293 191 54539 7846 3028 27063 8239 64943 2091 5037 9987 84153 3912 84232 51181 23389 219699 79002 23625 5209 23215 57683 5245 64393 4257 55651 114823 1829 800 6888 3685 1460 2067 1958 …
day_20_up	22876 1277 4853 79026 5054 6526 151449 5069 1278 83481 11228 26585 4026 8728 1282 169611 7078 3911 1299 79572 2195 143686 27063 8239 3912 23389 219699 23215 57683 64393 114823 1829 800 3685 1958 1289 91947 3481 9411 23499 55738 157695 7148 7976 57654 256987 54704 2113 10114 9583 8471 57720 9765 7538 23527 80852 1756 89 80223 30846 1292 23034 26509 2804 9871 6385 10000 55066 259282 9497 55814 3977…
day_20_down	51596 5050 5478 55859 1622 3014 4192 6187 23464 7001 39 201161 5163 55502 326625 1152 126328 293 191 54539 7846 3028 64943 2091 5037 9987 84153 84232 51181 79002 23625 5209 5245 4257 55651 6888 1460 2067 55506 6636 4830 3149 3146 2079 7167 5226 5425 9377 8841 231 126299 348262 1381 115024 6647 5901 7086 2224 54927 2146 9158 1945 27346 51218 2597 439 65003 401505 375704 1718 3785 2971 79022 6631 2…
