# Supplementary material for: Transcriptional programs regulating neuronal differentiation are disrupted in DLG2 knockout human embryonic stem cells and enriched for schizophrenia and related disorders risk variants
Source: Nat Commun. 2022 Jan 14;13:27. doi: 10.1038/s41467-021-27601-0 (PMC8760302; doi:10.1038/s41467-021-27601-0)
Supplement: Supplementary file 14 — Supplementary Software [file 41467_2021_27601_MOESM14_ESM.zip › Scripts/bioinformatics-human genetics/working/gene set/ko v wt/day_15.txt]

day_15_expressed	3397 3399 3398 151449 1277 22876 216 3875 85416 11098 50964 116372 4488 22824 51421 53820 3856 137970 56963 4009 84870 83481 55217 10687 10586 9076 26585 79012 89780 1004 27241 10245 389432 5454 6422 6586 284654 8793 3326 83988 301 4915 70 7057 9508 10468 7546 4094 4853 4487 81704 57822 3635 4323 50861 4753 10370 9627 50937 3597 80781 51313 286 54437 65999 85236 1400 655 10625 56896 10082 55211 1…
day_15_up	3397 3399 3398 151449 1277 22876 216 3875 85416 50964 116372 4488 22824 51421 53820 3856 137970 4009 84870 83481 55217 10586 9076 26585 89780 1004 27241 10245 389432 6586 284654 8793 3326 301 70 7057 9508 10468 7546 4094 4853 4487 81704 57822 3635 4323 10370 50937 3597 80781 51313 286 65999 655 10625 10082 116151 223117 55816 54549 4193 652 595 64393 25878 1496 4093 57683 3339 7480 5077 467 7405 …
day_15_down	11098 56963 10687 79012 5454 6422 83988 4915 50861 4753 9627 54437 85236 1400 56896 55211 53826 55450 90355 5100 1192 10675 79071 127281 79605 80206 10763 10297 7301 148281 10659 140735 10018 54331 5142 5803 6713 7846 4804 8153 90427 441151 1718 4174 81557 6171 1616 3156 9770 1854 27439 23220 199704 5354 3614 9823 124222 4175 2562 8601 10154 2224 3746 9168 23705 55269 8334 51593 57060 23670 57167…
