# Supplementary material for: Transcriptional programs regulating neuronal differentiation are disrupted in DLG2 knockout human embryonic stem cells and enriched for schizophrenia and related disorders risk variants
Source: Nat Commun. 2022 Jan 14;13:27. doi: 10.1038/s41467-021-27601-0 (PMC8760302; doi:10.1038/s41467-021-27601-0)
Supplement: Supplementary file 14 — Supplementary Software [file 41467_2021_27601_MOESM14_ESM.zip › Scripts/bioinformatics-human genetics/working/gene set/ko v wt/all_days.txt]

day_15_up	3397 3399 3398 151449 1277 22876 216 3875 85416 50964 116372 4488 22824 51421 53820 3856 137970 4009 84870 83481 55217 10586 9076 26585 89780 1004 27241 10245 389432 6586 284654 8793 3326 301 70 7057 9508 10468 7546 4094 4853 4487 81704 57822 3635 4323 10370 50937 3597 80781 51313 286 65999 655 10625 10082 116151 223117 55816 54549 4193 652 595 64393 25878 1496 4093 57683 3339 7480 5077 467 7405 …
day_15_down	11098 56963 10687 79012 5454 6422 83988 4915 50861 4753 9627 54437 85236 1400 56896 55211 53826 55450 90355 5100 1192 10675 79071 127281 79605 80206 10763 10297 7301 148281 10659 140735 10018 54331 5142 5803 6713 7846 4804 8153 90427 441151 1718 4174 81557 6171 1616 3156 9770 1854 27439 23220 199704 5354 3614 9823 124222 4175 2562 8601 10154 2224 3746 9168 23705 55269 8334 51593 57060 23670 57167…
day_20_up	22876 1277 4853 79026 5054 6526 151449 5069 1278 83481 11228 26585 4026 8728 1282 169611 7078 3911 1299 79572 2195 143686 27063 8239 3912 23389 219699 23215 57683 64393 114823 1829 800 3685 1958 1289 91947 3481 9411 23499 55738 157695 7148 7976 57654 256987 54704 2113 10114 9583 8471 57720 9765 7538 23527 80852 1756 89 80223 30846 1292 23034 26509 2804 9871 6385 10000 55066 259282 9497 55814 3977…
day_20_down	51596 5050 5478 55859 1622 3014 4192 6187 23464 7001 39 201161 5163 55502 326625 1152 126328 293 191 54539 7846 3028 64943 2091 5037 9987 84153 84232 51181 79002 23625 5209 5245 4257 55651 6888 1460 2067 55506 6636 4830 3149 3146 2079 7167 5226 5425 9377 8841 231 126299 348262 1381 115024 6647 5901 7086 2224 54927 2146 9158 1945 27346 51218 2597 439 65003 401505 375704 1718 3785 2971 79022 6631 2…
day_30_up	8519 4843 348 10581 10410 2719 5919 3856 6284 3875 1192 4282 84790 3956 6303 5176 3005 7162 6222 55194 51673 83871 23475 6188 6187 6204 51065 1381 6168 2173 254863 84300 6157 6223 6208 1643 6633 7479 6210 3315 6169 6155 6171 11224 6147 6230 9446 6232 6217 6165 6235 25873 84418 6136 55890 55217 6144 6224 6218 121053 6152 55079 114971 6160 6173 7311 6159 201161 6193 6156 4255 10245 6142 6161 6143 2…
day_30_down	2899 1745 1746 79633 2891 3696 4212 64084 2290 55800 57611 23468 164832 93 254065 23122 463 9480 28996 10725 340533 1749 23049 140679 80055 5452 6498 4131 10129 26053 54832 10690 58508 5451 27328 8085 23077 54470 57484 7855 4661 2775 23224 84376 91584 862 8325 394 55814 1750 56995 6660 4684 8997 9118 8851 4297 23657 1630 55704 143686 81796 283450 4299 29994 440730 55870 26002 1268 3800 84460 6526…
day_60_up	3911 2801 9961 8660 55209 11176 54800 7148 2256 23275 55738 100128071 64393 6303 2026 155435 3635 79091 63035 91304 3750 1195 22794 219699 389333 9667 57798 4763 2734 9776 5187 8497 9820 10076 100381270 55653 3300 5802 7703 6734 2628 23381 2145 56977 3939 114823 23363 114881 144402 25861 23524 60681 22872 375 55245 54872 11273 5252 57568 3485 9909 90338 79618 93 3720 1316 10765 8897 57683 2049 22…
day_60_down	26227 4922 1653 1434 4171 7516 5932 55506 7520 2287 4900 22948 6428 157570 6432 8140 7531 84189 5111 4175 11056 4830 3608 1660 140707 3181 6993 990 54969 79075 8894 5705 4678 7334 5179 84916 3146 875 29968 8520 84320 3376 55170 3184 6240 641 79677 2521 509 3371 3320 55631 5612 4173 4522 57180 6427 28988 6507 1983 9948 81929 27340 3925 8099 5695 2237 10036 3433 10146 7341 5902 8872 4605 54801 6478…
expressed	4620 23347 124491 4718 10857 5973 10885 2669 51106 220988 93145 399947 2892 6388 28954 2310 5081 55014 112487 4094 340578 56624 23239 91373 7182 56101 9843 301 9230 3270 9997 56902 8312 128 8774 56683 595 25837 10810 9191 284434 9837 158747 51622 23597 131474 79658 1628 3856 27430 51107 219333 284071 138716 345557 2639 342908 4221 29102 27301 55521 653784 27315 401265 80765 79158 3925 10959 40091…
