# Supplementary material for: Transcriptional programs regulating neuronal differentiation are disrupted in DLG2 knockout human embryonic stem cells and enriched for schizophrenia and related disorders risk variants
Source: Nat Commun. 2022 Jan 14;13:27. doi: 10.1038/s41467-021-27601-0 (PMC8760302; doi:10.1038/s41467-021-27601-0)
Supplement: Supplementary file 14 — Supplementary Software [file 41467_2021_27601_MOESM14_ESM.zip › Scripts/bioinformatics-human genetics/working/gene set/ko v wt/day_60.txt]

day_60_expressed	3911 26227 4922 2801 9961 8660 55209 1653 1434 4171 11176 54800 7148 2256 23275 55738 7516 5932 100128071 64393 55506 6303 7520 2287 2026 155435 4900 3635 79091 22948 63035 91304 3750 1195 22794 219699 6428 389333 9667 157570 57798 4763 2734 9776 6432 5187 8497 9820 10076 100381270 8140 55653 7531 84189 3300 5802 5111 7703 6734 2628 23381 4175 2145 56977 11056 3939 4830 3608 114823 23363 114881 1…
day_60_up	3911 2801 9961 8660 55209 11176 54800 7148 2256 23275 55738 100128071 64393 6303 2026 155435 3635 79091 63035 91304 3750 1195 22794 219699 389333 9667 57798 4763 2734 9776 5187 8497 9820 10076 100381270 55653 3300 5802 7703 6734 2628 23381 2145 56977 3939 114823 23363 114881 144402 25861 23524 60681 22872 375 55245 54872 11273 5252 57568 3485 9909 90338 79618 93 3720 1316 10765 8897 57683 2049 22…
day_60_down	26227 4922 1653 1434 4171 7516 5932 55506 7520 2287 4900 22948 6428 157570 6432 8140 7531 84189 5111 4175 11056 4830 3608 1660 140707 3181 6993 990 54969 79075 8894 5705 4678 7334 5179 84916 3146 875 29968 8520 84320 3376 55170 3184 6240 641 79677 2521 509 3371 3320 55631 5612 4173 4522 57180 6427 28988 6507 1983 9948 81929 27340 3925 8099 5695 2237 10036 3433 10146 7341 5902 8872 4605 54801 6478…
