# Supplementary material for: Transcriptional programs regulating neuronal differentiation are disrupted in DLG2 knockout human embryonic stem cells and enriched for schizophrenia and related disorders risk variants
Source: Nat Commun. 2022 Jan 14;13:27. doi: 10.1038/s41467-021-27601-0 (PMC8760302; doi:10.1038/s41467-021-27601-0)
Supplement: Supplementary file 14 — Supplementary Software [file 41467_2021_27601_MOESM14_ESM.zip › Scripts/bioinformatics-human genetics/working/gene set/GO/GO_strict_coding_20_2000.txt]

id	ann	ncbi	symbol
GO:0002020	MF_protease_binding	10299|11315|7077|56652|596|5886|7124|79849|440068|29108|54507|117584|8738|51283|65018|5265|5428|10017|3640|5621|6407|675|2191|1991|4798|462|5660|8780|55829|57126|7917|6402|5272|1281|3685|7079|11236|7273|2932|970|51652|1803|10211|302|5269|4102|9733|1311|1857|2|7078|9507|8797|3690|8915|83752|3630|59082|84447|7415|7128|7316|79139|7076|831|940|5104|11047|1476|5071|9325|5045|6317|8772|5728|49|199713|1…	MARCHF6|PARK7|TIMP2|TWNK|BCL2|RAD23A|TNF|PDZD3|CARD17|PYCARD|ADAMTSL4|RFFL|CRADD|BFAR|PINK1|SERPINA1|POLG|BCL2L10|INSL3|PRNP|SEMG2|BRCA2|FAP|ELANE|NFRKB|SERPINC1|PSAP|RIOK3|SELENOS|CD177|BAG6|SELL|SERPINB9|COL3A1|ITGAV|TIMP4|RNF139|TTN|GSK3B|CD70|CHMP3|DPP4|FLOT1|ANXA2|SERPINB6|MAGEA3|SART3|COMP|DVL3|A2M|TIMP3|ADAMTS4|TNFRSF10A|ITGB3|BCL10|LONP2|INS|CARD18|SYVN1|VCP|TNFAIP3|UBC|DERL1|TIMP1|CAST|C…
GO:0019899	MF_enzyme_binding	6201|9258|8692|84985|5347|7321|1191|55120|4087|6305|23542|7322|9641|9827|9125|1977|6886|338328|146691|1855|7167|7529|8554|6647|675|10451|54869|26608|3313|801|414060|4168|8192|9146|5578|5208|115727|595|10312|3014|5423|51652|123720|55072|57731|5151|51528|286|51094|1857|5824|171222|55250|2690|10288|54708|11329|598|8550|22894|2962|23086|5576|153090|23567|659|91582|6532|51588|6125|5144|9779|51339|9055…	RPS7|MFHAS1|HYAL2|FAM83A|PLK1|UBE2D1|CLU|FANCL|SMAD2|SBF1|MAPK8IP2|UBE2D2|IKBKE|RGP1|CNOT9|EIF4E|TAL1|GPIHBP1|TOM1L2|DVL1|TPI1|YWHAB|PIAS1|SOD1|BRCA2|VAV3|EPS8L1|TBL2|HSPA9|CALM1|TBC1D3C|MCF2|CLPP|HGS|PRKCA|PFKFB2|RASGRP4|CCND1|TCIRG1|H2AX|POLB|CHMP3|WHAMM|RNF31|SPTBN4|PDE8A|JKAMP|ANK1|ADIPOR1|DVL3|PEX19|UBE2L5|ELP2|GHR|LILRB2|MARCHF5|STK38|BCL2L1|MAPKAPK5|DIS3|GTF2F1|EXPH5|PRKAR2A|DAB2IP|ZNF346|…
GO:0030234	MF_enzyme_regulator_activity	399|84059|5270|400966|6201|23568|389658|101060321|3996|201176|58529|331|9546|10598|5520|8692|51129|1460|4607|5636|80243|54465|9901|151195|26998|9141|9641|128637|81611|10010|131118|1123|51347|9021|1473|54206|116224|2950|57148|5216|79184|57448|285016|10451|6001|29899|55160|10197|801|11005|51527|414060|51378|3958|23329|7079|595|8853|402|332|5350|10879|85417|25782|10054|538|9806|64374|3357|5296|85397…	RHOH|ADGRV1|SERPINE2|RGPD1|RPS7|ARL2BP|ALKAL1|TBC1D3G|LLGL1|ARHGAP27|MYOZ1|XIAP|APBA3|AHSA1|PPP2R2A|HYAL2|ANGPTL4|CSNK2B|MYBPC3|PRPSAP2|PREX2|ETAA1|SRGAP3|CCNYL1|FETUB|PDCD5|IKBKE|TBC1D20|ANP32E|TANK|DNAJC19|CHN1|TAOK3|SOCS3|CST5|ERRFI1|FAM122A|GSTP1|RALGAPB|PFN1|BRCC3|BIRC6|ALKAL2|VAV3|RGS10|GPSM2|ARHGEF10L|PSME3|CALM1|SPINK5|GSKIP|TBC1D3C|ANGPT4|LGALS3|TBC1D30|TIMP4|CCND1|ASAP2|ARL2|BIRC5|PLN|S…
GO:0004866	MF_endopeptidase_inhibitor_activity	939|3698|5270|51156|25816|551|7077|351|331|3700|183|647174|2597|256394|6197|26998|329|327657|710|643394|8710|5273|1473|5055|1472|5265|51377|57448|10406|7035|26952|462|7980|1447|5973|11005|10935|25824|5272|5267|7079|6590|89778|332|10879|6622|9806|1992|12|4057|5269|6906|79444|2|10653|390502|7078|4018|8434|3827|866|27344|145264|50859|3933|7021|1800|5627|7076|5918|286204|831|5266|6690|56925|259|5104|…	CD27|ITIH2|SERPINE2|SERPINA10|TNFAIP8|AVP|TIMP2|APP|XIAP|ITIH4|AGT|SERPINE3|GAPDH|SERPINA11|RPS6KA3|FETUB|BIRC2|SERPINA9|SERPING1|SPINK9|SERPINB7|SERPINB10|CST5|SERPINB2|CST4|SERPINA1|UCHL5|BIRC6|WFDC2|TFPI|SMR3A|SERPINC1|TFPI2|CSN2|RENBP|SPINK5|PRDX3|PRDX5|SERPINB9|SERPINA4|TIMP4|SLPI|SERPINB11|BIRC5|SMR3B|SNCA|SPOCK2|SERPINB1|SERPINA3|LTF|SERPINB6|SERPINA7|BIRC7|A2M|SPINT2|SERPINA2|TIMP3|LPA|RE…
GO:0061135	MF_endopeptidase_regulator_activity	939|3698|5270|51156|25816|551|7077|351|331|3700|183|647174|2597|256394|6197|26998|329|327657|710|643394|8710|5273|1473|5055|1472|5265|51377|57448|10406|7035|26952|462|7980|10213|1447|10197|5973|11005|10935|25824|5272|5267|7079|6590|89778|332|10879|6622|9806|1992|12|4057|5269|6906|79444|2|10653|390502|7078|4018|8434|3827|866|27344|145264|50859|64115|3933|7021|1800|5627|7076|5918|286204|831|5266|66…	CD27|ITIH2|SERPINE2|SERPINA10|TNFAIP8|AVP|TIMP2|APP|XIAP|ITIH4|AGT|SERPINE3|GAPDH|SERPINA11|RPS6KA3|FETUB|BIRC2|SERPINA9|SERPING1|SPINK9|SERPINB7|SERPINB10|CST5|SERPINB2|CST4|SERPINA1|UCHL5|BIRC6|WFDC2|TFPI|SMR3A|SERPINC1|TFPI2|PSMD14|CSN2|PSME3|RENBP|SPINK5|PRDX3|PRDX5|SERPINB9|SERPINA4|TIMP4|SLPI|SERPINB11|BIRC5|SMR3B|SNCA|SPOCK2|SERPINB1|SERPINA3|LTF|SERPINB6|SERPINA7|BIRC7|A2M|SPINT2|SERPINA2…
GO:0098772	MF_molecular_function_regulator	7779|6201|8692|5520|57715|51129|6305|5636|54465|116|151195|9641|9827|81611|9021|10451|54869|4838|6001|10197|801|6362|414060|4168|4062|6372|115727|595|8853|3624|3357|100463285|85397|2247|3569|338811|2688|55738|57600|22894|6346|3933|2962|5576|5627|7471|6363|6815|6000|727|6125|79822|9779|116985|336|257106|4689|8036|79958|4947|2069|56882|163259|64699|9459|407738|4283|5276|51582|26000|5909|8850|5274|1…	SLC30A1|RPS7|HYAL2|PPP2R2A|SEMA4G|ANGPTL4|SBF1|PRPSAP2|ETAA1|ADCYAP1|CCNYL1|IKBKE|RGP1|ANP32E|SOCS3|VAV3|EPS8L1|NODAL|RGS10|PSME3|CALM1|CCL18|TBC1D3C|MCF2|LY6H|CXCL6|RASGRP4|CCND1|ASAP2|INHBA|HTR2B|MTRNR2L4|RGS8|FGF2|IL6|TAFA2|GH1|ARFGAP1|FNIP2|DIS3|CCL1|LCN1|GTF2F1|PRKAR2A|PROS1|WNT1|CCL19|STYX|RGS7|C5|RPL5|ARHGAP28|TBC1D5|ARAP1|APOA2|ARHGAP30|NCF4|SHOC2|DENND1C|OAZ2|EREG|CDC42SE1|DENND2C|TMPRSS…
GO:0030414	MF_peptidase_inhibitor_activity	939|3698|5270|51156|25816|551|7077|351|331|3700|183|647174|2597|256394|6197|26998|329|327657|710|643394|8710|5273|1473|5055|1472|5265|51377|57448|10406|7035|26952|462|7980|1447|5973|11005|10935|25824|5272|5267|7079|6590|89778|332|10879|6622|9806|1992|12|4057|5269|6906|79444|2|10653|390502|7078|4018|8434|3827|866|27344|145264|50859|3933|7021|1800|5627|7076|5918|286204|831|5266|6690|56925|259|5104|…	CD27|ITIH2|SERPINE2|SERPINA10|TNFAIP8|AVP|TIMP2|APP|XIAP|ITIH4|AGT|SERPINE3|GAPDH|SERPINA11|RPS6KA3|FETUB|BIRC2|SERPINA9|SERPING1|SPINK9|SERPINB7|SERPINB10|CST5|SERPINB2|CST4|SERPINA1|UCHL5|BIRC6|WFDC2|TFPI|SMR3A|SERPINC1|TFPI2|CSN2|RENBP|SPINK5|PRDX3|PRDX5|SERPINB9|SERPINA4|TIMP4|SLPI|SERPINB11|BIRC5|SMR3B|SNCA|SPOCK2|SERPINB1|SERPINA3|LTF|SERPINB6|SERPINA7|BIRC7|A2M|SPINT2|SERPINA2|TIMP3|LPA|RE…
GO:0004857	MF_enzyme_inhibitor_activity	939|3698|399|54576|54997|408|5270|51156|25816|551|6201|7077|1027|1030|58529|8692|351|331|9546|3700|183|647174|51129|54776|2597|5636|256394|6197|5573|26998|329|200734|23197|100134934|5148|81611|26472|327657|83666|26271|8651|1028|710|51347|643394|9021|8710|5273|388324|1473|116224|5055|1472|10221|6050|5265|51377|57448|6059|10406|54920|7035|26952|51422|462|7980|9478|51657|1447|5973|11005|10935|51527|…	CD27|ITIH2|RHOH|UGT1A8|TESC|ARRB1|SERPINE2|SERPINA10|TNFAIP8|AVP|RPS7|TIMP2|CDKN1B|CDKN2B|MYOZ1|HYAL2|APP|XIAP|APBA3|ITIH4|AGT|SERPINE3|ANGPTL4|PPP1R12C|GAPDH|PRPSAP2|SERPINA11|RPS6KA3|PRKAR1A|FETUB|BIRC2|SPRED2|FAF2|TEN1|PDE6G|ANP32E|PPP1R14B|SERPINA9|PARP9|FBXO5|SOCS1|CDKN1C|SERPING1|TAOK3|SPINK9|SOCS3|SERPINB7|SERPINB10|INCA1|CST5|FAM122A|SERPINB2|CST4|TRIB1|RNH1|SERPINA1|UCHL5|BIRC6|ABCE1|WFD…
GO:0061134	MF_peptidase_regulator_activity	939|3698|5270|51156|25816|551|7077|351|331|3700|183|647174|51065|2597|256394|6197|26998|329|26577|327657|10010|710|643394|8710|5273|572|1473|5055|1472|65018|5265|51377|57448|10406|7035|26952|462|7980|10213|1447|834|5973|11005|10935|10197|25824|5272|5267|7079|6590|89778|332|10879|6622|9806|27018|1992|12|4057|5269|6906|4824|317|79444|2|10653|390502|7078|4018|1512|8434|3827|866|27344|145264|7415|508…	CD27|ITIH2|SERPINE2|SERPINA10|TNFAIP8|AVP|TIMP2|APP|XIAP|ITIH4|AGT|SERPINE3|RPS27L|GAPDH|SERPINA11|RPS6KA3|FETUB|BIRC2|PCOLCE2|SERPINA9|TANK|SERPING1|SPINK9|SERPINB7|SERPINB10|BAD|CST5|SERPINB2|CST4|PINK1|SERPINA1|UCHL5|BIRC6|WFDC2|TFPI|SMR3A|SERPINC1|TFPI2|PSMD14|CSN2|CASP1|RENBP|SPINK5|PRDX3|PSME3|PRDX5|SERPINB9|SERPINA4|TIMP4|SLPI|SERPINB11|BIRC5|SMR3B|SNCA|SPOCK2|BEX3|SERPINB1|SERPINA3|LTF|SE…
GO:0004867	MF_serine_type_endopeptidase_inhibitor_activity	11005|51156|5270|866|462|5272|5267|351|145264|183|3273|647174|6590|89778|256394|5268|1992|12|5276|259|327657|5104|5176|710|871|643394|8710|5273|5269|5055|5271|404203|6906|5045|6317|5265|5274|5345|10406|2|10653|390502|7035|6318|6691|5054|5275|7980|3053|89777	SPINK5|SERPINA10|SERPINE2|SERPINA6|SERPINC1|SERPINB9|SERPINA4|APP|SERPINA12|AGT|HRG|SERPINE3|SLPI|SERPINB11|SERPINA11|SERPINB5|SERPINB1|SERPINA3|SERPINI2|AMBP|SERPINA9|SERPINA5|SERPINF1|SERPING1|SERPINH1|SPINK9|SERPINB7|SERPINB10|SERPINB6|SERPINB2|SERPINB8|SPINK6|SERPINA7|FURIN|SERPINB3|SERPINA1|SERPINI1|SERPINF2|WFDC2|A2M|SPINT2|SERPINA2|TFPI|SERPINB4|SPINK2|SERPINE1|SERPINB13|TFPI2|SERPIND1|SER…
GO:0005102	MF_signaling_receptor_binding	2241|152404|120425|8692|388555|57715|1191|4087|3691|116|6777|11248|9125|55681|4023|1855|10333|64324|1056|2243|118788|3812|54869|4838|5173|6362|4062|6372|79953|5578|2717|3624|10718|9971|3375|100463285|29990|405|2247|3569|338811|1857|2688|56034|8000|10288|4929|434|310|9211|6346|3933|7060|7471|653275|6363|57554|11148|10499|153090|79094|8896|727|5144|185|23624|3912|11018|9636|7096|336|23365|5898|5084…	FER|IGSF11|JAML|HYAL2|IGFL3|SEMA4G|CLU|SMAD2|ITGB4|ADCYAP1|STAT5B|NXPH3|CNOT9|SCYL2|LPL|DVL1|TLR6|NSD1|CEL|FGA|PIK3AP1|KIR3DL2|EPS8L1|NODAL|PDYN|CCL18|LY6H|CXCL6|SYNDIG1|PRKCA|GLA|INHBA|NRG3|NR1H4|IAPP|MTRNR2L4|PILRB|ARNT|FGF2|IL6|TAFA2|DVL3|GH1|PDGFC|PSCA|LILRB2|NR4A2|ASIP|ANXA7|LGI1|CCL1|LCN1|THBS4|WNT1|CFC1B|CCL19|LRRC7|HHLA2|NCOA2|DAB2IP|CHAC1|BUD31|C5|PDE4D|AGTR1|CBLC|LAMB1|TMED1|ISG15|TLR1|…
GO:0019838	MF_growth_factor_binding	375387|2022|8692|2615|3485|3488|9702|1280|10626|3691|269|135228|3590|6223|8828|93|4804|9158|7057|9001|10952|6272|3480|2692|92|124857|1291|4914|53834|5154|10456|3572|1441|2734|2064|1281|3685|658|2321|7046|3487|657|9180|3570|6331|7043|3557|10563|5155|2260|2324|3483|2|8829|3690|7850|2690|948|3486|7049|4054|8425|117166|94|3791|5156|2817|85409|1289|2263|6284|5046|57045|3482|5159|3554|114990|2264|3977|…	NRROS|ENG|HYAL2|LRRC32|IGFBP2|IGFBP5|CEP57|COL2A1|TRIM16|ITGB4|AMHR2|CD109|IL11RA|RPS19|NRP2|ACVR2B|NGFR|FIBP|THBS1|HAP1|SEC61B|SORT1|IGF1R|GHRHR|ACVR2A|WFIKKN2|COL6A1|NTRK1|FGFRL1|PDGFA|HAX1|IL6ST|CSF3R|GLG1|ERBB2|COL3A1|ITGAV|BMPR1B|FLT1|TGFBR1|IGFBP4|BMPR1A|OSMR|IL6R|SCN5A|TGFB3|IL1RN|CXCL13|PDGFB|FGFR1|FLT4|IGFALS|A2M|NRP1|ITGB3|IL1R2|GHR|CD36|IGFBP3|TGFBR3|LTBP3|LTBP4|WFIKKN1|ACVRL1|KDR|PDGF…
GO:0019955	MF_cytokine_binding	10630|375387|11315|2022|8692|972|10068|2615|2826|2829|10626|135228|26585|3590|10803|1230|7057|3598|9350|3454|3577|1232|3815|124857|1991|10663|7538|7133|3595|10456|3572|112744|1441|3568|9173|3685|8792|2633|3592|2532|25928|51554|7046|9180|3570|7043|920|64109|3594|3146|3557|133396|729230|3579|1235|4681|2|5618|7850|3690|2690|948|9241|1236|7049|4054|8425|117166|94|3953|643|3563|8200|57045|8764|3554|14…	PDPN|NRROS|PARK7|ENG|HYAL2|CD74|IL18BP|LRRC32|CCR10|XCR1|TRIM16|CD109|GREM1|IL11RA|CCR9|CCR1|THBS1|IL13RA2|CER1|IFNAR1|CXCR1|CCR3|KIT|WFIKKN2|ELANE|CXCR6|ZFP36|TNFRSF1B|IL12RB2|HAX1|IL6ST|IL17F|CSF3R|IL5RA|IL1RL1|ITGAV|TNFRSF11A|GBP1|IL12A|ACKR1|SOSTDC1|ACKR4|TGFBR1|OSMR|IL6R|TGFB3|CD4|CRLF2|IL12RB1|HMGB1|IL1RN|IL31RA|CCR2|CXCR2|CCR6|NBL1|A2M|PRLR|IL1R2|ITGB3|GHR|CD36|NOG|CCR7|TGFBR3|LTBP3|LTBP4|…
GO:0019956	MF_chemokine_binding	10630|1524|1238|3685|1233|1236|2532|1234|2826|57007|51554|643|2829|3676|3146|10803|1230|3690|729230|5355|3579|7852|9034|2833|1235|3577|1232|1237|2|3688|10663|7538	PDPN|CX3CR1|ACKR2|ITGAV|CCR4|CCR7|ACKR1|CCR5|CCR10|ACKR3|ACKR4|CXCR5|XCR1|ITGA4|HMGB1|CCR9|CCR1|ITGB3|CCR2|PLP2|CXCR2|CXCR4|CCRL2|CXCR3|CCR6|CXCR1|CCR3|CCR8|A2M|ITGB1|CXCR6|ZFP36
GO:0048306	MF_calcium_dependent_protein_binding	309|388428|6844|57048|6548|79720|845|57126|11075|10015|307|311|2054|310|7134|6616|7436|6277|1755|6286|7125|7251|64766|55696|4153|301|8895|10747|7137|10332|5648|6285|2220|11261|10016|55048|5881|6282|302|85365|553115|4642|7140|2|26012|22872|306|9478	ANXA6|PVALEF|VAMP2|PLSCR3|SLC9A1|VPS37B|CASQ2|CD177|STMN2|PDCD6IP|ANXA4|ANXA11|STX2|ANXA7|TNNC1|SNAP25|VLDLR|S100A6|DMBT1|S100P|TNNC2|TSG101|S100PBP|RBM22|MBL2|ANXA1|CPNE3|MASP2|TNNI3|CLEC4M|MASP1|S100B|FCN2|CHP1|PDCD6|VPS37C|RAC3|S100A11|ANXA2|ALG2|PEF1|MYO1D|TNNT3|A2M|NSMF|SEC31A|ANXA3|CABP1
GO:0008080	MF_N_acetyltransferase_activity	51773|54556|2648|122830|6605|79612|6872|8202|8473|51471|10847|11091|23522|10|80155|64841|1386|51126|8888|51616|80314|675|64769|6877|93624|6303|11143|10445|84148|284058|8464|54934|15|9|114799|10629|6883|79829|26122|138474|6880|2033|8110|24142|10474|54107|151050|79903|117143|339983|57325|80018|3054|55226|9575|27097|7862|80218|7994|340562|60560|55274|8260|84779|9913|6871|6881|10524|55683|79969|5977|…	RSF1|ING3|KAT2A|NAA30|SMARCE1|NAA16|TAF1|NCOA3|OGT|NAT8B|SRCAP|WDR5|KAT6B|NAT2|NAA15|GNPNAT1|ATF2|NAA20|MCM3AP|TAF9B|EPC1|BRCA2|MEAF6|TAF5|TADA2B|SAT1|KAT7|MCRS1|KAT8|KANSL1|SUPT3H|KANSL2|AANAT|NAT1|ESCO1|TAF6L|TAF12|NAA40|EPC2|TAF1L|TAF9|EP300|DPF3|NAA80|TADA3|POLE3|KANSL1L|NAA60|TADA1|NAT8L|KAT14|NAA25|HCFC1|NAT10|CLOCK|TAF5L|BRPF1|NAA50|KAT6A|SATL1|NAA35|PHF10|NAA10|NAA11|SUPT7L|TADA2A|TAF10|K…
GO:0016746	MF_transferase_activity_transferring_acyl_groups	51773|51099|54556|54988|2648|8694|64429|9397|570|8435|1384|123876|122830|79612|6605|6872|6785|60481|5049|346606|8202|8473|51471|10847|10249|7053|55733|11091|79844|219970|23522|10|80155|112483|64841|1386|56895|51126|8888|253832|51616|80314|57110|675|4836|79143|79683|64769|1103|5050|204219|54995|6901|6877|93624|83401|6303|340481|11143|56894|10445|54898|9227|84148|1743|79888|284058|3158|8464|116179|…	RSF1|ABHD5|ING3|ACSM5|KAT2A|DGAT1|ZDHHC6|NMT2|BAAT|SOAT2|CRAT|ACSM2A|NAA30|NAA16|SMARCE1|TAF1|ELOVL4|ELOVL5|PAFAH1B2|MOGAT3|NCOA3|OGT|NAT8B|SRCAP|GLYAT|TGM3|HHAT|WDR5|ZDHHC11|GLYATL2|KAT6B|NAT2|NAA15|SAT2|GNPNAT1|ATF2|AGPAT4|NAA20|MCM3AP|ZDHHC20|TAF9B|EPC1|PLAAT1|BRCA2|NMT1|MBOAT7|ZDHHC14|MEAF6|CHAT|PAFAH1B3|CERS3|OXSM|TAZ|TAF5|TADA2B|ELOVL3|SAT1|ZDHHC21|KAT7|AGPAT3|MCRS1|ELOVL2|LRAT|KAT8|DLST|LP…
GO:0016747	MF_transferase_activity_transferring_acyl_groups_other_than_amino_acyl_groups	51773|51099|54556|54988|2648|64429|123876|9397|570|8435|1384|122830|8694|79612|6605|6872|6785|60481|5049|346606|8202|8473|51471|10847|10249|55733|11091|79844|219970|23522|10|80155|112483|64841|1386|56895|51126|8888|253832|51616|80314|57110|675|4836|79143|79683|64769|1103|5050|204219|54995|6901|6877|93624|83401|6303|340481|11143|56894|10445|54898|84148|1743|79888|9227|284058|8464|157570|10558|5493…	RSF1|ABHD5|ING3|ACSM5|KAT2A|ZDHHC6|ACSM2A|NMT2|BAAT|SOAT2|CRAT|NAA30|DGAT1|NAA16|SMARCE1|TAF1|ELOVL4|ELOVL5|PAFAH1B2|MOGAT3|NCOA3|OGT|NAT8B|SRCAP|GLYAT|HHAT|WDR5|ZDHHC11|GLYATL2|KAT6B|NAT2|NAA15|SAT2|GNPNAT1|ATF2|AGPAT4|NAA20|MCM3AP|ZDHHC20|TAF9B|EPC1|PLAAT1|BRCA2|NMT1|MBOAT7|ZDHHC14|MEAF6|CHAT|PAFAH1B3|CERS3|OXSM|TAZ|TAF5|TADA2B|ELOVL3|SAT1|ZDHHC21|KAT7|AGPAT3|MCRS1|ELOVL2|KAT8|DLST|LPCAT1|LRAT|…
GO:0016407	MF_acetyltransferase_activity	51773|54556|2648|122830|1384|79612|6605|6872|5049|8202|8473|51471|10847|11091|23522|10|80155|64841|1386|51126|8888|51616|80314|675|64769|1103|5050|6877|93624|6303|11143|10445|84148|284058|8464|157570|54934|15|9|114799|10629|6883|79829|26122|55140|138474|8877|6880|2033|8110|24142|10474|1737|54107|151050|79903|2959|117143|339983|57325|80018|3054|8443|55226|9575|27097|7862|80218|7994|340562|60560|64…	RSF1|ING3|KAT2A|NAA30|CRAT|NAA16|SMARCE1|TAF1|PAFAH1B2|NCOA3|OGT|NAT8B|SRCAP|WDR5|KAT6B|NAT2|NAA15|GNPNAT1|ATF2|NAA20|MCM3AP|TAF9B|EPC1|BRCA2|MEAF6|CHAT|PAFAH1B3|TAF5|TADA2B|SAT1|KAT7|MCRS1|KAT8|KANSL1|SUPT3H|ESCO2|KANSL2|AANAT|NAT1|ESCO1|TAF6L|TAF12|NAA40|EPC2|ELP3|TAF1L|SPHK1|TAF9|EP300|DPF3|NAA80|TADA3|DLAT|POLE3|KANSL1L|NAA60|GTF2B|TADA1|NAT8L|KAT14|NAA25|HCFC1|GNPAT|NAT10|CLOCK|TAF5L|BRPF1|N…
GO:0016410	MF_N_acyltransferase_activity	51773|54556|2648|9397|570|122830|6605|79612|6872|8202|8473|51471|10847|10249|11091|219970|23522|10|80155|64841|1386|51126|8888|51616|80314|57110|675|4836|64769|204219|6877|93624|6303|11143|10445|84148|284058|8464|54934|15|9|114799|10629|6883|79829|26122|138474|212|256302|6880|2033|8110|24142|10474|54107|151050|79903|117143|79603|339983|57325|80018|3054|55226|9575|27097|7862|92292|80218|7994|34056…	RSF1|ING3|KAT2A|NMT2|BAAT|NAA30|SMARCE1|NAA16|TAF1|NCOA3|OGT|NAT8B|SRCAP|GLYAT|WDR5|GLYATL2|KAT6B|NAT2|NAA15|GNPNAT1|ATF2|NAA20|MCM3AP|TAF9B|EPC1|PLAAT1|BRCA2|NMT1|MEAF6|CERS3|TAF5|TADA2B|SAT1|KAT7|MCRS1|KAT8|KANSL1|SUPT3H|KANSL2|AANAT|NAT1|ESCO1|TAF6L|TAF12|NAA40|EPC2|TAF1L|ALAS2|NATD1|TAF9|EP300|DPF3|NAA80|TADA3|POLE3|KANSL1L|NAA60|TADA1|CERS4|NAT8L|KAT14|NAA25|HCFC1|NAT10|CLOCK|TAF5L|BRPF1|GLY…
GO:0016740	MF_transferase_activity	54556|197370|2241|90678|5347|23097|7321|5591|55120|570|27090|23563|5636|84899|9641|7322|11320|85465|79813|6817|5426|8554|64324|7267|378884|5288|56895|675|23396|26524|8732|11185|113189|5578|5208|595|3158|85366|9412|2339|5423|79018|2592|63976|55072|7150|4507|57674|126792|285498|326625|4354|90826|9536|137362|283576|150763|171222|84061|54708|11329|4139|284996|9453|8550|2593|4593|659|84875|2261|5631|4…	ING3|NSMCE1|FER|LRSAM1|PLK1|CDK19|UBE2D1|PRKDC|FANCL|BAAT|ST6GALNAC4|CHST5|PRPSAP2|TMTC4|IKBKE|UBE2D2|MGAT4A|SELENOI|EHMT1|SULT1A1|POLE|PIAS1|NSD1|TTC3|NHLRC1|PIK3C2G|AGPAT4|BRCA2|PIP5K1C|LATS2|RNGTT|INMT|CHST14|PRKCA|PFKFB2|CCND1|HMGCS2|MYLK2|MED21|FNTA|POLB|GID4|GALT|PRDM16|RNF31|TOP1|MTAP|RNF213|B3GALT6|RNF212|MMAB|MPP1|PRMT9|PTGES|GOT1L1|ZDHHC22|GPAT2|UBE2L5|MAGT1|MARCHF5|STK38|MARK1|RNF149|G…
GO:0003677	MF_DNA_binding	9203|3211|170463|10736|5591|4087|5978|163131|6777|6670|7290|9988|641|22803|6886|51804|7716|7004|5426|7753|5324|8370|64324|1046|110354863|6936|675|56676|49854|7027|2313|3014|26257|9971|4223|7552|3174|85235|63976|8344|7150|405|2957|4929|2625|2067|3659|79840|27332|7471|4094|7403|8932|4005|4783|2100|3508|339344|333932|162979|7572|10180|2071|284371|100271849|2304|5893|3166|9013|391723|4350|6688|2626|5…	ZMYM3|HOXB1|SSBP4|SIX2|PRKDC|SMAD2|REST|ZNF780B|STAT5B|SP3|HIRA|DMTF1|BLM|XRN2|TAL1|SIX4|VEZF1|TEAD4|POLE|ZNF202|PLAG1|H4C14|NSD1|CDX4|ZNF660-ZNF197|GCFC2|BRCA2|ASCL3|ZBTB21|TFDP1|FLI1|H2AX|NKX2-8|NR1H4|MEOX2|ZNF711|HNF4G|H2AC12|PRDM16|H2BC6|TOP1|ARNT|GTF2A1|NR4A2|GATA3|ERCC1|IRF1|NHEJ1|ZNF638|WNT1|MAF|KDM6A|MBD2|LMO2|NFIL3|ESR2|IGHMBP2|MYPOP|H3C15|ZNF296|ZNF24|RBM6|ERCC3|ZNF841|MEF2B|FOXE1|RAD52…
GO:0052689	MF_carboxylic_ester_hydrolase_activity	51099|23491|81579|5051|84696|5408|284161|391013|123745|4023|50640|79153|9588|5406|1066|51365|63874|1056|64600|5407|13|57110|3988|5445|8398|16|11313|283748|57136|759|5320|6121|100137049|80339|375775|2166|30814|7920|9104|5321|80222|26090|51651|8399|51400|8605|255189|171586|119548|10908|5168|151056|285848|57552|57104|50487|7941|11145|11057|11343|43|283848|760|9388|57406|25796|138428|3396|117245|8228…	ABHD5|CES3|PLA2G12A|PAFAH2|ABHD1|PNLIPRP2|GDPD1|PLA2G2C|PLA2G4E|LPL|PNPLA8|GDPD3|PRDX6|PNLIP|CES1|PLA1A|ABHD4|CEL|PLA2G2F|PNLIPRP1|AADAC|PLAAT1|LIPA|PON2|PLA2G6|AARS1|LYPLA2|PLA2G4D|APMAP|CA1|PLA2G2A|RPE65|PLA2G4B|PNPLA3|PNPLA7|FAAH|PLA2G2E|ABHD16A|RGN|PLA2G4A|TARS2|ABHD12|PTRH2|PLA2G10|PPME1|PLA2G4C|PLA2G4F|ABHD3|PNLIPRP3|PNPLA6|ENPP2|PLB1|PNPLA1|NCEH1|PNPLA2|PLA2G3|PLA2G7|PLAAT3|ABHD2|MGLL|ACHE…
GO:0016787	MF_hydrolase_activity	79819|57733|5464|5799|11156|8692|5520|8449|570|6305|10347|55288|10747|641|4023|3817|5865|1852|22803|63979|5426|132612|25818|1056|412|10869|521|92370|150223|8886|5158|81616|6001|8732|3313|8398|56992|10600|8192|22875|2346|5208|2717|10217|51104|649|389643|84643|25823|85397|64446|55605|5151|25961|9313|57674|4651|51552|54606|347517|8492|5696|26873|55218|5912|285282|5663|79009|1769|9150|9583|126820|872…	WDR78|GBA3|PPA1|PTPRN2|PTP4A3|HYAL2|PPP2R2A|DHX16|BAAT|SBF1|ABCA7|RHOT1|MASP2|BLM|LPL|KLK2|RAB3B|DUSP9|XRN2|FIGNL1|POLE|ADAD1|KLK5|CEL|STS|USP19|ATP5ME|PXYLP1|YDJC|DDX18|PDE6B|ACSBG2|RGS10|RNGTT|HSPA9|PLA2G6|KIF15|USP16|CLPP|ENPP4|FOLH1|PFKFB2|GLA|CTDSPL|ABHD17B|BMP1|NUGGC|KIF2B|TPSG1|RGS8|DNAI2|KIF21A|PDE8A|NUDT13|MMP20|RNF213|MYO10|RAB14|DDX56|RAB41|PRSS12|PSMB8|OPLAH|EXD2|RAP2B|RABL3|PSEN1|DDX…
GO:0004806	MF_triglyceride_lipase_activity	119548|23259|23491|3990|5408|8513|285848|57104|4023|80339|150379|5406|1066|283848|1056|9388|5407|13|221223|8228	PNLIPRP3|DDHD2|CES3|LIPC|PNLIPRP2|LIPF|PNPLA1|PNPLA2|LPL|PNPLA3|PNPLA5|PNLIP|CES1|CES4A|CEL|LIPG|PNLIPRP1|AADAC|CES5A|PNPLA4
GO:0016788	MF_hydrolase_activity_acting_on_ester_bonds	5799|23491|6448|8776|11156|4624|5051|2799|5520|200879|1776|2098|570|114034|5395|6305|81537|10005|2081|54928|26027|10557|4023|1852|22803|54059|339221|5426|9588|285148|27143|1056|412|57110|56623|92370|5158|81616|11196|65080|8732|8398|283748|5208|52|54434|51110|284486|10248|55775|10217|51104|22978|100137049|22843|246175|115024|5151|79897|51559|8821|11332|90806|5522|63904|51207|26275|55218|132160|104…	PTPRN2|CES3|SGSH|MTMR1|PTP4A3|MYH6|PAFAH2|GNS|PPP2R2A|LIPH|DNASE1L3|ESD|BAAT|TOE1|PMS2|SBF1|SGPP1|ACOT8|ERN1|IMPAD1|ACOT11|RPP38|LPL|DUSP9|XRN2|YBEY|ENPP7|POLE|PRDX6|IAH1|PALD1|CEL|STS|PLAAT1|INPP5E|PXYLP1|PDE6B|ACSBG2|SEC23IP|MRPL44|RNGTT|PLA2G6|PLA2G4D|PFKFB2|ACP1|SSH1|LACTB2|THEM5|POP7|TDP1|CTDSPL|ABHD17B|NT5C2|PLA2G4B|PPM1E|CNOT6L|NT5C3B|PDE8A|RPP21|NT5DC3|INPP4B|ACOT7|ANGEL2|PPP2R2C|DUSP21|D…
GO:0016298	MF_lipase_activity	23491|340654|81579|6609|5336|200879|5333|84696|5408|284161|55627|391013|123745|1131|2822|4023|50640|79153|339221|1230|9588|5406|1066|51365|1056|64600|5407|13|57110|3988|11196|1128|8398|5334|283748|23007|5320|100137049|55512|80339|83394|51196|5335|375775|2923|2166|60526|30814|2151|7920|5321|26090|8399|89869|8605|255189|201164|171586|9651|119548|6352|10908|5168|151056|285848|57552|57104|50487|5331|…	CES3|LIPM|PLA2G12A|SMPD1|PLCG2|LIPH|PLCD1|ABHD1|PNLIPRP2|GDPD1|SMPD4|PLA2G2C|PLA2G4E|CHRM3|GPLD1|LPL|PNPLA8|GDPD3|ENPP7|CCR1|PRDX6|PNLIP|CES1|PLA1A|CEL|PLA2G2F|PNLIPRP1|AADAC|PLAAT1|LIPA|SEC23IP|CHRM1|PLA2G6|PLCL1|PLA2G4D|PLCH1|PLA2G2A|PLA2G4B|SMPD3|PNPLA3|PITPNM3|PLCE1|PLCG1|PNPLA7|PDIA3|FAAH|LDAH|PLA2G2E|F2RL2|ABHD16A|PLA2G4A|ABHD12|PLA2G10|PLCZ1|PLA2G4C|PLA2G4F|PLD6|ABHD3|PLCH2|PNLIPRP3|CCL5|P…
GO:0017171	MF_serine_hydrolase_activity	27429|5125|7113|1506|4316|5652|10747|5648|3817|5650|1636|138652|6768|327|28983|25818|646960|2147|13|10136|2161|1991|2191|1215|5340|5657|8192|101|1200|3082|54504|10699|1803|25823|54760|715|11202|5646|8492|2155|51032|4314|4018|5476|1512|4318|221191|5327|5550|146547|94031|51279|59342|64499|4313|1675|8720|5547|11012|5122|5046|3250|354|4312|63036|5328|5653|5645|255738|55486|3026|1990|339105|5654|43|30…	HTRA2|PCSK5|TMPRSS2|CTRL|MMP7|PRSS8|MASP2|MASP1|KLK2|KLK7|ACE|PRSS47|ST14|APEH|TMPRSS11E|KLK5|PRSS56|F2|AADAC|CELA3A|F12|ELANE|FAP|CMA1|PLG|PRTN3|CLPP|ADAM8|TPP1|HGF|CPVL|CORIN|DPP4|TPSG1|PCSK4|C1R|KLK8|PRSS3|PRSS12|F7|CELA2B|MMP3|LPA|CTSA|CTSH|MMP9|PRSS54|PLAT|PREP|PRSS36|HTRA3|C1RL|SCPEP1|TPSB2|MMP2|CFD|MBTPS1|PRCP|KLK11|PCSK1|PCSK6|HPR|KLK3|MMP1|CELA2A|PLAU|KLK6|PRSS2|PCSK9|PARL|HABP2|CELA1|PR…
GO:0016825	MF_hydrolase_activity_acting_on_acid_phosphorus_nitrogen_bonds	27429|5125|7113|1506|4316|5652|10747|5648|3817|5650|1636|138652|6768|327|28983|25818|646960|2147|13|10136|2161|1991|2191|1215|5340|5657|8192|101|1200|3082|54504|10699|1803|25823|54760|715|11202|5646|8492|2155|51032|4314|4018|5476|1512|4318|221191|5327|5550|146547|94031|51279|59342|64499|4313|1675|8720|5547|11012|5122|5046|3250|354|4312|63036|5328|5653|5645|255738|55486|3026|1990|339105|5654|43|30…	HTRA2|PCSK5|TMPRSS2|CTRL|MMP7|PRSS8|MASP2|MASP1|KLK2|KLK7|ACE|PRSS47|ST14|APEH|TMPRSS11E|KLK5|PRSS56|F2|AADAC|CELA3A|F12|ELANE|FAP|CMA1|PLG|PRTN3|CLPP|ADAM8|TPP1|HGF|CPVL|CORIN|DPP4|TPSG1|PCSK4|C1R|KLK8|PRSS3|PRSS12|F7|CELA2B|MMP3|LPA|CTSA|CTSH|MMP9|PRSS54|PLAT|PREP|PRSS36|HTRA3|C1RL|SCPEP1|TPSB2|MMP2|CFD|MBTPS1|PRCP|KLK11|PCSK1|PCSK6|HPR|KLK3|MMP1|CELA2A|PLAU|KLK6|PRSS2|PCSK9|PARL|HABP2|CELA1|PR…
GO:0019213	MF_deacetylase_activity	51005|83933|51547|54531|3065|8819|9759|79885|9348|57708|8509|23411|10013|64426|9487|84312|25855|25942|28992|8841|23309|22933|51548|64579|9734|55869|3340|221443|79685|23410|3066|23408|13|140733|150223|138151|54936|10014	AMDHD2|HDAC10|SIRT7|MIER2|HDAC1|SAP30|HDAC4|HDAC11|NDST3|MIER1|NDST2|SIRT1|HDAC6|SUDS3|PIGL|BRMS1L|BRMS1|SIN3A|MACROD1|HDAC3|SIN3B|SIRT2|SIRT6|NDST4|HDAC9|HDAC8|NDST1|OARD1|SAP30L|SIRT3|HDAC2|SIRT5|AADAC|MACROD2|YDJC|NACC2|ADPRHL2|HDAC5
GO:0043168	MF_anion_binding	399|5270|10890|9258|9847|8692|9064|5347|55163|5051|115273|200879|9265|55684|10381|1622|11344|5625|23411|27158|9141|9600|55288|2081|9077|5232|26027|641|4023|2937|5865|22895|55041|51429|3248|2743|51706|146206|143425|139285|65977|6009|26061|6386|81027|5216|1048|340665|79156|11149|51765|3172|53349|51807|128869|284110|8445|493829|11152|7223|7225|8001|26524|790|3313|23001|6818|27175|9784|64208|140894|2…	RHOH|SERPINE2|RAB10|MFHAS1|C2CD5|HYAL2|MAP3K6|PLK1|PNPO|PAFAH2|RAB42|LIPH|CYTH3|RABL6|TUBB3|DBI|TWF2|PRODH|SIRT1|NDOR1|PDCD5|PITPNM1|RHOT1|ERN1|DIRAS3|PGK2|ACOT11|BLM|LPL|GSS|RAB3B|RPH3A|PLEKHB2|SNX9|HPGD|GLRB|CYB5R1|CARMIL2|SYT9|AMER1|PLEKHA3|RHEB|HACL1|SDCBP|TUBB1|PFN1|CEACAM5|CYP26C1|PLEKHF1|BVES|STK26|HNF4A|ZFYVE1|TUBA8|PIGU|GSDMA|DYRK2|TRIM72|WDR45|TRPC4|TRPC6|GLRA3|LATS2|CAD|HSPA9|WDFY3|SUL…
GO:0043167	MF_ion_binding	9258|8692|5347|55163|55684|79772|55288|641|4023|5865|63979|64324|6647|51807|150223|112398|26524|4633|3313|801|27175|10600|2934|2346|1727|9971|51652|2230|116987|2592|3357|7150|57010|4651|51552|7220|1010|1137|9536|5912|11329|4139|1806|310|3759|960|2817|3933|285362|3419|2167|7060|2762|1007|8564|153090|978|5631|6532|51150|5144|23624|54769|116985|336|3508|6809|115362|5360|140576|1036|4689|7142|4501|11…	MFHAS1|HYAL2|PLK1|PNPO|RABL6|MCTP1|RHOT1|BLM|LPL|RAB3B|FIGNL1|NSD1|SOD1|TUBA8|YDJC|EGLN2|LATS2|MYL2|HSPA9|CALM1|TUBG2|USP16|GSN|FOLH1|CYB5R3|NR1H4|CHMP3|FDX1|AGAP1|GALT|HTR2B|TOP1|CABP4|MYO10|RAB14|TRPC1|CDH12|CHRNA4|PTGES|RAP2B|STK38|MARK1|DPYD|ANXA7|KCNJ2|CD44|GPC1|LCN1|SUMF1|IDH3A|FABP4|THBS4|GMDS|CDH9|KMO|DAB2IP|CDA|PRPS1|SLC6A4|SDF4|PDE4D|CBLC|DIRAS2|ARAP1|APOA2|IGHMBP2|STX3|GBP5|PLTP|S100A1…
GO:0008201	MF_heparin_binding	2246|5270|5549|566|14|200879|4192|9141|4023|26577|50509|2200|7057|5802|283|146760|2147|65078|10178|6403|1991|59352|53834|1511|6402|308|7705|503841|5196|7148|4856|6586|64388|5764|4057|10563|100131137|6585|1311|2260|202915|2255|5048|307|7123|9982|7049|9353|6373|8840|1289|5046|7060|10631|50939|2264|3075|5104|1839|8839|9289|8838|1842|1305|3491|26|7059|245909|143282|6422|1490|84570|400668|7422|149998|…	FGF1|SERPINE2|PRELP|AZU1|AAMP|LIPH|MDK|PDCD5|LPL|PCOLCE2|COL5A3|FBN1|THBS1|PTPRS|ANG|RTN4RL1|F2|RTN4R|TENM1|SELP|ELANE|LGR6|FGFRL1|CTSG|SELL|ANXA5|ZNF146|DEFB106B|PF4|TNXB|CCN3|SLIT3|GREM2|PTN|LTF|CXCL13|BSPH1|SLIT1|COMP|FGFR1|TMEM184A|FGF10|PAFAH1B1|ANXA4|CLEC3B|FGFBP1|TGFBR3|SLIT2|CXCL11|CCN4|COL5A1|PCSK6|THBS4|POSTN|IMPG2|FGFR4|CFH|SERPINA5|HBEGF|CCN5|ADGRG1|CCN6|ECM2|COL13A1|CCN1|AOC1|THBS3|D…
GO:1901681	MF_sulfur_compound_binding	2246|5270|5549|5167|566|14|56339|1622|200879|8435|26281|375790|4192|60495|9141|9037|26027|4023|2937|26577|50509|2200|30817|25974|7057|2950|2944|5802|283|3673|3276|26061|146760|2147|65078|80142|10178|6403|1991|59352|53834|4089|6262|6818|1511|2947|6402|308|7705|2946|503841|5196|1809|7172|7148|4856|6586|64388|80339|5764|4057|56341|5095|10563|100131137|6585|1311|2260|11332|24142|202915|9536|2741|309|…	FGF1|SERPINE2|PRELP|ENPP1|AZU1|AAMP|METTL3|DBI|LIPH|SOAT2|FGF20|AGRN|MDK|HPSE2|PDCD5|SEMA5A|ACOT11|LPL|GSS|PCOLCE2|COL5A3|FBN1|ADGRE2|MMACHC|THBS1|GSTP1|GSTM1|PTPRS|ANG|ITGA2|PRMT1|HACL1|RTN4RL1|F2|RTN4R|PTGES2|TENM1|SELP|ELANE|LGR6|FGFRL1|SMAD4|RYR2|SULT1A3|CTSG|GSTM3|SELL|ANXA5|ZNF146|GSTM2|DEFB106B|PF4|DPYSL3|TPMT|TNXB|CCN3|SLIT3|GREM2|PNPLA3|PTN|LTF|PRMT8|PCCA|CXCL13|BSPH1|SLIT1|COMP|FGFR1|AC…
GO:0097367	MF_carbohydrate_derivative_binding	399|5270|10890|9258|8692|9064|5347|55163|115273|2799|200879|55684|10381|1622|11344|27158|9141|55288|2081|9077|5232|26027|641|4023|2937|5865|5968|6009|6386|81027|1048|5212|51765|51807|128869|11149|8445|26524|790|3313|27175|64208|140894|7705|8224|4199|23560|402|10058|7046|3371|7873|10054|8566|538|2956|4600|81|6586|64388|348980|8993|7150|8877|161253|166785|51701|23433|3320|64284|10670|4811|51552|113…	RHOH|SERPINE2|RAB10|MFHAS1|HYAL2|MAP3K6|PLK1|PNPO|RAB42|GNS|LIPH|RABL6|TUBB3|DBI|TWF2|NDOR1|PDCD5|RHOT1|ERN1|DIRAS3|PGK2|ACOT11|BLM|LPL|GSS|RAB3B|REG1B|RHEB|SDCBP|TUBB1|CEACAM5|VIT|STK26|TUBA8|PIGU|BVES|DYRK2|LATS2|CAD|HSPA9|TUBG2|POPDC3|CNBD2|ZNF146|SYN3|ME1|GTPBP4|ARL2|ABCB6|TGFBR1|TNC|MANF|UBA2|PDXK|ATP7A|MSH6|MX2|ACTN4|SLIT3|GREM2|HCN1|PGLYRP1|TOP1|SPHK1|REM2|MMAA|NLK|RHOQ|HSP90AA1|RAB17|RRAG…
GO:0005539	MF_glycosaminoglycan_binding	2246|3098|5270|5549|1833|130120|566|14|1462|2022|8692|2799|200879|375790|4192|84659|9141|9037|4023|26577|50509|728369|2200|30817|5967|7057|5968|5802|283|146760|5212|2147|5621|65078|10178|6403|1991|59352|53834|57214|1511|6402|308|7705|503841|55959|5196|1809|7148|4856|6586|64388|8993|5764|4057|50512|10563|100131137|6585|1311|2260|10894|143903|202915|309|64127|2255|5048|307|7123|9982|7049|9353|960|6…	FGF1|HK1|SERPINE2|PRELP|EPYC|REG3G|AZU1|AAMP|VCAN|ENG|HYAL2|GNS|LIPH|AGRN|MDK|RNASE7|PDCD5|SEMA5A|LPL|PCOLCE2|COL5A3|USP17L24|FBN1|ADGRE2|REG1A|THBS1|REG1B|PTPRS|ANG|RTN4RL1|VIT|F2|PRNP|RTN4R|TENM1|SELP|ELANE|LGR6|FGFRL1|CEMIP|CTSG|SELL|ANXA5|ZNF146|DEFB106B|SULF2|PF4|DPYSL3|TNXB|CCN3|SLIT3|GREM2|PGLYRP1|PTN|LTF|PODXL2|CXCL13|BSPH1|SLIT1|COMP|FGFR1|LYVE1|LAYN|TMEM184A|ANXA6|NOD2|FGF10|PAFAH1B1|AN…
GO:0051082	MF_unfolded_protein_binding	100131801|14|4676|1410|1191|6102|10450|80273|4820|325|2081|8208|5478|91147|10595|7184|3313|3306|644591|57495|11140|285755|6687|9804|84317|3320|3998|134266|9360|3304|10856|126393|1201|23746|653598|3305|27248|55466|5481|10049|728945|84447|3336|645142|165721|6782|11080|5480|653505|730262|6892|5611|3329|55757|9049|3300|10131|55664|10465|1409|23386|3326|4869|3337|6447|10294|10726|3303|25822|55164|1010…	PET100|AAMP|NAP1L4|CRYAB|CLU|RP2|PPIE|GRPEL1|NKTR|APCS|ERN1|CHAF1B|PPIA|TMEM67|ERN2|HSP90B1|HSPA9|HSPA2|PPIAL4G|NWD2|CDC37|PPIL6|SPG7|TOMM20|CCDC115|HSP90AA1|LMAN1|GRPEL2|PPIG|HSPA1B|RUVBL2|HSPB6|CLN3|AIPL1|PPIAL4C|HSPA1L|ERLEC1|DNAJA4|PPID|DNAJB6|PPIAL4F|SYVN1|HSPE1|PPIAL4D|DNAJB8|HSPA13|DNAJB4|PPIC|PPIAL4A|PPIAL4E|TAPBP|DNAJC3|HSPD1|UGGT2|AIP|DNAJB2|TRAP1|CDC37L1|PPIH|CRYAA|NUDCD3|HSP90AB1|NPM1…
GO:0000049	MF_tRNA_binding	1968|54888|23107|3028|55157|16|8565|8846|90353|129450|83939|11260|57604|6741|54974|9255|158234|54931|80324|91607|10667|146857|9147|79693|833|91801|51067|440275|7015|51091|255308|118672|51095|221078|1915|93587|3508|57505|26024|3735|24138	EIF2S3|NSUN2|MRPS27|HSD17B10|DARS2|AARS1|YARS1|ALKBH1|CTU1|TYW5|EIF2A|XPOT|TRMT9B|SSB|THG1L|AIMP1|TRMT10B|TRMT10C|PUS1|SLFN11|FARS2|SLFN13|NEMF|YRDC|CARS1|ALKBH8|YARS2|EIF2AK4|TERT|SEPSECS|EIF2S3B|PSTK|TRNT1|NSUN6|EEF1A1|TRMT10A|IGHMBP2|AARS2|PTCD1|KARS1|IFIT5
GO:0003723	MF_RNA_binding	6201|5936|48|55323|6749|5591|8449|4087|10262|2288|55854|63931|22803|1977|55651|55379|8370|132612|6210|149986|84811|8886|26608|3313|6728|9875|8663|11222|29896|64881|222183|27335|2193|57169|7098|7150|54606|23518|56902|79009|310|22950|84844|2962|54882|25804|27332|8666|6208|221092|6637|23567|391123|91582|6125|167227|104|3508|6232|3735|92345|140576|54033|1995|10180|220988|2926|51077|143244|118460|1736…	RPS7|RBM4|ACO1|LARP6|SSRP1|PRKDC|DHX16|SMAD2|SF3B4|FKBP4|ZC3H15|MRPS14|XRN2|EIF4E|NHP2|LRRC59|H4C14|ADAD1|RPS15A|LSM14B|BUD13|DDX18|TBL2|HSPA9|SRP19|URB1|EIF3C|MRPL3|TRA2A|PCDH20|SRRM3|EIF3K|FARSA|ZNFX1|TLR3|TOP1|DDX56|R3HDM1|PNO1|DDX50|ANXA7|SLC4A1AP|PHF5A|GTF2F1|ANKHD1|LSM4|ZNF638|EIF3G|RPS14|HNRNPUL2|SNRPG|ZNF346|VSIG8|RPS19BP1|RPL5|DCP2|ADARB1|IGHMBP2|RPS27|KARS1|NAF1|S100A16|RBM11|ELAVL3|RBM…
GO:0140098	MF_catalytic_activity_acting_on_RNA	5434|8449|114034|127253|10621|30834|79068|57647|55039|2081|10557|1787|54059|22803|79691|91801|1659|54555|317781|4839|5431|5436|8886|54802|55178|6897|65080|51110|54890|9412|79731|51202|10248|2193|5558|246175|9785|5430|79039|79897|5859|29118|54606|10352|90806|10785|79009|387338|2617|7453|22894|8634|27297|79922|138428|167227|3508|3735|2091|10056|25885|2021|23517|10775|5435|6036|81627|10521|154743|92…	POLR2E|DHX16|TOE1|TYW3|POLR3F|ZNRD1|FTO|DHX37|TRMT12|ERN1|RPP38|TRDMT1|YBEY|XRN2|QTRT2|ALKBH8|DHX8|DDX49|DDX51|NOP2|POLR2B|POLR2G|DDX18|TRIT1|MRM3|TARS1|MRPL44|LACTB2|ALKBH5|MED21|NARS2|DDX47|POP7|FARSA|PRIM2|CNOT6L|DHX38|POLR2A|DDX54|RPP21|QARS1|DDX25|DDX56|WARS2|ANGEL2|WDR4|DDX50|NSUN4|GARS1|WARS1|DIS3|RTCA|CRCP|MRM1|PTRH1|DCP2|IGHMBP2|KARS1|FBL|FARSB|POLR1A|ENDOG|MTREX|POP4|POLR2F|RNASE2|TRMT1…
GO:0140101	MF_catalytic_activity_acting_on_a_tRNA	8565|8846|25973|7407|64118|127253|158234|6301|55699|79068|55039|55621|57176|152992|80746|10557|1787|79828|51531|57038|92935|79691|91801|3035|54920|2058|54802|6897|283459|9692|51251|16|55278|4677|144233|79731|79587|10248|124454|2193|23395|54913|283989|79897|55798|56931|80222|5859|81890|51651|10352|10785|51367|221078|93587|123263|11062|339175|10799|80745|60528|54888|115708|10556|2617|7453|3376|9836…	YARS1|ALKBH1|PARS2|VARS|DUS1L|TYW3|TRMT10B|SARS1|IARS2|FTO|TRMT12|TRMT1|VARS2|TRMT44|TSEN2|RPP38|TRDMT1|METTL8|TRMO|RARS2|MARS2|QTRT2|ALKBH8|HARS1|DUS2|EPRS1|TRIT1|TARS1|GATC|PRORP|NT5C3A|AARS1|QRSL1|NARS1|BCDIN3D|NARS2|CARS2|POP7|EARS2|FARSA|LARS2|RPP25|TSEN54|RPP21|METTL2B|DUS3L|TARS2|QARS1|QTRT1|PTRH2|WARS2|WDR4|POP5|NSUN6|TRMT10A|MTFMT|DUS4L|METTL2A|RPP40|THUMPD2|ELAC2|NSUN2|TRMT61A|RPP30|GAR…
GO:0016874	MF_ligase_activity	54988|8565|2729|25902|25973|7407|123876|32|2356|7318|8803|6301|55699|57176|2937|57038|92935|79717|55902|4522|3035|80221|8801|2058|376497|81616|6897|283459|5198|10055|790|11001|16|11000|55278|79876|4677|89978|79731|79587|2730|197322|124454|2193|23395|10054|9039|56474|2752|341392|4193|150465|5859|80222|93100|10352|1373|10533|159|51493|348158|79739|2618|27304|2617|7453|56922|132949|3376|3141|8634|50…	ACSM5|YARS1|GCLC|MTHFD1L|PARS2|VARS|ACSM2A|ACACB|FPGS|UBA7|SUCLA2|SARS1|IARS2|VARS2|GSS|RARS2|MARS2|PPCS|ACSS2|MTHFD1|HARS1|ACSF2|SUCLG2|EPRS1|SLC27A1|ACSBG2|TARS1|GATC|PFAS|SAE1|CAD|SLC27A2|AARS1|SLC27A3|QRSL1|UBA5|NARS1|DPH6|NARS2|CARS2|GCLM|ACSF3|EARS2|FARSA|LARS2|UBA2|UBA3|CTPS2|GLUL|ACSM4|MDM2|TTL|QARS1|TARS2|NAPRT|WARS2|CPS1|ATG7|ADSS2|RTCB|ACSM2B|TTLL7|GART|MOCS3|GARS1|WARS1|MCCC1|AASDH|IA…
GO:0016875	MF_ligase_activity_forming_carbon_oxygen_bonds	51520|10056|55157|16|8565|25973|2617|4677|7407|7453|3376|23438|79587|79731|6301|124454|2193|55699|23395|10667|57176|4141|5917|54938|1615|57038|833|92935|51067|123283|3035|5859|80222|10352|57470|2058|57505|3735|6897	LARS1|FARSB|DARS2|AARS1|YARS1|PARS2|GARS1|NARS1|VARS|WARS1|IARS1|HARS2|CARS2|NARS2|SARS1|EARS2|FARSA|IARS2|LARS2|FARS2|VARS2|MARS1|RARS1|SARS2|DARS1|RARS2|CARS1|MARS2|YARS2|TARS3|HARS1|QARS1|TARS2|WARS2|LRRC47|EPRS1|AARS2|KARS1|TARS1
GO:0004812	MF_aminoacyl_tRNA_ligase_activity	51520|10056|55157|16|8565|25973|2617|4677|7407|7453|3376|23438|79587|79731|6301|124454|2193|55699|23395|10667|57176|4141|5917|54938|1615|57038|833|92935|51067|123283|3035|5859|80222|10352|57470|2058|57505|3735|6897	LARS1|FARSB|DARS2|AARS1|YARS1|PARS2|GARS1|NARS1|VARS|WARS1|IARS1|HARS2|CARS2|NARS2|SARS1|EARS2|FARSA|IARS2|LARS2|FARS2|VARS2|MARS1|RARS1|SARS2|DARS1|RARS2|CARS1|MARS2|YARS2|TARS3|HARS1|QARS1|TARS2|WARS2|LRRC47|EPRS1|AARS2|KARS1|TARS1
GO:0005524	MF_ATP_binding	23604|476|5167|64241|728642|5211|9064|5347|695|22983|10061|25902|65125|83903|4436|81629|11344|19|11213|23139|80119|9874|3767|540|9113|5165|2081|6996|5232|9677|5166|641|63826|2937|6890|4430|65268|481|10295|83942|4830|55561|5756|6854|65266|65018|1612|5027|54861|6059|51765|23387|51095|8445|27183|10595|50488|498|51422|26524|55728|790|3313|208|477|3306|51776|8467|16|4938|7442|22824|6788|658|8224|5164|…	DAPK2|ATP1A1|ENPP1|ABCG8|CDK11A|PFKL|MAP3K6|PLK1|BTK|MAST1|ABCF2|MTHFD1L|WNK1|HASPIN|MSH2|TSSK3|TWF2|ABCA1|IRAK3|MAST2|PIF1|TLK1|KCNJ11|ATP7B|LATS1|PDK3|ERN1|TDG|PGK2|PPIP5K1|PDK4|BLM|SRR|GSS|TAP1|MYO1B|WNK2|ATP1B1|BCKDK|TSSK1B|NME1|CDC42BPG|TWF1|SYN2|WNK4|PINK1|DAPK1|P2RX7|SNRK|ABCE1|STK26|SIK3|TRNT1|DYRK2|VPS4A|ERN2|MINK1|ATP5F1A|PRKAG2|LATS2|N4BP2|CAD|HSPA9|AKT2|ATP1A2|HSPA2|MAP3K20|SMARCA5|AA…
GO:0000166	MF_nucleotide_binding	399|10890|9258|53615|9064|5347|55163|115273|1622|55684|10381|11344|5625|23411|27158|55288|2081|9077|5232|26027|641|2937|5865|253461|3248|2539|51706|6009|81027|5216|11149|51765|51807|8445|729458|26524|790|3313|49854|27175|64208|140894|8224|23560|4199|1727|402|10058|7046|10054|8566|538|2956|4600|64374|9540|219|348980|7150|8877|161253|166785|51701|23433|3320|64284|10670|51552|11332|29118|10376|10783…	RHOH|RAB10|MFHAS1|MBD3|MAP3K6|PLK1|PNPO|RAB42|DBI|RABL6|TUBB3|TWF2|PRODH|SIRT1|NDOR1|RHOT1|ERN1|DIRAS3|PGK2|ACOT11|BLM|GSS|RAB3B|ZBTB38|HPGD|G6PD|CYB5R1|RHEB|TUBB1|PFN1|BVES|STK26|TUBA8|DYRK2|MBD3L2B|LATS2|CAD|HSPA9|ZBTB21|TUBG2|POPDC3|CNBD2|SYN3|GTPBP4|ME1|CYB5R3|ARL2|ABCB6|TGFBR1|UBA2|PDXK|ATP7A|MSH6|MX2|SIL1|TP53I3|ALDH1B1|HCN1|TOP1|SPHK1|REM2|MMAA|NLK|RHOQ|HSP90AA1|RAB17|RRAGA|RAB14|ACOT7|DDX…
GO:0032555	MF_purine_ribonucleotide_binding	399|10890|9258|9064|5347|115273|1622|55684|10381|11344|55288|2081|9077|5232|26027|641|2937|5865|6009|81027|11149|51765|51807|8445|26524|790|3313|27175|64208|140894|8224|23560|4199|402|10058|7046|10054|8566|538|2956|4600|348980|7150|8877|161253|166785|51701|23433|3320|64284|10670|51552|11332|29118|10376|10783|390|5230|22931|5912|51762|11329|4139|53354|4671|2074|10000|5536|83983|4831|6016|23235|563…	RHOH|RAB10|MFHAS1|MAP3K6|PLK1|RAB42|DBI|RABL6|TUBB3|TWF2|RHOT1|ERN1|DIRAS3|PGK2|ACOT11|BLM|GSS|RAB3B|RHEB|TUBB1|BVES|STK26|TUBA8|DYRK2|LATS2|CAD|HSPA9|TUBG2|POPDC3|CNBD2|SYN3|GTPBP4|ME1|ARL2|ABCB6|TGFBR1|UBA2|PDXK|ATP7A|MSH6|MX2|HCN1|TOP1|SPHK1|REM2|MMAA|NLK|RHOQ|HSP90AA1|RAB17|RRAGA|RAB14|ACOT7|DDX25|TUBA1B|NEK6|RND3|PGK1|RAB18|RAP2B|RAB8B|STK38|MARK1|PANK1|NAIP|ERCC6|AKT3|PPP5C|TSSK6|NME2|RIT1|…
GO:0032553	MF_ribonucleotide_binding	399|10890|9258|9064|5347|55163|115273|1622|55684|10381|11344|27158|55288|2081|9077|5232|26027|641|2937|5865|6009|81027|11149|51765|51807|8445|26524|790|3313|27175|64208|140894|8224|23560|4199|402|10058|7046|10054|8566|538|2956|4600|348980|7150|8877|161253|166785|51701|23433|3320|64284|10670|51552|11332|29118|10376|10783|390|5230|22931|5912|51762|11329|4139|53354|4671|2074|10000|5536|83983|4831|60…	RHOH|RAB10|MFHAS1|MAP3K6|PLK1|PNPO|RAB42|DBI|RABL6|TUBB3|TWF2|NDOR1|RHOT1|ERN1|DIRAS3|PGK2|ACOT11|BLM|GSS|RAB3B|RHEB|TUBB1|BVES|STK26|TUBA8|DYRK2|LATS2|CAD|HSPA9|TUBG2|POPDC3|CNBD2|SYN3|GTPBP4|ME1|ARL2|ABCB6|TGFBR1|UBA2|PDXK|ATP7A|MSH6|MX2|HCN1|TOP1|SPHK1|REM2|MMAA|NLK|RHOQ|HSP90AA1|RAB17|RRAGA|RAB14|ACOT7|DDX25|TUBA1B|NEK6|RND3|PGK1|RAB18|RAP2B|RAB8B|STK38|MARK1|PANK1|NAIP|ERCC6|AKT3|PPP5C|TSSK6…
GO:0035639	MF_purine_ribonucleoside_triphosphate_binding	399|10890|9258|9064|5347|115273|55684|10381|11344|55288|2081|9077|5232|641|2937|6009|81027|51765|51807|8445|26524|790|3313|27175|8224|23560|402|10058|7046|10054|8566|538|2956|4600|7150|8877|161253|166785|51701|23433|3320|10670|51552|29118|10376|10783|390|5230|5912|11329|4139|4671|2074|10000|5536|83983|6016|23235|5631|55341|399687|54769|3508|115362|51285|20|5901|5189|81788|90|6236|5898|27148|47|95…	RHOH|RAB10|MFHAS1|MAP3K6|PLK1|RAB42|RABL6|TUBB3|TWF2|RHOT1|ERN1|DIRAS3|PGK2|BLM|GSS|RHEB|TUBB1|STK26|TUBA8|DYRK2|LATS2|CAD|HSPA9|TUBG2|SYN3|GTPBP4|ARL2|ABCB6|TGFBR1|UBA2|PDXK|ATP7A|MSH6|MX2|TOP1|SPHK1|REM2|MMAA|NLK|RHOQ|HSP90AA1|RRAGA|RAB14|DDX25|TUBA1B|NEK6|RND3|PGK1|RAP2B|STK38|MARK1|NAIP|ERCC6|AKT3|PPP5C|TSSK6|RIT1|SIK2|PRPS1|LSG1|MYO18A|DIRAS2|IGHMBP2|GBP5|RASL12|ABCA2|RAN|PEX1|NUAK2|ACVR1|RR…
GO:1901265	MF_nucleoside_phosphate_binding	399|10890|9258|53615|9064|5347|55163|115273|1622|55684|10381|11344|5625|23411|27158|55288|2081|9077|5232|26027|641|2937|5865|253461|3248|2539|51706|6009|81027|5216|11149|51765|51807|8445|729458|26524|790|3313|49854|27175|64208|140894|8224|23560|4199|1727|402|10058|7046|10054|8566|538|2956|4600|64374|9540|219|348980|7150|8877|161253|166785|51701|23433|3320|64284|10670|51552|11332|29118|10376|10783…	RHOH|RAB10|MFHAS1|MBD3|MAP3K6|PLK1|PNPO|RAB42|DBI|RABL6|TUBB3|TWF2|PRODH|SIRT1|NDOR1|RHOT1|ERN1|DIRAS3|PGK2|ACOT11|BLM|GSS|RAB3B|ZBTB38|HPGD|G6PD|CYB5R1|RHEB|TUBB1|PFN1|BVES|STK26|TUBA8|DYRK2|MBD3L2B|LATS2|CAD|HSPA9|ZBTB21|TUBG2|POPDC3|CNBD2|SYN3|GTPBP4|ME1|CYB5R3|ARL2|ABCB6|TGFBR1|UBA2|PDXK|ATP7A|MSH6|MX2|SIL1|TP53I3|ALDH1B1|HCN1|TOP1|SPHK1|REM2|MMAA|NLK|RHOQ|HSP90AA1|RAB17|RRAGA|RAB14|ACOT7|DDX…
GO:0036094	MF_small_molecule_binding	399|10890|9258|53615|8692|9064|5347|55163|115273|1622|55684|10381|11344|5625|23411|27158|55288|2081|9077|5232|26027|5950|641|2937|5865|253461|22895|50489|3248|1203|2743|2539|57642|51706|6009|26061|81027|1545|5216|340665|11149|51765|3172|51807|8445|80765|729458|7223|112398|7225|8001|26524|790|3313|49854|6010|1557|27175|64208|140894|57655|8224|23560|4199|1727|402|1588|10058|7046|9971|10054|8566|538…	RHOH|RAB10|MFHAS1|MBD3|HYAL2|MAP3K6|PLK1|PNPO|RAB42|DBI|RABL6|TUBB3|TWF2|PRODH|SIRT1|NDOR1|RHOT1|ERN1|DIRAS3|PGK2|ACOT11|RBP4|BLM|GSS|RAB3B|ZBTB38|RPH3A|CD207|HPGD|CLN5|GLRB|G6PD|COL20A1|CYB5R1|RHEB|HACL1|TUBB1|CYP1B1|PFN1|CYP26C1|BVES|STK26|HNF4A|TUBA8|DYRK2|STARD5|MBD3L2B|TRPC4|EGLN2|TRPC6|GLRA3|LATS2|CAD|HSPA9|ZBTB21|RHO|CYP2C19|TUBG2|POPDC3|CNBD2|GRAMD1A|SYN3|GTPBP4|ME1|CYB5R3|ARL2|CYP19A1|AB…
GO:0030554	MF_adenyl_nucleotide_binding	23604|476|5167|64241|728642|2729|5211|9064|5347|695|22983|10061|25902|65125|23640|1622|83903|4436|81629|8435|11344|19|11213|23139|80119|573|9874|3767|80273|540|9113|5165|2081|6996|5232|9677|5166|26027|641|353|63826|2937|6890|4430|65268|481|10295|83942|55902|4830|55561|5756|6854|65266|65018|1612|5216|5027|54861|56997|6059|51765|11149|23387|51095|8445|27183|10595|50488|498|51422|10808|26524|55728|7…	DAPK2|ATP1A1|ENPP1|ABCG8|CDK11A|GCLC|PFKL|MAP3K6|PLK1|BTK|MAST1|ABCF2|MTHFD1L|WNK1|HSPBP1|DBI|HASPIN|MSH2|TSSK3|SOAT2|TWF2|ABCA1|IRAK3|MAST2|PIF1|BAG1|TLK1|KCNJ11|GRPEL1|ATP7B|LATS1|PDK3|ERN1|TDG|PGK2|PPIP5K1|PDK4|ACOT11|BLM|APRT|SRR|GSS|TAP1|MYO1B|WNK2|ATP1B1|BCKDK|TSSK1B|ACSS2|NME1|CDC42BPG|TWF1|SYN2|WNK4|PINK1|DAPK1|PFN1|P2RX7|SNRK|COQ8A|ABCE1|STK26|BVES|SIK3|TRNT1|DYRK2|VPS4A|ERN2|MINK1|ATP5F…
GO:0032559	MF_adenyl_ribonucleotide_binding	23604|476|5167|64241|728642|2729|5211|9064|5347|695|22983|10061|25902|65125|1622|83903|4436|81629|8435|11344|19|11213|23139|80119|9874|3767|540|9113|5165|2081|6996|5232|9677|5166|26027|641|353|63826|2937|6890|4430|65268|481|10295|83942|55902|4830|55561|5756|6854|65266|65018|1612|5027|54861|56997|6059|51765|11149|23387|51095|8445|27183|10595|50488|498|51422|26524|55728|790|3313|208|477|3306|51776|…	DAPK2|ATP1A1|ENPP1|ABCG8|CDK11A|GCLC|PFKL|MAP3K6|PLK1|BTK|MAST1|ABCF2|MTHFD1L|WNK1|DBI|HASPIN|MSH2|TSSK3|SOAT2|TWF2|ABCA1|IRAK3|MAST2|PIF1|TLK1|KCNJ11|ATP7B|LATS1|PDK3|ERN1|TDG|PGK2|PPIP5K1|PDK4|ACOT11|BLM|APRT|SRR|GSS|TAP1|MYO1B|WNK2|ATP1B1|BCKDK|TSSK1B|ACSS2|NME1|CDC42BPG|TWF1|SYN2|WNK4|PINK1|DAPK1|P2RX7|SNRK|COQ8A|ABCE1|STK26|BVES|SIK3|TRNT1|DYRK2|VPS4A|ERN2|MINK1|ATP5F1A|PRKAG2|LATS2|N4BP2|CA…
GO:0008144	MF_drug_binding	9064|5347|55163|11344|2288|2081|5232|539|641|2937|2743|5478|1545|51765|8445|112398|8001|26524|790|3313|1557|4772|8224|644591|1588|10058|7046|10054|8566|538|2956|1565|3357|7150|8877|51701|212|3320|326625|29118|1137|10783|1592|5230|799|653598|7153|11329|4139|1491|1806|7298|50507|1582|4671|2074|10000|5536|83983|653505|730262|1118|6948|23235|5631|43|84929|5144|120796|399687|10280|3508|20|5189|81788|3…	MAP3K6|PLK1|PNPO|TWF2|FKBP4|ERN1|PGK2|ATP5PO|BLM|GSS|GLRB|PPIA|CYP1B1|STK26|DYRK2|EGLN2|GLRA3|LATS2|CAD|HSPA9|CYP2C19|NFATC1|SYN3|PPIAL4G|CYP19A1|ABCB6|TGFBR1|UBA2|PDXK|ATP7A|MSH6|CYP2D6|HTR2B|TOP1|SPHK1|NLK|ALAS2|HSP90AA1|MMAB|DDX25|CHRNA4|NEK6|CYP26A1|PGK1|CALCR|PPIAL4C|TOP2A|STK38|MARK1|CTH|DPYD|TYMS|NOX4|CYP8B1|NAIP|ERCC6|AKT3|PPP5C|TSSK6|PPIAL4A|PPIAL4E|CHIT1|TCN2|SIK2|PRPS1|ACHE|FIBCD1|PDE4…
GO:0017076	MF_purine_nucleotide_binding	399|10890|9258|9064|5347|115273|1622|55684|10381|11344|55288|2081|9077|5232|26027|641|2937|5865|6009|81027|5216|11149|51765|51807|8445|26524|790|3313|27175|64208|140894|8224|23560|4199|402|10058|7046|10054|8566|538|2956|4600|64374|348980|7150|8877|161253|166785|51701|23433|3320|64284|10670|51552|11332|29118|10376|10783|390|5230|22931|5912|51762|11329|4139|53354|4671|2074|10000|5536|83983|4831|601…	RHOH|RAB10|MFHAS1|MAP3K6|PLK1|RAB42|DBI|RABL6|TUBB3|TWF2|RHOT1|ERN1|DIRAS3|PGK2|ACOT11|BLM|GSS|RAB3B|RHEB|TUBB1|PFN1|BVES|STK26|TUBA8|DYRK2|LATS2|CAD|HSPA9|TUBG2|POPDC3|CNBD2|SYN3|GTPBP4|ME1|ARL2|ABCB6|TGFBR1|UBA2|PDXK|ATP7A|MSH6|MX2|SIL1|HCN1|TOP1|SPHK1|REM2|MMAA|NLK|RHOQ|HSP90AA1|RAB17|RRAGA|RAB14|ACOT7|DDX25|TUBA1B|NEK6|RND3|PGK1|RAB18|RAP2B|RAB8B|STK38|MARK1|PANK1|NAIP|ERCC6|AKT3|PPP5C|TSSK6|…
GO:0043177	MF_organic_acid_binding	54576|23569|2729|5467|8692|7026|6472|114132|375790|54659|57834|6573|116443|3048|63826|5375|728369|241|2743|340665|3172|65078|6403|4935|286256|55662|5660|57214|8001|6262|790|3046|116444|16|4843|1719|9971|143686|2917|23304|2170|212|27244|5095|6279|10894|143903|80758|83667|2171|2742|1592|2741|2350|54600|933|213|3039|128|3042|7298|3049|197131|6280|3045|8128|338557|51|960|3141|4842|708|2167|50939|1645…	UGT1A8|PADI4|GCLC|PPARD|HYAL2|NR2F2|SHMT2|SIGLEC11|AGRN|UGT1A3|CYP4F11|SLC19A1|GRIN3A|HBG2|SRR|PMP2|USP17L24|ALOX5AP|GLRB|CYP26C1|HNF4A|RTN4R|SELP|GPR143|LCN12|HIF1AN|PSAP|CEMIP|GLRA3|RYR2|CAD|HBE1|GRIN3B|AARS1|NOS2|DHFR|NR1H4|SESN3|GRM7|UBR2|FABP3|ALAS2|SESN1|PCCA|S100A8|LYVE1|LAYN|PRR7|SESN2|FABP5|GLRA2|CYP26A1|GLRA1|FOLR2|UGT1A9|CD22|ALB|HBA1|ADH5|HBM|TYMS|HBQ1|UBR1|S100A9|HBD|ST8SIA2|FFAR4|AC…
GO:0016597	MF_amino_acid_binding	4846|23569|790|116444|16|27232|2729|6472|2747|197131|23564|4843|6470|4842|116443|143686|2917|441509|23576|63826|23304|212|27244|51067|2743|162417|2904|83667|2746|652968|2731|55258|189|4935|57505|2742|846|2741|2902|445|8001	NOS3|PADI4|CAD|GRIN3B|AARS1|GNMT|GCLC|SHMT2|GLUD2|UBR1|DDAH2|NOS2|SHMT1|NOS1|GRIN3A|SESN3|GRM7|GLRA4|DDAH1|SRR|UBR2|ALAS2|SESN1|YARS2|GLRB|NAGS|GRIN2B|SESN2|GLUD1|CASTOR1|GLDC|THNSL2|AGXT|GPR143|AARS2|GLRA2|CASR|GLRA1|GRIN1|ASS1|GLRA3
GO:0031406	MF_carboxylic_acid_binding	54576|23569|2729|5467|8692|7026|6472|114132|375790|54659|57834|6573|116443|63826|5375|728369|241|2743|340665|3172|65078|6403|4935|286256|55662|5660|57214|8001|790|116444|16|4843|1719|9971|143686|2917|23304|2170|212|27244|5095|6279|10894|143903|80758|83667|2171|2742|1592|2741|2350|54600|933|213|128|7298|197131|6280|8128|338557|51|960|3141|4842|708|2167|50939|1645|5468|5104|10588|341|54658|55576|79…	UGT1A8|PADI4|GCLC|PPARD|HYAL2|NR2F2|SHMT2|SIGLEC11|AGRN|UGT1A3|CYP4F11|SLC19A1|GRIN3A|SRR|PMP2|USP17L24|ALOX5AP|GLRB|CYP26C1|HNF4A|RTN4R|SELP|GPR143|LCN12|HIF1AN|PSAP|CEMIP|GLRA3|CAD|GRIN3B|AARS1|NOS2|DHFR|NR1H4|SESN3|GRM7|UBR2|FABP3|ALAS2|SESN1|PCCA|S100A8|LYVE1|LAYN|PRR7|SESN2|FABP5|GLRA2|CYP26A1|GLRA1|FOLR2|UGT1A9|CD22|ALB|ADH5|TYMS|UBR1|S100A9|ST8SIA2|FFAR4|ACOX1|CD44|HLCS|NOS1|C1QBP|FABP4|IM…
GO:0016769	MF_transferase_activity_transferring_nitrogenous_groups	2805|56267|64902|2597|2806|29968|2875|6898|4942|2628|587|883|9945|84706|51166|18|2673|586|189|137362	GOT1|KYAT3|AGXT2|GAPDH|GOT2|PSAT1|GPT|TAT|OAT|GATM|BCAT2|KYAT1|GFPT2|GPT2|AADAT|ABAT|GFPT1|BCAT1|AGXT|GOT1L1
GO:0070279	MF_vitamin_B6_binding	213|5834|1491|55163|102724560|6472|11212|10993|5837|6470|8566|4942|63826|18|8879|23042|5836|875|2731|55258|189	ALB|PYGB|CTH|PNPO|CBSL|SHMT2|PLPBP|SDS|PYGM|SHMT1|PDXK|OAT|SRR|ABAT|SGPL1|PDXDC1|PYGL|CBS|GLDC|THNSL2|AGXT
GO:0048037	MF_cofactor_binding	8614|23028|56898|5834|48|2729|64780|4835|27035|55163|56339|6472|50|1622|51084|25821|8435|6713|5625|23411|27158|57834|2395|27247|1666|26027|3048|3930|63826|1355|6392|2937|83475|6390|10101|1595|284106|3658|4594|1610|7837|3248|25974|51548|51167|389434|2539|51706|2944|81689|57019|26061|1571|3276|1545|4538|3163|80142|54920|54487|137902|64757|55662|51741|127|6697|84869|1557|3046|51293|2947|4519|8528|45…	STC2|KDM1A|BDH2|PYGB|ACO1|GCLC|MICAL1|NQO2|NOX1|PNPO|METTL3|SHMT2|ACO2|DBI|CRYL1|MTO1|SOAT2|SQLE|PRODH|SIRT1|NDOR1|CYP4F11|FXN|NFU1|DECR1|ACOT11|HBG2|LBR|SRR|COX15|SDHD|GSS|DOHH|SDHB|NUBP2|CYP51A1|CISD3|IREB2|MMUT|DAO|PXDN|HPGD|MMACHC|SIRT6|CYB5R4|IYD|G6PD|CYB5R1|GSTM1|ISCA1|CIAPIN1|HACL1|CYP2E1|PRMT1|CYP1B1|ND4|HMOX2|PTGES2|DUS2|DGCR8|PXDNL|MARC1|HIF1AN|WWOX|ADH4|SPR|CBR4|CYP2C19|HBE1|CD320|GSTM…
GO:0030170	MF_pyridoxal_phosphate_binding	213|5834|1491|55163|102724560|6472|11212|10993|5837|6470|8566|4942|63826|18|8879|23042|5836|875|2731|55258|189	ALB|PYGB|CTH|PNPO|CBSL|SHMT2|PLPBP|SDS|PYGM|SHMT1|PDXK|OAT|SRR|ABAT|SGPL1|PDXDC1|PYGL|CBS|GLDC|THNSL2|AGXT
GO:0019842	MF_vitamin_binding	213|127|6010|51293|5834|1491|7421|55163|7298|102724560|6472|11212|10993|5837|8854|6470|3141|1719|6573|8566|4942|5950|5949|2694|79646|63826|7274|4967|339761|6948|10588|4594|5095|18|8879|23042|5836|875|173|326625|26061|2638|5947|2348|83546|2731|55258|189|94233|131|2350	ALB|ADH4|RHO|CD320|PYGB|CTH|VDR|PNPO|TYMS|CBSL|SHMT2|PLPBP|SDS|PYGM|ALDH1A2|SHMT1|HLCS|DHFR|SLC19A1|PDXK|OAT|RBP4|RBP3|CBLIF|PANK3|SRR|TTPA|OGDH|CYP27C1|TCN2|MTHFS|MMUT|PCCA|ABAT|SGPL1|PDXDC1|PYGL|CBS|AFM|MMAB|HACL1|GC|RBP1|FOLR1|RTBDN|GLDC|THNSL2|AGXT|OPN4|ADH7|FOLR2
GO:0050662	MF_coenzyme_binding	23028|56898|5834|2729|64780|4835|27035|55163|56339|6472|1622|51084|25821|8435|6713|5625|23411|27158|1666|26027|3930|63826|389434|1610|25974|3248|51548|2539|51706|26061|3276|54920|64757|51741|127|6697|84869|4524|1727|4199|1429|10993|4843|1719|7881|1428|55328|7172|8566|4942|9540|219|80339|80146|212|56341|5095|7108|874|11332|24142|23410|23408|6652|54996|7923|213|2936|1491|1806|10243|57553|134526|533…	KDM1A|BDH2|PYGB|GCLC|MICAL1|NQO2|NOX1|PNPO|METTL3|SHMT2|DBI|CRYL1|MTO1|SOAT2|SQLE|PRODH|SIRT1|NDOR1|DECR1|ACOT11|LBR|SRR|IYD|DAO|MMACHC|HPGD|SIRT6|G6PD|CYB5R1|HACL1|PRMT1|DUS2|MARC1|WWOX|ADH4|SPR|CBR4|MTHFR|CYB5R3|ME1|CRYZ|SDS|NOS2|DHFR|KCNAB1|CRYM|RNLS|TPMT|PDXK|OAT|TP53I3|ALDH1B1|PNPLA3|UXS1|ALAS2|PRMT8|PCCA|TM7SF2|CBR3|ACOT7|NAA80|SIRT3|SIRT5|SORD|MARC2|HSD17B8|ALB|GSR|CTH|DPYD|GPHN|MICAL3|ACO…
GO:0042802	MF_identical_protein_binding	120425|55163|5347|51129|8379|5817|286676|9125|641|4023|1855|334|7439|7167|3429|7529|10333|6647|6385|79705|675|1912|10197|581|567|8192|79953|2717|3624|51652|3375|7098|649|8344|405|133308|1010|56034|2690|10288|4929|10606|1806|9453|598|599|310|59349|2762|1007|153090|978|4085|2261|5631|51150|2100|7096|336|24149|115362|3735|140576|259173|4233|54033|5893|2948|51046|4915|22806|51379|7037|6490|60|10016|2…	JAML|PNPO|PLK1|ANGPTL4|MAD1L1|PVR|ILDR1|CNOT9|BLM|LPL|DVL1|APLP2|BEST1|TPI1|IFI27|YWHAB|TLR6|SOD1|SDC4|LRRK1|BRCA2|PHC2|PSME3|BAX|B2M|CLPP|SYNDIG1|GLA|INHBA|CHMP3|IAPP|TLR3|BMP1|H2BC6|ARNT|SLC9B2|CDH12|PDGFC|GHR|LILRB2|NR4A2|PAICS|DPYD|GGPS1|BCL2L1|BCL2L2|ANXA7|KLHL12|GMDS|CDH9|DAB2IP|CDA|MAD2L1|FGFR3|PRPS1|SDF4|ESR2|TLR1|APOA2|ZNF318|GBP5|KARS1|S100A16|ALS2CL|MET|RBM11|RAD52|GSTM4|ST8SIA3|NTRK2|…
GO:0042803	MF_protein_homodimerization_activity	7042|201931|664|8776|6945|120425|23379|55163|8799|8087|5596|6774|596|155|5817|2081|3275|64403|57393|92421|9125|641|4023|2937|253461|81603|63947|9588|79691|3248|51429|170591|54982|2539|7167|9350|1048|11043|3172|51765|93986|4899|7225|112744|580|581|665|567|974|79953|653464|2717|3570|5350|85363|51652|8566|1051|5175|9540|81|51100|166785|405|6895|3320|57863|10670|84895|11332|2066|57451|1010|56034|1520…	TGFB2|TMEM192|BNIP3|MTMR1|MLX|JAML|ICE1|PNPO|PEX11B|FXR1|MAPK4|STAT3|BCL2|ADRB3|PVR|ERN1|PRMT2|CDH24|CLTRN|CHMP4C|CNOT9|BLM|LPL|GSS|ZBTB38|TRIM8|DMRTC1|PRDX6|QTRT2|HPGD|SNX9|S100Z|CLN6|G6PD|TPI1|CER1|CEACAM5|MID2|HNF4A|STK26|FOXP2|NRF1|TRPC6|IL17F|BARD1|BAX|BNIP3L|B2M|CD79B|SYNDIG1|SRGAP2C|GLA|IL6R|PLN|TRIM5|CHMP3|PDXK|CEBPB|PECAM1|TP53I3|ACTN4|SH3GLB1|MMAA|ARNT|TARBP2|HSP90AA1|CADM3|RRAGA|MIGA2|…
GO:0046983	MF_protein_dimerization_activity	7042|201931|664|197370|8776|6945|120425|23379|55163|1622|8799|8087|11244|5596|6774|596|155|6777|5817|8202|2081|3275|64403|57393|92421|9125|641|4023|2937|253461|4861|81603|63947|9588|79691|3248|51429|170591|54982|3858|2539|7167|10333|57148|9350|6386|1048|7182|11043|3172|51765|93986|1482|2319|4899|7225|108|112744|2551|7531|580|581|665|567|974|79953|126626|653464|3592|2717|4761|3570|5350|85363|51652…	TGFB2|TMEM192|BNIP3|NSMCE1|MTMR1|MLX|JAML|ICE1|PNPO|DBI|PEX11B|FXR1|ZHX1|MAPK4|STAT3|BCL2|ADRB3|STAT5B|PVR|NCOA3|ERN1|PRMT2|CDH24|CLTRN|CHMP4C|CNOT9|BLM|LPL|GSS|ZBTB38|NPAS1|TRIM8|DMRTC1|PRDX6|QTRT2|HPGD|SNX9|S100Z|CLN6|KRT10|G6PD|TPI1|TLR6|RALGAPB|CER1|SDCBP|CEACAM5|NR2C2|MID2|HNF4A|STK26|FOXP2|NKX2-5|FLOT2|NRF1|TRPC6|ADCY2|IL17F|GABPA|YWHAE|BARD1|BAX|BNIP3L|B2M|CD79B|SYNDIG1|GABPB2|SRGAP2C|IL12…
GO:0005319	MF_lipid_transporter_activity	6578|56910|64241|8714|153768|23461|10350|21|9885|55937|19|55754|114885|57088|9600|10809|10347|114882|389158|5950|346|5243|65977|64801|161291|6579|4864|80765|388323|26154|376497|23460|335|24|11001|653509|11000|5359|634|57655|6555|10599|23762|950|10577|58488|84725|5244|51012|134429|9619|338821|57048|8647|10351|10087|114876|57476|2167|388931|10877|154664|28965|114881|114571|9854|1071|4547|114883|114…	SLCO2A1|STARD7|ABCG8|ABCC3|PRELID2|ABCA5|ABCA9|ABCA3|OSBPL2|APOM|ABCA1|TMEM30A|OSBPL11|PLSCR4|PITPNM1|STARD10|ABCA7|OSBPL8|PLSCR5|RBP4|APOC4|ABCB1|PLEKHA3|ARV1|TMEM30B|SLCO1A2|NPC1|STARD5|GLTPD2|ABCA12|SLC27A1|ABCA6|APOA1|ABCA4|SLC27A2|SFTPA1|SLC27A3|PLSCR1|CEACAM1|GRAMD1A|SLC10A2|SLCO1B1|OSBP2|SCARB2|NPC2|PCTP|PLEKHA8|ABCB4|PRELID3B|STARD4|ABCG1|SLCO1B7|PLSCR3|ABCB11|ABCA8|CERT1|OSBPL1A|GRAMD1B|…
GO:0005215	MF_transporter_activity	782|8884|364|4509|57657|266675|7779|347741|23461|10632|57338|6512|63895|83795|117532|23415|29928|596|146802|9600|10347|10343|50801|10021|6007|83447|539|359|3790|94160|3763|26953|57165|5950|3779|89872|338328|6569|84889|84976|57380|5243|7439|59341|2743|23456|284427|65977|64801|200010|57210|783|514|23155|9780|80765|343|57835|521|10440|26154|41|7223|7225|6506|8001|3738|113278|24|581|7416|6529|23446|5…	CACNB1|SLC5A6|AQP7|ATP8|HCN3|BEST4|SLC30A1|OTOP3|ABCA5|ATP5MG|JPH3|SLC1A7|PIEZO2|KCNK16|TMC2|KCNH4|TIMM22|BCL2|SLC47A2|PITPNM1|ABCA7|PKDREJ|KCNK4|HCN4|RHD|SLC25A31|ATP5PO|AQP2|KCNS3|ABCC12|KCNJ6|RANBP6|GJC2|RBP4|KCNMB1|AQP10|GPIHBP1|SLC34A1|SLC7A3|DISP1|MRS2|ABCB1|BEST1|TRPV4|GLRB|ABCB10|SLC25A41|PLEKHA3|ARV1|SLC5A9|SLC45A4|CACNB2|ATP5F1E|CLCC1|PIEZO1|STARD5|AQP8|SLC4A5|ATP5ME|TIMM17A|ABCA12|ASIC…
GO:0008289	MF_lipid_binding	2241|9847|5051|9265|11344|9600|5950|89853|22895|55041|51429|146206|143425|139285|10333|65977|6386|5216|1048|340665|79156|3172|53349|128869|284110|80765|493829|11152|23001|6010|581|912|9784|57655|283748|26751|115727|23263|80183|9971|7873|51652|116987|100137049|8877|57586|10577|302|4651|347|169166|8733|1592|8826|134429|8698|164091|196996|4139|59339|2516|310|3759|59338|338557|51|150696|2167|1800|188…	FER|C2CD5|PAFAH2|CYTH3|TWF2|PITPNM1|RBP4|MVB12B|RPH3A|PLEKHB2|SNX9|CARMIL2|SYT9|AMER1|TLR6|PLEKHA3|SDCBP|PFN1|CEACAM5|CYP26C1|PLEKHF1|HNF4A|ZFYVE1|PIGU|GSDMA|STARD5|TRIM72|WDR45|WDFY3|RHO|BAX|CD1D|SNX17|GRAMD1A|PLA2G4D|SH3YL1|RASGRP4|MCF2L|RUBCNL|NR1H4|MANF|CHMP3|AGAP1|PLA2G4B|SPHK1|SYT13|NPC2|ANXA2|MYO10|APOD|SNX31|GPAA1|CYP26A1|IQGAP1|STARD4|S1PR4|PAQR7|GRAMD2A|MARK1|PLEKHA2|NR5A1|ANXA7|KCNJ2|P…
GO:0005543	MF_phospholipid_binding	9847|5051|9265|11344|9600|22895|55041|51429|146206|143425|139285|65977|6386|5216|1048|79156|53349|128869|284110|493829|11152|23001|9784|283748|26751|23263|80183|51652|116987|100137049|57586|302|4651|169166|8733|8826|196996|4139|59339|2516|310|3759|59338|1800|301|9372|27131|153090|114879|114884|116985|336|5360|182|57649|23236|2152|4689|90019|79958|129401|5130|55198|26207|274|54843|8938|55876|26509…	C2CD5|PAFAH2|CYTH3|TWF2|PITPNM1|RPH3A|PLEKHB2|SNX9|CARMIL2|SYT9|AMER1|PLEKHA3|SDCBP|PFN1|CEACAM5|PLEKHF1|ZFYVE1|PIGU|GSDMA|TRIM72|WDR45|WDFY3|SNX17|PLA2G4D|SH3YL1|MCF2L|RUBCNL|CHMP3|AGAP1|PLA2G4B|SYT13|ANXA2|MYO10|SNX31|GPAA1|IQGAP1|GRAMD2A|MARK1|PLEKHA2|NR5A1|ANXA7|KCNJ2|PLEKHA1|DPEP1|ANXA1|ZFYVE9|SNX5|DAB2IP|OSBPL5|OSBPL10|ARAP1|APOA2|PLTP|JAG1|PHF12|PLCB1|F3|NCF4|SYT8|DENND1C|NUP35|PCYT1A|APPL…
GO:0005548	MF_phospholipid_transporter_activity	57048|80772|56910|24|5359|153768|10087|9885|388121|19|26207|55754|27166|57088|9600|10809|114882|10347|23760|389158|9854|1071|4547|51228|950|5243|58488|114879|65977|84879|114884|57605|161291|84725|5306|5360|10650|388323|57047|5244|51012|51499|9619	PLSCR3|CPTP|STARD7|ABCA4|PLSCR1|PRELID2|CERT1|OSBPL2|TNFAIP8L3|ABCA1|PITPNC1|TMEM30A|PRELID1|PLSCR4|PITPNM1|STARD10|OSBPL8|ABCA7|PITPNB|PLSCR5|C2CD2L|CETP|MTTP|GLTP|SCARB2|ABCB1|PCTP|OSBPL5|PLEKHA3|MFSD2A|OSBPL10|PITPNM2|TMEM30B|PLEKHA8|PITPNA|PLTP|PRELID3A|GLTPD2|PLSCR2|ABCB4|PRELID3B|TRIAP1|ABCG1
GO:0022857	MF_transmembrane_transporter_activity	782|8884|364|4509|57657|266675|7779|347741|23461|10632|57338|6512|63895|83795|117532|23415|29928|596|146802|10347|10343|50801|10021|6007|83447|539|359|3790|94160|3763|5950|57165|3779|89872|338328|6569|84889|84976|57380|5243|7439|59341|2743|23456|284427|57210|783|514|23155|9780|343|57835|521|10440|26154|41|7223|7225|6506|8001|3738|113278|24|581|7416|6529|23446|347734|6568|9122|7781|55248|9990|1031…	CACNB1|SLC5A6|AQP7|ATP8|HCN3|BEST4|SLC30A1|OTOP3|ABCA5|ATP5MG|JPH3|SLC1A7|PIEZO2|KCNK16|TMC2|KCNH4|TIMM22|BCL2|SLC47A2|ABCA7|PKDREJ|KCNK4|HCN4|RHD|SLC25A31|ATP5PO|AQP2|KCNS3|ABCC12|KCNJ6|RBP4|GJC2|KCNMB1|AQP10|GPIHBP1|SLC34A1|SLC7A3|DISP1|MRS2|ABCB1|BEST1|TRPV4|GLRB|ABCB10|SLC25A41|SLC45A4|CACNB2|ATP5F1E|CLCC1|PIEZO1|AQP8|SLC4A5|ATP5ME|TIMM17A|ABCA12|ASIC1|TRPC4|TRPC6|SLC1A2|GLRA3|KCNA3|SLC52A3|A…
GO:0008509	MF_anion_transmembrane_transporter_activity	266675|6512|83447|6569|84889|7439|2743|284427|23155|57835|6506|8001|113278|7416|6529|347734|6568|9122|55248|9990|10599|5348|23315|55129|285195|84561|10237|9187|387700|285641|10568|8647|285335|1836|219855|116369|55117|121260|124565|2557|9390|9376|6532|10227|1109|6519|2561|9058|1811|196527|6539|1497|23507|84068|6534|6560|6567|92745|57719|441509|10478|348932|1182|57419|89874|6533|116085|6531|8714|10…	BEST4|SLC1A7|SLC25A31|SLC34A1|SLC7A3|BEST1|GLRB|SLC25A41|CLCC1|SLC4A5|SLC1A2|GLRA3|SLC52A3|VDAC1|SLC6A1|SLC35B2|SLC17A1|SLC16A4|PACC1|SLC12A6|SLCO1B1|FXYD1|SLC9A8|ANO10|SLC9A9|SLC12A8|SLC35B1|SLC24A1|SLC16A12|SLC36A3|SLC34A2|ABCB11|SLC9C1|SLC26A2|SLC37A2|SLC26A8|SLC6A15|SLC15A4|SLC38A10|GABRA4|SLC22A13|SLC22A8|SLC6A4|MFSD10|AKR1C4|SLC3A1|GABRB2|SLC13A2|SLC26A3|ANO6|SLC6A12|CTNS|LRRC8B|SLC10A7|SLC…
GO:0015075	MF_ion_transmembrane_transporter_activity	782|8884|57657|266675|7779|347741|57338|10632|6512|63895|83795|117532|23415|10343|50801|10021|6007|83447|3790|3763|3779|6569|84889|57380|7439|59341|2743|284427|57210|783|23155|9780|57835|41|7223|7225|6506|8001|3738|113278|7416|6529|23446|6568|347734|9122|7781|55248|9990|10312|2900|10599|5348|23315|4988|538|81894|51393|55129|348980|285195|9132|302|55879|133308|84561|7220|10237|56659|1137|3752|3768…	CACNB1|SLC5A6|HCN3|BEST4|SLC30A1|OTOP3|JPH3|ATP5MG|SLC1A7|PIEZO2|KCNK16|TMC2|KCNH4|PKDREJ|KCNK4|HCN4|RHD|SLC25A31|KCNS3|KCNJ6|KCNMB1|SLC34A1|SLC7A3|MRS2|BEST1|TRPV4|GLRB|SLC25A41|SLC45A4|CACNB2|CLCC1|PIEZO1|SLC4A5|ASIC1|TRPC4|TRPC6|SLC1A2|GLRA3|KCNA3|SLC52A3|VDAC1|SLC6A1|SLC44A1|SLC17A1|SLC35B2|SLC16A4|SLC30A3|PACC1|SLC12A6|TCIRG1|GRIK4|SLCO1B1|FXYD1|SLC9A8|OPRM1|ATP7A|SLC25A28|TRPV2|ANO10|HCN1|S…
GO:0043178	MF_alcohol_binding	309|335|127|9213|11160|9619|57655|114876|57476|9885|3708|23245|319|8435|2733|7224|26031|345|6342|19|9266|7222|150696|114882|3710|11033|6855|6820|5950|5949|6770|10613|23762|114881|1071|10948|22895|339761|5375|5727|950|975|116519|10577|114880|114879|54762|706|337|3709|7220|55803|857|83930|114884|5947|347|348|222642|8842|4864|10062|80765|336|131|6646|127833|7223|7225|134429|57113	ANXA6|APOA1|ADH4|XPR1|ERLIN2|ABCG1|GRAMD1A|OSBPL1A|GRAMD1B|OSBPL2|ITPR1|ASTN2|APOF|SOAT2|GLE1|TRPC5|OSBPL3|APOC3|SCP2|ABCA1|CYTH2|TRPC3|PROM2|OSBPL8|ITPR3|ADAP1|SYP|SULT2B1|RBP4|RBP3|STAR|ERLIN1|OSBP2|OSBPL7|CETP|STARD3|RPH3A|CYP27C1|PMP2|PTCH1|SCARB2|CD81|APOA5|NPC2|OSBPL6|OSBPL5|GRAMD1C|TSPO|APOA4|ITPR2|TRPC1|ADAP2|CAV1|STARD3NL|OSBPL10|RBP1|APOD|APOE|TSPO2|PROM1|NPC1|NR1H3|STARD5|APOA2|ADH7|SO…
GO:0005496	MF_steroid_binding	309|54576|335|476|164091|1576|477|866|11160|2908|9619|2852|7421|57655|114876|57476|9885|319|8435|26031|3292|345|6342|19|9971|150696|85315|114885|114882|1880|6095|6855|6820|6770|10613|23762|114881|6097|1071|10948|5375|5727|950|2099|975|116519|10577|114880|54658|6718|114879|54762|706|5007|114883|337|857|83930|114884|2100|347|348|2638|222642|8842|3290|4864|10062|80765|336|6462|6646|134429	ANXA6|UGT1A8|APOA1|ATP1A1|PAQR7|CYP3A4|ATP1A2|SERPINA6|ERLIN2|NR3C1|ABCG1|GPER1|VDR|GRAMD1A|OSBPL1A|GRAMD1B|OSBPL2|APOF|SOAT2|OSBPL3|HSD17B1|APOC3|SCP2|ABCA1|NR1H4|PROM2|PAQR8|OSBPL11|OSBPL8|GPR183|RORA|SYP|SULT2B1|STAR|ERLIN1|OSBP2|OSBPL7|RORC|CETP|STARD3|PMP2|PTCH1|SCARB2|ESR1|CD81|APOA5|NPC2|OSBPL6|UGT1A1|AKR1D1|OSBPL5|GRAMD1C|TSPO|OSBP|OSBPL9|APOA4|CAV1|STARD3NL|OSBPL10|ESR2|APOD|APOE|GC|TSPO…
GO:0015485	MF_cholesterol_binding	309|335|11160|9619|57655|114876|57476|9885|319|8435|26031|345|6342|19|150696|114882|6855|6820|6770|10613|23762|114881|1071|10948|5375|5727|950|975|116519|10577|114880|114879|54762|706|337|857|83930|114884|347|348|222642|8842|4864|10062|80765|336|6646|134429	ANXA6|APOA1|ERLIN2|ABCG1|GRAMD1A|OSBPL1A|GRAMD1B|OSBPL2|APOF|SOAT2|OSBPL3|APOC3|SCP2|ABCA1|PROM2|OSBPL8|SYP|SULT2B1|STAR|ERLIN1|OSBP2|OSBPL7|CETP|STARD3|PMP2|PTCH1|SCARB2|CD81|APOA5|NPC2|OSBPL6|OSBPL5|GRAMD1C|TSPO|APOA4|CAV1|STARD3NL|OSBPL10|APOD|APOE|TSPO2|PROM1|NPC1|NR1H3|STARD5|APOA2|SOAT1|STARD4
GO:0032934	MF_sterol_binding	309|335|11160|9619|57655|114876|57476|9885|319|8435|26031|345|6342|19|150696|114885|114882|1880|6095|6855|6820|6770|10613|23762|114881|6097|1071|10948|5375|5727|950|975|116519|10577|114880|114883|114879|54762|706|5007|337|857|83930|114884|347|348|222642|8842|4864|10062|80765|336|6646|134429	ANXA6|APOA1|ERLIN2|ABCG1|GRAMD1A|OSBPL1A|GRAMD1B|OSBPL2|APOF|SOAT2|OSBPL3|APOC3|SCP2|ABCA1|PROM2|OSBPL11|OSBPL8|GPR183|RORA|SYP|SULT2B1|STAR|ERLIN1|OSBP2|OSBPL7|RORC|CETP|STARD3|PMP2|PTCH1|SCARB2|CD81|APOA5|NPC2|OSBPL6|OSBPL9|OSBPL5|GRAMD1C|TSPO|OSBP|APOA4|CAV1|STARD3NL|OSBPL10|APOD|APOE|TSPO2|PROM1|NPC1|NR1H3|STARD5|APOA2|SOAT1|STARD4
GO:0016462	MF_pyrophosphatase_activity	399|79819|84084|4509|5464|10890|144132|90990|4624|10632|115273|8449|5395|90120|4599|84932|4620|10347|55288|57647|9077|539|641|256281|10847|5865|63979|376267|1659|2793|57799|1917|6009|54555|317781|4173|64792|514|521|83871|8886|6001|8732|3313|79029|24|56992|22875|8192|23560|5378|9371|402|51202|1022|246269|389643|54454|2956|84643|4600|55112|84340|9785|85397|64446|55605|166785|79039|23433|25961|1983|…	RHOH|WDR78|RAB6C|ATP8|PPA1|RAB10|DNHD1|KIFC2|MYH6|ATP5MG|RAB42|DHX16|PMS2|TMEM250|MX1|RAB2B|MYH2|ABCA7|RHOT1|DHX37|DIRAS3|ATP5PO|BLM|NUDT14|SRCAP|RAB3B|FIGNL1|RAB15|DHX8|GNGT2|RAB40C|EEF1A2|RHEB|DDX49|DDX51|MCM4|IFT22|ATP5F1E|ATP5ME|RAB34|DDX18|RGS10|RNGTT|HSPA9|SPATA5L1|ABCA4|KIF15|ENPP4|CLPP|GTPBP4|PMS1|KIF3B|ARL2|DDX47|CDK7|AFG1L|NUGGC|ATAD2B|MSH6|KIF2B|MX2|WDR60|GFM2|DHX38|RGS8|DNAI2|KIF21A|M…
GO:0016887	MF_ATPase_activity	79819|4509|144132|90990|4624|10632|8449|5395|10347|57647|539|641|10847|63979|1659|54555|317781|4173|514|521|8886|3313|79029|24|56992|8192|5378|9371|51202|1022|246269|54454|2956|84643|55112|9785|64446|55605|79039|57674|3320|4651|29118|54606|79009|7153|1769|126820|10112|84896|79913|2074|5702|9837|55582|3329|5705|3508|20|6595|5701|79075|5189|5965|23517|2071|513|1663|29028|10521|126074|5982|4683|9160…	WDR78|ATP8|DNHD1|KIFC2|MYH6|ATP5MG|DHX16|PMS2|ABCA7|DHX37|ATP5PO|BLM|SRCAP|FIGNL1|DHX8|DDX49|DDX51|MCM4|ATP5F1E|ATP5ME|DDX18|HSPA9|SPATA5L1|ABCA4|KIF15|CLPP|PMS1|KIF3B|DDX47|CDK7|AFG1L|ATAD2B|MSH6|KIF2B|WDR60|DHX38|DNAI2|KIF21A|DDX54|RNF213|HSP90AA1|MYO10|DDX25|DDX56|DDX50|TOP2A|DNAH8|WDR63|KIF20A|ATAD1|ACTR5|ERCC6|PSMC3|GINS1|KIF27|HSPD1|PSMC5|IGHMBP2|ABCA2|SMARCA2|PSMC2|DSCC1|PEX1|RECQL|MTREX|E…
GO:0017111	MF_nucleoside_triphosphatase_activity	399|79819|84084|4509|10890|144132|90990|4624|10632|115273|8449|5395|90120|4599|84932|4620|10347|55288|57647|9077|539|641|10847|5865|63979|376267|1659|2793|57799|1917|6009|54555|317781|4173|64792|514|521|83871|8886|6001|3313|79029|24|56992|8192|23560|5378|9371|402|51202|1022|246269|389643|54454|2956|84643|4600|55112|84340|9785|85397|64446|55605|166785|79039|23433|1983|57674|1731|3320|64284|10670|4…	RHOH|WDR78|RAB6C|ATP8|RAB10|DNHD1|KIFC2|MYH6|ATP5MG|RAB42|DHX16|PMS2|TMEM250|MX1|RAB2B|MYH2|ABCA7|RHOT1|DHX37|DIRAS3|ATP5PO|BLM|SRCAP|RAB3B|FIGNL1|RAB15|DHX8|GNGT2|RAB40C|EEF1A2|RHEB|DDX49|DDX51|MCM4|IFT22|ATP5F1E|ATP5ME|RAB34|DDX18|RGS10|HSPA9|SPATA5L1|ABCA4|KIF15|CLPP|GTPBP4|PMS1|KIF3B|ARL2|DDX47|CDK7|AFG1L|NUGGC|ATAD2B|MSH6|KIF2B|MX2|WDR60|GFM2|DHX38|RGS8|DNAI2|KIF21A|MMAA|DDX54|RHOQ|EIF5|RNF2…
GO:0016818	MF_hydrolase_activity_acting_on_acid_anhydrides_in_phosphorus_containing_anhydrides	399|79819|84084|4509|5464|10890|144132|90990|4624|10632|115273|8449|5395|90120|4599|84932|4620|10347|55288|57647|9077|539|641|256281|10847|5865|63979|376267|1659|2793|57799|1917|6009|54555|317781|4173|64792|514|521|83871|8886|6001|8732|3313|79029|24|56992|22875|8192|23560|5378|9371|402|51202|1022|246269|389643|54454|2956|84643|4600|55112|84340|9785|85397|64446|55605|166785|79039|23433|25961|1983|…	RHOH|WDR78|RAB6C|ATP8|PPA1|RAB10|DNHD1|KIFC2|MYH6|ATP5MG|RAB42|DHX16|PMS2|TMEM250|MX1|RAB2B|MYH2|ABCA7|RHOT1|DHX37|DIRAS3|ATP5PO|BLM|NUDT14|SRCAP|RAB3B|FIGNL1|RAB15|DHX8|GNGT2|RAB40C|EEF1A2|RHEB|DDX49|DDX51|MCM4|IFT22|ATP5F1E|ATP5ME|RAB34|DDX18|RGS10|RNGTT|HSPA9|SPATA5L1|ABCA4|KIF15|ENPP4|CLPP|GTPBP4|PMS1|KIF3B|ARL2|DDX47|CDK7|AFG1L|NUGGC|ATAD2B|MSH6|KIF2B|MX2|WDR60|GFM2|DHX38|RGS8|DNAI2|KIF21A|M…
GO:0016817	MF_hydrolase_activity_acting_on_acid_anhydrides	399|79819|84084|4509|5464|10890|144132|90990|4624|10632|115273|8449|5395|90120|4599|84932|4620|10347|55288|57647|9077|539|641|256281|10847|5865|63979|376267|1659|2793|57799|1917|6009|54555|317781|4173|64792|514|521|83871|8886|6001|8732|3313|79029|24|56992|22875|8192|23560|5378|9371|402|51202|1022|246269|389643|54454|2956|84643|4600|55112|84340|9785|85397|64446|55605|166785|79039|23433|25961|1983|…	RHOH|WDR78|RAB6C|ATP8|PPA1|RAB10|DNHD1|KIFC2|MYH6|ATP5MG|RAB42|DHX16|PMS2|TMEM250|MX1|RAB2B|MYH2|ABCA7|RHOT1|DHX37|DIRAS3|ATP5PO|BLM|NUDT14|SRCAP|RAB3B|FIGNL1|RAB15|DHX8|GNGT2|RAB40C|EEF1A2|RHEB|DDX49|DDX51|MCM4|IFT22|ATP5F1E|ATP5ME|RAB34|DDX18|RGS10|RNGTT|HSPA9|SPATA5L1|ABCA4|KIF15|ENPP4|CLPP|GTPBP4|PMS1|KIF3B|ARL2|DDX47|CDK7|AFG1L|NUGGC|ATAD2B|MSH6|KIF2B|MX2|WDR60|GFM2|DHX38|RGS8|DNAI2|KIF21A|M…
GO:0019905	MF_syntaxin_binding	6844|10228|57617|9482|23025|134957|9342|90019|23256|132204|5771|51760|148281|341359|116841|6616|10497|8775|4905|773|6812|6856|19|252983|6857|63908|54732|6814|120892|6855|25|440279|9515|8675|284612|6293|8938|8417|55823|57586|6861|2801|143425|26258|84258|112476|8677|51542|10972|8774|1612|8773|127833|10814|6813	VAMP2|STX6|VPS18|STX8|UNC13A|STXBP5|SNAP29|SYT8|SCFD1|SYNPR|PTPN2|SYT17|SYT6|SYT10|SNAP47|SNAP25|UNC13B|NAPA|NSF|CACNA1A|STXBP1|SYPL1|ABCA1|STXBP4|SYT1|NAPB|TMED9|STXBP3|LRRK2|SYP|ABL1|UNC13C|STXBP5L|STX16|SYPL2|VPS52|BAIAP3|STX7|VPS11|SYT13|SYT5|GOLGA2|SYT9|BLOC1S6|SYT3|PRRT2|STX10|VPS54|TMED10|NAPG|DAPK1|SNAP23|SYT2|CPLX2|STXBP2
GO:0000149	MF_SNARE_binding	112755|7127|132204|6810|10490|6616|4905|8775|19|11132|415117|284612|23673|83849|6861|143425|84258|112476|1612|594855|91828|8301|10814|11345|6844|23025|134957|91683|5771|51760|51594|55014|339302|252983|6622|10815|120892|6293|57586|8677|51542|6804|8773|10228|23208|23557|6856|6857|63908|9871|6811|9892|6814|55823|2801|55610|10972|143187|90332|8676|6809|6860|57617|9482|9342|6845|90019|23256|9570|14828…	STX1B|TNFAIP2|SYNPR|STX4|VTI1B|SNAP25|NSF|NAPA|ABCA1|CAPN10|STX19|SYPL2|STX12|SYT15|SYT5|SYT9|SYT3|PRRT2|DAPK1|CPLX3|EXOC3L4|PICALM|CPLX2|GABARAPL2|VAMP2|UNC13A|STXBP5|SYT12|PTPN2|SYT17|NBAS|STX17|CPLX4|STXBP4|SNCA|CPLX1|LRRK2|VPS52|SYT13|STX10|VPS54|STX1A|SNAP23|STX6|SYT11|SNAPIN|SYPL1|SYT1|NAPB|SEC24D|STX5|SNAP91|STXBP3|VPS11|GOLGA2|VPS50|TMED10|VTI1A|EXOC3L2|STX11|STX3|SYT4|VPS18|STX8|SNAP29|V…
GO:0051020	MF_GTPase_binding	400966|664|101060321|9771|3996|5585|9265|85442|1795|6305|80243|27128|9901|128637|9827|27342|27237|8859|51622|6647|10451|54869|83871|81846|26230|55160|6093|26985|11214|414060|4168|23329|57589|115727|653464|55920|9371|332|23032|201627|25782|203228|123720|5876|646643|1121|8216|302|3320|55255|10133|29|1857|115704|9098|9699|8826|55626|397|140730|253980|54708|57531|22894|11260|6242|27352|23299|23086|28…	RGPD1|BNIP3|TBC1D3G|RAPGEF5|LLGL1|PKN1|CYTH3|KNDC1|DOCK3|SBF1|PREX2|CYTH4|SRGAP3|TBC1D20|RGP1|RABGEF1|ARHGEF16|STK19|CCZ1|SOD1|VAV3|EPS8L1|RAB34|SBF2|TIAM2|ARHGEF10L|ROCK1|AP3M1|AKAP13|TBC1D3C|MCF2|TBC1D30|RIC1|RASGRP4|SRGAP2C|RCC2|KIF3B|BIRC5|USP33|DENND6A|RAB3GAP2|C9orf72|WHAMM|RABGGTB|SBK2|CHM|LZTR1|ANXA2|HSP90AA1|WDR41|OPTN|ABR|DVL3|EVI5L|USP6|RIMS2|IQGAP1|AMBRA1|ARHGDIB|RIMS4|KCTD13|MARCHF5|…
GO:0031267	MF_small_GTPase_binding	400966|101060321|9771|3996|5585|85442|1795|6305|80243|9901|128637|9827|27342|27237|8859|6647|54869|83871|81846|55160|6093|26985|11214|414060|4168|23329|57589|115727|653464|55920|9371|332|23032|201627|25782|203228|123720|5876|646643|1121|8216|302|55255|10133|1857|115704|9098|9699|8826|397|140730|253980|57531|11260|6242|27352|23299|23086|2889|54443|4641|120379|56924|6532|79774|9779|23380|153|10938|…	RGPD1|TBC1D3G|RAPGEF5|LLGL1|PKN1|KNDC1|DOCK3|SBF1|PREX2|SRGAP3|TBC1D20|RGP1|RABGEF1|ARHGEF16|STK19|SOD1|EPS8L1|RAB34|SBF2|ARHGEF10L|ROCK1|AP3M1|AKAP13|TBC1D3C|MCF2|TBC1D30|RIC1|RASGRP4|SRGAP2C|RCC2|KIF3B|BIRC5|USP33|DENND6A|RAB3GAP2|C9orf72|WHAMM|RABGGTB|SBK2|CHM|LZTR1|ANXA2|WDR41|OPTN|DVL3|EVI5L|USP6|RIMS2|IQGAP1|ARHGDIB|RIMS4|KCTD13|HACE1|XPOT|RTKN|SGSM3|BICD2|EXPH5|RAPGEF1|ANLN|MYO1C|PIH1D2|PA…
GO:0038024	MF_cargo_receptor_activity	948|2358|1238|58191|3684|4035|7436|284297|1601|57007|19|1755|7036|10347|286133|7037|8685|81035|51435|4040|375056|23166|4360|949|55911|433|3949|950|3643|8029|55576|7804|84466|8578|177|2348|6653|3689|2350|4481	CD36|FPR2|ACKR2|CXCL16|ITGAM|LRP1|VLDLR|SSC5D|DAB2|ACKR3|ABCA1|DMBT1|TFR2|ABCA7|SCARA5|TFRC|MARCO|COLEC12|SCARA3|LRP6|MIA3|STAB1|MRC1|SCARB1|APOBR|ASGR2|LDLR|SCARB2|INSR|CUBN|STAB2|LRP8|MEGF10|SCARF1|AGER|FOLR1|SORL1|ITGB2|FOLR2|MSR1
GO:0060089	MF_molecular_transducer_activity	22829|84059|10798|5799|8718|5157|7095|55716|338398|219870|392376|23097|83756|10692|127069|8811|4087|127064|2826|386746|155|343563|5817|4995|10347|26492|26716|81491|143496|780|504190|2849|4921|7434|50615|4159|390054|3822|50838|23596|5968|3248|10333|121364|120775|1056|4160|51266|10267|3480|3111|390036|5032|7182|3805|2911|6385|2982|219447|219469|6092|504189|3897|23495|8001|442361|11026|50836|347468|…	NLGN4Y|ADGRV1|OR5I1|PTPRN2|TNFRSF25|PDGFRL|SEC62|LMBR1L|TAS2R60|OR10G9|OR13C2|CDK19|TAS1R3|RRH|OR2T10|GALR2|SMAD2|OR2T12|CCR10|MRGPRG|ADRB3|OR2T29|PVR|OR3A2|ABCA7|OR8G2P|OR2H1|GPR63|OR52B4|DDR1|OR8U9|GPR26|DDR2|VIPR2|IL21R|MC3R|OR52A5|KLRC2|TAS2R13|OPN3|REG1B|HPGD|TLR6|OR10A7|OR2D3|CEL|MC4R|CLEC1B|RAMP1|IGF1R|HLA-DOA|OR52K1|P2RY11|NR2C2|KIR2DL4|GRM1|SDC4|GUCY1A1|OR5AS1|OR8H1|ROBO2|OR8U8|L1CAM|TNF…
GO:0038023	MF_signaling_receptor_activity	22829|84059|10798|5799|8718|5157|7095|55716|219870|392376|83756|10692|127069|8811|127064|2826|386746|155|343563|5817|4995|10347|26492|26716|81491|143496|780|504190|2849|4921|7434|50615|4159|390054|3822|50838|23596|5968|3248|10333|121364|120775|1056|4160|51266|10267|3480|3111|390036|5032|7182|3805|2911|6385|2982|219447|219469|6092|504189|3897|23495|8001|442361|11026|50836|347468|4993|2843|6010|341…	NLGN4Y|ADGRV1|OR5I1|PTPRN2|TNFRSF25|PDGFRL|SEC62|LMBR1L|OR10G9|OR13C2|TAS1R3|RRH|OR2T10|GALR2|OR2T12|CCR10|MRGPRG|ADRB3|OR2T29|PVR|OR3A2|ABCA7|OR8G2P|OR2H1|GPR63|OR52B4|DDR1|OR8U9|GPR26|DDR2|VIPR2|IL21R|MC3R|OR52A5|KLRC2|TAS2R13|OPN3|REG1B|HPGD|TLR6|OR10A7|OR2D3|CEL|MC4R|CLEC1B|RAMP1|IGF1R|HLA-DOA|OR52K1|P2RY11|NR2C2|KIR2DL4|GRM1|SDC4|GUCY1A1|OR5AS1|OR8H1|ROBO2|OR8U8|L1CAM|TNFRSF13B|GLRA3|OR2A2|L…
GO:0004888	MF_transmembrane_signaling_receptor_activity	84059|10798|5799|8718|5157|55716|219870|392376|83756|10692|127069|8811|127064|2826|386746|155|343563|26492|10347|26716|81491|143496|780|504190|2849|4921|7434|50615|4159|390054|3822|50838|23596|5968|3248|121364|120775|4160|51266|3480|10267|3111|390036|3805|5032|2911|219447|219469|6092|504189|3897|50836|347468|4993|2843|6010|341152|9173|259291|11025|6096|219952|343170|3061|2900|222487|390195|117195…	ADGRV1|OR5I1|PTPRN2|TNFRSF25|PDGFRL|LMBR1L|OR10G9|OR13C2|TAS1R3|RRH|OR2T10|GALR2|OR2T12|CCR10|MRGPRG|ADRB3|OR2T29|OR8G2P|ABCA7|OR2H1|GPR63|OR52B4|DDR1|OR8U9|GPR26|DDR2|VIPR2|IL21R|MC3R|OR52A5|KLRC2|TAS2R13|OPN3|REG1B|HPGD|OR10A7|OR2D3|MC4R|CLEC1B|IGF1R|RAMP1|HLA-DOA|OR52K1|KIR2DL4|P2RY11|GRM1|OR5AS1|OR8H1|ROBO2|OR8U8|L1CAM|TAS2R8|OR13H1|OR2C1|GPR20|RHO|OR2AT4|IL1RL1|TAS2R45|LILRB3|RORB|OR6Q1|OR14…
GO:0022804	MF_active_transmembrane_transporter_activity	6578|476|1015|6564|51296|8884|292|495|6531|64241|8714|9497|9962|23461|10350|10632|21|10864|267020|389015|1468|1184|56172|19|140679|64849|83697|540|6573|10347|6556|10786|83447|94160|11194|6890|245972|6569|481|482|6543|6559|6558|26503|23400|5243|26266|23456|84679|516|10952|10861|153201|479|6505|6571|57210|9114|6579|28232|50651|90550|57835|10060|81796|10057|26154|498|6506|23460|5172|483|6570|6576|86…	SLCO2A1|ATP1A1|CDH17|SLC15A1|SLC15A3|SLC5A6|SLC25A5|ATP4A|SLC6A3|ABCG8|ABCC3|SLC4A7|SLC23A2|ABCA5|ABCA9|ATP5MG|ABCA3|SLC22A7|ATP5MGL|SLC9A4|SLC25A10|CLCN5|ANKH|ABCA1|SLC32A1|SLC13A3|SLC4A9|ATP7B|SLC19A1|ABCA7|SLC11A1|SLC17A3|SLC25A31|ABCC12|ABCB8|TAP1|ATP6V0D2|SLC34A1|ATP1B1|ATP1B2|SLC8A2|SLC12A3|SLC12A2|SLC17A5|ATP13A2|ABCB1|SLC13A4|ABCB10|SLC9A7|ATP5MC1|SEC61B|SLC26A1|SLC36A2|ATP12A|SLC1A1|SLC1…
GO:0042626	MF_ATPase_coupled_transmembrane_transporter_activity	476|495|64241|8714|23461|10350|10632|21|267020|19|540|10347|94160|11194|6890|245972|481|482|23400|5243|23456|516|479|9114|10060|10057|26154|498|23460|483|24|477|51293|308|7781|10312|340273|10257|10058|517|535|538|493|5826|50617|9429|368|55788|5244|22|9619|8647|491|27032|10351|9296|506|155066|486|89845|64137|154664|6892|245973|1080|6833|51382|492|9550|528|20|527|533|4363|127124|64240|8992|10349|10…	ATP1A1|ATP4A|ABCG8|ABCC3|ABCA5|ABCA9|ATP5MG|ABCA3|ATP5MGL|ABCA1|ATP7B|ABCA7|ABCC12|ABCB8|TAP1|ATP6V0D2|ATP1B1|ATP1B2|ATP13A2|ABCB1|ABCB10|ATP5MC1|ATP12A|ATP6V0D1|ABCC9|ABCC5|ABCA12|ATP5F1A|ABCA6|ATP1B3|ABCA4|ATP1A2|CD320|ANXA5|SLC30A3|TCIRG1|ABCB5|ABCC4|ABCB6|ATP5MC2|ATP6V0A1|ATP7A|ATP2B4|ABCD4|ATP6V0A4|ABCG2|ABCC6|LMBRD1|ABCB4|ABCB7|ABCG1|ABCB11|ATP2B2|ATP2C1|ABCA8|ATP6V1F|ATP5F1B|ATP6V0E2|FXYD2…
GO:0015399	MF_primary_active_transmembrane_transporter_activity	476|495|64241|8714|23461|10350|10632|21|267020|19|540|10347|94160|11194|6890|245972|481|482|23400|5243|23456|516|10952|479|9114|10060|10057|26154|498|23460|483|24|477|51293|308|7781|10312|340273|10257|10058|517|535|538|493|5826|50617|9429|387990|368|9804|55788|5244|22|9619|8647|491|27032|10351|9296|4514|506|155066|486|89845|64137|154664|6892|245973|1080|6833|51382|492|9550|528|20|527|533|4363|127…	ATP1A1|ATP4A|ABCG8|ABCC3|ABCA5|ABCA9|ATP5MG|ABCA3|ATP5MGL|ABCA1|ATP7B|ABCA7|ABCC12|ABCB8|TAP1|ATP6V0D2|ATP1B1|ATP1B2|ATP13A2|ABCB1|ABCB10|ATP5MC1|SEC61B|ATP12A|ATP6V0D1|ABCC9|ABCC5|ABCA12|ATP5F1A|ABCA6|ATP1B3|ABCA4|ATP1A2|CD320|ANXA5|SLC30A3|TCIRG1|ABCB5|ABCC4|ABCB6|ATP5MC2|ATP6V0A1|ATP7A|ATP2B4|ABCD4|ATP6V0A4|ABCG2|TOMM20L|ABCC6|TOMM20|LMBRD1|ABCB4|ABCB7|ABCG1|ABCB11|ATP2B2|ATP2C1|ABCA8|ATP6V1F|…
GO:0051117	MF_ATPase_binding	5962|127124|55829|4809|7466|54431|3337|5898|26092|84447|8192|6588|6640|3270|287|163590|10312|54680|2091|6271|367|151194|19|529|258010|85409|5350|29887|535|7376|79139|7430|5774|229|23545|93974|5311|50617|481|482|2099|29082|26747|286|3932|5144|5241|6880|51602|79609|29761|857|9550|115019|27113|55011|9024|51035|4287|5824|5899|11345|483|55670	RDX|ATP6V1G3|SELENOS|SNU13|WFS1|DNAJC10|DNAJB1|RALA|TOR1AIP1|SYVN1|CLPP|SLN|SNTA1|HRC|ANK2|TOR1AIP2|TCIRG1|ZNHIT6|FBL|S100A1|AR|METTL21A|ABCA1|ATP6V1E1|SVIP|NKD2|PLN|SNX10|ATP6V0A1|NR1H2|DERL1|EZR|PTPN3|ALDOB|ATP6V0A2|ATP5IF1|PKD2|ATP6V0A4|ATP1B1|ATP1B2|ESR1|CHMP4A|NUFIP1|ANK1|LCK|PDE4D|PGR|TAF9|NOP58|VCPKMT|USP25|CAV1|ATP6V1G1|SLC26A9|BBC3|PIH1D1|BRSK2|UBXN1|ATXN3|PEX19|RALB|GABARAPL2|ATP1B3|PEX…
GO:0120013	MF_lipid_transfer_activity	335|80772|134429|64240|64241|57655|153768|10087|57476|9885|388121|19|26207|27166|9600|23760|7274|9854|1071|4547|51228|116519|10577|54762|5007|65977|337|57605|348|84725|5306|80765|5360|336|388323|10650|51012|338|51499|9619	APOA1|CPTP|STARD4|ABCG5|ABCG8|GRAMD1A|PRELID2|CERT1|GRAMD1B|OSBPL2|TNFAIP8L3|ABCA1|PITPNC1|PRELID1|PITPNM1|PITPNB|TTPA|C2CD2L|CETP|MTTP|GLTP|APOA5|NPC2|GRAMD1C|OSBP|PLEKHA3|APOA4|PITPNM2|APOE|PLEKHA8|PITPNA|STARD5|PLTP|APOA2|GLTPD2|PRELID3A|PRELID3B|APOB|TRIAP1|ABCG1
GO:0015248	MF_sterol_transporter_activity	335|134429|64240|64241|57655|114876|57476|9885|26031|19|114885|114882|23762|114881|1071|116519|10577|114880|114883|114879|54762|5007|337|64801|114884|348|4864|80765|336|338|9619	APOA1|STARD4|ABCG5|ABCG8|GRAMD1A|OSBPL1A|GRAMD1B|OSBPL2|OSBPL3|ABCA1|OSBPL11|OSBPL8|OSBP2|OSBPL7|CETP|APOA5|NPC2|OSBPL6|OSBPL9|OSBPL5|GRAMD1C|OSBP|APOA4|ARV1|OSBPL10|APOE|NPC1|STARD5|APOA2|APOB|ABCG1
GO:0051184	MF_cofactor_transmembrane_transporter_activity	28982|4363|55640|51293|8402|284439|9962|10058|9963|9197|10478|55652|6535|81034|89874|115286|55788|387700|22|113235	FLVCR1|ABCC1|FLVCR2|CD320|SLC25A11|SLC25A42|SLC23A2|ABCB6|SLC23A1|SLC33A1|SLC25A17|SLC48A1|SLC6A8|SLC25A32|SLC25A21|SLC25A26|LMBRD1|SLC16A12|ABCB7|SLC46A1
GO:0090079	MF_translation_regulator_activity_nucleic_acid_binding	8664|23708|80315|728689|51065|23367|1618|1973|4528|1975|9567|1977|57055|60678|1617|1984|1917|8668|255308|9811|85476|64506|57054|8891|317649|8663|57135|9669|1933|400961|1719|27335|7284|9470|66037|84340|10102|8893|1983|9617|26986|1939|1981|1965|57409|8892|10289|22849|10209|8672|132864|2935|7298|1967|8661|219402|708|51386|8666|1974|8894|1982|8890|54676|163255|8667|1936|3396|1915|54516|56648|1968|193…	EIF3D|GSPT2|CPEB4|EIF3CL|RPS27L|LARP1|DAZL|EIF4A1|MTIF2|EIF4B|GTPBP1|EIF4E|DAZ2|EEFSEC|DAZ1|EIF5A|EEF1A2|EIF3I|EIF2S3B|CTIF|GFM1|CPEB1|DAZ3|EIF2B3|EIF4E3|EIF3C|DAZ4|EIF5B|EEF1B2|PAIP2B|DHFR|EIF3K|TUFM|EIF4E2|BOLL|GFM2|TSFM|EIF2B5|EIF5|MTRF1|PABPC1|EIF2D|EIF4G1|EIF2S1|MIF4GD|EIF2B2|EIF1B|CPEB3|EIF1|EIF4G3|CPEB2|GSPT1|TYMS|EIF2B1|EIF3A|MTIF3|C1QBP|EIF3L|EIF3G|EIF4A2|EIF2S2|EIF4G2|EIF2B4|GTPBP2|ZNF5…
GO:0008135	MF_translation_factor_activity_RNA_binding	1968|1938|8891|7458|10209|8672|8665|3646|8663|317649|132864|23|253314|2935|8664|23708|9669|80315|1933|83939|1967|728689|8662|10987|143244|8661|219402|1964|27335|51386|7284|1973|4528|8666|9470|1975|84340|10102|9567|1977|1974|8669|8894|1982|8890|8893|54676|1983|60678|9617|1984|1917|8668|255308|29904|8667|1936|85476|3396|1939|64506|10480|1915|1981|54516|2107|1965|8892|10289|56648|22849	EIF2S3|EEF2|EIF2B3|EIF4H|EIF1|EIF4G3|EIF3F|EIF3E|EIF3C|EIF4E3|CPEB2|ABCF1|EIF4E1B|GSPT1|EIF3D|GSPT2|EIF5B|CPEB4|EEF1B2|EIF2A|EIF2B1|EIF3CL|EIF3B|COPS5|EIF5AL1|EIF3A|MTIF3|EIF1AX|EIF3K|EIF3L|TUFM|EIF4A1|MTIF2|EIF3G|EIF4E2|EIF4B|GFM2|TSFM|GTPBP1|EIF4E|EIF4A2|EIF3J|EIF2S2|EIF4G2|EIF2B4|EIF2B5|GTPBP2|EIF5|EEFSEC|MTRF1|EIF5A|EEF1A2|EIF3I|EIF2S3B|EEF2K|EIF3H|EEF1D|GFM1|MRPL58|EIF2D|CPEB1|EIF3M|EEF1A1|E…
GO:0045182	MF_translation_regulator_activity	7555|8664|23708|80315|728689|8087|51065|1153|23367|1618|1973|4528|1975|9567|1977|57055|60678|440275|10642|1617|1984|1917|8668|255308|9811|85476|64506|57054|10643|8891|317649|8663|57135|9669|1933|400961|1719|10644|27335|9513|7284|340719|389874|9470|66037|5935|84340|10102|1979|55095|8893|1983|9617|26986|1939|1981|5610|1965|57409|8892|10289|22849|10209|8672|6134|132864|2935|7298|1967|27102|8661|2194…	CNBP|EIF3D|GSPT2|CPEB4|EIF3CL|FXR1|RPS27L|CIRBP|LARP1|DAZL|EIF4A1|MTIF2|EIF4B|GTPBP1|EIF4E|DAZ2|EEFSEC|EIF2AK4|IGF2BP1|DAZ1|EIF5A|EEF1A2|EIF3I|EIF2S3B|CTIF|GFM1|CPEB1|DAZ3|IGF2BP3|EIF2B3|EIF4E3|EIF3C|DAZ4|EIF5B|EEF1B2|PAIP2B|DHFR|IGF2BP2|EIF3K|FXR2|TUFM|NANOS1|ZCCHC13|EIF4E2|BOLL|RBM3|GFM2|TSFM|EIF4EBP2|SAMD4B|EIF2B5|EIF5|MTRF1|PABPC1|EIF2D|EIF4G1|EIF2AK2|EIF2S1|MIF4GD|EIF2B2|EIF1B|CPEB3|EIF1|EIF…
GO:0043169	MF_cation_binding	84059|2683|9847|9064|5347|1776|79772|54798|11186|9600|79068|325|2081|64403|641|4023|2937|22921|339221|5927|22895|63979|284106|91801|9381|170591|2743|57642|143425|64324|6009|26061|51765|6647|253832|8445|150223|1834|7184|112398|108|1825|56141|4633|8001|790|801|3987|2495|2230|8242|10600|2934|283748|51110|7705|4199|7570|2706|392636|23032|51652|9843|10054|8566|4322|538|9806|2956|100137049|171425|23133…	ADGRV1|B4GALT1|C2CD5|MAP3K6|PLK1|DNASE1L3|MCTP1|DCHS2|RASSF1|PITPNM1|FTO|APCS|ERN1|CDH24|BLM|LPL|GSS|MSRB2|ENPP7|KDM5A|RPH3A|FIGNL1|CISD3|ALKBH8|OTOF|S100Z|GLRB|COL20A1|SYT9|NSD1|RHEB|HACL1|STK26|SOD1|ZDHHC20|DYRK2|YDJC|DSPP|HSP90B1|EGLN2|ADCY2|DSC3|PCDHA7|MYL2|GLRA3|CAD|CALM1|LIMS1|FTH1|FDX1|KDM5C|USP16|GSN|PLA2G4D|LACTB2|ZNF146|ME1|ZNF22|GJB2|AGMO|USP33|CHMP3|HEPH|UBA2|PDXK|MMP13|ATP7A|SPOCK2|M…
GO:0000287	MF_magnesium_ion_binding	54997|2729|2770|8226|5347|9064|22983|6102|4436|81629|11213|23139|250|80119|11165|9113|2081|6996|63826|2937|64132|55556|1854|3417|63979|83942|4830|55561|6009|65018|54861|51765|23387|8445|10595|150223|54936|108|11219|1797|51776|5609|6788|2011|7486|6622|22858|150094|284131|10054|8566|120892|2956|171425|55149|283871|64781|10518|8877|51701|3607|152002|27306|3612|10783|51567|7153|11329|4139|22909|17050…	TESC|GCLC|GNAI1|PUDP|PLK1|MAP3K6|MAST1|RP2|MSH2|TSSK3|IRAK3|MAST2|ALPP|PIF1|NUDT3|LATS1|ERN1|TDG|SRR|GSS|XYLT2|ENOSF1|DUT|IDH1|FIGNL1|TSSK1B|NME1|CDC42BPG|RHEB|PINK1|SNRK|STK26|SIK3|DYRK2|ERN2|YDJC|ADPRHL2|ADCY2|TREX2|DXO|MAP3K20|MAP2K7|STK3|MARK2|WRN|SNCA|ICK|SIK1|ENDOV|UBA2|PDXK|LRRK2|MSH6|CLYBL|MTPAP|PGP|CERK|CIB2|SPHK1|NLK|FOXK2|XXYLT1|HPGDS|IMPA1|NEK6|TDP2|TOP2A|STK38|MARK1|FAN1|DHX36|DCTPP1…
GO:0046872	MF_metal_ion_binding	84059|2683|9847|9064|5347|1776|79772|54798|11186|9600|79068|325|2081|64403|641|4023|2937|22921|339221|5927|22895|63979|284106|91801|9381|170591|57642|143425|64324|6009|51765|6647|253832|8445|150223|1834|7184|112398|108|1825|56141|4633|790|801|3987|2495|2230|8242|10600|2934|283748|51110|7705|4199|7570|2706|392636|23032|9843|10054|8566|4322|538|9806|2956|100137049|171425|23133|2592|645745|80333|587…	ADGRV1|B4GALT1|C2CD5|MAP3K6|PLK1|DNASE1L3|MCTP1|DCHS2|RASSF1|PITPNM1|FTO|APCS|ERN1|CDH24|BLM|LPL|GSS|MSRB2|ENPP7|KDM5A|RPH3A|FIGNL1|CISD3|ALKBH8|OTOF|S100Z|COL20A1|SYT9|NSD1|RHEB|STK26|SOD1|ZDHHC20|DYRK2|YDJC|DSPP|HSP90B1|EGLN2|ADCY2|DSC3|PCDHA7|MYL2|CAD|CALM1|LIMS1|FTH1|FDX1|KDM5C|USP16|GSN|PLA2G4D|LACTB2|ZNF146|ME1|ZNF22|GJB2|AGMO|USP33|HEPH|UBA2|PDXK|MMP13|ATP7A|SPOCK2|MSH6|PLA2G4B|CLYBL|PHF8|…
GO:0000217	MF_DNA_secondary_structure_binding	3149|4221|5890|3148|5892|7528|9401|4436|5932|7508|7486|7517|2956|25|641|56852|3146|25913|5889|2073|55247|190|7516|348654	HMGB3|MEN1|RAD51B|HMGB2|RAD51D|YY1|RECQL4|MSH2|RBBP8|XPC|WRN|XRCC3|MSH6|ABL1|BLM|RAD18|HMGB1|POT1|RAD51C|ERCC5|NEIL3|NR0B1|XRCC2|GEN1
GO:0001784	MF_phosphotyrosine_residue_binding	2268|2885|5781|7535|90525|5336|7409|1399|26228|5295|27|5921|1398|3055|25|26119|5774|8440|5296|126669|6452|3667|8503|3932|84867|7410|5777|64092|56961|23624|6461|53358|6464|7525|6850	FGR|GRB2|PTPN11|ZAP70|SHF|PLCG2|VAV1|CRKL|STAP1|PIK3R1|ABL2|RASA1|CRK|HCK|ABL1|LDLRAP1|PTPN3|NCK2|PIK3R2|SHE|SH3BP2|IRS1|PIK3R3|LCK|PTPN5|VAV2|PTPN6|SAMSN1|SHD|CBLC|SHB|SHC3|SHC1|YES1|SYK
GO:0051219	MF_phosphoprotein_binding	6714|2268|5327|26608|7531|2885|5048|5300|22828|5781|7442|2475|7535|90525|5336|7409|1399|26228|27324|55294|123169|5295|27|4734|5921|1398|6622|2035|57466|3055|54840|25|26119|5774|3482|8440|84295|5296|126669|5311|6452|8725|84918|3667|5589|4281|9967|29110|8503|7529|3932|84867|7410|5777|64092|10670|56961|23624|6461|11043|53358|5925|55011|6464|7525|23168|6850	SRC|FGR|PLAT|TBL2|YWHAE|GRB2|PAFAH1B1|PIN1|SCAF8|PTPN11|TRPV1|MTOR|ZAP70|SHF|PLCG2|VAV1|CRKL|STAP1|TOX3|FBXW7|LEO1|PIK3R1|ABL2|NEDD4|RASA1|CRK|SNCA|EPB41|SCAF4|HCK|APTX|ABL1|LDLRAP1|PTPN3|IGF2R|NCK2|PHF6|PIK3R2|SHE|PKD2|SH3BP2|URI1|LRP11|IRS1|PRKCSH|MID1|THRAP3|TBK1|PIK3R3|YWHAB|LCK|PTPN5|VAV2|PTPN6|SAMSN1|RRAGA|SHD|CBLC|SHB|MID2|SHC3|RB1|PIH1D1|SHC1|YES1|RTF1|SYK
GO:0045309	MF_protein_phosphorylated_amino_acid_binding	2268|7531|2885|5300|22828|5781|7535|90525|5336|7409|1399|26228|55294|123169|5295|27|4734|5921|1398|57466|3055|25|26119|5774|8440|5296|126669|6452|3667|8503|7529|3932|84867|7410|5777|64092|56961|23624|6461|53358|6464|7525|23168|6850	FGR|YWHAE|GRB2|PIN1|SCAF8|PTPN11|ZAP70|SHF|PLCG2|VAV1|CRKL|STAP1|FBXW7|LEO1|PIK3R1|ABL2|NEDD4|RASA1|CRK|SCAF4|HCK|ABL1|LDLRAP1|PTPN3|NCK2|PIK3R2|SHE|SH3BP2|IRS1|PIK3R3|YWHAB|LCK|PTPN5|VAV2|PTPN6|SAMSN1|SHD|CBLC|SHB|SHC3|SHC1|YES1|RTF1|SYK
GO:0003712	MF_transcription_coregulator_activity	84246|9318|23568|115950|27063|5585|1840|114803|23411|22938|8202|7290|3275|166|23528|10847|3399|23558|5927|2296|8554|64324|51460|7182|7695|93624|7041|2551|7027|171023|11278|9426|10600|595|3298|9412|10553|4761|8804|1876|166968|9971|4212|9441|63976|10140|81|29842|79039|405|29777|2957|2247|79923|6880|10474|29998|90390|4928|117143|676|55929|5195|3068|3299|2516|4294|112950|2625|6666|25988|4791|4831|296…	MED10|COPS2|ARL2BP|ZNF653|ANKRD1|PKN1|DTX1|MYSM1|SIRT1|SNW1|NCOA3|HIRA|PRMT2|TLE5|ZNF281|SRCAP|ID3|WBP2|KDM5A|FOXC1|PIAS1|NSD1|SFMBT1|NR2C2|ZNF136|TADA2B|TGFB1I1|GABPA|TFDP1|ASXL1|KLF12|CDY2A|USP16|CCND1|HSF2|MED21|HTATIP2|NEUROD2|CREG1|E2F6|MIER3|NR1H4|MEIS2|MED26|PRDM16|TOB1|ACTN4|TFCP2L1|DDX54|ARNT|ABT1|GTF2A1|FGF2|NANOG|TAF9|TADA3|BICRA|MED30|NUP98|TADA1|BRDT|DMAP1|PEX14|HDGF|HSF4|NR5A1|MAP3K…
GO:0003713	MF_transcription_coactivator_activity	23286|8607|23028|87|23568|57504|11315|8864|2648|11243|1999|27063|64210|5467|5585|1840|4821|114803|84193|9970|9975|6872|29915|6496|22938|7067|8202|3275|9968|329|10847|23558|56254|5927|10915|22797|10155|26292|2296|6935|4802|57496|915|9967|5253|50674|4520|57109|7182|1050|3726|4261|6597|8204|51741|4863|9443|64855|93624|7041|2551|7027|6882|171023|164684|79084|135112|10600|24148|10472|55534|4778|57658|…	WWC1|RUVBL1|KDM1A|ACTN1|ARL2BP|MTA3|PARK7|PER2|KAT2A|PMF1|ELF3|ANKRD1|MMS19|PPARD|PKN1|DTX1|NKX2-2|MYSM1|SETD3|NR1I3|NR1D2|TAF1|HCFC2|SIX3|SNW1|THRA|NCOA3|PRMT2|MED12|BIRC2|SRCAP|WBP2|RNF20|KDM5A|TCERG1|TFEC|TRIM28|MYCBP|FOXC1|ZEB1|NFYC|MRTFB|CD3D|THRAP3|PHF2|NEUROG3|MTF1|REXO4|NR2C2|CEBPA|JUNB|CIITA|SMARCA4|NRIP1|WWOX|NPAT|MED7|NIBAN2|TADA2B|TGFB1I1|GABPA|TFDP1|TAF11|ASXL1|WBP2NL|WDR77|NCOA7|USP…
GO:0140110	MF_transcription_regulator_activity	9203|3211|11262|55205|6749|10736|4087|5978|147807|147741|6777|6670|7290|79175|9988|6886|51804|7716|7004|90594|7753|5324|8554|64324|1046|79177|110354863|7567|6936|55422|56676|49854|7027|2313|9426|10600|7760|595|7718|9412|26257|9971|100293516|57169|4223|90655|7552|3174|63976|163115|84914|405|2957|2247|374899|6939|221833|7772|22850|162966|9849|7694|57116|285346|58525|4929|440097|2625|285971|84844|29…	ZMYM3|HOXB1|SP140|ZNF532|SSRP1|SIX2|SMAD2|REST|ZNF524|ZNF560|STAT5B|SP3|HIRA|ZNF343|DMTF1|TAL1|SIX4|VEZF1|TEAD4|ZNF439|ZNF202|PLAG1|PIAS1|NSD1|CDX4|ZNF576|ZNF660-ZNF197|ZNF19|GCFC2|ZNF331|ASCL3|ZBTB21|TFDP1|FLI1|CDY2A|USP16|ZNF213|CCND1|ZNF165|MED21|NKX2-8|NR1H4|ZNF587B|ZNFX1|MEOX2|TGIF2LY|ZNF711|HNF4G|PRDM16|ZNF781|ZNF587|ARNT|GTF2A1|FGF2|ZNF829|TCF15|SP8|ZNF229|ADNP2|ZNF600|ZNF518A|ZNF135|ZNF69…
GO:0003785	MF_actin_monomer_binding	4846|4635|7114|442721|27|11344|54942|57591|51474|9788|9168|25|4634|9087|5756|375189|56203|5581|5216|11151|286527|5217|23242|11013|4633	NOS3|MYL4|TMSB4X|LMOD2|ABL2|TWF2|ABITRAM|MRTFA|LIMA1|MTSS1|TMSB10|ABL1|MYL3|TMSB4Y|TWF1|PFN4|LMOD3|PRKCE|PFN1|CORO1A|TMSB15B|PFN2|COBL|TMSB15A|MYL2
GO:0008092	MF_cytoskeletal_protein_binding	4653|10890|55323|27063|58529|90990|3996|5347|1191|4087|11344|23406|4607|4599|9141|23542|64403|51673|11275|22921|5865|4634|3983|161436|9087|59341|81610|8481|23271|23224|22883|5216|10529|11043|783|91147|256364|9501|675|161176|54869|230|830|4633|801|55607|4130|80173|56992|2934|54434|4604|85459|9371|55920|85378|2339|85366|2932|5423|60509|332|84376|27436|7399|79933|123720|84643|4600|26128|81|54751|342…	MYOC|RAB10|LARP6|ANKRD1|MYOZ1|KIFC2|LLGL1|PLK1|CLU|SMAD2|TWF2|COTL1|MYBPC3|MX1|PDCD5|MAPK8IP2|CDH24|TPPP3|KLHL2|MSRB2|RAB3B|MYL3|ABLIM1|EML5|TMSB4Y|TRPV4|FAM83D|OFD1|CAMSAP2|SYNE2|CLSTN1|PFN1|NEBL|MID2|CACNB2|TMEM67|EML3|RPH3AL|BRCA2|SYNE3|EPS8L1|ALDOC|CAPZA2|MYL2|CALM1|PPP1R9A|MAP1A|IFT74|KIF15|GSN|SSH1|MYBPC1|CEP295|KIF3B|RCC2|TUBGCP6|FNTA|MYLK2|GSK3B|POLB|AGBL5|BIRC5|HOOK3|EML4|USH2A|SYNPO2L|W…
GO:0003779	MF_actin_binding	114|23603|4635|7287|5962|87|5747|10552|79983|53827|829|64780|10611|58529|55742|7134|83715|130271|11344|23406|4607|137735|7125|9172|4131|85477|85462|3927|80179|4301|55704|7430|11275|83988|22921|5357|120|4634|3983|4430|23623|7414|23363|9087|65979|84168|59341|5756|23499|375189|56203|84687|283|23224|64236|345456|5216|11151|8522|10529|783|644150|6710|7464|171024|161176|84948|54869|376132|830|57530|203…	ADCY8|CORO1C|MYL4|TULP1|RDX|ACTN1|PTK2|ARPC1A|POF1B|FXYD5|CAPZA1|MICAL1|PDLIM5|MYOZ1|PARVA|TNNC1|ESPN|PLEKHH2|TWF2|COTL1|MYBPC3|ABRA|TNNC2|MYOM2|MAP1B|SCIN|FHDC1|LASP1|MYO19|AFDN|CCDC88A|EZR|KLHL2|NCALD|MSRB2|PLS1|ADD3|MYL3|ABLIM1|MYO1B|RUSC1|VCL|OBSL1|TMSB4Y|PHACTR4|ANTXR1|TRPV4|TWF1|MACF1|PFN4|LMOD3|PPP1R9B|ANG|SYNE2|PDLIM2|PFN3|PFN1|CORO1A|GAS7|NEBL|CACNB2|WIPF3|SPTB|CORO2A|SYNPO2|SYNE3|TIGD5|…
GO:0070566	MF_adenylyltransferase_activity	169966|11044|4938|10243|64895|25|64802|55149|54855|64852|23057|56903|349565|10914|9061|9060|80308|83642|80347|4940|51095|11153|3735|4939|167153|64282	TENT5D|TENT4A|OAS1|GPHN|PAPOLG|ABL1|NMNAT1|MTPAP|TENT5C|TUT1|NMNAT2|PAPOLB|NMNAT3|PAPOLA|PAPSS1|PAPSS2|FLAD1|SELENOO|COASY|OAS3|TRNT1|FICD|KARS1|OAS2|TENT2|TENT4B
GO:0016772	MF_transferase_activity_transferring_phosphorus_containing_groups	494551|5157|2241|9770|5585|5347|9064|23097|55750|5591|5434|5596|1460|5636|2444|10621|30834|2081|9641|5232|6416|780|85465|10922|4921|284086|6199|5426|5261|51347|440275|8859|3480|5431|5288|51765|5436|8445|54963|253430|23396|26524|55351|8732|790|8780|6093|2475|5578|5208|65061|595|85366|9412|7046|2932|112858|5423|1022|5558|83549|85417|91419|8566|2592|1455|6446|646643|5430|23057|7150|8877|54675|51701|…	WEE2|PDGFRL|FER|RASSF2|PKN1|PLK1|MAP3K6|CDK19|AGK|PRKDC|POLR2E|MAPK4|CSNK2B|PRPSAP2|FRK|POLR3F|ZNRD1|ERN1|IKBKE|PGK2|MAP2K4|DDR1|SELENOI|FASTK|DDR2|NEK8|RPS6KB2|POLE|PHKG2|TAOK3|EIF2AK4|STK19|IGF1R|POLR2B|PIK3C2G|STK26|POLR2G|DYRK2|UCKL1|IPMK|PIP5K1C|LATS2|STK32B|RNGTT|CAD|RIOK3|ROCK1|MTOR|PRKCA|PFKFB2|CDK15|CCND1|MYLK2|MED21|TGFBR1|GSK3B|TP53RK|POLB|CDK7|PRIM2|UCK1|CCNB3|ATP23|PDXK|GALT|CSNK1G2|…
GO:0016779	MF_nucleotidyltransferase_activity	1040|5434|661|10721|10621|30834|10623|5440|64802|5439|5426|56903|64425|5422|5428|9060|5431|5436|51095|8790|7011|27343|23318|8732|11044|4938|87178|9412|5423|5558|5441|171568|2592|55149|5430|8760|9533|23057|5437|79693|10714|132001|11232|83642|55907|221830|5432|51426|51455|4939|64282|27434|11128|10243|27304|51728|11201|64895|353497|5433|27297|11164|10849|5425|57804|5429|55703|349565|10914|7015|7360|…	CDS1|POLR2E|POLR3D|POLQ|POLR3F|ZNRD1|POLR3C|POLR2K|NMNAT1|POLR2J|POLE|PAPOLB|POLR1E|POLA1|POLG|PAPSS2|POLR2B|POLR2G|TRNT1|FPGT|TEP1|POLL|TUT4|RNGTT|TENT4A|OAS1|PNPT1|MED21|POLB|PRIM2|POLR2L|POLR3H|GALT|MTPAP|POLR2A|CDS2|POLR1C|NMNAT2|POLR2H|YRDC|POLD3|TAMM41|POLG2|SELENOO|CMAS|TWISTNB|POLR2C|POLK|REV1|OAS2|TENT4B|POLM|POLR3A|GPHN|MOCS3|POLR3K|POLI|PAPOLG|POLN|POLR2D|CRCP|NUDT5|CD3EAP|POLD2|POLD4|…
GO:0140096	MF_catalytic_activity_acting_on_a_protein	5799|197370|2241|11156|90678|5347|23097|7321|5520|5591|55120|6305|2288|9641|10747|7322|1852|3817|79813|56605|63979|8554|25818|64324|10869|7267|378884|55693|112398|26524|10600|8192|5578|2346|595|85366|2339|10217|79018|51104|649|63976|55072|25823|7150|9313|57674|285498|126792|8492|90826|5696|283576|171222|54708|5663|11329|4139|284996|9150|8550|8720|4593|730262|80150|5328|7403|659|84875|2261|51588|7…	PTPRN2|NSMCE1|FER|PTP4A3|LRSAM1|PLK1|CDK19|UBE2D1|PPP2R2A|PRKDC|FANCL|SBF1|FKBP4|IKBKE|MASP2|UBE2D2|DUSP9|KLK2|EHMT1|ERO1B|FIGNL1|PIAS1|KLK5|NSD1|USP19|TTC3|NHLRC1|KDM4D|EGLN2|LATS2|USP16|CLPP|PRKCA|FOLH1|CCND1|MYLK2|FNTA|CTDSPL|GID4|ABHD17B|BMP1|PRDM16|RNF31|TPSG1|TOP1|MMP20|RNF213|RNF212|B3GALT6|PRSS12|PRMT9|PSMB8|ZDHHC22|UBE2L5|MARCHF5|PSEN1|STK38|MARK1|RNF149|CTDP1|MAPKAPK5|MBTPS1|MUSK|PPIAL4…
GO:0016773	MF_phosphotransferase_activity_alcohol_group_as_acceptor	494551|5157|2241|9770|5585|5347|9064|23097|55750|5591|5596|1460|2444|2081|9641|6416|780|10922|4921|284086|6199|5261|51347|440275|8859|3480|5288|51765|8445|23396|253430|26524|55351|790|8780|6093|2475|5578|5208|65061|595|85366|7046|2932|112858|1022|85417|91419|8566|1455|6446|646643|7150|8877|51701|890|2066|10783|8829|9730|5610|7525|5594|6347|11113|11329|4139|4294|91461|8550|53354|5209|2051|27102|45…	WEE2|PDGFRL|FER|RASSF2|PKN1|PLK1|MAP3K6|CDK19|AGK|PRKDC|MAPK4|CSNK2B|FRK|ERN1|IKBKE|MAP2K4|DDR1|FASTK|DDR2|NEK8|RPS6KB2|PHKG2|TAOK3|EIF2AK4|STK19|IGF1R|PIK3C2G|STK26|DYRK2|PIP5K1C|IPMK|LATS2|STK32B|CAD|RIOK3|ROCK1|MTOR|PRKCA|PFKFB2|CDK15|CCND1|MYLK2|TGFBR1|GSK3B|TP53RK|CDK7|CCNB3|ATP23|PDXK|CSNK1G2|SGK1|SBK2|TOP1|SPHK1|NLK|CCNA2|ERBB4|NEK6|NRP1|DCAF1|EIF2AK2|YES1|MAPK1|CCL2|CIT|STK38|MARK1|MAP3K1…
GO:0016301	MF_kinase_activity	494551|5157|2241|9770|5585|5347|9064|23097|55750|5591|5596|1460|2444|2081|9641|5232|6416|780|10922|4921|284086|6199|5261|51347|440275|8859|3480|5288|51765|8445|54963|253430|23396|26524|55351|790|8780|6093|2475|5578|5208|65061|595|85366|7046|2932|112858|1022|83549|85417|91419|8566|1455|6446|646643|7150|8877|51701|890|2066|4354|1159|10783|8829|9730|5610|1716|7525|5594|5230|6347|11113|11329|4139|429…	WEE2|PDGFRL|FER|RASSF2|PKN1|PLK1|MAP3K6|CDK19|AGK|PRKDC|MAPK4|CSNK2B|FRK|ERN1|IKBKE|PGK2|MAP2K4|DDR1|FASTK|DDR2|NEK8|RPS6KB2|PHKG2|TAOK3|EIF2AK4|STK19|IGF1R|PIK3C2G|STK26|DYRK2|UCKL1|IPMK|PIP5K1C|LATS2|STK32B|CAD|RIOK3|ROCK1|MTOR|PRKCA|PFKFB2|CDK15|CCND1|MYLK2|TGFBR1|GSK3B|TP53RK|CDK7|UCK1|CCNB3|ATP23|PDXK|CSNK1G2|SGK1|SBK2|TOP1|SPHK1|NLK|CCNA2|ERBB4|MPP1|CKMT1B|NEK6|NRP1|DCAF1|EIF2AK2|DGUOK|YES1…
GO:0004672	MF_protein_kinase_activity	494551|5157|2241|9770|5585|5347|9064|23097|5591|5596|1460|2444|2081|9641|6416|780|10922|4921|284086|6199|5261|51347|440275|8859|3480|51765|8445|26524|55351|790|8780|6093|2475|5578|65061|595|85366|7046|2932|112858|1022|85417|91419|1455|6446|646643|7150|51701|890|2066|10783|8829|9730|5610|7525|5594|6347|11113|11329|4139|4294|91461|8550|2051|27102|4593|83983|10000|5582|3716|1147|472|23031|1026|659|2…	WEE2|PDGFRL|FER|RASSF2|PKN1|PLK1|MAP3K6|CDK19|PRKDC|MAPK4|CSNK2B|FRK|ERN1|IKBKE|MAP2K4|DDR1|FASTK|DDR2|NEK8|RPS6KB2|PHKG2|TAOK3|EIF2AK4|STK19|IGF1R|STK26|DYRK2|LATS2|STK32B|CAD|RIOK3|ROCK1|MTOR|PRKCA|CDK15|CCND1|MYLK2|TGFBR1|GSK3B|TP53RK|CDK7|CCNB3|ATP23|CSNK1G2|SGK1|SBK2|TOP1|NLK|CCNA2|ERBB4|NEK6|NRP1|DCAF1|EIF2AK2|YES1|MAPK1|CCL2|CIT|STK38|MARK1|MAP3K10|PKDCC|MAPKAPK5|EPHB6|EIF2AK1|MUSK|TSSK6|A…
GO:0004713	MF_protein_tyrosine_kinase_activity	7006|494551|4058|5747|2241|204851|5157|695|1949|284656|1944|2444|2202|780|2048|4921|3645|7465|2041|4145|3480|8445|2043|4914|53834|6850|660|147746|2064|1945|28996|2321|7273|7301|51232|5979|2045|2050|9833|6725|2322|2066|2260|4920|2324|8829|1445|7525|79834|9031|2268|285220|4067|91461|2051|4593|10645|7010|2185|3791|5156|2263|6098|3055|3716|5753|3482|5159|22853|3718|2264|2534|2261|3643|2065|7075|1195|…	TEC|WEE2|LTK|PTK2|FER|HIPK1|PDGFRL|BTK|EFNB3|EPHA10|EFNA3|FRK|EFEMP1|DDR1|EPHB2|DDR2|INSRR|WEE1|EPHA1|MATK|IGF1R|DYRK2|EPHA4|NTRK1|FGFRL1|SYK|BMX|HIPK4|ERBB2|EFNA4|HIPK2|FLT1|TTN|TYRO3|CRIM1|RET|EPHA7|EPHB4|MELK|SRMS|FLT3|ERBB4|FGFR1|ROR2|FLT4|NRP1|CSK|YES1|PEAK1|BAZ1B|FGR|EPHA6|LYN|PKDCC|EPHB6|MUSK|CAMKK2|TEK|PTK2B|KDR|PDGFRA|FGFR2|ROS1|HCK|JAK1|PTK6|IGF2R|PDGFRB|LMTK2|JAK3|FGFR4|FYN|FGFR3|INSR|…
GO:0004715	MF_non_membrane_spanning_protein_tyrosine_kinase_activity	6714|2268|7006|3717|660|5747|2241|4067|7535|695|91461|27|2185|2444|3055|3716|5753|25|2534|8711|9833|2242|3702|10188|4145|55359|3932|6725|1195|1859|6503|7297|7525|640|79834|7294|6850	SRC|FGR|TEC|JAK2|BMX|PTK2|FER|LYN|ZAP70|BTK|PKDCC|ABL2|PTK2B|FRK|HCK|JAK1|PTK6|ABL1|FYN|TNK1|MELK|FES|ITK|TNK2|MATK|STYK1|LCK|SRMS|CLK1|DYRK1A|SLA|TYK2|YES1|BLK|PEAK1|TXK|SYK
GO:0019901	MF_protein_kinase_binding	399|6201|162|389658|3996|8692|5585|4624|5347|84985|285489|5596|11344|6774|23411|9600|27289|23542|146691|1855|54206|59341|2950|81610|387778|1917|27237|142|285016|11152|26608|3987|801|51527|7416|51378|5208|4772|595|55920|2932|85363|79155|85417|2013|441272|10140|5296|23433|890|112|285955|3320|51094|5859|55924|10783|54461|9573|1488|390|8826|10454|2690|442590|7153|9623|2885|11329|59|598|8550|2915|7453…	RHOH|RPS7|AP1B1|ALKAL1|LLGL1|HYAL2|PKN1|MYH6|PLK1|FAM83A|DOK7|MAPK4|TWF2|STAT3|SIRT1|PITPNM1|RND1|MAPK8IP2|TOM1L2|DVL1|ERRFI1|TRPV4|GSTP1|FAM83D|SPDYC|EEF1A2|ARHGEF16|PARP1|ALKAL2|WDR45|TBL2|LIMS1|CALM1|GSKIP|VDAC1|ANGPT4|PFKFB2|NFATC1|CCND1|RCC2|GSK3B|TRIM5|TNIP2|CCNB3|EMP2|SPDYE3|TOB1|PIK3R2|RHOQ|CCNA2|ADCY6|SPDYE1|HSP90AA1|ADIPOR1|QARS1|INKA2|NEK6|FBXW5|GDF3|CTBP2|RND3|IQGAP1|TAB1|GHR|SPDYE5|T…
GO:0019900	MF_kinase_binding	399|6201|162|389658|3996|8692|5585|4624|5347|84985|285489|5596|11344|6774|23411|9600|27289|23542|9125|146691|1855|54206|59341|2950|81610|387778|1917|27237|142|285016|11152|26608|3987|801|51527|11214|7416|51378|5208|4772|595|55920|23371|2932|11126|85363|79155|85417|2013|441272|10140|27240|5296|5151|23433|890|23331|112|285955|3320|51094|5859|55924|10783|54461|9573|1488|390|8826|10454|2690|442590|71…	RHOH|RPS7|AP1B1|ALKAL1|LLGL1|HYAL2|PKN1|MYH6|PLK1|FAM83A|DOK7|MAPK4|TWF2|STAT3|SIRT1|PITPNM1|RND1|MAPK8IP2|CNOT9|TOM1L2|DVL1|ERRFI1|TRPV4|GSTP1|FAM83D|SPDYC|EEF1A2|ARHGEF16|PARP1|ALKAL2|WDR45|TBL2|LIMS1|CALM1|GSKIP|AKAP13|VDAC1|ANGPT4|PFKFB2|NFATC1|CCND1|RCC2|TNS2|GSK3B|CD160|TRIM5|TNIP2|CCNB3|EMP2|SPDYE3|TOB1|SIT1|PIK3R2|PDE8A|RHOQ|CCNA2|TTC28|ADCY6|SPDYE1|HSP90AA1|ADIPOR1|QARS1|INKA2|NEK6|FBXW5…
GO:0005080	MF_protein_kinase_C_binding	114609|112464|5579|2869|7153|84552|7155|10611|5585|3685|147906|7532|84612|11344|168002|1832|8878|4753|25|50855|8436|3315|10399|3667|5589|9463|9734|112|5318|59341|552|54575|51339|3094|54577|51564|5341|8754|553|4745|196883|10014|25865	TIRAP|CAVIN3|PRKCB|GRK5|TOP2A|PARD6G|TOP2B|PDLIM5|PKN1|ITGAV|DACT3|YWHAG|PARD6B|TWF2|DACT2|DSP|SQSTM1|NELL2|ABL1|PARD6A|CAVIN2|HSPB1|RACK1|IRS1|PRKCSH|PICK1|HDAC9|ADCY6|PKP2|TRPV4|AVPR1A|UGT1A10|DACT1|HINT1|UGT1A7|HDAC7|PLEK|ADAM9|AVPR1B|NELL1|ADCY4|HDAC5|PRKD2
GO:0008022	MF_protein_C_terminus_binding	22919|6310|4436|1063|23411|6907|3339|4301|9968|79849|9662|27129|4926|859|84759|5604|2192|7341|8844|11151|22924|675|27183|54715|4261|54212|25927|10458|4863|10055|29899|4688|2072|667|5245|10935|11267|9784|2064|57658|23421|1022|8777|11190|4288|5213|5430|4435|2068|3265|9463|2033|10612|10133|26986|30851|27111|10516|1445|8161|9351|774|23215|57409|23328|5193|8915|7153|8815|7155|51086|2547|1601|9409|6477…	MAPRE1|ATXN1|MSH2|CENPF|SIRT1|TBL1X|HSPG2|AFDN|MED12|PDZD3|CEP135|HSPB7|NUMA1|CAV3|PCGF1|MAP2K1|FBLN1|SUMO1|KSR1|CORO1A|MAPRE3|BRCA2|VPS4A|RBFOX1|CIITA|SNTG1|CNRIP1|BAIAP2|NPAT|SAE1|GPSM2|NCF2|ERCC4|DST|PHB|PRDX3|SNF8|SNX17|ERBB2|CALCOCO1|ITGB3BP|CDK7|MPDZ|CEP250|MKI67|PFKM|POLR2A|CITED1|ERCC2|HRAS|PICK1|EP300|TRIM3|OPTN|PABPC1|TAX1BP3|SDCBP2|FBLN5|CSK|COIL|SLC9A3R2|CACNA1B|PRRC2C|MIF4GD|SASH1|PE…
GO:0017124	MF_SH3_domain_binding	8631|10314|10657|2885|7408|2876|5359|64780|201176|7456|51466|64397|80230|653361|83715|8506|9495|4137|8871|9844|1809|1398|842|8751|55740|134265|25|5782|868|10006|10163|55680|153090|6452|867|1535|51225|84251|85021|8038|916|202559|23607|5071|84665|85358|60312|5883|26191|84632|8867|1815|10811|7454|23624|8754|10152|1785|50944|92359	SKAP1|LANCL1|KHDRBS1|GRB2|VASP|GPX1|PLSCR1|MICAL1|ARHGAP27|WIPF1|EVL|ZNF106|RUFY1|NCF1|ESPN|CNTNAP1|AKAP5|MAPT|SYNJ2|ELMO1|DPYSL3|CRK|CASP9|ADAM15|ENAH|AFAP1L1|ABL1|PTPN12|CBLB|ABI1|WASF2|RUFY2|DAB2IP|SH3BP2|CBL|CYBA|ABI3|SGIP1|REPS1|ADAM12|CD3E|KHDRBS2|CD2AP|PRKN|MYPN|SHANK3|AFAP1|RAD9A|PTPN22|AFAP1L2|SYNJ1|DRD4|NOXA1|WAS|CBLC|ADAM9|ABI2|DNM2|SHANK1|CRB3
GO:0019904	MF_protein_domain_specific_binding	3211|115950|201176|50848|5591|387755|4087|1460|596|23411|442867|8202|9125|6452|10617|202559|59341|8370|85012|7529|27237|3897|29775|9411|29899|801|7027|7408|581|2876|9146|55920|8751|84433|27240|7150|1535|51701|23433|890|3320|6880|10474|140453|8826|9798|5663|10657|2885|11113|59339|100506658|598|599|9419|7453|3632|57498|59338|2625|51|80319|6752|2962|842|2067|5576|25804|340543|7431|6583|9372|10163|55…	HOXB1|ZNF653|ARHGAP27|F11R|PRKDC|INSC|SMAD2|CSNK2B|BCL2|SIRT1|BPY2B|NCOA3|CNOT9|SH3BP2|STAMBP|KHDRBS2|TRPV4|H4C14|TCEAL3|YWHAB|ARHGEF16|L1CAM|CARD10|ARHGAP29|GPSM2|CALM1|TFDP1|VASP|BAX|GPX1|HGS|RCC2|ADAM15|CARD11|SIT1|TOP1|CYBA|NLK|RHOQ|CCNA2|HSP90AA1|TAF9|TADA3|MUC17|IQGAP1|IST1|PSEN1|KHDRBS1|GRB2|CIT|PLEKHA2|OCLN|BCL2L1|BCL2L2|CRIPT|WARS1|INPP5A|KIDINS220|PLEKHA1|GATA3|ACOX1|CXXC4|SSTR2|GTF2F1|…
GO:0030145	MF_manganese_ion_binding	6787|2683|6648|7511|2992|28|4199|27|2590|9215|8909|7486|146664|2237|4247|201973|4245|25|383|55149|65258|8693|4249|64132|744|2591|3155|23400|152002|10914|51567|5292|384|5105|3612|5106|56975|2589|63929|131870|120071|11285|8445|55624|132160|108	NEK4|B4GALT1|SOD2|XPNPEP1|GYG1|ABO|ME1|ABL2|GALNT2|LARGE1|ENDOU|WRN|MGAT5B|FEN1|MGAT2|PRIMPOL|MGAT1|ABL1|ARG1|MTPAP|MPPE1|GALNT4|MGAT5|XYLT2|MPPED2|GALNT3|HMGCL|ATP13A2|XXYLT1|PAPOLA|TDP2|PIM1|ARG2|PCK1|IMPA1|PCK2|FAM20C|GALNT1|XPNPEP3|NUDT16|LARGE2|B4GALT7|DYRK2|POMGNT1|PPM1M|ADCY2
GO:0046914	MF_transition_metal_ion_binding	2683|11186|79068|641|22921|339221|5927|22895|91801|64324|6647|253832|8445|112398|108|790|3987|2495|8242|10600|51110|7705|4199|7570|392636|23032|9843|4322|8566|2230|538|23133|2592|5876|5106|2589|26521|26994|132160|51734|6477|2817|3933|285362|1800|23081|253827|6276|978|55586|23613|760|8805|23624|11285|10802|1036|7142|6319|4501|53940|5169|50846|8909|1889|388753|4317|4249|8609|6497|81615|22933|5292|7…	B4GALT1|RASSF1|FTO|BLM|MSRB2|ENPP7|KDM5A|RPH3A|ALKBH8|NSD1|SOD1|ZDHHC20|DYRK2|EGLN2|ADCY2|CAD|LIMS1|FTH1|KDM5C|USP16|LACTB2|ZNF146|ME1|ZNF22|AGMO|USP33|HEPH|MMP13|PDXK|FDX1|ATP7A|PHF8|GALT|RABGGTB|PCK2|GALNT1|TIMM8B|RNF11|PPM1M|MSRB1|SIAH1|GPC1|LCN1|SUMF1|DPEP1|KDM4C|MSRB3|S100A5|CDA|MIOX|ZMYND8|CA2|TRIM24|CBLC|B4GALT7|SEC24A|CDO1|TNP2|SCD|MT1X|FTHL17|ENPP3|DHH|ENDOU|ECE1|COA6|MMP8|MGAT5|KLF7|SKI…
GO:0042169	MF_SH2_domain_binding	6714|3717|8631|5747|10859|55824|80230|10395|1398|23636|8878|25|54900|27240|89790|10399|51701|3667|285590|59341|1605|3932|60312|3636|84632|7462|394	SRC|JAK2|SKAP1|PTK2|LILRB1|PAG1|RUFY1|DLC1|CRK|NUP62|SQSTM1|ABL1|LAX1|SIT1|SIGLEC10|RACK1|NLK|IRS1|SH3PXD2B|TRPV4|DAG1|LCK|AFAP1|INPPL1|AFAP1L2|LAT2|ARHGAP5
GO:0046875	MF_ephrin_receptor_binding	6714|2885|4067|1948|1945|1949|1947|1944|1398|25|5770|5294|867|2534|1943|56899|1123|1946|6464|1942	SRC|GRB2|LYN|EFNB2|EFNA4|EFNB3|EFNB1|EFNA3|CRK|ABL1|PTPN1|PIK3CG|CBL|FYN|EFNA2|ANKS1B|CHN1|EFNA5|SHC1|EFNA1
GO:0051019	MF_mitogen_activated_protein_kinase_binding	4077|9261|11016|8550|4772|80279|7175|23411|10318|25|1843|84953|5598|11221|1636|7867|1432|3276|5795|8493|2643|10454	NBR1|MAPKAPK2|ATF7|MAPKAPK5|NFATC1|CDK5RAP3|TPR|SIRT1|TNIP1|ABL1|DUSP1|MICALCL|MAPK7|DUSP10|ACE|MAPKAPK3|MAPK14|PRMT1|PTPRJ|PPM1D|GCH1|TAB1
GO:0003690	MF_double_stranded_DNA_binding	3200|3211|53615|170463|6945|390259|84166|5015|10736|3006|6932|5591|4087|5978|5395|201254|6605|6774|84108|3008|4610|83482|10621|6777|6670|140690|5308|9988|2113|132243|23528|22803|6886|23558|51804|93649|219736|63977|7716|10336|2296|4605|7753|5324|23314|23648|64324|1046|79776|54700|142|4173|7182|3172|22877|1482|6936|4899|3899|10732|3170|56676|3149|2551|7027|255877|2475|4772|9328|58499|3298|26257|734…	HOXA3|HOXB1|MBD3|SSBP4|MLX|BSX|NLRC5|OTX2|SIX2|H1-2|TCF7|PRKDC|SMAD2|REST|PMS2|CENPX|SMARCE1|STAT3|PCGF6|H1-4|MYCL|SCRT1|POLR3F|STAT5B|SP3|CTCFL|PITX2|DMTF1|ETS1|H1-8|ZNF281|XRN2|TAL1|WBP2|SIX4|MYOCD|STOX1|PRDM15|VEZF1|PCGF3|FOXC1|MYBL2|ZNF202|PLAG1|SATB2|SSBP3|NSD1|CDX4|ZFHX4|RRN3|PARP1|MCM4|NR2C2|HNF4A|MLXIP|NKX2-5|GCFC2|NRF1|AFF3|TCFL5|FOXA2|ASCL3|HMGB3|GABPA|TFDP1|BCL6B|MTOR|NFATC1|GTF3C5|ZNF…
GO:0043565	MF_sequence_specific_DNA_binding	3200|3211|53615|170463|6945|390259|84166|5015|10736|6932|8403|4087|4222|5978|6605|6774|84108|4610|83482|596|6777|25803|6670|140690|5308|9988|2113|23528|2300|641|22803|6886|23558|51804|253461|93649|219736|63977|7716|10336|2296|7004|4605|7753|5324|23314|23648|64324|1046|79776|54700|142|4173|7182|93986|3172|22877|1482|6936|729458|4899|10732|3170|56676|49854|2551|7027|64919|255877|220992|2475|4772|93…	HOXA3|HOXB1|MBD3|SSBP4|MLX|BSX|NLRC5|OTX2|SIX2|TCF7|SOX14|SMAD2|MEOX1|REST|SMARCE1|STAT3|PCGF6|MYCL|SCRT1|BCL2|STAT5B|SPDEF|SP3|CTCFL|PITX2|DMTF1|ETS1|ZNF281|FOXL1|BLM|XRN2|TAL1|WBP2|SIX4|ZBTB38|MYOCD|STOX1|PRDM15|VEZF1|PCGF3|FOXC1|TEAD4|MYBL2|ZNF202|PLAG1|SATB2|SSBP3|NSD1|CDX4|ZFHX4|RRN3|PARP1|MCM4|NR2C2|FOXP2|HNF4A|MLXIP|NKX2-5|GCFC2|MBD3L2B|NRF1|TCFL5|FOXA2|ASCL3|ZBTB21|GABPA|TFDP1|BCL11B|BCL6…
GO:1990837	MF_sequence_specific_double_stranded_DNA_binding	3200|3211|53615|170463|6945|390259|84166|5015|10736|6932|4087|5978|6605|6774|84108|4610|83482|6777|6670|140690|5308|9988|2113|23528|22803|6886|23558|51804|93649|219736|63977|7716|10336|2296|4605|7753|5324|23314|23648|64324|1046|79776|54700|142|4173|7182|3172|22877|1482|6936|4899|10732|3170|56676|2551|7027|255877|2475|4772|9328|58499|3298|26257|7343|4761|121643|1876|9971|4212|4773|4223|64764|7552|…	HOXA3|HOXB1|MBD3|SSBP4|MLX|BSX|NLRC5|OTX2|SIX2|TCF7|SMAD2|REST|SMARCE1|STAT3|PCGF6|MYCL|SCRT1|STAT5B|SP3|CTCFL|PITX2|DMTF1|ETS1|ZNF281|XRN2|TAL1|WBP2|SIX4|MYOCD|STOX1|PRDM15|VEZF1|PCGF3|FOXC1|MYBL2|ZNF202|PLAG1|SATB2|SSBP3|NSD1|CDX4|ZFHX4|RRN3|PARP1|MCM4|NR2C2|HNF4A|MLXIP|NKX2-5|GCFC2|NRF1|TCFL5|FOXA2|ASCL3|GABPA|TFDP1|BCL6B|MTOR|NFATC1|GTF3C5|ZNF462|HSF2|NKX2-8|UBTF|NEUROD2|FOXN4|E2F6|NR1H4|MEIS…
GO:0005507	MF_copper_ion_binding	26002|150684|10063|11315|4017|1638|475|5066|51076|51596|2817|285362|6284|540|6622|7299|314|9843|144811|9616|538|388753|6276|5025|23627|6283|23400|6649|9973|8639|3552|283|337|4504|6647|5621|7157|6620|1621|26	MOXD1|COMMD1|COX17|PARK7|LOXL2|DCT|ATOX1|PAM|CUTC|CUTA|GPC1|SUMF1|S100A13|ATP7B|SNCA|TYR|AOC2|HEPH|LACC1|RNF7|ATP7A|COA6|S100A5|P2RX4|PRND|S100A12|ATP13A2|SOD3|CCS|AOC3|IL1A|ANG|APOA4|MT3|SOD1|PRNP|TP53|SNCB|DBH|AOC1
GO:0005509	MF_calcium_ion_binding	23569|54997|1015|84059|91860|410|5167|1068|9847|124583|311|392490|1776|7134|78989|10165|125972|5408|7163|375790|7125|29957|79772|85477|54798|9600|325|28316|4153|8291|6278|64403|123745|80274|391013|51435|1009|54829|4023|5648|63826|83849|7053|1000|6283|22895|2158|2200|2192|9381|29943|6861|1012|10367|56128|170591|51806|57642|247|143425|3549|11253|64600|84258|1008|4951|5407|83850|6403|1047|1834|7184|…	PADI4|TESC|CDH17|ADGRV1|CALML4|ARSA|ENPP1|CETN1|C2CD5|CANT1|ANXA11|FLJ44635|DNASE1L3|TNNC1|COLEC11|SLC25A13|CALR3|PNLIPRP2|TPD52|AGRN|TNNC2|SLC25A24|MCTP1|SCIN|DCHS2|PITPNM1|APCS|CDH20|MBL2|DYSF|S100A7|CDH24|PLA2G4E|SCUBE1|PLA2G2C|SCARA3|CDH11|ASPN|LPL|MASP1|SRR|SYT15|TGM3|CDH2|S100A12|RPH3A|F9|FBN1|FBLN1|OTOF|PADI1|SYT5|CDH13|MICU1|PCDHB8|S100Z|CALML5|COL20A1|ALOX15B|SYT9|IHH|MAN1B1|PLA2G2F|SYT3…
GO:0016491	MF_oxidoreductase_activity	6307|1537|501|8974|55163|341208|4722|5625|27158|79068|6716|51079|22921|6392|54681|56605|444|8659|9588|6916|55753|91801|3248|8050|2950|2539|4522|1545|340665|6647|3163|65094|593|112398|51478|6715|223|441282|1557|873|2495|2876|441024|2329|4199|54890|1588|6391|51218|392636|222|4025|2230|9843|55240|4704|23133|4720|9540|645|261729|219|1565|1535|27244|3284|253017|84203|594|51060|283208|51292|11283|79152…	MSMO1|CYC1|ALDH7A1|P4HA2|PNPO|HEPHL1|NDUFS3|PRODH|NDOR1|FTO|SRD5A2|NDUFA13|MSRB2|SDHD|P4HTM|ERO1B|ASPH|ALDH4A1|PRDX6|TBXAS1|OGDHL|ALKBH8|HPGD|PDHX|GSTP1|G6PD|MTHFD1|CYP1B1|CYP26C1|SOD1|HMOX2|JMJD4|BCKDHA|EGLN2|HSD17B7|SRD5A1|ALDH9A1|AKR1B15|CYP2C19|CBR1|FTH1|GPX1|MTHFD2L|FMO4|ME1|ALKBH5|CYP19A1|SDHC|GLRX5|AGMO|ALDH3B2|LPO|FDX1|HEPH|STEAP3|NDUFA9|PHF8|NDUFS2|TP53I3|BLVRB|STEAP2|ALDH1B1|CYP2D6|CYBA…
GO:0008270	MF_zinc_ion_binding	6048|64135|5167|79132|7077|26520|6609|2342|4835|635|6472|250|210|5897|4331|11186|6278|329|641|868|22921|339221|1636|5927|9615|22895|6283|10155|6935|23400|91801|51548|8658|5253|8994|64324|25939|6045|6647|2643|253832|10484|2058|6407|4048|10425|10771|4012|55662|1396|27033|790|3987|127|81602|169026|8242|54969|130|10600|80853|5229|51110|7705|7490|101|7570|8411|59272|6631|55892|124|4495|8424|6622|10569…	RNF5|IFIH1|ENPP1|DHX58|TIMP2|TIMM9|SMPD1|FNTB|NQO2|BHMT|SHMT2|ALPP|ALAD|RAG2|MNAT1|RASSF1|S100A7|BIRC2|BLM|CBLB|MSRB2|ENPP7|ACE|KDM5A|GDA|RPH3A|S100A12|TRIM28|ZEB1|ATP13A2|ALKBH8|SIRT6|TNKS|PHF2|LIMD1|NSD1|SAMHD1|RNF2|SOD1|GCH1|ZDHHC20|SEC23A|EPRS1|SEMG2|LTA4H|ARIH2|ZMYND11|LNPEP|HIF1AN|CRIP1|ZBTB32|CAD|LIMS1|ADH4|CDADC1|SLC30A8|KDM5C|HPF1|ADH6|USP16|KDM7A|PGGT1B|LACTB2|ZNF146|WT1|ADAM8|ZNF22|EEA…
GO:0044877	MF_protein_containing_complex_binding	23107|53615|120425|8726|5347|123872|6749|3006|1191|8379|5395|11344|23406|4607|114897|6605|3008|3691|23411|2961|121391|7290|325|3275|132243|780|1975|3861|79989|4023|338328|4921|3983|22895|3822|51429|59341|146206|139285|51602|90850|3480|10529|3111|64506|783|161176|54869|1834|830|440093|29899|7531|6728|57126|7917|55607|8351|3958|5578|4604|7046|3443|167691|64946|3439|8751|4322|7399|4704|9806|8355|295…	MRPS27|MBD3|JAML|EED|PLK1|DNAAF1|SSRP1|H1-2|CLU|MAD1L1|PMS2|TWF2|COTL1|MYBPC3|C1QTNF1|SMARCE1|H1-4|ITGB4|SIRT1|GTF2E2|KRT74|HIRA|APCS|PRMT2|H1-8|DDR1|EIF4B|KRT14|TTC26|LPL|GPIHBP1|DDR2|ABLIM1|RPH3A|KLRC2|SNX9|TRPV4|CARMIL2|AMER1|NOP58|ZNF598|IGF1R|NEBL|HLA-DOA|CPEB1|CACNB2|SYNE3|EPS8L1|DSPP|CAPZA2|H3-5|GPSM2|YWHAE|SRP19|CD177|BAG6|PPP1R9A|H3C4|LGALS3|PRKCA|MYBPC1|TGFBR1|IFNA6|LCA5|CENPH|IFNA1|ADA…
GO:0051015	MF_actin_filament_binding	23603|4635|7287|87|10552|79983|829|64780|7134|83715|11344|23406|4607|7125|9172|85477|3927|4301|7430|5357|120|3983|4430|23363|84168|59341|5756|23499|84687|11151|8522|10529|783|644150|6710|7464|161176|84948|830|2039|55607|129446|7171|10096|4604|4646|57175|9948|7273|127294|29999|10788|653145|134549|7168|81|57662|4892|752|9463|92241|339768|91624|4651|283284|81873|57698|4642|1072|165904|79789|23191|25…	CORO1C|MYL4|TULP1|ACTN1|ARPC1A|POF1B|CAPZA1|MICAL1|TNNC1|ESPN|TWF2|COTL1|MYBPC3|TNNC2|MYOM2|SCIN|LASP1|AFDN|EZR|PLS1|ADD3|ABLIM1|MYO1B|OBSL1|ANTXR1|TRPV4|TWF1|MACF1|PPP1R9B|CORO1A|GAS7|NEBL|CACNB2|WIPF3|SPTB|CORO2A|SYNE3|TIGD5|CAPZA2|DMTN|PPP1R9A|XIRP2|TPM4|ACTR3|MYBPC1|MYO6|CORO1B|WDR1|TTN|MYOM3|FSCN3|IQGAP2|ANXA8|SHROOM1|TPM1|ACTN4|CAMSAP3|NRAP|FMNL1|PICK1|RCSD1|ESPNL|NEXN|MYO10|IGSF22|ARPC5L|S…
GO:0003823	MF_antigen_binding	911|1718|3804|5340|23428|912|28|3106|3125|3135|3113|3575|3133|913|3127|140885|3107|5518|11024|910|3105|6892|3134|3543|8547|100423062|11136|3123|7040|2220|3822|3119|11006|3115|909|3117|9794|6504|8140|7106|3824|10210|3902|11027|3122|11026	CD1C|DHCR24|KIR2DL3|PLG|SLC7A8|CD1D|ABO|HLA-B|HLA-DRB3|HLA-G|HLA-DPA1|IL7R|HLA-E|CD1E|HLA-DRB5|SIRPA|HLA-C|PPP2R1A|LILRA1|CD1B|HLA-A|TAPBP|HLA-F|IGLL1|FCN3|IGLL5|SLC7A9|HLA-DRB1|TGFB1|FCN2|KLRC2|HLA-DQB1|LILRB4|HLA-DPB1|CD1A|HLA-DQA1|MAML1|SLAMF1|SLC7A5|TSPAN4|KLRD1|TOPORS|LAG3|LILRA2|HLA-DRA|LILRA3
GO:0016758	MF_transferase_activity_transferring_hexosyl_groups	54576|53947|124872|2683|5834|84002|442117|6184|23509|8509|3037|23275|79709|8705|79369|84899|146664|54659|2583|11041|4247|8473|170384|11320|135152|63917|2131|80235|8704|56052|4248|160418|84992|114805|2651|2997|9334|201595|8908|3340|51227|79796|145173|178|26301|2591|11282|7367|93010|54344|9245|83857|199857|2992|55454|28|338707|283417|7363|55568|2632|728819|9215|2590|79070|23333|25834|56913|2135|252…	UGT1A8|A4GALT|B4GALNT2|B4GALT1|PYGB|B3GNT5|GALNTL6|RPN1|POFUT1|NDST2|HAS2|POFUT2|COLGALT1|B3GALT4|B3GNT4|TMTC4|MGAT5B|UGT1A3|B4GALNT1|B4GAT1|MGAT2|OGT|FUT11|MGAT4A|B3GAT2|GALNT11|EXT1|PIGZ|B4GALT2|ALG1|MGAT3|TMTC3|PIGY|GALNT13|GCNT2|GYS1|B4GALT5|STT3B|GYG2|NDST1|PIGP|ALG9|B3GLCT|AGL|GBGT1|GALNT3|MGAT4B|UGT2B17|B3GNT7|DPM3|GCNT3|TMTC1|ALG14|GYG1|CSGALNACT2|ABO|B4GALNT4|DPY19L2|UGT2B4|GALNT10|GBE1|…
GO:0008194	MF_UDP_glycosyltransferase_activity	54576|124872|2683|84002|442117|283464|8509|3037|79709|8705|79369|146664|54659|2583|11041|4247|64131|8473|135152|11320|63917|2131|10941|64132|4248|84992|114805|2651|2997|727936|9334|8908|3340|51227|145173|26301|2591|11282|7367|93010|9245|199857|2992|55454|28|338707|7363|55568|9215|2590|79070|25834|2135|3038|10317|2134|26229|143888|152002|7364|10720|126792|10329|3036|54578|57452|2589|7365|54600|152…	UGT1A8|B4GALNT2|B4GALT1|B3GNT5|GALNTL6|GXYLT1|NDST2|HAS2|COLGALT1|B3GALT4|B3GNT4|MGAT5B|UGT1A3|B4GALNT1|B4GAT1|MGAT2|XYLT1|OGT|B3GAT2|MGAT4A|GALNT11|EXT1|UGT2A1|XYLT2|MGAT3|PIGY|GALNT13|GCNT2|GYS1|GXYLT2|B4GALT5|GYG2|NDST1|PIGP|B3GLCT|GBGT1|GALNT3|MGAT4B|UGT2B17|B3GNT7|GCNT3|ALG14|GYG1|CSGALNACT2|ABO|B4GALNT4|UGT2B4|GALNT10|LARGE1|GALNT2|POGLUT2|MGAT4C|EXTL2|HAS3|B3GALT5|EXTL1|B3GAT3|POGLUT3|XXYL…
GO:0016757	MF_transferase_activity_transferring_glycosyl_groups	54576|53947|124872|2683|64761|5834|84002|417|6184|23509|442117|283464|8509|116969|27090|3037|23275|79709|8705|79369|84899|146664|23409|54659|2583|151531|11041|4247|64131|8473|170384|11320|135152|353|63917|2131|10941|8704|83666|4248|80235|56052|64132|79691|160418|51548|84992|114805|2651|8658|2997|9334|727936|6484|201595|8908|3340|51227|142|79796|145173|178|26301|6480|360203|2591|11282|7367|93010|5…	UGT1A8|A4GALT|B4GALNT2|B4GALT1|PARP12|PYGB|B3GNT5|ART1|RPN1|POFUT1|GALNTL6|GXYLT1|NDST2|ART5|ST6GALNAC4|HAS2|POFUT2|COLGALT1|B3GALT4|B3GNT4|TMTC4|MGAT5B|SIRT4|UGT1A3|B4GALNT1|UPP2|B4GAT1|MGAT2|XYLT1|OGT|FUT11|MGAT4A|B3GAT2|APRT|GALNT11|EXT1|UGT2A1|B4GALT2|PARP9|MGAT3|PIGZ|ALG1|XYLT2|QTRT2|TMTC3|SIRT6|PIGY|GALNT13|GCNT2|TNKS|GYS1|B4GALT5|GXYLT2|ST3GAL4|STT3B|GYG2|NDST1|PIGP|PARP1|ALG9|B3GLCT|AGL|G…
GO:0008376	MF_acetylgalactosaminyltransferase_activity	374378|8707|84752|124872|93010|148789|192134|55454|84002|28|442117|338707|11227|22856|55568|374907|2590|8705|79369|2135|2583|10317|63917|8693|8708|114805|57452|2589|10678|8706|55790|26301|10331|2591|283358	GALNT18|B3GALT2|B3GNT9|B4GALNT2|B3GNT7|B3GALNT2|B3GNT6|CSGALNACT2|B3GNT5|ABO|GALNTL6|B4GALNT4|GALNT5|CHSY1|GALNT10|B3GNT8|GALNT2|B3GALT4|B3GNT4|EXTL2|B4GALNT1|B3GALT5|GALNT11|GALNT4|B3GALT1|GALNT13|GALNT16|GALNT1|B3GNT2|B3GALNT1|CSGALNACT1|GBGT1|B3GNT3|GALNT3|B4GALNT3
GO:0005085	MF_guanyl_nucleotide_exchange_factor_activity	81554|1950|9771|9265|57580|85442|152273|22899|1795|54848|6305|126432|80243|23348|27128|29098|9827|26297|27342|64283|10260|378|22898|10952|7410|23370|27237|117177|51622|89846|389541|10451|54869|221002|79890|7204|81846|26230|55160|8891|11214|22930|4168|6764|57589|115727|1933|9826|27147|89781|55785|50649|153020|9844|60626|96459|1793|57706|201627|25782|6915|203228|1894|51196|9649|8893|126006|9855|552…	RCC1L|EGF|RAPGEF5|CYTH3|PREX1|KNDC1|FGD5|ARHGEF15|DOCK3|ARHGEF38|SBF1|RINL|PREX2|DOCK9|CYTH4|RANGRF|RGP1|SERGEF|RABGEF1|ARHGEF28|DENND4A|ARF4|DENND3|SEC61B|VAV2|ARHGEF18|ARHGEF16|RAB3IP|CCZ1|FGD3|LAMTOR4|VAV3|EPS8L1|RASGEF1A|RIN3|TRIO|SBF2|TIAM2|ARHGEF10L|EIF2B3|AKAP13|RAB3GAP1|MCF2|ST5|RIC1|RASGRP4|EEF1B2|ARHGEF11|DENND2A|HPS4|FGD6|ARHGEF4|RASGEF1B|ELMO1|RIC8A|FNIP1|DOCK1|DENND1A|DENND6A|RAB3GAP…
GO:0030695	MF_GTPase_regulator_activity	84144|408|101060351|2776|117289|400966|23568|9732|23102|8490|101060321|3996|10641|5998|7813|201176|146923|57580|101060389|6102|85360|140885|80243|7249|57533|102723859|9901|55633|80728|128637|2664|9910|23216|93627|414059|1123|5905|54206|201163|57148|577|10484|55114|10451|2665|84364|6001|29899|55160|64333|729857|663|134957|10435|22930|414060|26286|54662|9681|23329|9270|10395|8853|23637|25771|10762|…	SYDE2|ARRB1|TBC1D3K|GNAQ|TAGAP|RGPD1|ARL2BP|DOCK4|TBC1D2B|RGS5|TBC1D3G|LLGL1|NPRL2|RGS3|EVI5|ARHGAP27|RUNDC1|PREX1|TBC1D3D|RP2|SYDE1|SIRPA|PREX2|TSC2|TBC1D14|TBC1D3E|SRGAP3|TBC1D22B|ARHGAP39|TBC1D20|GDI1|RABGAP1L|TBC1D1|TBCK|TBC1D3B|CHN1|RANGAP1|ERRFI1|FLCN|RALGAPB|ADGRB3|SEC23A|ARHGAP17|VAV3|GDI2|ARFGAP2|RGS10|GPSM2|ARHGEF10L|ARHGAP9|RGPD2|BNIP2|STXBP5|CDC42EP2|RAB3GAP1|TBC1D3C|ARFGAP3|TBC1D13|D…
GO:0060589	MF_nucleoside_triphosphatase_regulator_activity	84144|408|101060351|2776|117289|400966|23568|9732|23102|8490|101060321|3996|10641|5998|7813|201176|10598|146923|57580|101060389|163590|6102|3301|85360|4607|140885|80243|7249|57533|573|102723859|9901|80273|55633|80728|128637|2664|481|9910|23216|93627|414059|1123|482|131118|5905|54206|201163|57148|577|5216|10484|55114|10451|2665|84364|10808|483|6001|29899|55160|64333|729857|663|134957|10435|22930|4…	SYDE2|ARRB1|TBC1D3K|GNAQ|TAGAP|RGPD1|ARL2BP|DOCK4|TBC1D2B|RGS5|TBC1D3G|LLGL1|NPRL2|RGS3|EVI5|ARHGAP27|AHSA1|RUNDC1|PREX1|TBC1D3D|TOR1AIP2|RP2|DNAJA1|SYDE1|MYBPC3|SIRPA|PREX2|TSC2|TBC1D14|BAG1|TBC1D3E|SRGAP3|GRPEL1|TBC1D22B|ARHGAP39|TBC1D20|GDI1|ATP1B1|RABGAP1L|TBC1D1|TBCK|TBC1D3B|CHN1|ATP1B2|DNAJC19|RANGAP1|ERRFI1|FLCN|RALGAPB|ADGRB3|PFN1|SEC23A|ARHGAP17|VAV3|GDI2|ARFGAP2|HSPH1|ATP1B3|RGS10|GPSM2…
GO:0005096	MF_GTPase_activator_activity	84144|408|101060351|2776|117289|400966|9732|23102|8490|101060321|3996|10641|5998|7813|201176|146923|57580|101060389|6102|85360|80243|7249|57533|102723859|9901|55633|80728|128637|9910|23216|93627|414059|1123|5905|54206|201163|57148|577|10484|55114|10451|84364|6001|55160|64333|729857|663|134957|10435|22930|414060|26286|54662|9681|23329|10395|8853|23637|25771|10762|9905|254272|23092|60626|93663|4650…	SYDE2|ARRB1|TBC1D3K|GNAQ|TAGAP|RGPD1|DOCK4|TBC1D2B|RGS5|TBC1D3G|LLGL1|NPRL2|RGS3|EVI5|ARHGAP27|RUNDC1|PREX1|TBC1D3D|RP2|SYDE1|PREX2|TSC2|TBC1D14|TBC1D3E|SRGAP3|TBC1D22B|ARHGAP39|TBC1D20|RABGAP1L|TBC1D1|TBCK|TBC1D3B|CHN1|RANGAP1|ERRFI1|FLCN|RALGAPB|ADGRB3|SEC23A|ARHGAP17|VAV3|ARFGAP2|RGS10|ARHGEF10L|ARHGAP9|RGPD2|BNIP2|STXBP5|CDC42EP2|RAB3GAP1|TBC1D3C|ARFGAP3|TBC1D13|DEPDC5|TBC1D30|DLC1|ASAP2|RABG…
GO:0008047	MF_enzyme_activator_activity	400966|389658|101060321|3996|201176|10598|4607|80243|54465|9901|9141|128637|10010|131118|1123|54206|57148|285016|10451|6001|55160|10197|801|414060|51378|23329|8853|10054|25782|538|3357|85397|26229|29|55738|8829|115704|9098|8826|10893|10454|9052|9623|2915|23397|27352|2074|2962|842|84986|2056|1026|23645|6000|10399|22900|1616|2778|79774|79822|9779|5581|23380|116985|336|23236|23198|257106|10392|64223…	RGPD1|ALKAL1|TBC1D3G|LLGL1|ARHGAP27|AHSA1|MYBPC3|PREX2|ETAA1|SRGAP3|PDCD5|TBC1D20|TANK|DNAJC19|CHN1|ERRFI1|RALGAPB|ALKAL2|VAV3|RGS10|ARHGEF10L|PSME3|CALM1|TBC1D3C|ANGPT4|TBC1D30|ASAP2|UBA2|RAB3GAP2|ATP7A|HTR2B|RGS8|B3GAT3|ABR|ARFGAP1|NRP1|EVI5L|USP6|IQGAP1|MMP24|TAB1|GPRC5A|TCL1B|GRM5|NCAPH|SGSM3|ERCC6|GTF2F1|CASP9|ARHGAP19|EPO|CDKN1A|PPP1R15A|RGS7|RACK1|CARD8|DAXX|GNAS|GRTP1|ARHGAP28|TBC1D5|PRKC…
GO:0016782	MF_transferase_activity_transferring_sulfur_containing_groups	6783|9653|9951|6818|89792|9953|50515|113189|4166|27304|9348|6799|8459|64377|8509|27284|9957|23563|6822|8460|348180|30|4338|9469|11019|54901|8534|51562|79690|27233|6820|9435|56548|9956|6819|6817|83539|222537|64579|55501|51363|9054|55034|9394|442038|9486|4357|5019|3340|90161|9514|9955|10090|64090|266722|166012|100131187|7263|79783|10164|64711	SULT1E1|HS2ST1|HS3ST4|SULT1A3|GAL3ST3|HS3ST3B1|CHST11|CHST14|CHST6|MOCS3|NDST3|SULT1A2|TPST2|CHST8|NDST2|SULT1B1|HS3ST1|CHST5|SULT2A1|TPST1|CTU2|ACAA1|MOCS2|CHST3|LIAS|CDKAL1|CHST1|MBIP|GAL3ST4|SULT1C4|SULT2B1|CHST2|CHST7|HS3ST2|SULT1C2|SULT1A1|CHST9|HS3ST5|NDST4|CHST12|CHST15|NFS1|MOCOS|HS6ST1|SULT1C3|CHST10|MPST|OXCT1|NDST1|HS6ST2|GAL3ST1|HS3ST3A1|UST|GAL3ST2|HS6ST3|CHST13|TSTD1|TST|SUGCT|CHST4…
GO:0016627	MF_oxidoreductase_activity_acting_on_the_CH_CH_group_of_donors	3712|135154|6715|1718|56898|1806|1646|9524|64118|33|6391|37|1371|30|51|34|1723|6716|1666|55825|26063|35|145482|645|3930|8644|1355|1645|6392|8310|79644|5498|6916|54884|80724|7108|644|56931|8309|6389|28976|54920|84129|55289|1717|51102|11062	IVD|SDHAF4|SRD5A1|DHCR24|BDH2|DPYD|AKR1C2|TECR|DUS1L|ACADL|SDHC|ACADVL|CPOX|ACAA1|ACOX1|ACADM|DHODH|SRD5A2|DECR1|PECR|DECR2|ACADS|PTGR2|BLVRB|LBR|AKR1C3|COX15|AKR1C1|SDHD|ACOX3|SRD5A3|PPOX|TBXAS1|RETSAT|ACAD10|TM7SF2|BLVRA|DUS3L|ACOX2|SDHA|ACAD9|DUS2|ACAD11|ACOXL|DHCR7|MECR|DUS4L
GO:0050660	MF_flavin_adenine_dinucleotide_binding	4846|23028|2936|1806|64780|4835|57553|4524|1727|33|25821|5768|728294|50507|51|4843|4842|6713|5625|27158|84883|316|58510|2671|8540|197257|8564|221656|8310|4552|2108|58472|5498|1610|25974|79689|51706|8309|6389|1536|5447|1408|9645|2110|55289|80020|51700|7498	NOS3|KDM1A|GSR|DPYD|MICAL1|NQO2|MICAL3|MTHFR|CYB5R3|ACADL|MTO1|QSOX1|D2HGDH|NOX4|ACOX1|NOS2|NOS1|SQLE|PRODH|NDOR1|AIFM2|AOX1|PRODH2|GFER|AGPS|LDHD|KMO|KDM1B|ACOX3|MTRR|ETFA|SQOR|PPOX|DAO|MMACHC|STEAP4|CYB5R1|ACOX2|SDHA|CYBB|POR|CRY2|MICAL2|ETFDH|ACOXL|FOXRED2|CYB5R2|XDH
GO:0033218	MF_amide_binding	23633|7042|1718|9818|4835|972|9546|1622|55176|1410|1191|8811|5125|8435|3133|10450|3127|2890|9972|3836|5534|100101267|29928|1910|6573|4820|3339|3105|26027|26119|3134|2892|11136|26953|2048|2937|4881|8484|712|7434|4804|10857|4159|94026|3119|25974|56923|2944|83941|10333|4987|320|3673|283|4160|22883|3480|5478|65977|10268|10267|2692|3841|5621|65078|80142|10945|2043|11015|388323|8301|23621|323|4012|1396…	KPNA6|TGFB2|DHCR24|NUP58|NQO2|CD74|APBA3|DBI|SEC61A2|CRYAB|CLU|GALR2|PCSK5|SOAT2|HLA-E|PPIE|HLA-DRB5|GRIA1|NUP153|KPNA1|PPP3R1|POM121C|TIMM22|EDNRB|SLC19A1|NKTR|HSPG2|HLA-A|ACOT11|LDLRAP1|HLA-F|GRIA3|SLC7A9|RANBP6|EPHB2|GSS|NPR1|GALR3|C1QA|VIPR2|NGFR|PGRMC1|MC3R|POM121L2|HLA-DQB1|MMACHC|NMUR2|GSTM1|TM2D1|TLR6|OPRL1|APBA1|ITGA2|ANG|MC4R|CLSTN1|IGF1R|PPIA|PLEKHA3|RAMP3|RAMP1|GHRHR|KPNA5|PRNP|RTN4R|…
GO:0046873	MF_metal_ion_transmembrane_transporter_activity	782|8884|57657|7779|57338|83795|117532|23415|10343|50801|10021|3790|3763|3779|6569|57380|59341|783|57835|41|7223|7225|6506|3738|6529|7781|9990|2900|23315|4988|538|81894|51393|348980|285195|9132|302|133308|84561|7220|56659|3752|3768|9187|6323|3773|117531|10568|84061|8647|5663|285335|255231|3759|25800|54805|55117|8912|162514|6532|3749|3741|9058|6539|6526|23516|29985|2897|7224|6534|6560|784|6527|378…	CACNB1|SLC5A6|HCN3|SLC30A1|JPH3|KCNK16|TMC2|KCNH4|PKDREJ|KCNK4|HCN4|KCNS3|KCNJ6|KCNMB1|SLC34A1|MRS2|TRPV4|CACNB2|SLC4A5|ASIC1|TRPC4|TRPC6|SLC1A2|KCNA3|SLC6A1|SLC30A3|SLC12A6|GRIK4|SLC9A8|OPRM1|ATP7A|SLC25A28|TRPV2|HCN1|SLC9A9|KCNQ4|ANXA2|SLC9B2|SLC12A8|TRPC1|KCNK13|KCND3|KCNJ12|SLC24A1|SCN1A|KCNJ16|TMC1|SLC34A2|MAGT1|ABCB11|PSEN1|SLC9C1|MCOLN2|KCNJ2|SLC39A6|CNNM2|SLC6A15|CACNA1H|TRPV3|SLC6A4|KCNC…
GO:0015318	MF_inorganic_molecular_entity_transmembrane_transporter_activity	782|8884|364|57657|266675|7779|347741|57338|10632|6512|63895|83795|117532|23415|10343|50801|10021|359|3790|5950|3763|3779|89872|6569|84889|57380|7439|59341|2743|57210|783|23155|9780|343|57835|41|7223|7225|6506|8001|3738|7416|6529|6568|9122|7781|55248|9990|10312|2900|10599|5348|23315|4988|538|81894|51393|55129|348980|285195|9132|302|55879|133308|84561|7220|56659|1137|3752|3768|9187|6323|387700|285…	CACNB1|SLC5A6|AQP7|HCN3|BEST4|SLC30A1|OTOP3|JPH3|ATP5MG|SLC1A7|PIEZO2|KCNK16|TMC2|KCNH4|PKDREJ|KCNK4|HCN4|AQP2|KCNS3|RBP4|KCNJ6|KCNMB1|AQP10|SLC34A1|SLC7A3|MRS2|BEST1|TRPV4|GLRB|SLC45A4|CACNB2|CLCC1|PIEZO1|AQP8|SLC4A5|ASIC1|TRPC4|TRPC6|SLC1A2|GLRA3|KCNA3|VDAC1|SLC6A1|SLC17A1|SLC16A4|SLC30A3|PACC1|SLC12A6|TCIRG1|GRIK4|SLCO1B1|FXYD1|SLC9A8|OPRM1|ATP7A|SLC25A28|TRPV2|ANO10|HCN1|SLC9A9|KCNQ4|ANXA2|GA…
GO:0008324	MF_cation_transmembrane_transporter_activity	782|8884|57657|7779|347741|57338|10632|63895|83795|117532|23415|10343|50801|10021|6007|3790|3763|3779|6569|84889|57380|59341|57210|783|9780|57835|41|7223|7225|6506|3738|6529|23446|7781|9990|10312|2900|23315|4988|538|81894|51393|55129|348980|285195|9132|302|133308|84561|7220|56659|1137|3752|3768|9187|6323|285641|3773|117531|10568|84061|8647|5663|55584|285335|255231|79400|4514|3759|155066|25800|729…	CACNB1|SLC5A6|HCN3|SLC30A1|OTOP3|JPH3|ATP5MG|PIEZO2|KCNK16|TMC2|KCNH4|PKDREJ|KCNK4|HCN4|RHD|KCNS3|KCNJ6|KCNMB1|SLC34A1|SLC7A3|MRS2|TRPV4|SLC45A4|CACNB2|PIEZO1|SLC4A5|ASIC1|TRPC4|TRPC6|SLC1A2|KCNA3|SLC6A1|SLC44A1|SLC30A3|SLC12A6|TCIRG1|GRIK4|SLC9A8|OPRM1|ATP7A|SLC25A28|TRPV2|ANO10|HCN1|SLC9A9|KCNQ4|ANXA2|SLC9B2|SLC12A8|TRPC1|KCNK13|CHRNA4|KCND3|KCNJ12|SLC24A1|SCN1A|SLC36A3|KCNJ16|TMC1|SLC34A2|MAGT…
GO:0022803	MF_passive_transmembrane_transporter_activity	782|364|57657|266675|347741|57338|63895|83795|117532|23415|596|10343|50801|10021|359|3790|3763|57165|3779|89872|7439|59341|2743|783|23155|9780|343|41|7223|7225|8001|3738|581|7416|55248|2900|5348|2706|4988|51393|55129|348980|9132|302|55879|7220|56659|1137|3752|3768|9187|6323|3773|117531|2570|5663|2563|55584|255231|79400|2705|3759|2703|116369|8912|2557|162514|26872|2561|6563|3749|3741|196527|653437…	CACNB1|AQP7|HCN3|BEST4|OTOP3|JPH3|PIEZO2|KCNK16|TMC2|KCNH4|BCL2|PKDREJ|KCNK4|HCN4|AQP2|KCNS3|KCNJ6|GJC2|KCNMB1|AQP10|BEST1|TRPV4|GLRB|CACNB2|CLCC1|PIEZO1|AQP8|ASIC1|TRPC4|TRPC6|GLRA3|KCNA3|BAX|VDAC1|PACC1|GRIK4|FXYD1|GJB2|OPRM1|TRPV2|ANO10|HCN1|KCNQ4|ANXA2|GABRQ|TRPC1|KCNK13|CHRNA4|KCND3|KCNJ12|SLC24A1|SCN1A|KCNJ16|TMC1|GABRR2|PSEN1|GABRD|CHRNA9|MCOLN2|NOX5|GJB1|KCNJ2|GJA8|SLC26A8|CACNA1H|GABRA4|…
GO:0005272	MF_sodium_channel_activity	6337|57657|2897|6326|259232|6332|2900|6336|83959|610|6331|11280|10021|6324|6327|6328|357|9311|348980|5311|6330|6334|2899|2901|2898|6338|6335|55800|6323|3775|6329|9033|41|6340	SCNN1A|HCN3|GRIK1|SCN2A|NALCN|SCN7A|GRIK4|SCN10A|SLC4A11|HCN2|SCN5A|SCN11A|HCN4|SCN1B|SCN2B|SCN3A|SHROOM2|ASIC3|HCN1|PKD2|SCN4B|SCN8A|GRIK3|GRIK5|GRIK2|SCNN1B|SCN9A|SCN3B|SCN1A|KCNK1|SCN4A|PKD2L1|ASIC1|SCNN1G
GO:0022839	MF_ion_gated_channel_activity	6337|777|782|22821|57657|338567|89832|219931|27112|3742|57338|51463|1259|5026|27345|10369|1184|3736|117532|1140|23415|2568|2890|1136|3782|9254|3767|90134|3764|94015|10021|116443|10786|50801|3756|3790|3763|2892|57158|776|55799|1179|3779|23630|27091|56923|3760|2743|59341|1143|84502|3746|3744|2281|5027|23416|1260|783|10368|57053|57156|41|3747|8911|8001|6262|358|3738|200909|9992|3772|8913|93107|28524…	SCNN1A|CACNA1E|CACNB1|RASA3|HCN3|KCNK18|CHRFAM7A|TPCN2|FAM155B|KCNA6|JPH3|GPR89B|CNGA1|P2RX5|KCNMB4|CACNG2|CLCN5|KCNA1|TMC2|CHRNB1|KCNH4|GABRP|GRIA1|CHRNA3|KCNN3|CACNA2D2|KCNJ11|KCNH7|KCNJ8|TTYH2|HCN4|GRIN3A|SLC17A3|KCNK4|KCNH1|KCNS3|KCNJ6|GRIA3|JPH2|CACNA1D|CACNA2D3|CLCA1|KCNMB1|KCNE5|CACNG5|NMUR2|KCNJ3|GLRB|TRPV4|CHRNB4|JPH4|KCNC1|KCNA10|FKBP1B|P2RX7|KCNH3|CNGA2|CACNB2|CACNG3|CHRNA10|TMEM63C|AS…
GO:0022834	MF_ligand_gated_channel_activity	6337|22821|89832|219931|57338|1259|5026|1140|2568|2890|1136|3767|3764|116443|10021|3763|2892|57158|3760|2743|1143|84502|2281|3744|5027|1260|57053|41|8001|6262|358|200909|9992|3772|285242|7442|1142|7226|2900|3708|1138|2891|3769|2894|8989|1135|348980|5024|2899|353174|55879|2567|6261|3709|1137|3757|9424|3768|3761|1144|3773|2742|2741|1261|9127|6340|100134444|309|2570|2563|55584|2562|255231|3759|2559|…	SCNN1A|RASA3|CHRFAM7A|TPCN2|JPH3|CNGA1|P2RX5|CHRNB1|GABRP|GRIA1|CHRNA3|KCNJ11|KCNJ8|GRIN3A|HCN4|KCNJ6|GRIA3|JPH2|KCNJ3|GLRB|CHRNB4|JPH4|FKBP1B|KCNA10|P2RX7|CNGA2|CHRNA10|ASIC1|GLRA3|RYR2|AQP1|HTR3D|KCNE2|KCNJ15|HTR3E|TRPV1|CHRNB3|TRPM2|GRIK4|ITPR1|CHRNA5|GRIA2|KCNJ13|GRID1|TRPA1|CHRNA2|HCN1|P2RX3|GRIK3|ZACN|GABRQ|GABRG3|RYR1|ITPR2|CHRNA4|KCNH2|KCNK6|KCNJ12|KCNJ4|CHRND|KCNJ16|GLRA2|GLRA1|CNGA3|P2R…
GO:0015267	MF_channel_activity	782|364|57657|266675|347741|57338|63895|83795|117532|23415|596|10343|50801|10021|359|3790|3763|57165|3779|89872|7439|59341|2743|783|23155|9780|343|41|7223|7225|8001|3738|581|7416|55248|2900|5348|2706|4988|51393|55129|348980|9132|302|55879|7220|56659|1137|3752|3768|9187|6323|3773|117531|2570|5663|2563|55584|255231|79400|2705|3759|2703|116369|8912|2557|162514|26872|2561|6563|3749|3741|196527|653437…	CACNB1|AQP7|HCN3|BEST4|OTOP3|JPH3|PIEZO2|KCNK16|TMC2|KCNH4|BCL2|PKDREJ|KCNK4|HCN4|AQP2|KCNS3|KCNJ6|GJC2|KCNMB1|AQP10|BEST1|TRPV4|GLRB|CACNB2|CLCC1|PIEZO1|AQP8|ASIC1|TRPC4|TRPC6|GLRA3|KCNA3|BAX|VDAC1|PACC1|GRIK4|FXYD1|GJB2|OPRM1|TRPV2|ANO10|HCN1|KCNQ4|ANXA2|GABRQ|TRPC1|KCNK13|CHRNA4|KCND3|KCNJ12|SLC24A1|SCN1A|KCNJ16|TMC1|GABRR2|PSEN1|GABRD|CHRNA9|MCOLN2|NOX5|GJB1|KCNJ2|GJA8|SLC26A8|CACNA1H|GABRA4|…
GO:0015276	MF_ligand_gated_ion_channel_activity	6337|22821|89832|219931|57338|1259|5026|1140|2568|2890|1136|3767|3764|116443|10021|3763|2892|57158|3760|2743|1143|84502|2281|3744|5027|1260|57053|41|8001|6262|358|200909|9992|3772|285242|7442|1142|7226|2900|3708|1138|2891|3769|2894|8989|1135|348980|5024|2899|353174|55879|2567|6261|3709|1137|3757|9424|3768|3761|1144|3773|2742|2741|1261|9127|6340|100134444|309|2570|2563|55584|2562|255231|3759|2559|…	SCNN1A|RASA3|CHRFAM7A|TPCN2|JPH3|CNGA1|P2RX5|CHRNB1|GABRP|GRIA1|CHRNA3|KCNJ11|KCNJ8|GRIN3A|HCN4|KCNJ6|GRIA3|JPH2|KCNJ3|GLRB|CHRNB4|JPH4|FKBP1B|KCNA10|P2RX7|CNGA2|CHRNA10|ASIC1|GLRA3|RYR2|AQP1|HTR3D|KCNE2|KCNJ15|HTR3E|TRPV1|CHRNB3|TRPM2|GRIK4|ITPR1|CHRNA5|GRIA2|KCNJ13|GRID1|TRPA1|CHRNA2|HCN1|P2RX3|GRIK3|ZACN|GABRQ|GABRG3|RYR1|ITPR2|CHRNA4|KCNH2|KCNK6|KCNJ12|KCNJ4|CHRND|KCNJ16|GLRA2|GLRA1|CNGA3|P2R…
GO:0099094	MF_ligand_gated_cation_channel_activity	6337|22821|219931|57338|1259|5026|1140|2890|1136|3767|3764|116443|10021|3763|2892|57158|3760|1143|84502|2281|3744|5027|1260|41|6262|358|200909|9992|3772|285242|7442|7226|2900|3708|1138|2891|3769|8989|1135|348980|5024|2899|6261|3709|1137|3757|9424|3768|3761|3773|9127|1261|6340|100134444|55584|255231|3759|2185|3710|22953|357|2901|2898|6263|2904|6338|3758|1141|1258|3770|170572|5023|3359|2897|55283|2…	SCNN1A|RASA3|TPCN2|JPH3|CNGA1|P2RX5|CHRNB1|GRIA1|CHRNA3|KCNJ11|KCNJ8|GRIN3A|HCN4|KCNJ6|GRIA3|JPH2|KCNJ3|CHRNB4|JPH4|FKBP1B|KCNA10|P2RX7|CNGA2|ASIC1|RYR2|AQP1|HTR3D|KCNE2|KCNJ15|HTR3E|TRPV1|TRPM2|GRIK4|ITPR1|CHRNA5|GRIA2|KCNJ13|TRPA1|CHRNA2|HCN1|P2RX3|GRIK3|RYR1|ITPR2|CHRNA4|KCNH2|KCNK6|KCNJ12|KCNJ4|KCNJ16|P2RX6|CNGA3|SCNN1G|KCNJ18|CHRNA9|MCOLN2|KCNJ2|PTK2B|ITPR3|P2RX2|SHROOM2|GRIK5|GRIK2|RYR3|GRI…
GO:0022890	MF_inorganic_cation_transmembrane_transporter_activity	782|8884|57657|7779|347741|57338|10632|63895|83795|117532|23415|10343|50801|10021|3790|3763|3779|6569|57380|59341|57210|783|9780|57835|41|7223|7225|6506|3738|6529|7781|9990|10312|2900|23315|4988|538|81894|51393|55129|348980|285195|9132|302|133308|84561|7220|56659|1137|3752|3768|9187|6323|285641|3773|117531|10568|84061|8647|5663|55584|285335|255231|79400|4514|3759|155066|25800|729025|54805|55117|1…	CACNB1|SLC5A6|HCN3|SLC30A1|OTOP3|JPH3|ATP5MG|PIEZO2|KCNK16|TMC2|KCNH4|PKDREJ|KCNK4|HCN4|KCNS3|KCNJ6|KCNMB1|SLC34A1|MRS2|TRPV4|SLC45A4|CACNB2|PIEZO1|SLC4A5|ASIC1|TRPC4|TRPC6|SLC1A2|KCNA3|SLC6A1|SLC30A3|SLC12A6|TCIRG1|GRIK4|SLC9A8|OPRM1|ATP7A|SLC25A28|TRPV2|ANO10|HCN1|SLC9A9|KCNQ4|ANXA2|SLC9B2|SLC12A8|TRPC1|KCNK13|CHRNA4|KCND3|KCNJ12|SLC24A1|SCN1A|SLC36A3|KCNJ16|TMC1|SLC34A2|MAGT1|ABCB11|PSEN1|CHRN…
GO:0005216	MF_ion_channel_activity	782|57657|266675|347741|57338|63895|83795|117532|23415|10343|50801|10021|3790|3763|3779|7439|59341|2743|783|23155|9780|41|7223|7225|8001|3738|7416|55248|2900|5348|4988|51393|55129|348980|9132|302|55879|7220|56659|1137|3752|3768|9187|6323|3773|117531|2570|5663|2563|55584|255231|79400|3759|116369|8912|2557|162514|2561|3749|3741|196527|23507|170572|2897|2569|7224|1262|2893|784|9177|57719|441509|3780…	CACNB1|HCN3|BEST4|OTOP3|JPH3|PIEZO2|KCNK16|TMC2|KCNH4|PKDREJ|KCNK4|HCN4|KCNS3|KCNJ6|KCNMB1|BEST1|TRPV4|GLRB|CACNB2|CLCC1|PIEZO1|ASIC1|TRPC4|TRPC6|GLRA3|KCNA3|VDAC1|PACC1|GRIK4|FXYD1|OPRM1|TRPV2|ANO10|HCN1|KCNQ4|ANXA2|GABRQ|TRPC1|KCNK13|CHRNA4|KCND3|KCNJ12|SLC24A1|SCN1A|KCNJ16|TMC1|GABRR2|PSEN1|GABRD|CHRNA9|MCOLN2|NOX5|KCNJ2|SLC26A8|CACNA1H|GABRA4|TRPV3|GABRB2|KCNC4|KCNA5|ANO6|LRRC8B|HTR3C|GRIK1|G…
GO:0005261	MF_cation_channel_activity	6337|777|782|22821|57657|338567|80228|219931|27112|3742|342372|57338|347741|1259|5026|27345|63895|10369|83795|3736|117532|24145|23415|1140|2890|1136|3782|9254|3767|90134|3764|11280|10343|116443|50801|10021|56660|3756|3790|3763|2892|57158|776|51305|55799|3779|23630|8645|27091|3760|59341|1143|84502|3746|3744|2281|5027|23416|1260|783|10368|90550|9780|10060|57156|41|7223|7225|3747|8911|6262|358|3738|…	SCNN1A|CACNA1E|CACNB1|RASA3|HCN3|KCNK18|ORAI2|TPCN2|FAM155B|KCNA6|PKD1L3|JPH3|OTOP3|CNGA1|P2RX5|KCNMB4|PIEZO2|CACNG2|KCNK16|KCNA1|TMC2|PANX1|KCNH4|CHRNB1|GRIA1|CHRNA3|KCNN3|CACNA2D2|KCNJ11|KCNH7|KCNJ8|SCN11A|PKDREJ|GRIN3A|KCNK4|HCN4|KCNK12|KCNH1|KCNS3|KCNJ6|GRIA3|JPH2|CACNA1D|KCNK9|CACNA2D3|KCNMB1|KCNE5|KCNK5|CACNG5|KCNJ3|TRPV4|CHRNB4|JPH4|KCNC1|KCNA10|FKBP1B|P2RX7|KCNH3|CNGA2|CACNB2|CACNG3|MCU|P…
GO:0015077	MF_monovalent_inorganic_cation_transmembrane_transporter_activity	8884|57657|347741|10632|83795|23415|50801|10021|3790|3763|3779|6569|57210|57835|41|6506|3738|6529|9990|10312|2900|23315|348980|285195|9132|133308|84561|56659|3752|3768|9187|6323|285641|3773|10568|8647|285335|79400|4514|3759|155066|729025|55117|121260|6532|9058|3749|3741|6539|6526|84419|533|2897|513|4513|6534|6560|6527|3780|534|3776|3762|6334|1182|487|3249|57419|6533|488|23530|3788|27094|518|6329|…	SLC5A6|HCN3|OTOP3|ATP5MG|KCNK16|KCNH4|KCNK4|HCN4|KCNS3|KCNJ6|KCNMB1|SLC34A1|SLC45A4|SLC4A5|ASIC1|SLC1A2|KCNA3|SLC6A1|SLC12A6|TCIRG1|GRIK4|SLC9A8|HCN1|SLC9A9|KCNQ4|SLC9B2|SLC12A8|KCNK13|KCND3|KCNJ12|SLC24A1|SCN1A|SLC36A3|KCNJ16|SLC34A2|ABCB11|SLC9C1|NOX5|COX3|KCNJ2|ATP6V0E2|SLC15A5|SLC6A15|SLC15A4|SLC6A4|SLC13A2|KCNC4|KCNA5|SLC6A12|SLC5A3|C15orf48|ATP6V0B|GRIK1|ATP5F1D|COX2|SLC6A7|SLC12A4|SLC5A4|K…
GO:0022836	MF_gated_channel_activity	6337|777|782|22821|57657|338567|89832|219931|27112|3742|57338|51463|1259|5026|27345|63895|10369|1184|3736|117532|1140|23415|2568|2890|1136|3782|9254|3767|90134|3764|94015|10021|116443|10786|50801|3756|3790|3763|2892|57158|776|55799|1179|3779|23630|27091|56923|3760|2743|59341|1143|84502|3746|3744|2281|5027|23416|1260|783|10368|9780|57053|57156|41|3747|8911|8001|6262|358|3738|200909|9992|3772|8913|…	SCNN1A|CACNA1E|CACNB1|RASA3|HCN3|KCNK18|CHRFAM7A|TPCN2|FAM155B|KCNA6|JPH3|GPR89B|CNGA1|P2RX5|KCNMB4|PIEZO2|CACNG2|CLCN5|KCNA1|TMC2|CHRNB1|KCNH4|GABRP|GRIA1|CHRNA3|KCNN3|CACNA2D2|KCNJ11|KCNH7|KCNJ8|TTYH2|HCN4|GRIN3A|SLC17A3|KCNK4|KCNH1|KCNS3|KCNJ6|GRIA3|JPH2|CACNA1D|CACNA2D3|CLCA1|KCNMB1|KCNE5|CACNG5|NMUR2|KCNJ3|GLRB|TRPV4|CHRNB4|JPH4|KCNC1|KCNA10|FKBP1B|P2RX7|KCNH3|CNGA2|CACNB2|CACNG3|PIEZO1|CHRN…
GO:0015081	MF_sodium_ion_transmembrane_transporter_activity	6337|476|8884|57657|495|6531|9497|9962|389015|64849|83697|11280|10021|10786|6569|481|482|6543|6559|6558|26266|84679|479|6505|6571|57835|41|6506|483|6570|8671|477|6326|259232|200010|6529|6538|2900|6555|23315|6331|254428|6328|9311|348980|6330|285195|6550|10479|2899|6524|6553|142680|57030|133308|9153|6335|55800|6323|9152|57282|9187|9033|10568|6340|8647|285335|6557|486|6336|60482|125206|25769|55117|6…	SCNN1A|ATP1A1|SLC5A6|HCN3|ATP4A|SLC6A3|SLC4A7|SLC23A2|SLC9A4|SLC13A3|SLC4A9|SCN11A|HCN4|SLC17A3|SLC34A1|ATP1B1|ATP1B2|SLC8A2|SLC12A3|SLC12A2|SLC13A4|SLC9A7|ATP12A|SLC1A1|SLC18A2|SLC4A5|ASIC1|SLC1A2|ATP1B3|SLC18A1|SLC4A4|ATP1A2|SCN2A|NALCN|SLC5A9|SLC6A1|SLC6A11|GRIK4|SLC10A2|SLC9A8|SCN5A|SLC41A1|SCN3A|ASIC3|HCN1|SCN4B|SLC9A9|SLC9A3|SLC9A6|GRIK3|SLC5A2|SLC9A5|SLC34A3|SLC17A7|SLC9B2|SLC28A2|SCN9A|SC…
GO:0042277	MF_peptide_binding	23633|7042|1718|9818|972|9546|55176|1191|1410|8811|5125|3133|10450|3127|2890|9972|3836|5534|100101267|29928|1910|4820|3339|3105|26119|26953|3134|2892|11136|2048|2937|4881|8484|712|7434|4804|10857|4159|94026|3119|25974|56923|2944|83941|10333|4987|320|3673|283|4160|22883|3480|5478|10267|10268|2692|3841|5621|10945|80142|2043|11015|8301|23621|323|4012|1396|5530|57214|9478|335|4882|6751|6753|2947|912|…	KPNA6|TGFB2|DHCR24|NUP58|CD74|APBA3|SEC61A2|CLU|CRYAB|GALR2|PCSK5|HLA-E|PPIE|HLA-DRB5|GRIA1|NUP153|KPNA1|PPP3R1|POM121C|TIMM22|EDNRB|NKTR|HSPG2|HLA-A|LDLRAP1|RANBP6|HLA-F|GRIA3|SLC7A9|EPHB2|GSS|NPR1|GALR3|C1QA|VIPR2|NGFR|PGRMC1|MC3R|POM121L2|HLA-DQB1|MMACHC|NMUR2|GSTM1|TM2D1|TLR6|OPRL1|APBA1|ITGA2|ANG|MC4R|CLSTN1|IGF1R|PPIA|RAMP1|RAMP3|GHRHR|KPNA5|PRNP|KDELR1|PTGES2|EPHA4|KDELR3|PICALM|BACE1|APBB…
GO:0001540	MF_amyloid_beta_binding	335|10288|948|84570|7042|2358|25825|10307|154|9452|774|3684|972|9546|4035|1191|1410|773|54209|2890|7855|2891|81618|3375|3339|321|478|54103|8685|26119|2892|2048|3949|712|4804|10857|3643|43|322|83941|10333|7099|320|2213|3673|22883|177|1471|1139|348|4043|5621|9445|10268|6653|799|2903|2043|7097|3689|8301|4481|323|2902|23621|8322	APOA1|LILRB2|CD36|COL25A1|TGFB2|FPR2|BACE2|APBB3|ADRB2|ITM2A|CACNA1B|ITGAM|CD74|APBA3|LRP1|CLU|CRYAB|CACNA1A|TREM2|GRIA1|FZD5|GRIA2|ITM2C|IAPP|HSPG2|APBA2|ATP1A3|GSAP|MARCO|LDLRAP1|GRIA3|EPHB2|LDLR|C1QA|NGFR|PGRMC1|INSR|ACHE|APBB1|TM2D1|TLR6|TLR4|APBA1|FCGR2B|ITGA2|CLSTN1|AGER|CST3|CHRNA7|APOE|LRPAP1|PRNP|ITM2B|RAMP3|SORL1|CALCR|GRIN2A|EPHA4|TLR2|ITGB2|PICALM|MSR1|APBB2|GRIN1|BACE1|FZD4
GO:0005518	MF_collagen_binding	1520|9902|1690|1513|4060|8515|22801|50859|114897|5058|22795|4322|6678|7399|57211|9806|780|4921|26577|3672|147372|7057|43|84168|4318|150356|9289|1514|4811|64175|3673|1311|5155|6695|8404|165|5479|131578|51206|8754|1508|7450|1842|4321|3688|90070|1834|5118|127435|7045|5154	CTSS|MRC2|COCH|CTSK|LUM|ITGA10|ITGA11|SPOCK3|C1QTNF1|PAK1|NID2|MMP13|SPARC|USH2A|ADGRG6|SPOCK2|DDR1|DDR2|PCOLCE2|ITGA1|CCBE1|THBS1|ACHE|ANTXR1|MMP9|CHADL|ADGRG1|CTSL|NID1|P3H1|ITGA2|COMP|PDGFB|SPOCK1|SPARCL1|AEBP1|PPIB|LRRC15|GP6|ADAM9|CTSB|VWF|ECM2|MMP12|ITGB1|LACRT|DSPP|PCOLCE|PODN|TGFBI|PDGFA
GO:0042165	MF_neurotransmitter_binding	3359|89832|116444|1145|27232|1142|1393|6529|3356|3361|6538|1401|1140|1138|60482|1136|3355|3354|116443|1146|441509|1131|3358|63826|3357|212|43|6532|2743|1143|875|3350|8973|6540|2904|1137|6539|1139|1144|2731|1141|1394|2742|1134|2741|2902|8001	HTR3A|CHRFAM7A|GRIN3B|CHRNE|GNMT|CHRNB3|CRHBP|SLC6A1|HTR2A|HTR5A|SLC6A11|CRP|CHRNB1|CHRNA5|SLC5A7|CHRNA3|HTR1F|HTR1E|GRIN3A|CHRNG|GLRA4|CHRM3|HTR2C|SRR|HTR2B|ALAS2|ACHE|SLC6A4|GLRB|CHRNB4|CBS|HTR1A|CHRNA6|SLC6A13|GRIN2B|CHRNA4|SLC6A12|CHRNA7|CHRND|GLDC|CHRNB2|CRHR1|GLRA2|CHRNA1|GLRA1|GRIN1|GLRA3
GO:0070405	MF_ammonium_ion_binding	6303|3359|6531|89832|390084|1145|3356|1142|3361|1401|138805|5130|1816|1140|1138|6121|60482|1136|120793|3355|340562|3354|9600|51652|23760|1146|4763|10125|1131|27243|3358|3357|1071|5104|262|950|1812|116519|23344|341|57488|43|390155|58488|6532|1143|3350|337|8973|3512|1137|120796|57605|1139|1815|83850|5306|1144|1141|5360|336|4935|1134|112483|1814|9468	SAT1|HTR3A|SLC6A3|CHRFAM7A|OR56A5|CHRNE|HTR2A|CHRNB3|HTR5A|CRP|OR13F1|PCYT1A|DRD5|CHRNB1|CHRNA5|RPE65|SLC5A7|CHRNA3|OR56A4|HTR1F|SATL1|HTR1E|PITPNM1|CHMP3|PITPNB|CHRNG|NF1|RASGRP1|CHRM3|CHMP2A|HTR2C|HTR2B|CETP|SERPINA5|AMD1|SCARB2|DRD1|APOA5|ESYT1|APOC1|ESYT2|ACHE|OR5T1|PCTP|SLC6A4|CHRNB4|HTR1A|APOA4|CHRNA6|JCHAIN|CHRNA4|OR56A1|PITPNM2|CHRNA7|DRD4|ESYT3|PITPNA|CHRND|CHRNB2|PLTP|APOA2|GPR143|CHRNA…
GO:0042562	MF_hormone_binding	476|89832|4835|8811|7276|79602|1140|1136|269|1910|7067|1131|4881|8484|7434|1012|1143|10952|3480|10267|2692|4882|477|1142|308|3624|5295|4543|1138|1428|3973|4883|51094|90226|1137|1144|100996758|5618|1512|799|2690|2908|2852|1393|3292|367|3953|9340|1395|2642|11057|3643|43|2587|10266|8973|5746|7068|1141|2862|3416|886|30061|1145|5745|7433|7421|2696|1889|2740|1956|1146|6820|10203|216|1139|887|117|6344|1…	ATP1A1|CHRFAM7A|NQO2|GALR2|TTR|ADIPOR2|CHRNB1|CHRNA3|AMHR2|EDNRB|THRA|CHRM3|NPR1|GALR3|VIPR2|CDH13|CHRNB4|SEC61B|IGF1R|RAMP1|GHRHR|NPR2|ATP1A2|CHRNB3|ANXA5|INHBA|PIK3R1|MTNR1A|CHRNA5|CRYM|LHCGR|NPR3|ADIPOR1|UCN2|CHRNA4|CHRND|NPY4R2|PRLR|CTSH|CALCR|GHR|NR3C1|GPER1|CRHBP|HSD17B1|AR|LEPR|GLP2R|CRHR2|GCGR|ABHD2|INSR|ACHE|GALR1|RAMP2|CHRNA6|PTH2R|THRB|CHRNB2|MLNR|IDE|CCKAR|SLC40A1|CHRNE|PTH1R|VIPR1|VD…
GO:0050840	MF_extracellular_matrix_binding	1520|59339|3958|7422|27076|3685|161198|50859|284297|9353|375790|2817|1893|4059|6678|57211|9806|6469|7057|43|2199|302|284348|1605|9289|4811|57124|6695|8404|131578|3956|8754|6696|3688|90070|3690	CTSS|PLEKHA2|LGALS3|VEGFA|LYPD3|ITGAV|CLEC14A|SPOCK3|SSC5D|SLIT2|AGRN|GPC1|ECM1|BCAM|SPARC|ADGRG6|SPOCK2|SHH|THBS1|ACHE|FBLN2|ANXA2|LYPD5|DAG1|ADGRG1|NID1|CD248|SPOCK1|SPARCL1|LRRC15|LGALS1|ADAM9|SPP1|ITGB1|LACRT|ITGB3
GO:0043236	MF_laminin_binding	1520|59339|3958|27076|284297|9353|375790|2817|1893|4059|57211|6469|7057|43|284348|1605|4811|131578|3956|8754|3688|90070	CTSS|PLEKHA2|LGALS3|LYPD3|SSC5D|SLIT2|AGRN|GPC1|ECM1|BCAM|ADGRG6|SHH|THBS1|ACHE|LYPD5|DAG1|NID1|LRRC15|LGALS1|ADAM9|ITGB1|LACRT
GO:0016835	MF_carbon_oxygen_lyase_activity	27343|64850|9200|29785|11315|48|730249|55862|55739|8846|8091|4913|50|759|549|2547|10721|5805|210|3295|2762|55268|1632|7520|55556|3030|401494|51074|3658|112849|7167|760|1892|875|7390|51495|3032|2271|131669|2023|9425|80017|55258|201562|109703458|2026|1962	POLL|ETNPPL|HACD1|CYP2S1|PARK7|ACO1|ACOD1|ECHDC1|NAXD|ALKBH1|HMGA2|NTHL1|ACO2|CA1|AUH|XRCC6|POLQ|PTS|ALAD|HSD17B4|GMDS|ECHDC2|ECI1|XRCC5|ENOSF1|HADHA|HACD4|APIP|IREB2|L3HYPDH|TPI1|CA2|ECHS1|CBS|UROS|HACD3|HADHB|FH|UROC1|ENO1|CDYL|DGLUCY|THNSL2|HACD2|HTD2|ENO2|EHHADH
GO:0016836	MF_hydro_lyase_activity	9200|29785|11315|48|730249|55862|55739|50|759|549|210|3295|2762|55268|1632|55556|3030|401494|51074|3658|112849|760|1892|875|7390|51495|3032|2271|131669|2023|9425|80017|201562|109703458|2026|1962	HACD1|CYP2S1|PARK7|ACO1|ACOD1|ECHDC1|NAXD|ACO2|CA1|AUH|ALAD|HSD17B4|GMDS|ECHDC2|ECI1|ENOSF1|HADHA|HACD4|APIP|IREB2|L3HYPDH|CA2|ECHS1|CBS|UROS|HACD3|HADHB|FH|UROC1|ENO1|CDYL|DGLUCY|HACD2|HTD2|ENO2|EHHADH
GO:0016829	MF_lyase_activity	114|107|9200|11315|48|55739|8846|50|10721|210|2235|435|63826|4881|55556|80896|3658|241|112849|4056|7167|26061|2023|2982|80142|201562|23417|51540|593|230|109703458|108|2571|2026|27343|10841|4882|55862|759|2984|10993|81889|51380|112817|5423|5805|2986|226|3034|3000|683|3295|26007|171425|883|3146|51071|80146|494143|112|1892|5106|7390|4259|2271|952|131669|1644|1962|64850|29785|1491|646625|8091|5066|25…	ADCY8|ADCY1|HACD1|PARK7|ACO1|NAXD|ALKBH1|ACO2|POLQ|ALAD|FECH|ASL|SRR|NPR1|ENOSF1|NPL|IREB2|ALOX5AP|L3HYPDH|LTC4S|TPI1|HACL1|ENO1|GUCY1A1|PTGES2|HACD2|MLYCD|SCLY|BCKDHA|ALDOC|HTD2|ADCY2|GAD1|ENO2|POLL|FTCD|NPR2|ECHDC1|CA1|GUCY2C|SDS|FAHD1|CSAD|HOGA1|POLB|PTS|GUCY2F|ALDOA|HAL|GUCY2D|BST1|HSD17B4|TKFC|CLYBL|KYAT1|HMGB1|DERA|UXS1|CHAC2|ADCY6|ECHS1|PCK2|UROS|MGST3|FH|CD38|UROC1|DDC|EHHADH|ETNPPL|CYP2S…
GO:0003729	MF_mRNA_binding	84294|26156|85451|51585|6201|5936|11315|48|5937|55323|6188|7555|10146|56339|8664|221662|378951|26135|80315|8087|10450|678|57510|7175|1153|6741|23367|25929|23521|1618|5940|1973|27288|56853|27254|6189|645974|22948|56254|1479|6829|8531|57055|3658|79048|1655|10642|9271|1617|340529|80149|64506|6171|80336|23543|5042|51081|54845|54715|57054|29894|6231|7538|10659|9444|1797|11052|3182|5939|10643|80004|289…	UTP23|RSL1D1|UNK|PCF11|RPS7|RBM4|PARK7|ACO1|RBMS1|LARP6|RPS3|CNBP|G3BP1|METTL3|EIF3D|RBM24|RBMY1J|SERBP1|CPEB4|FXR1|PPIE|ZFP36L2|XPO5|TPR|CIRBP|SSB|LARP1|GEMIN5|RPL13A|DAZL|RBMY1A1|EIF4A1|RBMXL2|CELF4|CSDC2|RPS3A|PABPC1L2B|CCT5|RNF20|CSTF3|SUPT5H|YBX3|DAZ2|IREB2|SECISBP2|DDX5|IGF2BP1|PIWIL1|DAZ1|PABPC1L2A|ZC3H12A|CPEB1|RPL41|PABPC1L|RBFOX2|PABPC3|MRPS7|ESRP1|RBFOX1|DAZ3|CPSF1|RPS26|ZFP36|CELF2|QK…
GO:0051536	MF_iron_sulfur_cluster_binding	48|1806|493856|50|64428|27247|316|2230|6390|64789|10101|23479|3658|284106|317671|81689|57019|4682|91543|122961|2110|80224|2395|4719|7498	ACO1|DPYD|CISD2|ACO2|CIAO3|NFU1|AOX1|FDX1|SDHB|EXO5|NUBP2|ISCU|IREB2|CISD3|RFESD|ISCA1|CIAPIN1|NUBP1|RSAD2|ISCA2|ETFDH|NUBPL|FXN|NDUFS1|XDH
GO:0051540	MF_metal_cluster_binding	48|1806|493856|50|64428|27247|316|2230|6390|64789|10101|23479|3658|284106|317671|81689|57019|4682|91543|122961|2110|80224|2395|4719|7498	ACO1|DPYD|CISD2|ACO2|CIAO3|NFU1|AOX1|FDX1|SDHB|EXO5|NUBP2|ISCU|IREB2|CISD3|RFESD|ISCA1|CIAPIN1|NUBP1|RSAD2|ISCA2|ETFDH|NUBPL|FXN|NDUFS1|XDH
GO:0016810	MF_hydrolase_activity_acting_on_carbon_nitrogen_but_not_peptide_bonds	23569|164668|54531|161931|374569|55350|23411|23409|10013|9487|271|27163|9615|51548|29943|132612|4522|158584|4817|8876|686|2643|790|57379|81602|3065|441024|79814|8819|1807|64146|2744|55768|148811|27165|51702|200315|84312|25855|56954|25942|134637|383|8993|105|8841|113179|2166|9734|27350|11240|79685|23410|471|23408|51816|339|26873|51005|340485|79885|57708|200316|103|353238|51733|354|100|80150|125981…	PADI4|APOBEC3H|MIER2|ADAD2|ASPG|VNN3|SIRT1|SIRT4|HDAC6|PIGL|AMPD2|NAAA|GDA|SIRT6|PADI1|ADAD1|MTHFD1|FAAH2|NIT1|VNN1|BTD|GCH1|CAD|AICDA|CDADC1|HDAC1|MTHFD2L|AGMAT|SAP30|DPYS|PDF|GLS|NGLY1|PM20D1|GLS2|PADI3|APOBEC3A|BRMS1L|BRMS1|NIT2|SIN3A|ADAT2|ARG1|PGLYRP1|ADARB2|HDAC3|ADAT3|FAAH|HDAC9|APOBEC3C|PADI2|SAP30L|SIRT3|ATIC|SIRT5|ADA2|APOBEC1|OPLAH|AMDHD2|ACER2|HDAC11|MIER1|APOBEC3F|ADAR|PADI6|UPB1|KLK…
GO:0016811	MF_hydrolase_activity_acting_on_carbon_nitrogen_but_not_peptide_bonds_in_linear_amides	56624|51005|83933|91703|51547|54531|3065|340485|8819|9759|79885|374569|57708|64146|114771|2744|55768|148811|55093|27165|55350|443|55191|23411|23409|10013|64426|175|84312|354|25855|9487|25942|51733|56954|125981|653308|80150|95|27163|8993|1615|8841|23309|57115|55331|2166|22933|51548|9734|55869|114770|158584|49|427|8876|686|79685|23410|3066|23408|123803|8875|138151|10014	ASAH2|AMDHD2|HDAC10|ACY3|SIRT7|MIER2|HDAC1|ACER2|SAP30|HDAC4|HDAC11|ASPG|MIER1|PDF|PGLYRP3|GLS|NGLY1|PM20D1|WDYHV1|GLS2|VNN3|ASPA|NADSYN1|SIRT1|SIRT4|HDAC6|SUDS3|AGA|BRMS1L|KLK3|BRMS1|PIGL|SIN3A|UPB1|NIT2|ACER1|ASAH2B|ASRGL1|ACY1|NAAA|PGLYRP1|DARS1|HDAC3|SIN3B|PGLYRP4|ACER3|FAAH|SIRT2|SIRT6|HDAC9|HDAC8|PGLYRP2|FAAH2|ACR|ASAH1|VNN1|BTD|SAP30L|SIRT3|HDAC2|SIRT5|NTAN1|VNN2|NACC2|HDAC5
GO:0008233	MF_peptidase_activity	27429|373856|5125|23478|114803|10003|219595|10747|3817|7385|826|6768|10617|327|9427|10010|25818|90701|388630|10869|79184|10136|9986|1215|10600|8192|2346|80013|100287178|57478|2678|60509|840|23032|728441|8751|4322|649|25823|115209|5699|9313|5698|51360|8492|51032|5696|9098|56265|10893|5327|146547|5663|51279|85015|59342|8720|5688|5122|51200|100287513|118856|392197|79805|842|64854|1800|79831|80150|53…	HTRA2|USP41|PCSK5|SEC11A|MYSM1|NAALAD2|FOLH1B|MASP2|KLK2|UQCRC2|CAPNS1|ST14|STAMBP|APEH|ECEL1|TANK|KLK5|SEC11C|TRABD2B|USP19|BRCC3|CELA3A|RCE1|CMA1|USP16|CLPP|FOLH1|MINDY3|USP17L11|USP31|GGT1|AGBL5|CASP7|USP33|GGT2|ADAM15|MMP13|BMP1|TPSG1|OMA1|PSMB10|MMP20|PSMB9|MBTPS2|PRSS12|CELA2B|PSMB8|USP6|CPXM1|MMP24|PLAT|PRSS36|PSEN1|C1RL|USP45|SCPEP1|MBTPS1|PSMA7|PCSK1|CPA4|USP17L22|MMP21|USP17L7|VASH2|CAS…
GO:0070011	MF_peptidase_activity_acting_on_L_amino_acid_peptides	27429|373856|5125|114803|10003|219595|10747|3817|7385|826|6768|10617|327|9427|10010|25818|388630|10869|79184|10136|9986|1215|10600|8192|2346|80013|100287178|57478|2678|60509|840|23032|728441|8751|4322|25823|115209|5699|9313|5698|51360|8492|51032|5696|9098|56265|10893|5327|146547|5663|51279|85015|59342|8720|5688|5122|51200|100287513|118856|392197|79805|842|64854|1800|79831|80150|5328|84669|255738|…	HTRA2|USP41|PCSK5|MYSM1|NAALAD2|FOLH1B|MASP2|KLK2|UQCRC2|CAPNS1|ST14|STAMBP|APEH|ECEL1|TANK|KLK5|TRABD2B|USP19|BRCC3|CELA3A|RCE1|CMA1|USP16|CLPP|FOLH1|MINDY3|USP17L11|USP31|GGT1|AGBL5|CASP7|USP33|GGT2|ADAM15|MMP13|TPSG1|OMA1|PSMB10|MMP20|PSMB9|MBTPS2|PRSS12|CELA2B|PSMB8|USP6|CPXM1|MMP24|PLAT|PRSS36|PSEN1|C1RL|USP45|SCPEP1|MBTPS1|PSMA7|PCSK1|CPA4|USP17L22|MMP21|USP17L7|VASH2|CASP9|USP46|DPEP1|KDM8…
GO:0004252	MF_serine_type_endopeptidase_activity	27429|5125|4316|10747|5648|3817|138652|327|25818|646960|2147|10136|2161|1991|2191|1215|5340|5657|8192|101|3082|10699|1803|25823|54760|715|11202|5646|2155|51032|4314|4018|1512|4318|221191|5327|146547|51279|64499|4313|8720|5122|5046|3250|354|4312|63036|5328|5653|5645|255738|55486|3026|1990|339105|5045|49|5644|23430|3001|3004|43847|2152|84236|5126|23436|3083|345062|9028|54933|5624|3002|4317|629|3240…	HTRA2|PCSK5|MMP7|MASP2|MASP1|KLK2|PRSS47|APEH|KLK5|PRSS56|F2|CELA3A|F12|ELANE|FAP|CMA1|PLG|PRTN3|CLPP|ADAM8|HGF|CORIN|DPP4|TPSG1|PCSK4|C1R|KLK8|PRSS3|F7|CELA2B|MMP3|LPA|CTSH|MMP9|PRSS54|PLAT|PRSS36|C1RL|TPSB2|MMP2|MBTPS1|PCSK1|PCSK6|HPR|KLK3|MMP1|CELA2A|PLAU|KLK6|PRSS2|PCSK9|PARL|HABP2|CELA1|PRSS53|FURIN|ACR|PRSS1|TPSD1|GZMA|GZMM|KLK14|F3|RHBDD1|PCSK2|CELA3B|HGFAC|PRSS48|RHBDL1|RHBDL2|PROC|GZMB|M…
GO:0004175	MF_endopeptidase_activity	8728|9958|162540|100137047|728386|27429|373856|4225|5125|9099|9476|726|9508|4316|11132|377630|23473|839|10747|57337|5648|3817|7385|826|1636|4326|138652|4319|10868|2158|728369|327|129293|29108|25818|646960|8975|388630|2147|1508|10136|56547|2161|1991|2191|9986|5687|143471|23621|1522|5683|100287238|834|84640|824|4224|1215|5340|5657|5685|1513|5686|10600|8192|4285|5689|101|1200|3082|59272|5707|10699|1…	ADAM19|USP15|SPPL2C|JMJD7|USP17L5|HTRA2|USP41|MEP1B|PCSK5|USP2|NAPSA|CAPN5|ADAMTS3|MMP7|CAPN10|USP17L2|CAPN7|CASP6|MASP2|SENP7|MASP1|KLK2|UQCRC2|CAPNS1|ACE|MMP17|PRSS47|MMP10|USP20|F9|USP17L24|APEH|TRABD2A|PYCARD|KLK5|PRSS56|USP13|TRABD2B|F2|CTSB|CELA3A|MMP26|F12|ELANE|FAP|RCE1|PSMA6|PSMA8|BACE1|CTSZ|PSMA2|USP17L13|CASP1|USP38|CAPN2|MEP1A|CMA1|PLG|PRTN3|PSMA4|CTSK|PSMA5|USP16|CLPP|MIPEP|PSMB1|ADA…
GO:0008236	MF_serine_type_peptidase_activity	27429|5125|7113|1506|4316|5652|10747|5648|3817|5650|1636|138652|6768|327|28983|25818|646960|2147|10136|2161|1991|2191|1215|5340|5657|8192|101|1200|3082|54504|10699|1803|25823|54760|715|11202|5646|8492|2155|51032|4314|4018|5476|1512|4318|221191|5327|5550|146547|94031|51279|59342|64499|4313|1675|8720|5547|11012|5122|5046|3250|354|4312|63036|5328|5653|5645|255738|55486|3026|1990|339105|5654|3003|504…	HTRA2|PCSK5|TMPRSS2|CTRL|MMP7|PRSS8|MASP2|MASP1|KLK2|KLK7|ACE|PRSS47|ST14|APEH|TMPRSS11E|KLK5|PRSS56|F2|CELA3A|F12|ELANE|FAP|CMA1|PLG|PRTN3|CLPP|ADAM8|TPP1|HGF|CPVL|CORIN|DPP4|TPSG1|PCSK4|C1R|KLK8|PRSS3|PRSS12|F7|CELA2B|MMP3|LPA|CTSA|CTSH|MMP9|PRSS54|PLAT|PREP|PRSS36|HTRA3|C1RL|SCPEP1|TPSB2|MMP2|CFD|MBTPS1|PRCP|KLK11|PCSK1|PCSK6|HPR|KLK3|MMP1|CELA2A|PLAU|KLK6|PRSS2|PCSK9|PARL|HABP2|CELA1|PRSS53|H…
GO:0048029	MF_monosaccharide_binding	3965|653509|282969|2022|388512|5211|78989|4074|2645|2584|79748|226|4153|3482|229|51435|6515|5213|6441|50489|10584|1203|2203|2821|2539|30835|57642|6518|729238|3998|49|5214|64841|50856|93978|6403|10960|81562|80216	LGALS9|SFTPA1|FUOM|ENG|CLEC17A|PFKL|COLEC11|M6PR|GCK|GALK1|LMAN1L|ALDOA|MBL2|IGF2R|ALDOB|SCARA3|SLC2A3|PFKM|SFTPD|CD207|COLEC10|CLN5|FBP1|GPI|G6PD|CD209|COL20A1|SLC2A5|SFTPA2|LMAN1|ACR|PFKP|GNPNAT1|CLEC4A|CLEC6A|SELP|LMAN2|LMAN2L|ALPK1
GO:0030246	MF_carbohydrate_binding	654346|3965|6402|284194|653509|130120|282969|2022|388512|5211|283971|8987|4017|85329|78989|947|5968|4074|2645|2584|55600|497190|6401|721|79748|226|2646|3964|7784|4153|5068|3482|66005|229|51435|811|5213|2990|6515|3123|6441|50489|348174|2220|10584|5967|1203|9761|2203|2821|3848|30835|57642|6518|2539|729238|3998|89801|49|5214|64841|3956|50856|93978|6403|64581|148003|10960|81562|83998|3122|80216	LGALS9C|LGALS9|SELL|LGALS9B|SFTPA1|REG3G|FUOM|ENG|CLEC17A|PFKL|CLEC18C|STBD1|LOXL2|LGALS12|COLEC11|CD34|REG1B|M6PR|GCK|GALK1|ITLN1|CLEC18B|SELE|C4B|LMAN1L|ALDOA|GCKR|LGALS8|ZP3|MBL2|REG3A|IGF2R|CHID1|ALDOB|SCARA3|CALR|PFKM|GUSB|SLC2A3|HLA-DRB1|SFTPD|CD207|CLEC18A|FCN2|COLEC10|REG1A|CLN5|MLEC|FBP1|GPI|KRT1|CD209|COL20A1|SLC2A5|G6PD|SFTPA2|LMAN1|PPP1R3F|ACR|PFKP|GNPNAT1|LGALS1|CLEC4A|CLEC6A|SELP|CL…
GO:0005506	MF_iron_ion_binding	23210|1576|2495|6319|240|5264|53940|54790|8846|80853|79966|129450|50|120526|80312|3934|26234|392636|4241|2512|6622|27247|316|79068|2230|9843|23133|23474|2235|79697|23498|7018|83475|4057|23479|91801|55818|5253|247|55586|246|54583|121642|112398|94033|6059|122961|54|1036|2395|55662|200424|221120	JMJD6|CYP3A4|FTH1|SCD|ALOX5|PHYH|FTHL17|TET2|ALKBH1|KDM7A|SCD5|TYW5|ACO2|DNAJC24|TET1|LCN2|FBXL5|AGMO|MELTF|FTL|SNCA|NFU1|AOX1|FTO|FDX1|HEPH|PHF8|ETHE1|FECH|RIOX1|HAAO|TF|DOHH|LTF|ISCU|ALKBH8|KDM3A|PHF2|ALOX15B|MIOX|ALOX15|EGLN1|ALKBH2|EGLN2|FTMT|ABCE1|ISCA2|ACP5|CDO1|FXN|HIF1AN|TET3|ALKBH3
GO:0005504	MF_fatty_acid_binding	54576|213|7350|128|5467|4706|6280|338557|51|1629|6342|57834|2167|8310|5468|2170|5375|241|341|6279|8309|5465|80758|3172|2171|55289|5730|2169|6809|165140	UGT1A8|ALB|UCP1|ADH5|PPARD|NDUFAB1|S100A9|FFAR4|ACOX1|DBT|SCP2|CYP4F11|FABP4|ACOX3|PPARG|FABP3|PMP2|ALOX5AP|APOC1|S100A8|ACOX2|PPARA|PRR7|HNF4A|FABP5|ACOXL|PTGDS|FABP2|STX3|OXER1
GO:0033293	MF_monocarboxylic_acid_binding	54576|213|5914|7350|128|7421|5467|1646|7026|4706|6280|338557|51|1629|6342|3141|9971|54659|57834|2167|1645|8310|5468|5104|339761|5375|2170|241|5095|341|54658|6279|5836|8309|56603|340665|5465|80758|54577|3172|2171|5319|55289|5730|2169|6809|1592|165140|54600|286256|5660|6256	UGT1A8|ALB|RARA|UCP1|ADH5|VDR|PPARD|AKR1C2|NR2F2|NDUFAB1|S100A9|FFAR4|ACOX1|DBT|SCP2|HLCS|NR1H4|UGT1A3|CYP4F11|FABP4|AKR1C1|ACOX3|PPARG|SERPINA5|CYP27C1|PMP2|FABP3|ALOX5AP|PCCA|APOC1|UGT1A1|S100A8|PYGL|ACOX2|CYP26B1|CYP26C1|PPARA|PRR7|UGT1A7|HNF4A|FABP5|PLA2G1B|ACOXL|PTGDS|FABP2|STX3|CYP26A1|OXER1|UGT1A9|LCN12|PSAP|RXRA
GO:0030165	MF_PDZ_domain_binding	22871|65010|54221|643965|491|23085|5663|9732|11113|59339|55970|5174|9419|50848|4905|57498|59338|7049|5605|6383|6584|8322|51|2890|6752|2787|80319|2895|490|1525|51232|8324|6583|493|27071|2535|63826|9693|8321|6550|1182|8325|1080|6868|440193|23705|5071|492|83874|5728|27237|92162|153|1742|9928|9368|3761|140453|7976|83878|116085|9411|3993	NLGN1|SLC26A6|SNTG2|TMEM88B|ATP2B2|ERC1|PSEN1|DOCK4|CIT|PLEKHA2|GNG12|PDZK1|CRIPT|F11R|NSF|KIDINS220|PLEKHA1|TGFBR3|MAP2K2|SDC2|SLC22A5|FZD4|ACOX1|GRIA1|SSTR2|GNG5|CXXC4|GRID2|ATP2B1|CXADR|CRIM1|FZD7|SLC22A4|ATP2B4|DAPP1|FZD2|SRR|RAPGEF2|FZD1|SLC9A3|CLCN3|FZD8|CFTR|ADAM17|CCDC88C|CADM1|PRKN|ATP2B3|TBC1D10A|PTEN|ARHGEF16|TMEM88|ADRB1|DLG4|KIF14|SLC9A3R1|KCNJ4|MUC17|FZD3|USHBP1|SLC22A12|ARHGAP29|LL…
GO:0047485	MF_protein_N_terminus_binding	4221|80764|4204|2966|6605|4331|8202|54840|329|5604|1457|241|10971|1984|2745|6386|142|51164|5741|6597|4863|9612|10456|2072|801|6882|79643|11267|3065|4778|1459|84174|10933|11235|1647|23524|2967|2068|4193|6895|6227|6599|25764|3304|90070|5970|5824|5501|6839|30819|5195|8815|51|808|2074|6811|472|60412|112942|23383|2073|1616|7015|85365|7450|8648|5830|25836|3646|2071|3303|11331|11130|7189|4683|2035|84313…	MEN1|THAP7|MECP2|GTF2H2|SMARCE1|MNAT1|NCOA3|APTX|BIRC2|MAP2K1|CSNK2A1|ALOX5AP|YWHAQ|EIF5A|GLRX|SDCBP|PARP1|DCTN4|PTH|SMARCA4|NPAT|NCOR2|HAX1|ERCC4|CALM1|TAF11|CHMP6|SNF8|HDAC1|NFE2|CSNK2A2|SLA2|MORF4L1|PDCD10|GADD45A|SRRM2|GTF2H3|ERCC2|MDM2|TARBP2|RPS21|SMARCC1|HYPK|HSPA1B|LACRT|RELA|PEX19|PPP1CC|SUV39H1|KCNIP2|PEX14|BANF1|ACOX1|CALM3|ERCC6|STX5|ATM|EXOC4|CFAP36|MAU2|ERCC5|DAXX|TERT|ALG2|VWF|NCOA…
GO:0016791	MF_phosphatase_activity	8612|1847|5799|150290|8776|11156|7803|11284|4624|5520|5796|5525|5470|6305|5783|403313|81537|250|9896|93650|5496|5801|55844|54840|54928|5782|23239|1843|130367|1852|5494|168448|90673|80824|84959|147699|27143|5802|84867|3628|9787|57460|8493|56623|27124|92370|8556|5530|8732|92579|2140|51251|57818|5771|58497|56940|51205|285193|52|58190|54434|5208|56953|338599|5499|54704|5475|10217|9890|10076|78986|229…	PLPP2|DUSP5|PTPRN2|DUSP18|MTMR1|PTP4A3|PTP4A1|PNKP|MYH6|PPP2R2A|PTPRK|PPP2R5A|PPEF2|SBF1|PTPN13|PLPP6|SGPP1|ALPP|FIG4|ACP4|PPM1G|PTPRR|PPP2R2D|APTX|IMPAD1|PTPN12|PHLPP1|DUSP1|SGPP2|DUSP9|PPM1A|CDC14C|PPP1R3E|DUSP16|UBASH3B|PPM1N|PALD1|PTPRS|PTPN5|INPP1|DLGAP5|PPM1H|PPM1D|INPP5E|INPP5J|PXYLP1|CDC14A|PPP3CA|RNGTT|G6PC3|EYA3|NT5C3A|G6PC2|PTPN2|PRUNE1|DUSP22|ACP6|DUSP28|ACP1|CTDSP1|SSH1|PFKFB2|NT5M|D…
GO:0004725	MF_protein_tyrosine_phosphatase_activity	5799|5789|150290|2140|11156|5781|7803|5771|56940|5796|52|993|5783|5778|5787|54935|93650|2138|5800|10076|995|2070|5801|1033|1846|78986|5788|5774|994|1843|5770|5782|5793|5803|8446|283871|92609|5797|5794|1845|5784|25930|168448|5786|8073|84959|5792|8555|5802|5777|5728|26191|27143|84867|128853|5795|2139|11122|63904|5791|8897|8556|138639|5780|26469	PTPRN2|PTPRD|DUSP18|EYA3|PTP4A3|PTPN11|PTP4A1|PTPN2|DUSP22|PTPRK|ACP1|CDC25A|PTPN13|PTPN7|PTPRB|DUSP23|ACP4|EYA1|PTPRO|PTPRU|CDC25C|EYA4|PTPRR|CDKN3|DUSP4|DUSP26|PTPRC|PTPN3|CDC25B|DUSP1|PTPN1|PTPN12|PTPRG|PTPRZ1|DUSP11|PGP|TIMM50|PTPRM|PTPRH|DUSP3|PTPN14|PTPN23|CDC14C|PTPRA|PTP4A2|UBASH3B|PTPRF|CDC14B|PTPRS|PTPN6|PTEN|PTPN22|PALD1|PTPN5|DUSP15|PTPRJ|EYA2|PTPRT|DUSP21|PTPRE|MTMR3|CDC14A|PTPDC1|PT…
GO:0004721	MF_phosphoprotein_phosphatase_activity	8612|1847|5799|150290|11156|7803|4624|5520|5796|5525|5470|6305|5783|93650|5496|5801|55844|5782|23239|1843|1852|5494|168448|90673|80824|84959|147699|27143|5802|84867|9787|57460|8493|8556|5530|2140|5771|58190|56940|52|54434|338599|5499|54704|5475|10217|10076|78986|5788|5793|22843|23035|5770|283871|152926|5784|11266|1844|5531|8073|151649|5792|79871|54205|5522|128853|63904|132160|138639|5501|5500|104…	PLPP2|DUSP5|PTPRN2|DUSP18|PTP4A3|PTP4A1|MYH6|PPP2R2A|PTPRK|PPP2R5A|PPEF2|SBF1|PTPN13|ACP4|PPM1G|PTPRR|PPP2R2D|PTPN12|PHLPP1|DUSP1|DUSP9|PPM1A|CDC14C|PPP1R3E|DUSP16|UBASH3B|PPM1N|PALD1|PTPRS|PTPN5|DLGAP5|PPM1H|PPM1D|CDC14A|PPP3CA|EYA3|PTPN2|CTDSP1|DUSP22|ACP1|SSH1|DUPD1|PPP1CA|PDP1|PPEF1|CTDSPL|PTPRU|DUSP26|PTPRC|PTPRG|PPM1E|PHLPP2|PTPN1|PGP|PPM1K|PTPN14|DUSP12|DUSP2|PPP4C|PTP4A2|PP2D1|PTPRF|RPAP2…
GO:0042578	MF_phosphoric_ester_hydrolase_activity	5799|8776|11156|4624|5520|6305|81537|54928|1852|339221|27143|56623|92370|5158|8732|5208|52|54434|55775|10217|22978|22843|115024|5151|51559|8821|5522|63904|51207|132160|10454|9651|5789|3633|9150|3632|5209|5536|57026|2070|5576|1846|5521|80895|5797|5519|221294|5144|5728|9647|57546|8867|22876|23236|8036|28227|5169|5537|5778|8871|134510|64077|6610|1033|5774|624|11221|3932|26191|55|846|84812|5509|8612|…	PTPRN2|MTMR1|PTP4A3|MYH6|PPP2R2A|SBF1|SGPP1|IMPAD1|DUSP9|ENPP7|PALD1|INPP5E|PXYLP1|PDE6B|RNGTT|PFKFB2|ACP1|SSH1|TDP1|CTDSPL|NT5C2|PPM1E|NT5C3B|PDE8A|NT5DC3|INPP4B|PPP2R2C|DUSP21|DUSP13|PPM1M|TAB1|PLCH2|PTPRD|INPP5B|CTDP1|INPP5A|PFKFB3|PPP5C|PDXP|EYA4|PRKAR2A|DUSP4|PPP2R2B|ILKAP|PTPRM|PPP2R1B|NT5DC1|PDE4D|PTEN|PPM1F|PDP2|SYNJ1|INPP5F|PLCB1|SHOC2|PPP2R3B|ENPP3|PPP6C|PTPN7|SYNJ2|UBLCP1|LHPP|SMPD2|CD…
GO:0008198	MF_ferrous_iron_binding	2495|5264|54790|53940|8846|120526|2512|6622|79068|9843|2235|23498|7018|23479|54583|121642|112398|94033|54|2395|1036|221120	FTH1|PHYH|TET2|FTHL17|ALKBH1|DNAJC24|FTL|SNCA|FTO|HEPH|FECH|HAAO|TF|ISCU|EGLN1|ALKBH2|EGLN2|FTMT|ACP5|FXN|CDO1|ALKBH3
GO:0005200	MF_structural_constituent_of_cytoskeleton	3849|6712|10174|8030|84790|10381|375790|1832|10383|3861|1674|5357|8470|7283|81027|3881|51807|51174|9118|27175|4014|10881|54566|10096|3857|51412|7168|57731|50853|286|7280|10376|10382|3866|51175|7846|79861|347733|5493|6708|10880|1756|10093|4747|3092|7431|3852|3880|7277|4478|23607|23136|3854|6709|4741|5339|288|8419|4744|636|6711|10109|10094|2670|2035|631|60|10097|112714|71|10095|203068|347688|10092|…	KRT2|SPTBN2|SORBS3|CCDC6|TUBA1C|TUBB3|AGRN|DSP|TUBB4B|KRT14|DES|PLS1|SORBS2|TUBG1|TUBB1|KRT31|TUBA8|TUBD1|INA|TUBG2|LOR|ACTL7A|EPB41L4B|ACTR3|KRT9|ACTL6B|TPM1|SPTBN4|VILL|ANK1|TUBB2A|TUBA1B|TUBB4A|KRT15|TUBE1|TUBA1A|TUBAL3|TUBB2B|PPL|SPTA1|ACTL7B|DMD|ARPC4|NEFL|HIP1|VIM|KRT5|KRT19|TUBA4A|MSN|CD2AP|EPB41L3|KRT6B|SPTAN1|NEFM|PLEC|ANK3|BFSP2|NEFH|BICD1|SPTBN1|ARPC2|ARPC3|GFAP|EPB41|BFSP1|ACTB|ACTR2|…
GO:0005198	MF_structural_molecule_activity	1418|5719|6712|6234|23165|176|3996|163778|10381|353144|4607|100101267|85301|65003|23542|3861|63931|6160|4634|6156|1287|444|6205|3858|6122|6210|6132|2243|81027|3881|11149|51807|1310|22798|2244|1291|1834|1413|6231|116541|574414|28998|27175|64965|10881|11222|4604|6183|3371|633|57731|1308|23742|1285|6699|265|4811|286|353140|10376|5553|140453|4928|29088|353145|989|6193|1420|6204|100129271|1289|301|743…	CRYGA|PSMD13|SPTBN2|RPS28|NUP205|ACAN|LLGL1|SPRR4|TUBB3|LCE3C|MYBPC3|POM121C|COL27A1|MRPL11|MAPK8IP2|KRT14|MRPS14|RPL31|MYL3|RPL30|COL4A5|ASPH|RPS11|KRT10|RPL3|RPS15A|RPL8|FGA|TUBB1|KRT31|BVES|TUBA8|COL19A1|LAMB4|FGB|COL6A1|DSPP|CRYBA4|RPS26|MRPL54|PRR9|MRPL13|TUBG2|MRPS9|ACTL7A|MRPL3|MYBPC1|MRPS12|TNC|BGN|SPTBN4|COL17A1|NPAP1|COL4A3|SPRR1B|AMELX|NID1|ANK1|LCE2C|TUBA1B|PRG2|MUC17|NUP98|MRPL15|LCE…
GO:0017022	MF_myosin_binding	9545|4653|387|257144|79083|10890|134957|128239|55323|54558|5898|3996|2934|57477|85366|70|4607|9230|55243|5874|66008|1756|85409|4868|10755|116442|7399|10565|134549|9515|22853|4218|5865|22954|57111|29108|4626|9001|5864|7852|115827|51552|11151|22998|4336|51332|58|8766|29881|22906|5870|25924|3993|51560	RAB3D|MYOC|RHOA|GCSAM|MLPH|RAB10|STXBP5|IQGAP3|LARP6|SPATA6|RALA|LLGL1|GSN|SHROOM4|MYLK2|ACTC1|MYBPC3|RAB11B|KIRREL1|RAB27B|TRAK2|DMD|NKD2|NPHS1|GIPC1|RAB39B|USH2A|ARFGEF1|SHROOM1|STXBP5L|LMTK2|RAB8A|RAB3B|TRIM32|RAB25|PYCARD|MYH8|HAP1|RAB3A|CXCR4|RAB3C|RAB14|CORO1A|LIMCH1|MOBP|SPTBN5|ACTA1|RAB11A|NPC1L1|TRAK1|RAB6A|MYRIP|LLGL2|RAB6B
GO:0043531	MF_ADP_binding	2729|4628|2747|4199|4436|4646|215|4650|5536|2081|5232|2956|6890|54471|9361|4627|56997|53904|399687|2746|58|5571|498|51422|5230|9619	GCLC|MYH10|GLUD2|ME1|MSH2|MYO6|ABCD1|MYO9B|PPP5C|ERN1|PGK2|MSH6|TAP1|MIEF1|LONP1|MYH9|COQ8A|MYO3A|MYO18A|GLUD1|ACTA1|PRKAG1|ATP5F1A|PRKAG2|PGK1|ABCG1
GO:0000987	MF_proximal_promoter_sequence_specific_DNA_binding	3200|53615|3211|170463|390259|84166|5015|6932|4087|5978|6605|6774|4610|6777|6670|140690|5308|9988|2113|23528|6886|23558|93649|63977|4605|7753|5324|23648|64324|1046|79776|7182|1482|6936|4899|10732|3170|2551|4772|3298|26257|7343|4761|4212|4773|4223|64764|3174|137814|7150|3651|219409|79923|84969|4286|55810|6599|2303|861|2103|11107|4207|4929|429|100506164|3299|3428|112950|1746|2625|6668|3199|3280|367…	HOXA3|MBD3|HOXB1|SSBP4|BSX|NLRC5|OTX2|TCF7|SMAD2|REST|SMARCE1|STAT3|MYCL|STAT5B|SP3|CTCFL|PITX2|DMTF1|ETS1|ZNF281|TAL1|WBP2|MYOCD|PRDM15|MYBL2|ZNF202|PLAG1|SSBP3|NSD1|CDX4|ZFHX4|NR2C2|NKX2-5|GCFC2|NRF1|TCFL5|FOXA2|GABPA|NFATC1|HSF2|NKX2-8|UBTF|NEUROD2|MEIS2|NFATC2|MEOX2|CREB3L2|HNF4G|NKX2-6|TOP1|PDX1|GSX1|NANOG|TOX2|MITF|FOXJ2|SMARCC1|FOXC2|RUNX1|ESRRB|PRDM5|BORCS8-MEF2B|NR4A2|ASCL1|HSFX1|HSF4|IF…
GO:0044212	MF_transcription_regulatory_region_DNA_binding	3200|53615|3211|170463|6945|390259|84166|5015|10736|6932|4087|5978|6605|6774|84108|4610|83482|6777|6670|140690|5308|9988|2113|23528|22803|6886|23558|51804|93649|219736|63977|7716|10336|2296|5927|7004|4605|7753|5324|23314|23648|64324|1046|79776|54700|142|7182|3172|22877|1482|6936|4899|10732|3170|56676|2551|7027|5245|255877|2475|126626|4772|9328|58499|3298|26257|7343|4761|121643|1876|9971|4212|4773…	HOXA3|MBD3|HOXB1|SSBP4|MLX|BSX|NLRC5|OTX2|SIX2|TCF7|SMAD2|REST|SMARCE1|STAT3|PCGF6|MYCL|SCRT1|STAT5B|SP3|CTCFL|PITX2|DMTF1|ETS1|ZNF281|XRN2|TAL1|WBP2|SIX4|MYOCD|STOX1|PRDM15|VEZF1|PCGF3|FOXC1|KDM5A|TEAD4|MYBL2|ZNF202|PLAG1|SATB2|SSBP3|NSD1|CDX4|ZFHX4|RRN3|PARP1|NR2C2|HNF4A|MLXIP|NKX2-5|GCFC2|NRF1|TCFL5|FOXA2|ASCL3|GABPA|TFDP1|PHB|BCL6B|MTOR|GABPB2|NFATC1|GTF3C5|ZNF462|HSF2|NKX2-8|UBTF|NEUROD2|FOX…
GO:0001067	MF_regulatory_region_nucleic_acid_binding	3200|53615|3211|170463|6945|390259|84166|5015|10736|6932|4087|5978|6605|6774|84108|4610|83482|6777|6670|140690|5308|9988|2113|23528|22803|6886|23558|51804|93649|219736|63977|7716|10336|2296|5927|7004|4605|7753|5324|23314|23648|64324|1046|79776|54700|142|7182|3172|22877|1482|6936|4899|10732|3170|56676|2551|7027|5245|255877|2475|126626|4772|9328|58499|3298|26257|7343|4761|121643|1876|9971|4212|4773…	HOXA3|MBD3|HOXB1|SSBP4|MLX|BSX|NLRC5|OTX2|SIX2|TCF7|SMAD2|REST|SMARCE1|STAT3|PCGF6|MYCL|SCRT1|STAT5B|SP3|CTCFL|PITX2|DMTF1|ETS1|ZNF281|XRN2|TAL1|WBP2|SIX4|MYOCD|STOX1|PRDM15|VEZF1|PCGF3|FOXC1|KDM5A|TEAD4|MYBL2|ZNF202|PLAG1|SATB2|SSBP3|NSD1|CDX4|ZFHX4|RRN3|PARP1|NR2C2|HNF4A|MLXIP|NKX2-5|GCFC2|NRF1|TCFL5|FOXA2|ASCL3|GABPA|TFDP1|PHB|BCL6B|MTOR|GABPB2|NFATC1|GTF3C5|ZNF462|HSF2|NKX2-8|UBTF|NEUROD2|FOX…
GO:0000977	MF_RNA_polymerase_II_regulatory_region_sequence_specific_DNA_binding	3200|53615|3211|170463|6945|390259|84166|5015|6932|4087|5978|6605|6774|84108|4610|83482|6777|6670|140690|5308|9988|2113|23528|6886|23558|93649|219736|63977|7716|10336|2296|4605|7753|5324|23314|23648|64324|1046|79776|142|7182|3172|22877|1482|6936|4899|10732|3170|56676|2551|7027|255877|4772|58499|3298|26257|4761|1876|9971|4212|4773|4223|64764|7552|3174|1051|343472|1960|81|137814|7150|3651|219409|79…	HOXA3|MBD3|HOXB1|SSBP4|MLX|BSX|NLRC5|OTX2|TCF7|SMAD2|REST|SMARCE1|STAT3|PCGF6|MYCL|SCRT1|STAT5B|SP3|CTCFL|PITX2|DMTF1|ETS1|ZNF281|TAL1|WBP2|MYOCD|STOX1|PRDM15|VEZF1|PCGF3|FOXC1|MYBL2|ZNF202|PLAG1|SATB2|SSBP3|NSD1|CDX4|ZFHX4|PARP1|NR2C2|HNF4A|MLXIP|NKX2-5|GCFC2|NRF1|TCFL5|FOXA2|ASCL3|GABPA|TFDP1|BCL6B|NFATC1|ZNF462|HSF2|NKX2-8|NEUROD2|E2F6|NR1H4|MEIS2|NFATC2|MEOX2|CREB3L2|ZNF711|HNF4G|CEBPB|BARHL2…
GO:0001012	MF_RNA_polymerase_II_regulatory_region_DNA_binding	3200|53615|3211|170463|6945|390259|84166|5015|6932|4087|5978|6605|6774|84108|4610|83482|6777|6670|140690|5308|9988|2113|23528|6886|23558|93649|219736|63977|7716|10336|2296|4605|7753|5324|23314|23648|64324|1046|79776|142|7182|3172|22877|1482|6936|4899|10732|3170|56676|2551|7027|255877|4772|58499|3298|26257|4761|1876|9971|4212|4773|4223|64764|7552|3174|1051|343472|1960|81|137814|7150|3651|219409|59…	HOXA3|MBD3|HOXB1|SSBP4|MLX|BSX|NLRC5|OTX2|TCF7|SMAD2|REST|SMARCE1|STAT3|PCGF6|MYCL|SCRT1|STAT5B|SP3|CTCFL|PITX2|DMTF1|ETS1|ZNF281|TAL1|WBP2|MYOCD|STOX1|PRDM15|VEZF1|PCGF3|FOXC1|MYBL2|ZNF202|PLAG1|SATB2|SSBP3|NSD1|CDX4|ZFHX4|PARP1|NR2C2|HNF4A|MLXIP|NKX2-5|GCFC2|NRF1|TCFL5|FOXA2|ASCL3|GABPA|TFDP1|BCL6B|NFATC1|ZNF462|HSF2|NKX2-8|NEUROD2|E2F6|NR1H4|MEIS2|NFATC2|MEOX2|CREB3L2|ZNF711|HNF4G|CEBPB|BARHL2…
GO:0000978	MF_RNA_polymerase_II_proximal_promoter_sequence_specific_DNA_binding	3200|53615|3211|170463|390259|84166|5015|6932|4087|5978|6605|6774|4610|6777|140690|5308|9988|2113|23528|6886|23558|93649|63977|4605|7753|5324|23648|64324|1046|79776|7182|1482|6936|4899|10732|3170|2551|4772|3298|26257|4761|4212|4773|4223|64764|3174|137814|7150|3651|219409|79923|84969|4286|55810|6599|2303|861|2103|11107|4207|4929|429|100506164|3299|3428|112950|1746|2625|6668|3199|3280|367|3202|4791…	HOXA3|MBD3|HOXB1|SSBP4|BSX|NLRC5|OTX2|TCF7|SMAD2|REST|SMARCE1|STAT3|MYCL|STAT5B|CTCFL|PITX2|DMTF1|ETS1|ZNF281|TAL1|WBP2|MYOCD|PRDM15|MYBL2|ZNF202|PLAG1|SSBP3|NSD1|CDX4|ZFHX4|NR2C2|NKX2-5|GCFC2|NRF1|TCFL5|FOXA2|GABPA|NFATC1|HSF2|NKX2-8|NEUROD2|MEIS2|NFATC2|MEOX2|CREB3L2|HNF4G|NKX2-6|TOP1|PDX1|GSX1|NANOG|TOX2|MITF|FOXJ2|SMARCC1|FOXC2|RUNX1|ESRRB|PRDM5|BORCS8-MEF2B|NR4A2|ASCL1|HSFX1|HSF4|IFI16|MED8|…
GO:0000976	MF_transcription_regulatory_region_sequence_specific_DNA_binding	3200|53615|3211|170463|6945|390259|84166|5015|10736|6932|4087|5978|6605|6774|84108|4610|83482|6777|6670|140690|5308|9988|2113|23528|22803|6886|23558|51804|93649|219736|63977|7716|10336|2296|4605|7753|5324|23314|23648|64324|1046|79776|54700|142|7182|3172|22877|1482|6936|4899|10732|3170|56676|2551|7027|255877|4772|9328|58499|3298|26257|7343|4761|121643|1876|9971|4212|4773|4223|64764|7552|3174|1051|…	HOXA3|MBD3|HOXB1|SSBP4|MLX|BSX|NLRC5|OTX2|SIX2|TCF7|SMAD2|REST|SMARCE1|STAT3|PCGF6|MYCL|SCRT1|STAT5B|SP3|CTCFL|PITX2|DMTF1|ETS1|ZNF281|XRN2|TAL1|WBP2|SIX4|MYOCD|STOX1|PRDM15|VEZF1|PCGF3|FOXC1|MYBL2|ZNF202|PLAG1|SATB2|SSBP3|NSD1|CDX4|ZFHX4|RRN3|PARP1|NR2C2|HNF4A|MLXIP|NKX2-5|GCFC2|NRF1|TCFL5|FOXA2|ASCL3|GABPA|TFDP1|BCL6B|NFATC1|GTF3C5|ZNF462|HSF2|NKX2-8|UBTF|NEUROD2|FOXN4|E2F6|NR1H4|MEIS2|NFATC2|M…
GO:0035326	MF_enhancer_binding	5971|53615|1385|4087|2623|6605|2494|23528|148523|6601|4802|3217|7704|6421|9967|1388|86|196|1386|83881|1044|6597|10743|6662|3065|57658|4772|3020|6598|121643|9971|4223|405|9112|6938|406|3021|7080|80237|6599|10856|5970|8928|7494|2103|4088|64412|6603|2516|132625|7528|3670|6929|9575|3725|3202|7021|60468|55749|3223|57459|3203|1045|3015|8932|6862|3215|3066|25976|3221|4790|4841|6689|4801|3148|5457|5928|4…	RELB|MBD3|CREB1|SMAD2|GATA1|SMARCE1|NR5A2|ZNF281|CIART|SMARCC2|NFYC|HOXB7|ZBTB16|SFPQ|THRAP3|ATF6B|ACTL6A|AHR|ATF2|MIXL1|CDX1|SMARCA4|RAI1|SOX9|HDAC1|CALCOCO1|NFATC1|H3-3A|SMARCB1|FOXN4|NR1H4|MEOX2|ARNT|MTA1|TCF12|ARNTL|H3-3B|NKX2-1|ELL3|SMARCC1|RUVBL2|RELA|FOXH1|XBP1|ESRRB|SMAD3|GZF1|SMARCD2|NR5A1|ZFP42|YY1|ISL1|TCF3|CLOCK|JUN|HOXA5|TFAP2B|BACH2|CCAR1|HOXC6|GATAD2B|HOXA6|CDX2|H2AZ1|MBD2|TBXT|HOX…
GO:0001158	MF_enhancer_sequence_specific_DNA_binding	5971|53615|1385|2623|6605|2494|23528|148523|6601|4802|3217|7704|6421|9967|1388|86|1386|83881|1044|6597|6662|3065|57658|4772|3020|6598|121643|9971|4223|9112|406|3021|7080|6599|10856|5970|7494|2103|64412|6603|2516|132625|7528|3670|9575|3725|3202|7021|60468|55749|3223|57459|3203|1045|3015|8932|6862|3215|3066|3221|4790|4841|6689|4801|3148|5457|5928|404281|3159|6688|4862|4297|4800|51043|6664|60|3216|3…	RELB|MBD3|CREB1|GATA1|SMARCE1|NR5A2|ZNF281|CIART|SMARCC2|NFYC|HOXB7|ZBTB16|SFPQ|THRAP3|ATF6B|ACTL6A|ATF2|MIXL1|CDX1|SMARCA4|SOX9|HDAC1|CALCOCO1|NFATC1|H3-3A|SMARCB1|FOXN4|NR1H4|MEOX2|MTA1|ARNTL|H3-3B|NKX2-1|SMARCC1|RUVBL2|RELA|XBP1|ESRRB|GZF1|SMARCD2|NR5A1|ZFP42|YY1|ISL1|CLOCK|JUN|HOXA5|TFAP2B|BACH2|CCAR1|HOXC6|GATAD2B|HOXA6|CDX2|H2AZ1|MBD2|TBXT|HOXB5|HDAC2|HOXC4|NFKB1|NONO|SPIB|NFYB|HMGB2|POU4F1…
GO:0000980	MF_RNA_polymerase_II_distal_enhancer_sequence_specific_DNA_binding	6689|64412|4801|5971|53615|6603|1385|2516|3065|5457|7528|132625|5928|57658|4772|404281|3020|6688|2623|9575|3725|6605|6598|4862|3202|9971|4297|60468|4800|2494|4223|55749|3223|10856|23528|60|57459|148523|3216|4802|3203|1045|3204|3217|3015|6601|7704|8932|6421|9112|1388|86|406|9967|3021|6862|3215|1108|5966|1386|3222|3066|7080|7157|3221|4790|6599|83881|3183|4841|5970|1044|6597|2103|468	SPIB|GZF1|NFYB|RELB|MBD3|SMARCD2|CREB1|NR5A1|HDAC1|POU4F1|YY1|ZFP42|RBBP4|CALCOCO1|NFATC1|YY2|H3-3A|SPI1|GATA1|CLOCK|JUN|SMARCE1|SMARCB1|NPAS2|HOXA5|NR1H4|KMT2A|BACH2|NFYA|NR5A2|MEOX2|CCAR1|HOXC6|RUVBL2|ZNF281|ACTB|GATAD2B|CIART|HOXB6|NFYC|HOXA6|CDX2|HOXA7|HOXB7|H2AZ1|SMARCC2|ZBTB16|MBD2|SFPQ|MTA1|ATF6B|ACTL6A|ARNTL|THRAP3|H3-3B|TBXT|HOXB5|CHD4|REL|ATF2|HOXC5|HDAC2|NKX2-1|TP53|HOXC4|NFKB1|SMARCC1…
GO:0019894	MF_kinesin_binding	9479|4744|64837|23207|128344|23095|9043|8934|22920|6622|23542|26128|85300|60|146909|9639|164|1861|81610|146057|8100|22883|9055|10783|51332|23162|9696|55435	MAPK8IP1|NEFH|KLC2|PLEKHM2|PIFO|KIF1B|SPAG9|RAB29|KIFAP3|SNCA|MAPK8IP2|KIFBP|ATCAY|ACTB|KIF18B|ARHGEF10|AP1G1|TOR1A|FAM83D|TTBK2|IFT88|CLSTN1|PRC1|NEK6|SPTBN5|MAPK8IP3|CROCC|AP1AR
GO:0008134	MF_transcription_factor_binding	115950|6945|27063|5585|5591|4087|5978|6774|1460|6605|23411|2961|22938|6777|8202|5308|3275|28514|166|64784|3399|1977|6886|27163|93649|23558|7004|2296|3429|8554|64324|51602|142|3172|1482|81857|56676|3149|7041|2551|7027|171023|2475|7159|4772|9328|595|2932|1876|166968|9971|4212|4773|63976|9739|81|79039|405|51701|2957|6880|10474|10783|9730|90390|2103|11107|55929|9496|55212|4929|429|3068|3428|7392|9150…	ZNF653|MLX|ANKRD1|PKN1|PRKDC|SMAD2|REST|STAT3|CSNK2B|SMARCE1|SIRT1|GTF2E2|SNW1|STAT5B|NCOA3|PITX2|PRMT2|DLL1|TLE5|CRTC3|ID3|EIF4E|TAL1|NAAA|MYOCD|WBP2|TEAD4|FOXC1|IFI27|PIAS1|NSD1|NOP58|PARP1|HNF4A|NKX2-5|MED25|ASCL3|HMGB3|TGFB1I1|GABPA|TFDP1|ASXL1|MTOR|TP53BP2|NFATC1|GTF3C5|CCND1|GSK3B|E2F6|MIER3|NR1H4|MEIS2|NFATC2|PRDM16|SETD1A|ACTN4|DDX54|ARNT|NLK|GTF2A1|TAF9|TADA3|NEK6|DCAF1|MED30|ESRRB|PRDM5…
GO:0061629	MF_RNA_polymerase_II_specific_DNA_binding_transcription_factor_binding	55062|145258|6911|23028|57504|11315|64210|54531|1385|5467|27063|5585|3301|1407|6913|30009|6774|6605|5932|6872|23411|22938|6049|9113|6777|8202|347853|5308|3275|28514|9968|6908|23558|29969|10915|93649|2099|9326|1655|8638|3429|9967|64324|7341|1386|4808|3172|6909|5925|2353|81857|83881|5687|6926|6597|55662|8204|9612|585|7041|171023|149951|6882|135112|6910|79365|26287|3065|7159|24148|57057|8289|3516|28…	WIPI1|GSC|TBX6|KDM1A|MTA3|PARK7|MMS19|MIER2|CREB1|PPARD|ANKRD1|PKN1|DNAJA1|CRY1|TBX15|TBX21|STAT3|SMARCE1|RBBP8|TAF1|SIRT1|SNW1|RNF6|LATS1|STAT5B|NCOA3|TBX10|PITX2|PRMT2|DLL1|MED12|TBP|WBP2|MDFIC|TCERG1|MYOCD|ESR1|ZNHIT3|DDX5|OASL|IFI27|THRAP3|NSD1|SUMO1|ATF2|NHLH2|HNF4A|TBX2|RB1|FOS|MED25|MIXL1|PSMA6|TBX3|SMARCA4|HIF1AN|NRIP1|NCOR2|BBS4|TGFB1I1|ASXL1|COMMD7|TAF11|NCOA7|TBX5|BHLHE41|ANKRD2|HDAC1|…
GO:0140297	MF_DNA_binding_transcription_factor_binding	55062|145258|6911|23028|57504|11315|64210|54531|1385|5467|27063|5585|3301|1407|6913|4087|30009|6774|6605|5932|6872|7091|23411|5757|22938|6049|9113|6777|8202|347853|5308|3275|28514|9968|166|3233|64784|1977|6908|23558|29969|10915|93649|2099|9326|1655|8638|3429|9967|64324|4209|7341|1386|4808|4101|3172|6909|5925|7088|81857|83881|5687|2353|1609|6926|4261|4609|6597|8204|55662|9314|9612|140290|7391|585|…	WIPI1|GSC|TBX6|KDM1A|MTA3|PARK7|MMS19|MIER2|CREB1|PPARD|ANKRD1|PKN1|DNAJA1|CRY1|TBX15|SMAD2|TBX21|STAT3|SMARCE1|RBBP8|TAF1|TLE4|SIRT1|PTMA|SNW1|RNF6|LATS1|STAT5B|NCOA3|TBX10|PITX2|PRMT2|DLL1|MED12|TLE5|HOXD4|CRTC3|EIF4E|TBP|WBP2|MDFIC|TCERG1|MYOCD|ESR1|ZNHIT3|DDX5|OASL|IFI27|THRAP3|NSD1|MEF2D|SUMO1|ATF2|NHLH2|MAGEA2|HNF4A|TBX2|RB1|TLE1|MED25|MIXL1|PSMA6|FOS|DGKQ|TBX3|CIITA|MYC|SMARCA4|NRIP1|HIF1A…
GO:0031490	MF_chromatin_DNA_binding	5187|11108|53615|3006|2623|6605|6774|3008|132243|93166|8356|23558|639|56979|6601|29841|55506|8358|86|11105|50674|56981|79977|8290|1058|6597|440093|164684|8351|3065|3020|6598|55079|55806|7404|8355|7552|81|23135|8352|3192|9219|3021|6599|57822|2303|10856|5970|11107|8353|4656|6603|7546|8091|10664|9575|59335|1104|3007|8357|653604|63978|328|341567|3005|57459|7403|221037|3015|8932|9555|3066|7799|3297|51…	PER1|PRDM4|MBD3|H1-2|GATA1|SMARCE1|STAT3|H1-4|H1-8|PRDM6|H3C12|WBP2|PRDM1|PRDM9|SMARCC2|GRHL1|MACROH2A2|H3C2|ACTL6A|PRDM7|NEUROG3|PRDM11|GRHL2|H3-4|CENPA|SMARCA4|H3-5|WBP2NL|H3C4|HDAC1|H3-3A|SMARCB1|FEZF2|HR|UTY|H3C8|ZNF711|ACTN4|KDM6B|H3C3|HNRNPU|MTA2|H3-3B|SMARCC1|GRHL3|FOXC2|RUVBL2|RELA|PRDM5|H3C6|MYOG|SMARCD2|ZIC2|HMGA2|CTCF|CLOCK|PRDM12|RCC1|H1-3|H3C10|H3C13|PRDM14|APEX1|H1-7|H1-0|GATAD2B|KD…
GO:0031492	MF_nucleosomal_DNA_binding	8353|53615|8351|6603|8971|3065|8091|5928|3020|3006|3009|6605|1104|6598|3007|3008|8357|653604|8355|341567|132243|3005|60|8356|57459|8352|6601|9219|8354|3024|3015|8932|8358|9555|126961|86|3021|1108|3066|8350|6599|3010|8290|3183|8968|1058|6597|440093|333932	H3C6|MBD3|H3C4|SMARCD2|H1-10|HDAC1|HMGA2|RBBP4|H3-3A|H1-2|H1-5|SMARCE1|RCC1|SMARCB1|H1-3|H1-4|H3C10|H3C13|H3C8|H1-7|H1-8|H1-0|ACTB|H3C12|GATAD2B|H3C3|SMARCC2|MTA2|H3C11|H1-1|H2AZ1|MBD2|H3C2|MACROH2A1|H3C14|ACTL6A|H3-3B|CHD4|HDAC2|H3C1|SMARCC1|H1-6|H3-4|HNRNPC|H3C7|CENPA|SMARCA4|H3-5|H3C15
GO:0003682	MF_chromatin_binding	53615|8726|5585|6749|3006|5978|6605|6774|1460|3008|6777|7290|132243|6886|23558|63977|5426|2296|64324|8888|1482|440093|93624|171023|8351|23310|4772|7343|9918|121643|6742|647309|4773|10194|8355|7552|23133|54454|81|5430|7150|84939|6599|57822|2303|22893|4928|11107|8353|7153|2516|50809|9866|3670|23397|79142|367|8357|2074|2962|63978|341567|79831|7403|8409|8932|8805|3066|10725|3010|91442|4841|56848|1025…	MBD3|EED|PKN1|SSRP1|H1-2|REST|SMARCE1|STAT3|CSNK2B|H1-4|STAT5B|HIRA|H1-8|TAL1|WBP2|PRDM15|POLE|FOXC1|NSD1|MCM3AP|NKX2-5|H3-5|TADA2B|ASXL1|H3C4|NCAPD3|NFATC1|UBTF|NCAPD2|FOXN4|SSBP1|GMNC|NFATC2|TSHZ1|H3C8|ZNF711|PHF8|ATAD2B|ACTN4|POLR2A|TOP1|PWWP3A|SMARCC1|GRHL3|FOXC2|BAHD1|NUP98|PRDM5|H3C6|TOP2A|NR5A1|HP1BP3|TRIM66|ISL1|NCAPH|PHF23|AR|H3C10|ERCC6|GTF2F1|PRDM14|H1-7|KDM8|KDM6A|UXT|MBD2|TRIM24|HDAC…
GO:0031491	MF_nucleosome_binding	2145|8353|53615|8351|6603|8971|3065|50809|4676|8091|5928|8726|6047|6749|3020|3006|22823|3009|6605|1104|6598|3007|10467|165918|3008|8357|5252|116092|653604|7290|26155|8355|341567|132243|26013|254225|3005|60|8356|7443|4302|57459|8352|6601|9219|26147|8354|3024|3015|84939|8932|8358|9555|126961|86|6830|64431|3021|1108|8028|79685|3066|8350|6599|3010|8290|3183|8968|11198|23523|1058|29128|56848|6597|4400…	EZH1|H3C6|MBD3|H3C4|SMARCD2|H1-10|HDAC1|HP1BP3|NAP1L4|HMGA2|RBBP4|EED|RNF4|SSRP1|H3-3A|H1-2|MTF2|H1-5|SMARCE1|RCC1|SMARCB1|H1-3|ZNHIT1|RNF168|H1-4|H3C10|PHF1|DNTTIP1|H3C13|HIRA|NOC2L|H3C8|H1-7|H1-8|L3MBTL1|RNF169|H1-0|ACTB|H3C12|VRK1|MLLT6|GATAD2B|H3C3|SMARCC2|MTA2|PHF19|H3C11|H1-1|H2AZ1|PWWP3A|MBD2|H3C2|MACROH2A1|H3C14|ACTL6A|SUPT6H|ACTR6|H3-3B|CHD4|MLLT10|SAP30L|HDAC2|H3C1|SMARCC1|H1-6|H3-4|HNR…
GO:0044389	MF_ubiquitin_like_protein_ligase_binding	51438|5187|408|292|9618|9258|8451|8548|3093|7321|4591|55294|55070|1840|9099|1191|55120|3301|4087|23381|9530|573|596|5573|10013|9927|7322|9641|8027|23197|56254|5460|1734|7414|4804|10155|9588|10010|83666|51429|8345|10273|55432|2821|7167|117584|5566|7534|4160|10221|8975|26043|65018|7341|4101|5925|4287|23111|11345|7133|3313|57379|7531|7917|83737|9146|171392|7326|7319|4792|5707|7334|2932|7251|80196|70…	MAGEC2|PER1|ARRB1|SLC25A5|TRAF4|MFHAS1|CUL4A|BLZF1|UBE2K|UBE2D1|TRIM37|FBXW7|DET1|DTX1|USP2|CLU|FANCL|DNAJA1|SMAD2|SMG5|BAG4|BAG1|BCL2|PRKAR1A|HDAC6|MFN2|UBE2D2|IKBKE|STAM|FAF2|RNF20|POU5F1|DIO2|VCL|NGFR|TRIM28|PRDX6|TANK|PARP9|SNX9|H2BC9|STUB1|YOD1|GPI|TPI1|RFFL|PRKACA|YWHAZ|MC4R|TRIB1|USP13|UBXN7|PINK1|SUMO1|MAGEA2|RB1|ATXN3|SPART|GABARAPL2|TNFRSF1B|HSPA9|AICDA|YWHAE|BAG6|ITCH|HGS|ZNF675|UBE2G1…
GO:0031625	MF_ubiquitin_protein_ligase_binding	51438|5187|408|292|9618|9258|8451|8548|3093|7321|4591|55294|55070|1840|9099|1191|55120|3301|4087|23381|9530|573|596|5573|10013|9927|7322|9641|23197|56254|5460|1734|7414|4804|10155|9588|10010|51429|10273|55432|2821|7167|117584|5566|7534|4160|10221|8975|26043|65018|7341|4101|5925|4287|23111|11345|7133|3313|57379|7531|7917|171392|7326|7319|4792|5707|7334|2932|7251|80196|7009|6331|257218|28951|5094|4…	MAGEC2|PER1|ARRB1|SLC25A5|TRAF4|MFHAS1|CUL4A|BLZF1|UBE2K|UBE2D1|TRIM37|FBXW7|DET1|DTX1|USP2|CLU|FANCL|DNAJA1|SMAD2|SMG5|BAG4|BAG1|BCL2|PRKAR1A|HDAC6|MFN2|UBE2D2|IKBKE|FAF2|RNF20|POU5F1|DIO2|VCL|NGFR|TRIM28|PRDX6|TANK|SNX9|STUB1|YOD1|GPI|TPI1|RFFL|PRKACA|YWHAZ|MC4R|TRIB1|USP13|UBXN7|PINK1|SUMO1|MAGEA2|RB1|ATXN3|SPART|GABARAPL2|TNFRSF1B|HSPA9|AICDA|YWHAE|BAG6|ZNF675|UBE2G1|UBE2A|NFKBIA|PSMD1|UBE2N|…
GO:0001882	MF_nucleoside_binding	399|10890|373|9258|2770|55340|11021|115273|55684|84790|4893|10381|8934|9230|155038|22929|55288|10383|2779|9077|3845|4218|158158|5865|56923|171177|8153|7283|4830|10124|55720|378|6009|81027|221443|26225|2643|51807|9364|3266|5873|51174|377|127829|27175|2633|23560|2635|51062|402|6729|55207|29984|5908|120892|474344|4600|81|10325|168537|161253|166785|390790|163351|400|3265|23433|57403|64284|10670|5880|…	RHOH|RAB10|TRIM23|MFHAS1|GNAI1|GIMAP5|RAB35|RAB42|RABL6|TUBA1C|NRAS|TUBB3|RAB29|RAB11B|GIMAP8|SEPHS1|RHOT1|TUBB4B|GNAT1|DIRAS3|KRAS|RAB8A|RASEF|RAB3B|NMUR2|RHOV|RND2|TUBG1|NME1|ARL4A|TSR1|ARF4|RHEB|TUBB1|OARD1|ARL5A|GCH1|TUBA8|RAB28|ERAS|RAB27A|TUBD1|ARF3|ARL8A|TUBG2|GBP1|GTPBP4|GBP3|ATL1|ARL2|SRP54|ARL8B|RHOD|RAP1B|LRRK2|GIMAP6|MX2|ACTN4|RRAGB|GIMAP7|REM2|MMAA|ARL5C|GBP6|ARL1|HRAS|RHOQ|RAB22A|RA…
GO:0050839	MF_cell_adhesion_molecule_binding	6712|22829|10890|5110|120425|10190|10598|50848|26135|6130|11344|3691|54798|5817|64403|55854|9588|51429|55379|7529|2243|27237|5216|2244|54869|7223|6231|10458|90102|7531|57126|7408|8351|912|5578|8751|8355|2013|81|51100|1983|2247|1285|55833|302|57451|1010|57698|54825|8826|9798|10288|5663|8353|9052|10606|11329|5789|989|310|8357|6811|55082|7060|10631|301|54443|1007|10163|27131|153090|5797|1982|659|103…	SPTBN2|NLGN4Y|RAB10|PCMT1|JAML|TXNDC9|AHSA1|F11R|SERBP1|RPL7A|TWF2|ITGB4|DCHS2|PVR|CDH24|ZC3H15|PRDX6|SNX9|LRRC59|YWHAB|FGA|ARHGEF16|PFN1|FGB|EPS8L1|TRPC4|RPS26|BAIAP2|PHLDB2|YWHAE|CD177|VASP|H3C4|CD1D|PRKCA|ADAM15|H3C8|EMP2|ACTN4|SH3GLB1|EIF5|FGF2|COL4A3|UBAP2|ANXA2|TENM2|CDH12|SHTN1|CDHR2|IQGAP1|IST1|LILRB2|PSEN1|H3C6|GPRC5A|PAICS|STK38|PTPRD|SEPTIN7|ANXA7|H3C10|STX5|ARGLU1|THBS4|POSTN|ANXA1|AN…
GO:0005178	MF_integrin_binding	3694|1015|2246|87|120425|2208|3691|3084|11096|2515|6423|2200|3913|7057|8745|88|2191|6850|89|667|57126|6387|5771|1281|3685|9270|5578|7087|6376|11095|3964|8751|11093|7148|4856|2013|3695|81|1903|3146|4185|5764|6868|9294|2247|1285|928|10516|8754|3689|3690|977|8482|3693|3386|310|1758|84978|8174|3791|8840|7060|10666|1525|7402|3696|255743|3936|3479|8839|3909|3481|3911|8838|3912|3383|1842|7106|6696|7450|…	ITGB6|CDH17|FGF1|ACTN1|JAML|FCER2|ITGB4|NRG1|ADAMTS5|ADAM2|SFRP2|FBN1|LAMB2|THBS1|ADAM23|ACTN2|FAP|SYK|ACTN3|DST|CD177|CXCL12|PTPN2|COL3A1|ITGAV|ITGB1BP1|PRKCA|ICAM5|CX3CL1|ADAMTS8|LGALS8|ADAM15|ADAMTS13|TNXB|CCN3|EMP2|ITGB7|ACTN4|S1PR3|HMGB1|ADAM11|PTN|ADAM17|S1PR2|FGF2|COL4A3|CD9|FBLN5|ADAM9|ITGB2|ITGB3|CD151|SEMA7A|ITGB5|ICAM4|ANXA7|DMP1|FRMD5|MADCAM1|KDR|CCN4|THBS4|CD226|CXADR|UTRN|ITGB8|NPNT…
GO:0030374	MF_nuclear_receptor_transcription_coactivator_activity	5914|5579|79084|87|23028|135112|84660|8856|7421|5467|5585|6047|10011|57805|57658|29893|3159|10891|9970|9975|119392|10025|9971|170261|7067|8202|7376|10463|55749|9440|83637|81|6760|23326|10499|5915|5468|57178|85441|8896|2247|56943|9967|133522|9572|10432|5465|23082|5469|7068|5916|8648|10062|10498|56970|23054|55827	RARA|PRKCB|WDR77|ACTN1|KDM1A|NCOA7|CCDC62|NR1I2|VDR|PPARD|PKN1|RNF4|SRA1|CCAR2|CALCOCO1|PSMC3IP|HMGA1|PPARGC1A|NR1I3|NR1D2|SFR1|MED16|NR1H4|ZCCHC12|THRA|NCOA3|NR1H2|SLC30A9|CCAR1|MED17|ZMIZ2|ACTN4|SS18|USP22|NCOA2|RARB|PPARG|ZMIZ1|HELZ2|BUD31|FGF2|ENY2|THRAP3|PPARGC1B|NR1D1|RBM14|PPARA|PPRC1|MED1|THRB|RARG|NCOA1|NR1H3|CARM1|ATXN7L3|NCOA6|DCAF6
GO:0051427	MF_hormone_receptor_binding	55062|23028|11315|64210|5585|1407|6605|6872|23411|116|22938|6049|9113|6777|8202|122876|3275|9968|2689|23558|2099|9326|1655|8638|9967|64324|7341|81857|5741|2775|170589|6597|8204|4880|9612|2797|7041|171023|6882|135112|24148|8289|79447|5744|7533|9971|1443|10463|81|4879|51341|79039|11240|4824|2033|114131|10474|90226|10865|2688|9730|10634|2796|2959|8928|90390|1444|4088|6943|6879|4929|23532|5579|5481|6…	WIPI1|KDM1A|PARK7|MMS19|PKN1|CRY1|SMARCE1|TAF1|SIRT1|ADCYAP1|SNW1|RNF6|LATS1|STAT5B|NCOA3|GPHB5|PRMT2|MED12|GH2|WBP2|ESR1|ZNHIT3|DDX5|OASL|THRAP3|NSD1|SUMO1|MED25|PTH|GNAO1|GPHA2|SMARCA4|NRIP1|NPPC|NCOR2|GNRH2|TGFB1I1|ASXL1|TAF11|NCOA7|PRPF6|ARID1A|PAGR1|PTHLH|YWHAH|NR1H4|CSH2|SLC30A9|ACTN4|NPPB|ZBTB7A|DDX54|PADI2|NKX3-1|EP300|UCN3|TADA3|UCN2|ARID5A|GH1|DCAF1|GAS2L1|GNRH1|GTF2B|FOXH1|MED30|CSHL1|…
GO:0035257	MF_nuclear_hormone_receptor_binding	55062|23028|11315|64210|5585|1407|6605|6872|23411|22938|6049|9113|6777|8202|3275|9968|23558|2099|9326|1655|8638|9967|64324|7341|81857|6597|8204|9612|7041|171023|6882|135112|24148|8289|79447|7533|9971|10463|81|51341|79039|11240|4824|2033|10474|10865|9730|10634|2959|8928|90390|4088|6943|6879|4929|23532|5579|5481|6801|3670|54828|149563|3091|6867|23636|25879|23081|8013|10499|9862|1499|55128|29079|546…	WIPI1|KDM1A|PARK7|MMS19|PKN1|CRY1|SMARCE1|TAF1|SIRT1|SNW1|RNF6|LATS1|STAT5B|NCOA3|PRMT2|MED12|WBP2|ESR1|ZNHIT3|DDX5|OASL|THRAP3|NSD1|SUMO1|MED25|SMARCA4|NRIP1|NCOR2|TGFB1I1|ASXL1|TAF11|NCOA7|PRPF6|ARID1A|PAGR1|YWHAH|NR1H4|SLC30A9|ACTN4|ZBTB7A|DDX54|PADI2|NKX3-1|EP300|TADA3|ARID5A|DCAF1|GAS2L1|GTF2B|FOXH1|MED30|SMAD3|TCF21|TAF7|NR4A2|PRAME|PRKCB|PPID|STRN|ISL1|BCAS3|SRARP|HIF1A|TACC1|NUP62|DCAF13|…
GO:0044325	MF_ion_channel_binding	87|57628|23171|3767|29098|388591|9456|859|23630|2273|2258|9001|7534|2281|88|5621|10060|285966|89|6399|6262|9992|801|7531|23241|93107|7416|255057|6640|3270|9747|5348|7533|6331|120892|81|9472|6330|817|23327|57010|6769|9100|286|102723475|122416|55690|3752|1003|10345|55800|219527|7525|1729|1173|9699|3745|10523|140730|3064|30819|22999|644139|4067|287|6336|808|4842|5310|1739|126755|1499|389816|3753|101…	ACTN1|DPP10|GPD1L|KCNJ11|RANGRF|RNF207|HOMER1|CAV3|KCNE5|FHL1|FGF13|HAP1|YWHAZ|FKBP1B|ACTN2|PRNP|ABCC9|TCAF2|ACTN3|TRAPPC2|RYR2|KCNE2|CALM1|YWHAE|PACS2|KCNG4|VDAC1|CBARP|SNTA1|HRC|TCAF1|FXYD1|YWHAH|SCN5A|LRRK2|ACTN4|AKAP6|SCN4B|CAMK2D|NEDD4L|CABP4|STAC|USP10|ANK1|KCNE1B|ANKRD9|PACS1|KCND3|CDH5|TRDN|SCN3B|LRRC55|YES1|DIAPH1|AP2M1|RIMS2|KCNB1|CHERP|RIMS4|HTT|KCNIP2|RIMS1|PIRT|LYN|ANK2|SCN10A|CALM3|…
GO:0003725	MF_double_stranded_RNA_binding	64135|3326|7458|23405|87|54847|79132|192669|4938|161931|1654|8087|170506|23180|103|8575|55601|1994|51663|1973|7037|7098|10383|26523|54840|56919|7431|1975|54542|51284|3192|105|1665|3608|6832|23567|4622|51092|9208|6895|79706|8638|4478|51311|92140|132612|149041|3329|6520|192670|23217|22907|2332|10376|55342|54920|27067|29102|4940|104|3609|23586|5610|54487|4154|1213|27161|4939|1660|65080	IFIH1|HSP90AB1|EIF4H|DICER1|ACTN1|SIDT1|DHX58|AGO3|OAS1|ADAD2|DDX3X|FXR1|DHX36|RFTN1|ADAR|PRKRA|DDX60|ELAVL1|ZFR|EIF4A1|TFRC|TLR3|TUBB4B|AGO1|APTX|DHX33|VIM|EIF4B|RC3H2|TLR7|HNRNPU|ADARB2|DHX15|ILF2|SUPV3L1|ZNF346|MYH4|SIDT2|LRRFIP1|TARBP2|PRKRIP1|OASL|MSN|TLR8|MTDH|ADAD1|RC3H1|HSPD1|SLC3A2|AGO4|ZFR2|DHX30|FMR1|TUBA1B|STRBP|DUS2|STAU2|DROSHA|OAS3|ADARB1|ILF3|DDX58|EIF2AK2|DGCR8|MBNL1|CLTC|AGO2|OA…
GO:1901981	MF_phosphatidylinositol_phosphate_binding	55062|7287|57732|84069|11021|695|9265|9885|5333|116984|11344|219287|81609|64083|85477|84936|5897|114882|8473|26119|79109|3756|57158|4430|22895|23400|55041|5756|51479|139285|65977|6386|55803|64005|5216|91404|79156|88|53349|5341|284110|115548|8301|11152|114609|64333|157807|4137|26100|23612|80183|10788|80196|57706|653145|56288|55763|1687|302|4651|55353|79685|5217|27111|79792|89869|84725|8826|205147|…	WIPI1|TULP1|ZFYVE28|PLEKHN1|RAB35|BTK|CYTH3|OSBPL2|PLCD1|ARAP2|TWF2|AMER2|SNX27|GOLPH3|SCIN|ZFYVE19|RAG2|OSBPL8|OGT|LDLRAP1|MAPKAP1|KCNH1|JPH2|MYO1B|RPH3A|ATP13A2|PLEKHB2|TWF1|ANKFY1|AMER1|PLEKHA3|SDCBP|ADAP2|MYO1G|PFN1|SESTD1|PLEKHF1|ACTN2|ZFYVE1|PLEK|GSDMA|FCHO2|PICALM|WDR45|TIRAP|ARHGAP9|CLVS1|MAPT|WIPI2|PHLDA3|RUBCNL|IQGAP2|RNF34|DENND1A|ANXA8|PARD3|EXOC1|GSDME|ANXA2|MYO10|LAPTM4B|SAP30L|PFN2…
GO:0035091	MF_phosphatidylinositol_binding	55062|7287|57732|84069|11021|695|9265|9885|5333|116984|11344|219287|81609|64083|85477|84936|5897|9600|114882|8473|55704|26119|79109|3756|57158|4926|4430|22895|23400|55041|51429|5756|51479|139285|65977|6386|55803|64005|5216|91404|1048|79156|88|53349|128869|5341|83850|284110|115548|55686|8301|11152|114609|64333|157807|23001|26060|64089|9784|7442|26751|3708|8411|4137|26100|23612|23263|80183|10788|80…	WIPI1|TULP1|ZFYVE28|PLEKHN1|RAB35|BTK|CYTH3|OSBPL2|PLCD1|ARAP2|TWF2|AMER2|SNX27|GOLPH3|SCIN|ZFYVE19|RAG2|PITPNM1|OSBPL8|OGT|CCDC88A|LDLRAP1|MAPKAP1|KCNH1|JPH2|NUMA1|MYO1B|RPH3A|ATP13A2|PLEKHB2|SNX9|TWF1|ANKFY1|AMER1|PLEKHA3|SDCBP|ADAP2|MYO1G|PFN1|SESTD1|CEACAM5|PLEKHF1|ACTN2|ZFYVE1|PIGU|PLEK|ESYT3|GSDMA|FCHO2|MREG|PICALM|WDR45|TIRAP|ARHGAP9|CLVS1|WDFY3|APPL1|SNX16|SNX17|TRPV1|SH3YL1|ITPR1|EEA1|MA…
GO:0005546	MF_phosphatidylinositol_4_5_bisphosphate_binding	114609|7429|205147|6548|7287|889|150684|196996|9026|4139|57664|11021|9885|5333|3759|11344|23612|219287|253725|56169|85477|5897|9892|9758|653145|8324|26119|79109|115004|57158|124460|7274|54843|29091|4430|22895|55876|56288|55763|1687|302|5756|112574|139285|246|6386|9066|55803|5216|64005|90203|91404|5217|27111|88|3758|3784|79792|89869|284110|115548|8301|23236|84033	TIRAP|VIL1|AMER3|SLC9A1|TULP1|KRIT1|COMMD1|GRAMD2A|HIP1R|MARK1|PLEKHA4|RAB35|OSBPL2|PLCD1|KCNJ2|TWF2|PHLDA3|AMER2|WASHC2C|GSDMC|SCIN|RAG2|SNAP91|FRMPD4|ANXA8|FZD7|LDLRAP1|MAPKAP1|CGAS|JPH2|SNX20|TTPA|SYTL2|STXBP6|MYO1B|RPH3A|GSDMB|PARD3|EXOC1|GSDME|ANXA2|TWF1|SNX18|AMER1|ALOX15|SDCBP|SYT7|ADAP2|PFN1|MYO1G|SNX21|SESTD1|PFN2|SDCBP2|ACTN2|KCNJ1|KCNQ1|GSDMD|PLCZ1|GSDMA|FCHO2|PICALM|PLCB1|OBSCN
GO:1902936	MF_phosphatidylinositol_bisphosphate_binding	55062|7287|11021|9885|5333|11344|219287|85477|5897|26119|79109|3756|57158|4430|22895|23400|5756|139285|6386|55803|64005|5216|91404|88|53349|5341|284110|115548|8301|11152|114609|157807|4137|26100|23612|653145|56288|55763|1687|302|55353|5217|27111|79792|89869|205147|8724|196996|644139|4139|59339|57664|3759|653361|59338|64411|56270|9892|9758|3092|124460|29091|285590|9873|246|3758|23236|84033|7429|20…	WIPI1|TULP1|RAB35|OSBPL2|PLCD1|TWF2|AMER2|SCIN|RAG2|LDLRAP1|MAPKAP1|KCNH1|JPH2|MYO1B|RPH3A|ATP13A2|TWF1|AMER1|SDCBP|ADAP2|MYO1G|PFN1|SESTD1|ACTN2|ZFYVE1|PLEK|GSDMA|FCHO2|PICALM|WDR45|TIRAP|CLVS1|MAPT|WIPI2|PHLDA3|ANXA8|PARD3|EXOC1|GSDME|ANXA2|LAPTM4B|PFN2|SDCBP2|GSDMD|PLCZ1|AMER3|SNX3|GRAMD2A|PIRT|MARK1|PLEKHA2|PLEKHA4|KCNJ2|NCF1|PLEKHA1|ARAP3|WDR45B|SNAP91|FRMPD4|HIP1|SNX20|STXBP6|SH3PXD2B|FCHSD…
GO:0008307	MF_structural_constituent_of_muscle	140465|7171|4629|4604|4703|7169|7273|4607|127294|4608|9172|1756|8736|1465|6525|7168|8470|4634|4636|825|444|3880|8048|23363|1605|91624|10398|283284|5339|9499|29895|88|8557|4637|23336|1466|4606|89	MYL6B|TPM4|MYH11|MYBPC1|NEB|TPM2|TTN|MYBPC3|MYOM3|MYBPH|MYOM2|DMD|MYOM1|CSRP1|SMTN|TPM1|SORBS2|MYL3|MYL5|CAPN3|ASPH|KRT19|CSRP3|OBSL1|DAG1|NEXN|MYL9|IGSF22|PLEC|MYOT|MYLPF|ACTN2|TCAP|MYL6|SYNM|CSRP2|MYBPC2|ACTN3
GO:0004674	MF_protein_serine_threonine_kinase_activity	5585|5347|23097|9064|5591|5596|1460|2081|9641|6416|10922|284086|6199|5261|51347|440275|8859|51765|8445|26524|55351|8780|6093|2475|5578|65061|85366|7046|2932|112858|1022|91419|1455|6446|646643|7150|51701|10783|9730|5610|5594|11113|11329|4139|4294|8550|27102|83983|10000|5582|1147|472|23031|659|23235|9020|9149|56924|5613|30849|5581|1859|6195|10420|1025|81788|90|8767|2071|1019|27148|9578|10114|7443|9…	PKN1|PLK1|CDK19|MAP3K6|PRKDC|MAPK4|CSNK2B|ERN1|IKBKE|MAP2K4|FASTK|NEK8|RPS6KB2|PHKG2|TAOK3|EIF2AK4|STK19|STK26|DYRK2|LATS2|STK32B|RIOK3|ROCK1|MTOR|PRKCA|CDK15|MYLK2|TGFBR1|GSK3B|TP53RK|CDK7|ATP23|CSNK1G2|SGK1|SBK2|TOP1|NLK|NEK6|DCAF1|EIF2AK2|MAPK1|CIT|STK38|MARK1|MAP3K10|MAPKAPK5|EIF2AK1|TSSK6|AKT3|PRKCG|CHUK|ATM|MAST3|BMPR2|SIK2|MAP3K14|DYRK1B|PAK6|PRKX|PIK3R4|PRKCE|DYRK1A|RPS6KA1|TESK2|CDK9|NUA…
GO:0019199	MF_transmembrane_receptor_protein_kinase_activity	285220|90|4058|5157|558|2064|2044|148738|1945|4916|658|2051|7049|4593|1949|53834|94|7010|25928|2321|7046|4915|657|238|3791|5156|7301|269|2263|6098|1944|4486|1956|2202|51232|2042|3482|780|5159|22853|5979|1969|2045|2048|2264|4921|1436|659|3645|93|2261|3643|2050|130399|2065|2041|2049|2322|2066|2260|4920|3480|91|2324|7075|3815|8829|2043|92|2046|284656|4914|2047|10461|4233|7048	EPHA6|ACVR1|LTK|PDGFRL|AXL|ERBB2|EPHA5|HJV|EFNA4|NTRK3|BMPR1B|EPHB6|TGFBR3|MUSK|EFNB3|FGFRL1|ACVRL1|TEK|SOSTDC1|FLT1|TGFBR1|NTRK2|BMPR1A|ALK|KDR|PDGFRA|TYRO3|AMHR2|FGFR2|ROS1|EFNA3|MST1R|EGFR|EFEMP1|CRIM1|EPHA3|IGF2R|DDR1|PDGFRB|LMTK2|RET|EPHA2|EPHA7|EPHB2|FGFR4|DDR2|CSF1R|BMPR2|INSRR|ACVR2B|FGFR3|INSR|EPHB4|ACVR1C|ERBB3|EPHA1|EPHB3|FLT3|ERBB4|FGFR1|ROR2|IGF1R|ACVR1B|FLT4|TIE1|KIT|NRP1|EPHA4|ACVR…
GO:0045296	MF_cadherin_binding	6712|10890|5110|10190|10598|50848|26135|6130|11344|54798|64403|55854|9588|51429|55379|7529|27237|5216|54869|7223|6231|10458|90102|7531|7408|8351|8355|51100|1983|55833|302|1010|57698|8826|9798|5663|8353|9052|10606|11329|989|8357|6811|55082|301|54443|1007|10163|27131|153090|5797|1982|659|10399|23670|56924|5318|11187|2801|23607|8502|57410|3688|10938|5901|6714|90|3646|10726|10801|151963|2017|1496|270…	SPTBN2|RAB10|PCMT1|TXNDC9|AHSA1|F11R|SERBP1|RPL7A|TWF2|DCHS2|CDH24|ZC3H15|PRDX6|SNX9|LRRC59|YWHAB|ARHGEF16|PFN1|EPS8L1|TRPC4|RPS26|BAIAP2|PHLDB2|YWHAE|VASP|H3C4|H3C8|SH3GLB1|EIF5|UBAP2|ANXA2|CDH12|SHTN1|IQGAP1|IST1|PSEN1|H3C6|GPRC5A|PAICS|STK38|SEPTIN7|H3C10|STX5|ARGLU1|ANXA1|ANLN|CDH9|WASF2|SNX5|DAB2IP|PTPRM|EIF4G2|BMPR2|RACK1|CEMIP2|PAK6|PKP2|PKP3|GOLGA2|CD2AP|PKP4|SCYL1|ITGB1|EHD1|RAN|SRC|ACVR…
GO:0046332	MF_SMAD_binding	4086|56937|4221|9958|9863|90|7041|8239|4091|28984|2280|753|27063|7528|8091|658|7049|28996|4087|2626|1601|94|64750|3725|7046|8287|657|5080|269|22938|4205|7048|6498|90993|5371|4092|4435|54778|659|1499|93|6497|51341|390598|5494|202151|1655|652991|130399|6938|10273|163126|51592|8498|4088|10527|9392|91|29102|650|2353|92|8928|57154|4089|8312	SMAD1|PMEPA1|MEN1|USP15|MAGI2|ACVR1|TGFB1I1|USP9X|SMAD6|RGCC|FKBP1A|LDLRAD4|ANKRD1|YY1|HMGA2|BMPR1B|TGFBR3|HIPK2|SMAD2|GATA4|DAB2|ACVRL1|SMURF2|JUN|TGFBR1|USP9Y|BMPR1A|PAX6|AMHR2|SNW1|MEF2A|TGFBR2|SKIL|CREB3L1|PML|SMAD7|CITED1|RNF111|BMPR2|CTNNB1|ACVR2B|SKI|ZBTB7A|SKOR1|PPM1A|RANBP3L|DDX5|SKOR2|ACVR1C|TCF12|STUB1|EID2|TRIM33|RANBP3|SMAD3|IPO7|TGFBRAP1|ACVR1B|DROSHA|BMP2|FOS|ACVR2A|FOXH1|SMURF1|SM…
GO:0050431	MF_transforming_growth_factor_beta_binding	375387|948|90|2022|8692|3685|4054|7049|2615|8425|117166|94|7046|135228|7043|57045|114990|7057|10816|124857|4052|7048	NRROS|CD36|ACVR1|ENG|HYAL2|ITGAV|LTBP3|TGFBR3|LRRC32|LTBP4|WFIKKN1|ACVRL1|TGFBR1|CD109|TGFB3|TWSG1|VASN|THBS1|SPINT3|WFIKKN2|LTBP1|TGFBR2
GO:1990782	MF_protein_tyrosine_kinase_binding	63916|90|9655|9732|389658|9846|634|55024|8692|5771|51378|308|56940|2915|26228|2621|115352|5295|50507|54209|140885|93650|2323|1398|9600|920|8878|10603|84922|8895|3687|5770|868|10140|4739|10019|5296|83394|659|919|1845|867|4485|5784|10399|3667|25759|50852|10193|29760|284|3320|4038|399694|9796|27237|57091|8717|1003|80758|117854|23624|57605|285016|7157|6885|389400|53358|2043|5111|4690|6464|25970|10818…	ELMO2|ACVR1|SOCS5|DOCK4|ALKAL1|GAB2|CEACAM1|BANK1|HYAL2|PTPN2|ANGPT4|ANXA5|DUSP22|GRM5|STAP1|GAS6|FCRL3|PIK3R1|NOX4|TREM2|SIRPA|ACP4|FLT3LG|CRK|PITPNM1|CD4|SQSTM1|SH2B2|FIZ1|CPNE3|ITGAX|PTPN1|CBLB|TOB1|NEDD9|SH2B3|PIK3R2|PITPNM3|BMPR2|CD247|DUSP3|CBL|MST1|PTPN14|RACK1|IRS1|SHC2|TRAT1|RNF41|BLNK|ANGPT1|HSP90AA1|LRP4|SHC4|PHYHIP|ARHGEF16|CASS4|TRADD|CDH5|PRR7|TRIM6|CBLC|PITPNM2|ALKAL2|TP53|MAP3K7|G…
GO:0015026	MF_coreceptor_activity	7783|5819|148738|3685|23643|115350|23547|2838|7049|1234|5818|126259|285704|3676|4040|940|4804|4041|4919|7852|10266|56963|4920|10267|10268|6259|1237|8829|92|3688|3690	ZP2|NECTIN2|HJV|ITGAV|LY96|FCRL1|LILRA4|GPR15|TGFBR3|CCR5|NECTIN1|TMIGD2|RGMB|ITGA4|LRP6|CD28|NGFR|LRP5|ROR1|CXCR4|RAMP2|RGMA|ROR2|RAMP1|RAMP3|RYK|CCR8|NRP1|ACVR2A|ITGB1|ITGB3
GO:0005126	MF_cytokine_receptor_binding	655|9958|7042|27178|9618|27302|414325|2022|10116|8565|3445|4591|2662|338376|50604|4087|637|3562|26585|1652|7124|7205|2689|6370|2658|200734|10220|85480|1435|9518|4282|93|84639|29108|3576|6386|6368|7292|8600|6348|3578|4254|6359|92|386653|6360|4838|3625|6850|3572|51192|6362|51561|146433|6387|3440|3565|83737|10464|6372|56477|1673|7423|5008|3624|5295|6376|503841|7046|5196|3443|2660|3556|6355|3570|3439…	BMP7|USP15|TGFB2|IL37|TRAF4|BMP10|DEFB103A|ENG|FEM1B|YARS1|IFNA8|TRIM37|GDF10|IFNE|IL20|SMAD2|BID|IL3|GREM1|DDT|TNF|TRIP6|GH2|CCL25|GDF2|SPRED2|GDF11|TSLP|CSF1|GDF15|MIF|ACVR2B|IL1F10|PYCARD|CXCL8|SDCBP|CCL23|TNFSF4|TNFSF11|CCL3|IL9|KITLG|CCL15|ACVR2A|IL31|CCL16|NODAL|INHBB|SYK|IL6ST|CKLF|CCL18|IL23A|IL34|CXCL12|IFNA2|IL4|ITCH|PIBF1|CXCL6|CCL28|DEFB4A|VEGFB|OSM|INHBA|PIK3R1|CX3CL1|DEFB106B|TGFBR1…
GO:0005160	MF_transforming_growth_factor_beta_receptor_binding	655|9958|7042|4091|2280|27302|2022|3626|9210|2662|7049|4087|25805|3624|7046|2660|652|7043|8200|10637|653|2658|83729|10220|4092|7040|9518|93|3623|4088|654|151449|2661|9392|7044|656|2657|650|9573|392255|92|651|4838|3625|353500|7048	BMP7|USP15|TGFB2|SMAD6|FKBP1A|BMP10|ENG|INHBC|BMP15|GDF10|TGFBR3|SMAD2|BAMBI|INHBA|TGFBR1|MSTN|BMP4|TGFB3|GDF5|LEFTY1|BMP5|GDF2|INHBE|GDF11|SMAD7|TGFB1|GDF15|ACVR2B|INHA|SMAD3|BMP6|GDF7|GDF9|TGFBRAP1|LEFTY2|BMP8B|GDF1|BMP2|GDF3|GDF6|ACVR2A|BMP3|NODAL|INHBB|BMP8A|TGFBR2
GO:0019239	MF_deaminase_activity	57379|81602|164668|161931|200316|200315|1635|103|271|100|134637|60489|9615|161823|978|105|113179|23536|272|27350|9582|132789|132612|140564|10930|51816|270|104|339|10007|10247	AICDA|CDADC1|APOBEC3H|ADAD2|APOBEC3F|APOBEC3A|DCTD|ADAR|AMPD2|ADA|ADAT2|APOBEC3G|GDA|ADAL|CDA|ADARB2|ADAT3|ADAT1|AMPD3|APOBEC3C|APOBEC3B|GNPDA2|ADAD1|APOBEC3D|APOBEC2|ADA2|AMPD1|ADARB1|APOBEC1|GNPDA1|RIDA
GO:0016814	MF_hydrolase_activity_acting_on_carbon_nitrogen_but_not_peptide_bonds_in_cyclic_amidines	57379|81602|164668|441024|161931|200316|200315|1635|103|271|100|134637|60489|9615|161823|978|105|113179|23536|272|27350|9582|132612|4522|10797|140564|10930|471|2643|51816|270|104|339	AICDA|CDADC1|APOBEC3H|MTHFD2L|ADAD2|APOBEC3F|APOBEC3A|DCTD|ADAR|AMPD2|ADA|ADAT2|APOBEC3G|GDA|ADAL|CDA|ADARB2|ADAT3|ADAT1|AMPD3|APOBEC3C|APOBEC3B|ADAD1|MTHFD1|MTHFD2|APOBEC3D|APOBEC2|ATIC|GCH1|ADA2|AMPD1|ADARB1|APOBEC1
GO:0008237	MF_metallopeptidase_activity	8728|23549|4225|114803|84871|4316|123624|11096|219595|10863|2515|10988|1636|4326|4319|9427|129293|8745|1357|388630|63929|1368|79184|56547|2191|9986|4048|4012|10213|8749|4224|2346|4285|101|59272|11095|93979|5069|60509|7064|8751|11093|4322|6687|9510|79841|79148|4325|22846|115209|4185|4311|11174|56999|6868|4324|9313|7512|51360|4323|119587|8754|4327|11085|4314|3792|9507|2028|4318|56265|10893|23173|75…	ADAM19|DNPEP|MEP1B|MYSM1|AGBL4|MMP7|AGBL1|ADAMTS5|FOLH1B|ADAM28|ADAM2|METAP2|ACE|MMP17|MMP10|ECEL1|TRABD2A|ADAM23|CPA1|TRABD2B|XPNPEP3|CPM|BRCC3|MMP26|FAP|RCE1|LTA4H|LNPEP|PSMD14|ADAM18|MEP1A|FOLH1|MIPEP|ADAM8|ACE2|ADAMTS8|CPA5|PAPPA|AGBL5|THOP1|ADAM15|ADAMTS13|MMP13|SPG7|ADAMTS1|AGBL2|MMP28|MMP16|VASH1|OMA1|ADAM11|MME|ADAMTS6|ADAMTS9|ADAM17|MMP15|MMP20|XPNPEP2|MBTPS2|MMP14|CPXM2|ADAM9|MMP19|ADAM…
GO:0043621	MF_protein_self_association	29899|6844|140290|8915|6352|6310|5745|7732|7128|51193|101|29109|27086|6449|7273|258010|338324|1398|6996|6855|255738|22954|5468|10892|54793|440193|85358|4824|2322|118813|91543|1859|6513|7157|9368|3297|51332|189|4615	GPSM2|VAMP2|TCP10L|BCL10|CCL5|ATXN1|PTH1R|RNF112|TNFAIP3|ZNF639|ADAM8|FHOD1|FOXP1|SGTA|TTN|SVIP|S100A7A|CRK|TDG|SYP|PCSK9|TRIM32|PPARG|MALT1|KCTD9|CCDC88C|SHANK3|NKX3-1|FLT3|ZFYVE27|RSAD2|DYRK1A|SLC2A1|TP53|SLC9A3R1|HSF1|SPTBN5|AGXT|MYD88
GO:0004222	MF_metalloendopeptidase_activity	8728|4224|11173|64066|4313|4225|8510|4285|10269|10531|4316|4320|1889|118856|23203|7064|431705|4322|4312|4317|6687|57486|4325|79148|81792|115209|4326|9512|102|4319|9718|4311|64386|6868|129293|4324|9313|51360|4323|388630|4327|8754|56547|2191|4321|3792|4314|3416|9986|4318|10893	ADAM19|MEP1A|ADAMTS7|MMP27|MMP2|MEP1B|MMP23B|MIPEP|ZMPSTE24|PITRM1|MMP7|MMP11|ECE1|MMP21|PMPCA|THOP1|ASTL|MMP13|MMP1|MMP8|SPG7|NLN|MMP16|MMP28|ADAMTS12|OMA1|MMP17|PMPCB|ADAM10|MMP10|ECE2|MME|MMP25|ADAM17|TRABD2A|MMP15|MMP20|MBTPS2|MMP14|TRABD2B|MMP19|ADAM9|MMP26|FAP|MMP12|KEL|MMP3|IDE|RCE1|MMP9|MMP24
GO:0003727	MF_single_stranded_RNA_binding	64135|6310|79132|5937|7555|8087|10450|1153|6741|5394|9987|26523|1975|11338|645974|202559|340529|5436|80336|5042|5939|192669|10445|26528|51110|87178|6631|284131|51663|389874|5935|51284|3178|3192|105|8761|79882|113251|51311|23217|26986|3609|7072|11030|10657|29974|1654|5433|27303|6827|80324|54596|9775|219988|9361|3187|1653|2332|23586|27161|24138|23210|54033|7458|129563|1663|10011|140886|55601|10179|…	IFIH1|ATXN1|DHX58|RBMS1|CNBP|FXR1|PPIE|CIRBP|SSB|EXOSC10|HNRNPDL|AGO1|EIF4B|U2AF2|PABPC1L2B|KHDRBS2|PABPC1L2A|POLR2G|PABPC1L|PABPC3|RBMS2|AGO3|MCRS1|DAZAP1|LACTB2|PNPT1|SNRPC|ENDOV|ZFR|ZCCHC13|RBM3|TLR7|HNRNPA1|HNRNPU|ADARB2|PABPC4|ZC3H14|LARP4|TLR8|ZFR2|PABPC1|ILF3|TIA1|RBPMS|KHDRBS1|A1CF|DDX3X|POLR2D|RBMS3|SUPT4H1|PUS1|L1TD1|EIF4A3|PATL1|LONP1|HNRNPH1|DDX1|FMR1|DDX58|AGO2|IFIT5|JMJD6|RBM11|EIF4…
GO:0016849	MF_phosphorus_oxygen_lyase_activity	114|4882|107|2984|2986|115|55811|3000|683|26007|4881|113|109|196883|112|952|111|2983|2982|108	ADCY8|NPR2|ADCY1|GUCY2C|GUCY2F|ADCY9|ADCY10|GUCY2D|BST1|TKFC|NPR1|ADCY7|ADCY3|ADCY4|ADCY6|CD38|ADCY5|GUCY1B1|GUCY1A1|ADCY2
GO:0009975	MF_cyclase_activity	114|4882|107|2984|8634|2986|115|55811|3000|683|26007|4881|113|109|196883|112|111|2983|2982|80017|108	ADCY8|NPR2|ADCY1|GUCY2C|RTCA|GUCY2F|ADCY9|ADCY10|GUCY2D|BST1|TKFC|NPR1|ADCY7|ADCY3|ADCY4|ADCY6|ADCY5|GUCY1B1|GUCY1A1|DGLUCY|ADCY2
GO:0046982	MF_protein_heterodimerization_activity	54576|114|152015|7042|664|7306|64241|597|6945|147|9218|56339|8087|7163|11213|6872|596|7003|54659|122876|8202|23590|3687|23649|4680|80274|6790|2131|6829|4861|79691|266743|3858|10367|915|374986|10333|196|26088|57148|6386|9217|10017|7182|11043|917|10178|1482|2353|4246|2319|170589|4618|108|5154|150|8463|7391|10055|114609|2551|7531|580|581|79365|665|642658|2064|7171|126626|4208|26011|653464|3592|10413…	UGT1A8|ADCY8|ROPN1B|TGFB2|BNIP3|TYRP1|ABCG8|BCL2A1|MLX|ADRA1B|VAPA|METTL3|FXR1|TPD52|IRAK3|TAF1|BCL2|TEAD1|UGT1A3|GPHB5|NCOA3|PDSS1|ITGAX|POLA2|CEACAM6|SCUBE1|AURKA|EXT1|SUPT5H|NPAS1|QTRT2|NPAS4|KRT10|MICU1|CD3D|MIGA1|TLR6|AHR|GGA1|RALGAPB|SDCBP|VAPB|BCL2L10|NR2C2|MID2|CD3G|TENM1|NKX2-5|FOS|SCGB2A1|FLOT2|GPHA2|MYF6|ADCY2|PDGFA|ADRA2A|TEAD2|USF1|SAE1|TIRAP|GABPA|YWHAE|BARD1|BAX|BHLHE41|BNIP3L|SCX|…
GO:0005516	MF_calmodulin_binding	23604|114|219670|3782|814|4804|5261|7867|59341|4155|1612|440956|5530|6262|9261|6844|23025|132141|128239|7442|634|4646|53340|85366|7273|10788|4650|6331|55503|8569|79012|493|3785|817|8877|9132|389123|84254|815|29966|6261|4642|8826|200373|6801|8550|10645|4647|8536|4284|4643|5121|57172|5331|5997|775|3783|6016|57118|816|3781|5532|355|53904|389124|401067|23236|5260|56479|207|5533|5999|10497|3786|4900|2…	DAPK2|ADCY8|ENKUR|KCNN3|CAMK4|NGFR|PHKG2|MAPKAPK3|TRPV4|MBP|DAPK1|IQCF6|PPP3CA|RYR2|MAPKAPK2|VAMP2|UNC13A|IQCF1|IQGAP3|TRPV1|CEACAM1|MYO6|SPA17|MYLK2|TTN|IQGAP2|MYO9B|SCN5A|TRPV6|MKNK1|CAMKV|ATP2B4|KCNQ2|CAMK2D|SPHK1|KCNQ4|IQCF2|CAMKK1|CAMK2A|STRN3|RYR1|MYO1D|IQGAP1|CFAP221|STRN|MAPKAPK5|CAMKK2|MYO7A|CAMK1|MIP|MYO1E|PCP4|CAMK1G|PLCB3|RGS2|CACNA1C|KCNN4|RIT1|CAMK1D|CAMK2B|KCNN2|PPP3CB|FAS|MYO3A|IQ…
GO:0051721	MF_protein_phosphatase_2A_binding	114|259282|9258|6801|4137|23381|84930|2029|116443|29888|284257|3476|9887|2308|91272|10776|153090|8877|29966|23141|55917|7157|5524|51400	ADCY8|BOD1L1|MFHAS1|STRN|MAPT|SMG5|MASTL|ENSA|GRIN3A|STRN4|BOD1L2|IGBP1|SMG7|FOXO1|BOD1|ARPP19|DAB2IP|SPHK1|STRN3|ANKLE2|CTTNBP2NL|TP53|PTPA|PPME1
GO:0019902	MF_phosphatase_binding	114|343413|5747|9258|220004|1027|65125|1407|4087|84930|23381|6774|5534|140885|9961|114132|23139|7249|116443|9641|9814|8178|65979|572|116729|29110|63898|89801|22870|6647|79037|5829|7184|51657|9863|8631|5609|634|2064|3958|26751|1741|55014|115352|4137|5295|2029|5499|343521|4773|2308|6118|493|5296|26133|57731|8877|3672|11123|1432|11127|163882|9666|29966|55917|286|2324|1003|29945|5524|51400|5594|8826|…	ADCY8|FCRL6|PTK2|MFHAS1|PPP1R32|CDKN1B|WNK1|CRY1|SMAD2|MASTL|SMG5|STAT3|PPP3R1|SIRPA|MVP|SIGLEC11|MAST2|TSC2|GRIN3A|IKBKE|SFI1|ELL|PHACTR4|BAD|PPP1R27|TBK1|SH2D4A|PPP1R3F|PPP6R1|SOD1|PVRIG|PXN|HSP90B1|STYXL1|MAGI2|SKAP1|MAP2K7|CEACAM1|ERBB2|LGALS3|SH3YL1|DLG3|STX17|FCRL3|MAPT|PIK3R1|ENSA|PPP1CA|TCTEX1D4|NFATC2|FOXO1|RPA2|ATP2B4|PIK3R2|TRPC4AP|SPTBN4|SPHK1|ITGA1|RCAN3|MAPK14|KIF3A|CNST|DZIP3|STRN3…
GO:0019903	MF_protein_phosphatase_binding	114|343413|5747|9258|1027|84930|23381|6774|140885|9961|116443|9641|65979|572|29110|89801|22870|6647|5829|7184|51657|8631|5609|634|2064|3958|55014|115352|4137|5295|2029|5499|343521|2308|6118|493|5296|8877|3672|1432|11127|29966|55917|286|2324|1003|29945|5524|51400|8826|933|5501|8724|10288|10859|6801|7415|6098|2962|284257|3716|3718|9451|153090|3783|23645|1499|10399|7186|5532|387837|1742|219537|3728|…	ADCY8|FCRL6|PTK2|MFHAS1|CDKN1B|MASTL|SMG5|STAT3|SIRPA|MVP|GRIN3A|IKBKE|PHACTR4|BAD|TBK1|PPP1R3F|PPP6R1|SOD1|PXN|HSP90B1|STYXL1|SKAP1|MAP2K7|CEACAM1|ERBB2|LGALS3|STX17|FCRL3|MAPT|PIK3R1|ENSA|PPP1CA|TCTEX1D4|FOXO1|RPA2|ATP2B4|PIK3R2|SPHK1|ITGA1|MAPK14|KIF3A|STRN3|CTTNBP2NL|ANK1|FLT4|CDH5|ANAPC4|PTPA|PPME1|IQGAP1|CD22|PPP1CC|SNX3|LILRB2|LILRB1|STRN|VCP|ROS1|GTF2F1|BOD1L2|JAK1|JAK3|EIF2AK3|DAB2IP|KCN…
GO:0048018	MF_receptor_ligand_activity	7042|258|7066|57715|116|94027|84639|9350|7478|4838|112744|51192|6362|3958|6372|7423|3592|3624|4852|3443|3439|3570|3574|3451|55801|2247|265|6367|3569|338811|2688|9573|6369|7480|6347|4908|10344|6346|7471|6363|8620|2056|2922|5179|1839|727|64218|7200|6320|3447|151176|1114|3148|6997|2069|6364|6846|9370|255324|407738|3456|3553|114336|4283|885|1907|6356|22943|6366|6358|392255|54361|27329|51052|2246|2717…	TGFB2|AMBN|THPO|SEMA4G|ADCYAP1|CGB7|IL1F10|CER1|WNT8A|NODAL|IL17F|CKLF|CCL18|LGALS3|CXCL6|VEGFB|IL12A|INHBA|NPY|IFNA6|IFNA1|IL6R|IL7|IFNA17|IL26|FGF2|AMELX|CCL22|IL6|TAFA2|GH1|GDF3|CCL24|WNT10B|CCL2|NTF3|CCL26|CCL1|WNT1|CCL19|NPFF|EPO|GRP|PENK|HBEGF|C5|SEMA4A|TRH|CLEC11A|IFNA13|ERFE|CHGB|HMGB2|TDGF1|EREG|CCL20|XCL2|ADIPOQ|EPGN|TAFA1|IFNB1|IL1B|CGB2|CXCL9|CCK|EDN2|CCL11|DKK1|CCL21|CCL14|GDF6|WNT4|…
GO:0005184	MF_neuropeptide_hormone_activity	551|181|1325|4852|797|116|2691|5368|7432|4878|7349|5020|8620|885|2922|5179|1392|347148|3060|5697|80763|51083|5539	AVP|AGRP|CORT|NPY|CALCB|ADCYAP1|GHRH|PNOC|VIP|NPPA|UCN|OXT|NPFF|CCK|GRP|PENK|CRH|QRFP|HCRT|PYY|SPX|GAL|PPY
GO:0030546	MF_signaling_receptor_activator_activity	7042|258|7066|57715|116|94027|84639|9350|7478|4838|112744|51192|6362|51378|3958|6372|7423|3592|3624|4852|3443|3439|3570|57152|3574|3451|55801|2247|265|6367|3569|338811|2688|9573|6369|7480|6347|4908|10344|6346|7471|6363|8620|2056|2922|5179|1839|727|64218|7200|6320|3447|151176|1114|3148|6997|2069|6364|6846|9370|255324|407738|3456|3553|114336|4283|885|1907|6356|22943|6366|6358|392255|54361|27329|510…	TGFB2|AMBN|THPO|SEMA4G|ADCYAP1|CGB7|IL1F10|CER1|WNT8A|NODAL|IL17F|CKLF|CCL18|ANGPT4|LGALS3|CXCL6|VEGFB|IL12A|INHBA|NPY|IFNA6|IFNA1|IL6R|SLURP1|IL7|IFNA17|IL26|FGF2|AMELX|CCL22|IL6|TAFA2|GH1|GDF3|CCL24|WNT10B|CCL2|NTF3|CCL26|CCL1|WNT1|CCL19|NPFF|EPO|GRP|PENK|HBEGF|C5|SEMA4A|TRH|CLEC11A|IFNA13|ERFE|CHGB|HMGB2|TDGF1|EREG|CCL20|XCL2|ADIPOQ|EPGN|TAFA1|IFNB1|IL1B|CGB2|CXCL9|CCK|EDN2|CCL11|DKK1|CCL21|CC…
GO:0030545	MF_receptor_regulator_activity	7042|258|115950|7066|57715|116|94027|84639|9350|100463487|124857|7478|4838|112744|51192|6362|51378|3958|4062|6372|7423|3592|3624|4852|3443|3439|3570|100463285|57152|3574|3451|55801|2247|265|6367|3569|27123|338811|2688|9573|6369|7480|6347|4908|10344|6346|7471|6363|8620|2056|255738|2922|5179|1839|727|64218|7200|6320|3447|151176|1114|3148|6997|2069|6364|6846|9370|255324|407738|3456|3553|114336|4283|…	TGFB2|AMBN|ZNF653|THPO|SEMA4G|ADCYAP1|CGB7|IL1F10|CER1|MTRNR2L9|WFIKKN2|WNT8A|NODAL|IL17F|CKLF|CCL18|ANGPT4|LGALS3|LY6H|CXCL6|VEGFB|IL12A|INHBA|NPY|IFNA6|IFNA1|IL6R|MTRNR2L4|SLURP1|IL7|IFNA17|IL26|FGF2|AMELX|CCL22|IL6|DKK2|TAFA2|GH1|GDF3|CCL24|WNT10B|CCL2|NTF3|CCL26|CCL1|WNT1|CCL19|NPFF|EPO|PCSK9|GRP|PENK|HBEGF|C5|SEMA4A|TRH|CLEC11A|IFNA13|ERFE|CHGB|HMGB2|TDGF1|EREG|CCL20|XCL2|ADIPOQ|EPGN|TAFA1|I…
GO:0005179	MF_hormone_activity	5617|4880|2797|51052|1444|551|181|3952|2488|3630|27302|2641|284207|6750|183|7252|1906|3624|1325|51738|2520|4852|79006|3972|797|268|5744|114335|9370|116|2691|122876|5368|7432|4878|5443|7349|1443|1908|2689|5020|1442|6370|94027|8620|114336|885|1907|388581|4879|2922|5179|3479|3623|1392|347148|6343|4828|3060|1082|100506013|7200|5697|80763|2688|151176|51083|1081|5741|2796|1114|3625|8862|5539	PRL|NPPC|GNRH2|PRLH|CSHL1|AVP|AGRP|LEP|FSHB|INS|BMP10|GCG|METRNL|SST|AGT|TSHB|EDN1|INHBA|CORT|GHRL|GAST|NPY|METRN|LHB|CALCB|AMH|PTHLH|CGB1|ADIPOQ|ADCYAP1|GHRH|GPHB5|PNOC|VIP|NPPA|POMC|UCN|CSH2|EDN3|GH2|OXT|CSH1|CCL25|CGB7|NPFF|CGB2|CCK|EDN2|C1QTNF12|NPPB|GRP|PENK|IGF1|INHA|CRH|QRFP|SCT|NMB|HCRT|CGB3|APELA|TRH|PYY|SPX|GH1|ERFE|GAL|CGA|PTH|GNRH1|CHGB|INHBB|APLN|PPY
GO:0001653	MF_peptide_receptor_activity	8811|2837|2826|2829|1910|10800|8484|4881|10803|7434|1230|4159|3062|56923|4160|4987|10267|10268|2692|2925|3577|1232|4935|553|10663|2859|4882|6751|2854|55366|2834|3061|2832|2984|5021|51554|4142|4988|2986|3973|3000|59350|4883|2357|6870|729230|3579|6754|552|1235|2840|51083|100996758|57105|4889|4886|387129|799|84539|6869|4158|6865|2861|2811|1236|2359|4887|643|6752|2492|84634|9340|554|1395|122042|2831|…	GALR2|UTS2R|CCR10|XCR1|EDNRB|CYSLTR1|GALR3|NPR1|CCR9|VIPR2|CCR1|MC3R|HCRTR2|NMUR2|MC4R|OPRL1|RAMP1|RAMP3|GHRHR|GRPR|CXCR1|CCR3|GPR143|AVPR1B|CXCR6|GPR35|NPR2|SSTR1|GPR32|LGR4|PRLHR|HCRTR1|NPBWR2|GUCY2C|OXTR|ACKR4|MAS1|OPRM1|GUCY2F|LHCGR|GUCY2D|RXFP1|NPR3|FPR1|TACR3|CCR2|CXCR2|SSTR4|AVPR1A|CCR6|GPR17|GAL|NPY4R2|CYSLTR2|NPY5R|NPY1R|NPSR1|CALCR|MCHR2|TACR1|MC2R|TACR2|GPR37|GP1BA|CCR7|FPR3|NPY2R|CXCR…
GO:0004930	MF_G_protein_coupled_receptor_activity	84059|5157|83756|10692|8811|2826|386746|155|81491|2849|7434|4159|23596|3248|4160|10267|5032|2911|2843|6010|6096|3061|222487|117195|4852|126541|4988|728|2848|2912|148|3357|8877|6754|1235|799|2825|8698|2915|2864|353345|134391|338557|6752|5733|2492|611|23284|1880|1395|2847|576|623|2587|117194|120796|185|153|5746|3352|56848|23432|2845|9283|886|2841|5745|1233|3354|624|9287|80834|10203|7201|84636|11245…	ADGRV1|PDGFRL|TAS1R3|RRH|GALR2|CCR10|MRGPRG|ADRB3|GPR63|GPR26|VIPR2|MC3R|OPN3|HPGD|MC4R|RAMP1|P2RY11|GRM1|GPR20|RHO|RORB|HCRTR1|ADGRG3|MRGPRX3|NPY|OR10H4|OPRM1|C5AR1|GPR25|GRM2|ADRA1A|HTR2B|SPHK1|SSTR4|CCR6|CALCR|GPR1|S1PR4|GRM5|FFAR1|GPR141|GPR151|FFAR4|SSTR2|PTGER3|FSHR|OPN1SW|ADGRL3|GPR183|CRHR2|MCHR1|ADGRB2|BDKRB1|GALR1|MRGPRX2|OR56A1|AGTR1|ADRB1|PTH2R|HTR1D|SPHK2|GPR161|GPR22|GPR37L1|CCKAR|G…
GO:0008528	MF_G_protein_coupled_peptide_receptor_activity	8811|2837|2826|2829|1910|10800|8484|10803|7434|1230|4159|3062|56923|4160|4987|10267|10268|2692|2925|3577|1232|4935|553|10663|2859|6751|2854|55366|2834|3061|2832|5021|51554|4142|4988|3973|59350|4883|2357|6870|729230|3579|6754|552|1235|2840|51083|100996758|57105|4889|4886|387129|799|84539|6869|4158|6865|2861|2811|1236|2359|4887|643|6752|2492|84634|9340|554|122042|2831|2642|2847|56413|623|2587|7852|…	GALR2|UTS2R|CCR10|XCR1|EDNRB|CYSLTR1|GALR3|CCR9|VIPR2|CCR1|MC3R|HCRTR2|NMUR2|MC4R|OPRL1|RAMP1|RAMP3|GHRHR|GRPR|CXCR1|CCR3|GPR143|AVPR1B|CXCR6|GPR35|SSTR1|GPR32|LGR4|PRLHR|HCRTR1|NPBWR2|OXTR|ACKR4|MAS1|OPRM1|LHCGR|RXFP1|NPR3|FPR1|TACR3|CCR2|CXCR2|SSTR4|AVPR1A|CCR6|GPR17|GAL|NPY4R2|CYSLTR2|NPY5R|NPY1R|NPSR1|CALCR|MCHR2|TACR1|MC2R|TACR2|GPR37|GP1BA|CCR7|FPR3|NPY2R|CXCR5|SSTR2|FSHR|KISS1R|GLP2R|AVPR2…
GO:0017046	MF_peptide_hormone_binding	2690|886|4882|30061|5745|7433|1393|308|8811|3624|2696|5295|3953|1889|1910|2740|9340|1395|2642|4883|4881|8484|7434|10203|3643|2587|10266|3480|10267|2692|887|117|5746|6344|1394|5618|100996758|3416|799	GHR|CCKAR|NPR2|SLC40A1|PTH1R|VIPR1|CRHBP|ANXA5|GALR2|INHBA|GIPR|PIK3R1|LEPR|ECE1|EDNRB|GLP1R|GLP2R|CRHR2|GCGR|NPR3|NPR1|GALR3|VIPR2|CALCRL|INSR|GALR1|RAMP2|IGF1R|RAMP1|GHRHR|CCKBR|ADCYAP1R1|PTH2R|SCTR|CRHR1|PRLR|NPY4R2|IDE|CALCR
GO:0030507	MF_spectrin_binding	118|287|2633|10083|4647|2035|157922|5788|120|57731|11127|119|286|4651|1780|5798|124590|10540|51332|288|2039	ADD1|ANK2|GBP1|USH1C|MYO7A|EPB41|CAMSAP1|PTPRC|ADD3|SPTBN4|KIF3A|ADD2|ANK1|MYO10|DYNC1I1|PTPRN|USH1G|DCTN2|SPTBN5|ANK3|DMTN
GO:0016616	MF_oxidoreductase_activity_acting_on_the_CH_OH_group_of_donors_NAD_or_NADP_as_acceptor	56898|7358|51084|11112|5959|6716|3417|3248|80270|2539|622|51478|127|441282|873|6697|84869|130|4199|83592|10202|124|7881|218|3295|92483|10327|51109|3284|130752|874|10901|9249|3614|112724|6652|100288072|4200|8608|195814|1962|7923|3293|3283|3028|128|3420|145226|8514|51170|3292|3421|3419|3156|93517|197257|5226|1645|27294|127281|7264|79154|6718|57016|1109|55586|231|3032|3615|50814|10873|3290|650|51181…	BDH2|UGDH|CRYL1|HIBADH|RDH5|SRD5A2|IDH1|HPGD|HSD3B7|G6PD|BDH1|HSD17B7|ADH4|AKR1B15|CBR1|SPR|CBR4|ADH6|ME1|AKR1E2|DHRS2|ADH1A|KCNAB1|ALDH3A1|HSD17B4|LDHAL6B|AKR1A1|RDH11|HSD3B2|MDH1B|CBR3|DHRS4|DHRS3|IMPDH1|RDH13|SORD|SDR42E2|ME2|RDH16|SDR16C5|EHHADH|HSD17B8|HSD17B3|HSD3B1|HSD17B10|ADH5|IDH3B|RDH12|KCNAB2|HSD17B11|HSD17B1|IDH3G|IDH3A|HMGCR|SDR42E1|LDHD|PGD|AKR1C1|DHDH|PRXL2B|TSTA3|DHRS11|AKR1D1|AK…
GO:0016614	MF_oxidoreductase_activity_acting_on_CH_OH_group_of_donors	56898|7358|51084|11112|5959|6716|3417|3248|80270|2539|79001|79944|622|51478|127|441282|873|6697|84869|130|4199|83592|10202|124|7881|218|3295|92483|10327|51109|3284|130752|874|10901|9249|3614|112724|6652|100288072|4200|8608|195814|1962|7923|3293|3283|3028|128|3420|145226|8514|51170|3292|3421|3419|3156|93517|197257|5226|1645|27294|127281|7264|79154|51179|55349|6718|57016|1109|55586|231|3032|3615|50…	BDH2|UGDH|CRYL1|HIBADH|RDH5|SRD5A2|IDH1|HPGD|HSD3B7|G6PD|VKORC1|L2HGDH|BDH1|HSD17B7|ADH4|AKR1B15|CBR1|SPR|CBR4|ADH6|ME1|AKR1E2|DHRS2|ADH1A|KCNAB1|ALDH3A1|HSD17B4|LDHAL6B|AKR1A1|RDH11|HSD3B2|MDH1B|CBR3|DHRS4|DHRS3|IMPDH1|RDH13|SORD|SDR42E2|ME2|RDH16|SDR16C5|EHHADH|HSD17B8|HSD17B3|HSD3B1|HSD17B10|ADH5|IDH3B|RDH12|KCNAB2|HSD17B11|HSD17B1|IDH3G|IDH3A|HMGCR|SDR42E1|LDHD|PGD|AKR1C1|DHDH|PRXL2B|TSTA3|DH…
GO:0016651	MF_oxidoreductase_activity_acting_on_NAD_P_H	4846|127|873|84869|114112|2936|79400|64780|1646|4835|27035|1728|653361|1429|4723|50507|4722|50506|2766|4843|374291|4842|56964|27158|51714|5230|55328|4728|4539|4729|4704|4537|51079|7296|4720|9540|8644|4724|8564|1645|1355|51295|27294|4552|1535|7295|84203|51167|1109|53905|4535|84817|10901|10587|23530|4538|1536|51292|5447|9131|50508|1738|51181|51700|4719	NOS3|ADH4|CBR1|CBR4|TXNRD3|GSR|NOX5|MICAL1|AKR1C2|NQO2|NOX1|NQO1|NCF1|CRYZ|NDUFV1|NOX4|NDUFS3|DUOX2|GMPR|NOS2|NDUFS7|NOS1|WDR93|NDOR1|SELENOT|PGK1|RNLS|NDUFS8|ND4L|NDUFV2|NDUFA9|ND3|NDUFA13|TXNRD1|NDUFS2|TP53I3|AKR1C3|NDUFS4|KMO|AKR1C1|COX15|ECSIT|DHDH|MTRR|CYBA|TXN|TXNDC2|CYB5R4|AKR1C4|DUOX1|ND1|TXNDC17|DHRS4|TXNRD2|NNT|ND4|CYBB|GMPR2|POR|AIFM1|NOX3|DLD|DCXR|CYB5R2|NDUFS1
GO:0016655	MF_oxidoreductase_activity_acting_on_NAD_P_H_quinone_or_similar_compound_as_acceptor	127|873|84869|1646|4835|1728|1429|374291|56964|4728|4539|4537|4729|51079|9540|8644|4724|1645|1109|10901|51181|4719	ADH4|CBR1|CBR4|AKR1C2|NQO2|NQO1|CRYZ|NDUFS7|WDR93|NDUFS8|ND4L|ND3|NDUFV2|NDUFA13|TP53I3|AKR1C3|NDUFS4|AKR1C1|AKR1C4|DHRS4|DCXR|NDUFS1
GO:0005501	MF_retinoid_binding	54576|5914|127|6010|83758|7026|8854|54659|5950|5949|339761|5104|5948|54658|1381|56603|5947|340665|54577|1382|94233|5730|131|1592|54600|286256|6256	UGT1A8|RARA|ADH4|RHO|RBP5|NR2F2|ALDH1A2|UGT1A3|RBP4|RBP3|CYP27C1|SERPINA5|RBP2|UGT1A1|CRABP1|CYP26B1|RBP1|CYP26C1|UGT1A7|CRABP2|OPN4|PTGDS|ADH7|CYP26A1|UGT1A9|LCN12|RXRA
GO:0019840	MF_isoprenoid_binding	54576|5914|127|6010|83758|7026|8854|54659|5950|5949|339761|5104|5948|54658|1381|56603|5947|340665|54577|1382|94233|5730|131|1592|54600|286256|6256	UGT1A8|RARA|ADH4|RHO|RBP5|NR2F2|ALDH1A2|UGT1A3|RBP4|RBP3|CYP27C1|SERPINA5|RBP2|UGT1A1|CRABP1|CYP26B1|RBP1|CYP26C1|UGT1A7|CRABP2|OPN4|PTGDS|ADH7|CYP26A1|UGT1A9|LCN12|RXRA
GO:0016620	MF_oxidoreductase_activity_acting_on_the_aldehyde_or_oxo_group_of_donors_NAD_or_NADP_as_acceptor	127|223|221|224|128|501|5832|55711|8854|2597|222|218|8644|219|5162|220|216|8659|26330|217|57016|8050|1109|64577|10840|231|4329|7915|1737|1738|84188|160428	ADH4|ALDH9A1|ALDH3B1|ALDH3A2|ADH5|ALDH7A1|ALDH18A1|FAR2|ALDH1A2|GAPDH|ALDH3B2|ALDH3A1|AKR1C3|ALDH1B1|PDHB|ALDH1A3|ALDH1A1|ALDH4A1|GAPDHS|ALDH2|AKR1B10|PDHX|AKR1C4|ALDH8A1|ALDH1L1|AKR1B1|ALDH6A1|ALDH5A1|DLAT|DLD|FAR1|ALDH1L2
GO:0016903	MF_oxidoreductase_activity_acting_on_the_aldehyde_or_oxo_group_of_donors	127|223|221|224|128|501|5832|55711|8854|2597|222|5161|316|218|8644|4967|219|5162|220|216|8659|26330|55753|217|5160|57016|8050|1109|64577|10840|231|4329|92259|7915|1737|131|1738|84188|55526|160428	ADH4|ALDH9A1|ALDH3B1|ALDH3A2|ADH5|ALDH7A1|ALDH18A1|FAR2|ALDH1A2|GAPDH|ALDH3B2|PDHA2|AOX1|ALDH3A1|AKR1C3|OGDH|ALDH1B1|PDHB|ALDH1A3|ALDH1A1|ALDH4A1|GAPDHS|OGDHL|ALDH2|PDHA1|AKR1B10|PDHX|AKR1C4|ALDH8A1|ALDH1L1|AKR1B1|ALDH6A1|MRPS36|ALDH5A1|DLAT|ADH7|DLD|FAR1|DHTKD1|ALDH1L2
GO:0051287	MF_NAD_binding	7923|127|9380|56898|11162|4199|51084|23411|1487|55328|5860|219|216|80146|22933|51548|217|3248|165631|23530|23410|23408|2746|6652	HSD17B8|ADH4|GRHPR|BDH2|NUDT6|ME1|CRYL1|SIRT1|CTBP1|RNLS|QDPR|ALDH1B1|ALDH1A1|UXS1|SIRT2|SIRT6|ALDH2|HPGD|PARP15|NNT|SIRT3|SIRT5|GLUD1|SORD
GO:0009055	MF_electron_transfer_activity	6715|4688|4697|2936|1537|27089|128|3420|4017|4835|8630|4514|8974|1352|4513|4519|1728|1327|653361|4199|84701|1329|1339|1588|6391|50507|4512|7388|1544|84883|314|2230|5860|9377|1355|6392|27294|10327|440567|1535|2108|444|7264|8659|22977|10975|1528|217|79689|7384|1109|3620|26227|1350|231|54205|29796|6389|56901|7386|1536|9249|2731|8560|2110|4129|84419|1337|1353|2877|8574|4200|8608|7381|2109	SRD5A1|NCF2|NDUFA4|GSR|CYC1|UQCRQ|ADH5|IDH3B|LOXL2|NQO2|HSD17B6|COX3|P4HA2|COX10|COX2|CYTB|NQO1|COX4I1|NCF1|ME1|COX4I2|COX5B|COX6A2|CYP19A1|SDHC|NOX4|COX1|UQCRH|CYP1A2|AIFM2|AOC2|FDX1|QDPR|COX5A|COX15|SDHD|DHDH|AKR1A1|UQCRHL|CYBA|ETFA|ASPH|TSTA3|ALDH4A1|AKR7A3|UQCR11|CYB5A|ALDH2|STEAP4|UQCRC1|AKR1C4|IDO1|PHGDH|COX7C|AKR1B1|CYCS|UQCR10|SDHA|NDUFA4L2|UQCRFS1|CYBB|DHRS3|GLDC|DEGS1|ETFDH|MAOB|C15orf4…
GO:0030547	MF_receptor_inhibitor_activity	130574|6352|115950|116372|4062|10068|117166|27121|27122|100463486|27120|186|3547|100462983|100463285|255738|10468|100288485|22943|100463488|3557|27123|100463487|387837|10816|4043|100462977|4061|131|124857|100462981|100463482|100463289	LYPD6|CCL5|ZNF653|LYPD1|LY6H|IL18BP|WFIKKN1|DKK4|DKK3|MTRNR2L8|DKKL1|AGTR2|IGSF1|MTRNR2L3|MTRNR2L4|PCSK9|FST|MTRNR2L7|DKK1|MTRNR2L10|IL1RN|DKK2|MTRNR2L9|CLEC12B|SPINT3|LRPAP1|MTRNR2L1|LY6E|ADH7|WFIKKN2|MTRNR2L2|MTRNR2L6|MTRNR2L5
GO:0048019	MF_receptor_antagonist_activity	6352|115950|10068|117166|27121|27122|100463486|27120|186|3547|100462983|100463285|10468|100288485|22943|100463488|3557|27123|100463487|10816|4043|100462977|131|124857|100462981|100463482|100463289	CCL5|ZNF653|IL18BP|WFIKKN1|DKK4|DKK3|MTRNR2L8|DKKL1|AGTR2|IGSF1|MTRNR2L3|MTRNR2L4|FST|MTRNR2L7|DKK1|MTRNR2L10|IL1RN|DKK2|MTRNR2L9|SPINT3|LRPAP1|MTRNR2L1|ADH7|WFIKKN2|MTRNR2L2|MTRNR2L6|MTRNR2L5
GO:0019205	MF_nucleobase_containing_compound_kinase_activity	55728|10201|7084|8802|11284|1841|79707|4831|1739|7083|51727|50808|10111|4832|221264|122481|1633|2987|204|158067|4830|8573|4833|203|205|4354|132|26289|1740|9414|10978|102157402|129607|1716|136332|54963	N4BP2|NME6|TK2|SUCLG1|PNKP|DTYMK|NOL9|NME2|DLG1|TK1|CMPK1|AK3|RAD50|NME3|AK9|AK7|DCK|GUK1|AK2|AK8|NME1|CASK|NME4|AK1|AK4|MPP1|ADK|AK5|DLG2|TJP2|CLP1|AK6|CMPK2|DGUOK|LRGUK|UCKL1
GO:0001664	MF_G_protein_coupled_receptor_binding	343637|4653|408|2776|551|2771|414325|8565|2770|183|3301|1906|8643|344892|9455|3691|122876|2779|9456|5020|6370|3814|10868|1636|132112|796|1855|10273|3060|3576|5697|6386|6368|3640|6348|5621|5741|2775|6359|10022|170589|6360|7478|25927|54550|150|257313|5245|51192|6362|9863|80326|6387|5173|10874|83737|7473|56246|83597|7479|6372|56477|1673|9826|6376|503841|84432|4852|5196|6355|23032|5368|285093|9630|29…	RSPO4|MYOC|ARRB1|GNAQ|AVP|GNAI2|DEFB103A|YARS1|GNAI1|AGT|DNAJA1|EDN1|PTCH2|RTP2|HOMER2|ITGB4|GPHB5|GNAT1|HOMER1|OXT|CCL25|KISS1|USP20|ACE|RTP1|CALCA|DVL1|STUB1|HCRT|CXCL8|PYY|SDCBP|CCL23|INSL3|CCL3|PRNP|PTH|GNAO1|CCL15|INSL5|GPHA2|CCL16|WNT8A|CNRIP1|NECAB2|ADRA2A|UTS2B|PHB|CKLF|CCL18|MAGI2|WNT10A|CXCL12|PDYN|NMU|ITCH|WNT3|MRAP|RTP3|WNT8B|CXCL6|CCL28|DEFB4A|ARHGEF11|CX3CL1|DEFB106B|PROK1|NPY|PF4|C…
GO:0016798	MF_hydrolase_activity_acting_on_glycosyl_bonds	57733|8930|8692|6188|60495|2581|6996|55741|28992|4595|3938|4123|2519|23193|8505|11253|129807|1486|254773|4759|178|79694|89944|54936|5660|57214|4668|23583|2717|57134|112937|10724|683|10905|4125|284004|952|4758|140733|8372|10855|7374|27159|10591|4968|6476|340485|2548|328|1118|125981|7841|2990|129530|9695|23670|55347|149175|4121|4124|80267|80162|4669|79661|3373|2720|79411|111089941|252969|4913|280|5…	GBA3|MBD4|HYAL2|RPS3|HPSE2|GALC|TDG|EDEM2|MACROD1|MUTYH|LCT|MAN2C1|FUCA2|GANAB|PARG|MAN1B1|NEU4|CTBS|LYG2|NEU2|AGL|MANEA|GLB1L2|ADPRHL2|PSAP|CEMIP|NAGA|SMUG1|GLA|MAN1C1|GLB1L3|OGA|BST1|MAN1A2|MAN2B1|HEXD|CD38|NEU1|MACROD2|HYAL3|HPSE|UNG|CHIA|DNPH1|OGG1|SI|ACER2|GAA|APEX1|CHIT1|ACER1|MOGS|GUSB|LYG1|EDEM1|CEMIP2|ABHD10|MANEAL|MAN1A1|MAN2A1|EDEM3|PGGHG|NAGLU|NEIL1|HYAL1|GLB1|GLB1L|MMP24-AS1-EDEM2|NE…
GO:0017137	MF_Rab_GTPase_binding	9853|101060351|54432|23102|101060321|3996|7813|146923|101060389|4905|8934|6305|23274|57533|102723859|55633|128637|9827|4218|2664|27342|84440|4804|9910|23216|93627|414059|2622|80223|10260|51479|22898|9950|1122|117177|201294|10397|2665|8301|79890|81846|92558|134957|26985|22930|414060|54662|6764|23329|57589|4645|23637|25771|27147|89781|9905|254272|161514|57706|201627|25782|203228|5875|5876|6293|1121…	RUSC2|TBC1D3K|YIPF1|TBC1D2B|TBC1D3G|LLGL1|EVI5|RUNDC1|TBC1D3D|NSF|RAB29|SBF1|CLEC16A|TBC1D14|TBC1D3E|TBC1D22B|TBC1D20|RGP1|RAB8A|GDI1|RABGEF1|RAB11FIP4|NGFR|RABGAP1L|TBC1D1|TBCK|TBC1D3B|GAS8|RAB11FIP1|DENND4A|ANKFY1|DENND3|GOLGA5|CHML|RAB3IP|UNC13D|NDRG1|GDI2|PICALM|RIN3|SBF2|BICDL1|STXBP5|AP3M1|RAB3GAP1|TBC1D3C|TBC1D13|ST5|TBC1D30|RIC1|MYO5B|RABGAP1|TBC1D22A|DENND2A|HPS4|SGSM2|TBC1D28|TBC1D21|DE…
GO:0017016	MF_Ras_GTPase_binding	400966|101060321|9771|3996|5585|85442|1795|6305|80243|9901|128637|9827|27342|27237|8859|6647|54869|83871|81846|55160|6093|26985|11214|414060|4168|23329|57589|115727|653464|55920|9371|332|23032|201627|25782|203228|123720|5876|646643|1121|8216|302|55255|10133|1857|115704|9098|9699|397|140730|253980|57531|11260|6242|27352|23299|23086|2889|54443|4641|120379|56924|6532|79774|9779|23380|153|10938|5923|…	RGPD1|TBC1D3G|RAPGEF5|LLGL1|PKN1|KNDC1|DOCK3|SBF1|PREX2|SRGAP3|TBC1D20|RGP1|RABGEF1|ARHGEF16|STK19|SOD1|EPS8L1|RAB34|SBF2|ARHGEF10L|ROCK1|AP3M1|AKAP13|TBC1D3C|MCF2|TBC1D30|RIC1|RASGRP4|SRGAP2C|RCC2|KIF3B|BIRC5|USP33|DENND6A|RAB3GAP2|C9orf72|WHAMM|RABGGTB|SBK2|CHM|LZTR1|ANXA2|WDR41|OPTN|DVL3|EVI5L|USP6|RIMS2|ARHGDIB|RIMS4|KCTD13|HACE1|XPOT|RTKN|SGSM3|BICD2|EXPH5|RAPGEF1|ANLN|MYO1C|PIH1D2|PAK6|SLC6…
GO:0001228	MF_DNA_binding_transcription_activator_activity_RNA_polymerase_II_specific	1961|7022|6911|1870|3211|4807|5326|8022|1385|3226|5015|56751|6913|26145|4087|2115|2623|30009|6774|100288687|9970|6775|4610|6777|6239|3212|140690|347853|5017|3227|8538|2113|4661|3233|22887|3206|359948|10153|93649|7716|2296|2099|1628|3198|29841|266743|3217|3660|4605|5324|2636|60529|1388|10620|79977|4520|1046|8521|1386|142|7547|7182|7702|3172|2299|1050|3175|1482|6909|22877|83881|3196|4899|6926|4618|…	EGR4|TFAP2C|TBX6|E2F2|HOXB1|NHLH1|PLAGL2|LHX3|CREB1|HOXC10|OTX2|BARHL1|TBX15|IRF2BP1|SMAD2|ETV1|GATA1|TBX21|STAT3|DUX4|NR1I3|STAT4|MYCL|STAT5B|RREB1|HOXB2|CTCFL|TBX10|OVOL1|HOXC11|BARX2|ETS1|MYT1|HOXD4|FOXJ3|HOXA10|IRF2BP2|CEBPZ|MYOCD|VEZF1|FOXC1|ESR1|DBP|HOXA1|GRHL1|NPAS4|HOXB7|IRF2|MYBL2|PLAG1|GBX1|ALX4|ATF6B|ARID3B|GRHL2|MTF1|CDX4|GCM1|ATF2|PARP1|ZIC3|NR2C2|ZNF143|HNF4A|FOXI1|CEBPA|ONECUT1|NKX…
GO:0003700	MF_DNA_binding_transcription_factor_activity	9203|3211|11262|55205|6749|10736|4087|5978|147807|147741|6777|6670|7290|79175|9988|6886|51804|7716|7004|90594|7753|5324|1046|79177|110354863|7567|6936|55422|56676|49854|7027|2313|7760|7718|26257|9971|100293516|57169|4223|90655|7552|3174|63976|163115|84914|405|374899|6939|221833|7772|22850|162966|9849|7694|57116|285346|58525|4929|440097|2625|285971|84844|3659|65243|100131390|339500|10499|4094|5733…	ZMYM3|HOXB1|SP140|ZNF532|SSRP1|SIX2|SMAD2|REST|ZNF524|ZNF560|STAT5B|SP3|HIRA|ZNF343|DMTF1|TAL1|SIX4|VEZF1|TEAD4|ZNF439|ZNF202|PLAG1|CDX4|ZNF576|ZNF660-ZNF197|ZNF19|GCFC2|ZNF331|ASCL3|ZBTB21|TFDP1|FLI1|ZNF213|ZNF165|NKX2-8|NR1H4|ZNF587B|ZNFX1|MEOX2|TGIF2LY|ZNF711|HNF4G|PRDM16|ZNF781|ZNF587|ARNT|ZNF829|TCF15|SP8|ZNF229|ADNP2|ZNF600|ZNF518A|ZNF135|ZNF695|ZNF852|WIZ|NR4A2|DBX2|GATA3|ZNF775|PHF5A|IRF1…
GO:0001216	MF_DNA_binding_transcription_activator_activity	1961|7022|6911|1870|3211|4807|5326|8022|1385|3226|5015|56751|6913|26145|4087|2115|2623|30009|6774|100288687|9970|6775|4610|6777|6239|3212|140690|347853|5017|3227|8538|2113|4661|3233|22887|3206|359948|10153|93649|7716|2296|2099|1628|3198|29841|266743|3217|3660|4605|5324|2636|60529|1388|10620|79977|4520|1046|8521|1386|142|7547|7182|7702|3172|2299|1050|3175|1482|6909|22877|83881|3196|4899|6926|4618|…	EGR4|TFAP2C|TBX6|E2F2|HOXB1|NHLH1|PLAGL2|LHX3|CREB1|HOXC10|OTX2|BARHL1|TBX15|IRF2BP1|SMAD2|ETV1|GATA1|TBX21|STAT3|DUX4|NR1I3|STAT4|MYCL|STAT5B|RREB1|HOXB2|CTCFL|TBX10|OVOL1|HOXC11|BARX2|ETS1|MYT1|HOXD4|FOXJ3|HOXA10|IRF2BP2|CEBPZ|MYOCD|VEZF1|FOXC1|ESR1|DBP|HOXA1|GRHL1|NPAS4|HOXB7|IRF2|MYBL2|PLAG1|GBX1|ALX4|ATF6B|ARID3B|GRHL2|MTF1|CDX4|GCM1|ATF2|PARP1|ZIC3|NR2C2|ZNF143|HNF4A|FOXI1|CEBPA|ONECUT1|NKX…
GO:0000981	MF_DNA_binding_transcription_factor_activity_RNA_polymerase_II_specific	9203|3211|55205|6749|10736|4087|5978|147807|147741|6777|6670|79175|9988|6886|51804|7716|7004|90594|7753|5324|1046|79177|110354863|7567|6936|55422|56676|49854|7027|2313|7760|7718|26257|9971|100293516|57169|4223|90655|7552|3174|63976|163115|84914|405|374899|6939|221833|7772|22850|162966|9849|7694|57116|285346|58525|4929|440097|2625|285971|3659|65243|100131390|339500|10499|4094|57335|84924|4005|4783…	ZMYM3|HOXB1|ZNF532|SSRP1|SIX2|SMAD2|REST|ZNF524|ZNF560|STAT5B|SP3|ZNF343|DMTF1|TAL1|SIX4|VEZF1|TEAD4|ZNF439|ZNF202|PLAG1|CDX4|ZNF576|ZNF660-ZNF197|ZNF19|GCFC2|ZNF331|ASCL3|ZBTB21|TFDP1|FLI1|ZNF213|ZNF165|NKX2-8|NR1H4|ZNF587B|ZNFX1|MEOX2|TGIF2LY|ZNF711|HNF4G|PRDM16|ZNF781|ZNF587|ARNT|ZNF829|TCF15|SP8|ZNF229|ADNP2|ZNF600|ZNF518A|ZNF135|ZNF695|ZNF852|WIZ|NR4A2|DBX2|GATA3|ZNF775|IRF1|ZFP69B|SP9|ZNF67…
GO:0003950	MF_NAD_ADP_ribosyltransferase_activity	419|80351|57097|10039|417|116969|10038|23409|54956|56965|54625|83666|84875|51548|8658|165631|143|142|25976|79668|420	ART3|TNKS2|PARP11|PARP3|ART1|ART5|PARP2|SIRT4|PARP16|PARP6|PARP14|PARP9|PARP10|SIRT6|TNKS|PARP15|PARP4|PARP1|TIPARP|PARP8|ART4
GO:0016763	MF_transferase_activity_transferring_pentosyl_groups	419|56983|80351|57097|10039|64761|417|283464|116969|23475|7372|3251|9215|79070|10038|23409|151531|10135|64131|54956|353|56965|1890|4860|54625|64132|83666|143888|84875|79691|4507|152002|51548|8658|165631|10329|727936|81890|143|142|120071|25976|79668|420	ART3|POGLUT1|TNKS2|PARP11|PARP3|PARP12|ART1|GXYLT1|ART5|QPRT|UMPS|HPRT1|LARGE1|POGLUT2|PARP2|SIRT4|UPP2|NAMPT|XYLT1|PARP16|APRT|PARP6|TYMP|PNP|PARP14|XYLT2|PARP9|POGLUT3|PARP10|QTRT2|MTAP|XXYLT1|SIRT6|TNKS|PARP15|RXYLT1|GXYLT2|QTRT1|PARP4|PARP1|LARGE2|TIPARP|PARP8|ART4
GO:0008227	MF_G_protein_coupled_amine_receptor_activity	150|1128|3356|390084|26539|154|147|152|26538|146|3361|3363|138805|3362|390441|83551|126541|120793|1132|3269|151|155|59340|3355|3354|1813|219874|390442|3351|148|11255|127385|134864|1131|3358|3357|9287|219464|83550|390155|3274|284433|134860|1133|3350|120796|153|1129|1815|9038|319100|390154|3352|3360|26532|1814	ADRA2A|CHRM1|HTR2A|OR56A5|OR10H1|ADRB2|ADRA1B|ADRA2C|OR10H2|ADRA1D|HTR5A|HTR7|OR13F1|HTR6|OR11H7|TAAR8|OR10H4|OR56A4|CHRM4|HRH1|ADRA2B|ADRB3|HRH4|HTR1F|HTR1E|DRD2|OR6T1|OR11H4|HTR1B|ADRA1A|HRH3|OR10J5|TAAR1|CHRM3|HTR2C|HTR2B|TAAR2|OR5T2|GPR101|OR5T1|HRH2|OR10H5|TAAR9|CHRM5|HTR1A|OR56A1|ADRB1|CHRM2|DRD4|TAAR5|TAAR6|OR5T3|HTR1D|HTR4|OR10H3|DRD3
GO:0005088	MF_Ras_guanyl_nucleotide_exchange_factor_activity	1950|9771|57580|85442|22899|1795|54848|6305|80243|29098|9827|26297|27342|10260|22898|27237|117177|54869|221002|79890|7204|81846|55160|11214|22930|4168|6764|57589|115727|9826|27147|153020|50649|1793|57706|201627|25782|203228|1894|9649|9855|55255|613|79574|55667|2059|140775|9828|5906|163486|414918|23268|1104|1102|79961|10125|2889|1794|7074|57679|6654|126003|153|80851|10160|11069|100128327|5924|5923…	EGF|RAPGEF5|PREX1|KNDC1|ARHGEF15|DOCK3|ARHGEF38|SBF1|PREX2|RANGRF|RGP1|SERGEF|RABGEF1|DENND4A|DENND3|ARHGEF16|RAB3IP|EPS8L1|RASGEF1A|RIN3|TRIO|SBF2|ARHGEF10L|AKAP13|RAB3GAP1|MCF2|ST5|RIC1|RASGRP4|ARHGEF11|DENND2A|RASGEF1B|ARHGEF4|DOCK1|DENND1A|DENND6A|RAB3GAP2|C9orf72|ECT2|RALGPS1|FARP2|WDR41|BCR|EPS8L3|DENND4C|EPS8|SMCR8|ARHGEF17|RAP1A|DENND1B|DENND6B|DNMBP|RCC1|RCBTB2|DENND2D|RASGRP1|RAPGEF1|DO…
GO:0015459	MF_potassium_channel_regulator_activity	9992|30819|7531|57628|154|65125|8514|27345|23704|2029|10242|10008|7881|1739|3790|126755|859|80333|6446|3779|10776|23630|65268|23327|389816|3753|11261|30818|10142|27012|57463|102723475|65266|7341|857|3787|219527|23678|100533105|27094|9196|1804|10110|65267|440699|10060|30820|2316	KCNE2|KCNIP2|YWHAE|DPP10|ADRB2|WNK1|KCNAB2|KCNMB4|KCNE4|ENSA|KCNMB2|KCNE3|KCNAB1|DLG1|KCNS3|LRRC38|CAV3|KCNIP4|SGK1|KCNMB1|ARPP19|KCNE5|WNK2|NEDD4L|LRRC26|KCNE1|CHP1|KCNIP3|AKAP9|KCNV1|AMIGO1|KCNE1B|WNK4|SUMO1|CAV1|KCNS1|LRRC55|SGK3|C8orf44-SGK3|KCNMB3|KCNAB3|DPP6|SGK2|WNK3|LRRC52|ABCC9|KCNIP1|FLNA
GO:0099106	MF_ion_channel_regulator_activity	7779|57628|375346|65125|10490|27345|100505573|29763|55013|79849|3790|859|3779|23630|65268|30818|65266|2281|7341|10060|9992|801|7531|57620|154|3708|2029|4852|7881|2912|2917|59283|51475|80333|6446|817|23327|161253|11261|786|102723475|55800|219527|6804|65267|10110|30820|6248|59285|30819|8514|4887|4734|10242|28954|1739|126755|255738|389816|3753|1080|10399|10142|9378|27092|857|100533105|1804|2316|9482…	SLC30A1|DPP10|STIMATE|WNK1|VTI1B|KCNMB4|INAFM2|PACSIN3|MCUB|PDZD3|KCNS3|CAV3|KCNMB1|KCNE5|WNK2|KCNIP3|WNK4|FKBP1B|SUMO1|ABCC9|KCNE2|CALM1|YWHAE|STIM2|ADRB2|ITPR1|ENSA|NPY|KCNAB1|GRM2|GRM7|CACNG8|CABP2|KCNIP4|SGK1|CAMK2D|NEDD4L|REM2|CHP1|CACNG1|KCNE1B|SCN3B|LRRC55|STX1A|WNK3|SGK2|KCNIP1|RSC1A1|CACNG6|KCNIP2|KCNAB2|NPY2R|NEDD4|KCNMB2|REM1|DLG1|LRRC38|PCSK9|LRRC26|KCNE1|CFTR|RACK1|AKAP9|NRXN1|CACNG4…
GO:0016247	MF_channel_regulator_activity	7779|57628|53827|375346|65125|10490|27345|10369|23171|100505573|29763|53828|596|55013|29098|5652|79849|3790|2822|859|3779|23630|65268|27091|30818|2258|65266|2281|7341|10368|10060|9992|801|7531|11267|57620|154|6640|3708|5348|2029|7533|4852|7881|2912|2917|59283|493|51475|80333|6446|6330|817|23327|161253|11261|5349|786|102723475|55800|219527|6804|65267|10110|30820|6248|59285|30819|8514|4887|4734|486…	SLC30A1|DPP10|FXYD5|STIMATE|WNK1|VTI1B|KCNMB4|CACNG2|GPD1L|INAFM2|PACSIN3|FXYD4|BCL2|MCUB|RANGRF|PRSS8|PDZD3|KCNS3|GPLD1|CAV3|KCNMB1|KCNE5|WNK2|CACNG5|KCNIP3|FGF13|WNK4|FKBP1B|SUMO1|CACNG3|ABCC9|KCNE2|CALM1|YWHAE|SNF8|STIM2|ADRB2|SNTA1|ITPR1|FXYD1|ENSA|YWHAH|NPY|KCNAB1|GRM2|GRM7|CACNG8|ATP2B4|CABP2|KCNIP4|SGK1|SCN4B|CAMK2D|NEDD4L|REM2|CHP1|FXYD3|CACNG1|KCNE1B|SCN3B|LRRC55|STX1A|WNK3|SGK2|KCNIP1|R…
GO:0016879	MF_ligase_activity_forming_carbon_nitrogen_bonds	5198|440|790|2729|84514|25902|55278|284716|89978|2356|2730|3141|55191|164714|56474|2937|57494|2752|8833|10588|79717|150465|26140|1503|4522|122622|283459|25809|93100|1373|159|284076|9654|57571|5188|445|79739|2618	PFAS|ASNS|CAD|GCLC|GHDC|MTHFD1L|QRSL1|RIMKLA|DPH6|FPGS|GCLM|HLCS|NADSYN1|TTLL8|CTPS2|GSS|RIMKLB|GLUL|GMPS|MTHFS|PPCS|TTL|TTLL3|CTPS1|MTHFD1|ADSS1|GATC|TTLL1|NAPRT|CPS1|ADSS2|TTLL6|TTLL4|CARNS1|GATB|ASS1|TTLL7|GART
GO:0030276	MF_clathrin_binding	6860|91683|9026|90019|160|51760|23208|148281|341359|10043|4035|163|1601|8218|274|6857|1211|92737|9892|3092|120892|2580|51617|26119|83988|83849|3949|146691|57586|6861|122616|27065|9829|161|143425|84258|10040|9066|50632|127833|54812|8301|1173|1212|1175|1213|57214|9685	SYT4|SYT12|HIP1R|SYT8|AP2A1|SYT17|SYT11|SYT6|SYT10|TOM1|LRP1|AP2B1|DAB2|CLTCL1|BIN1|SYT1|CLTA|DNER|SNAP91|HIP1|LRRK2|GAK|NSG2|LDLRAP1|NCALD|SYT15|LDLR|TOM1L2|SYT13|SYT5|CLBA1|NSG1|DNAJC6|AP2A2|SYT9|SYT3|TOM1L1|SYT7|CALY|SYT2|AFTPH|PICALM|AP2M1|CLTB|AP2S1|CLTC|CEMIP|CLINT1
GO:0070325	MF_lipoprotein_particle_receptor_binding	335|10314|9784|160|4035|1191|1401|3301|345|6857|3339|26119|255738|22943|116519|23184|5649|4043|348|336|1213|1173|7184|57763|338|8301	APOA1|LANCL1|SNX17|AP2A1|LRP1|CLU|CRP|DNAJA1|APOC3|SYT1|HSPG2|LDLRAP1|PCSK9|DKK1|APOA5|MESD|RELN|LRPAP1|APOE|APOA2|CLTC|AP2M1|HSP90B1|ANKRA2|APOB|PICALM
GO:0050750	MF_low_density_lipoprotein_particle_receptor_binding	10314|9784|160|1191|1401|3301|6857|3339|26119|255738|22943|116519|23184|4043|348|1213|1173|7184|57763|338|8301	LANCL1|SNX17|AP2A1|CLU|CRP|DNAJA1|SYT1|HSPG2|LDLRAP1|PCSK9|DKK1|APOA5|MESD|LRPAP1|APOE|CLTC|AP2M1|HSP90B1|ANKRA2|APOB|PICALM
GO:0005048	MF_signal_sequence_binding	23633|51555|3843|9818|3839|30000|55176|3838|4792|163|3842|6729|9972|3836|285877|100101267|29928|8315|26953|79711|94026|387990|9804|8021|23742|57214|5191|3837|9577|3841|10945|11014|11015|5830|1173|5824|4928|9883|9478|29927	KPNA6|PEX5L|IPO5|NUP58|KPNA3|TNPO2|SEC61A2|KPNA2|NFKBIA|AP2B1|TNPO1|SRP54|NUP153|KPNA1|POM121L12|POM121C|TIMM22|BRAP|RANBP6|IPO4|POM121L2|TOMM20L|TOMM20|NUP214|NPAP1|CEMIP|PEX7|KPNB1|BABAM2|KPNA5|KDELR1|KDELR2|KDELR3|PEX5|AP2M1|PEX19|NUP98|POM121|CABP1|SEC61A1
GO:0001227	MF_DNA_binding_transcription_repressor_activity_RNA_polymerase_II_specific	7022|10522|54626|390992|6945|5467|7555|5978|30009|83482|25803|5017|23528|7227|8545|639|5460|6935|11279|84667|2019|604|2120|7704|7753|3090|50674|80712|79733|571|2016|2018|51385|2023|57801|6909|55657|6936|6926|4609|10732|3394|57659|7727|153572|79365|255877|84684|7690|1390|7764|728361|1876|5458|161882|8187|51222|79618|1051|9745|90993|84295|85508|155061|55237|219409|3607|4776|9208|2909|84619|57621|20…	TFAP2C|DEAF1|HES2|HES3|MLX|PPARD|CNBP|REST|TBX21|SCRT1|SPDEF|OVOL1|ZNF281|TRPS1|CGGBP1|PRDM1|POU5F1|ZEB1|KLF8|HES7|EN1|BCL6|ETV6|ZBTB16|ZNF202|HIC1|NEUROG3|ESX1|E2F8|BACH1|EMX1|EMX2|ZNF589|ENO1|HES4|TBX2|ZNF692|GCFC2|TBX3|MYC|TCFL5|IRF8|ZBTB4|ZNF174|IRX2|BHLHE41|BCL6B|INSM2|ZNF131|CREM|ZNF217|OVOL3|E2F6|POU4F2|ZFPM1|ZNF239|ZNF219|HMBOX1|CEBPB|ZNF536|CREB3L1|PHF6|SCRT2|ZNF746|VRTN|GSX1|FOXK2|NFATC…
GO:0001217	MF_DNA_binding_transcription_repressor_activity	7022|10522|54626|390992|6945|5467|7555|5978|30009|83482|25803|5017|23528|7227|8545|639|5460|6935|11279|84667|2019|604|2120|7704|7753|3090|50674|80712|79733|571|2016|2018|51385|2023|57801|6909|55657|6936|6926|4609|10732|3394|57659|7727|153572|79365|255877|84684|7690|1390|7764|728361|1876|5458|161882|8187|51222|79618|1051|9745|90993|84295|85508|155061|55237|219409|3607|4776|9208|2909|84619|57621|20…	TFAP2C|DEAF1|HES2|HES3|MLX|PPARD|CNBP|REST|TBX21|SCRT1|SPDEF|OVOL1|ZNF281|TRPS1|CGGBP1|PRDM1|POU5F1|ZEB1|KLF8|HES7|EN1|BCL6|ETV6|ZBTB16|ZNF202|HIC1|NEUROG3|ESX1|E2F8|BACH1|EMX1|EMX2|ZNF589|ENO1|HES4|TBX2|ZNF692|GCFC2|TBX3|MYC|TCFL5|IRF8|ZBTB4|ZNF174|IRX2|BHLHE41|BCL6B|INSM2|ZNF131|CREM|ZNF217|OVOL3|E2F6|POU4F2|ZFPM1|ZNF239|ZNF219|HMBOX1|CEBPB|ZNF536|CREB3L1|PHF6|SCRT2|ZNF746|VRTN|GSX1|FOXK2|NFATC…
GO:0003714	MF_transcription_corepressor_activity	2145|84962|9318|5971|57504|115950|54531|27063|7342|4204|7026|6658|26145|5932|7091|23411|6756|6907|22938|7290|166|23528|286205|3399|29995|10915|8531|22797|10155|83666|6935|401285|30818|8994|8554|3975|64324|79733|51460|90665|5204|51616|7088|23543|7695|1991|3726|10771|6597|22809|8204|1788|4863|9612|27033|140290|473|11278|79365|3065|7089|9426|8819|595|28996|10413|221336|4761|8804|1876|166968|9971|545…	EZH1|AJUBA|COPS2|RELB|MTA3|ZNF653|MIER2|ANKRD1|UBP1|MECP2|NR2F2|SOX3|IRF2BP1|RBBP8|TLE4|SIRT1|SSX1|TBL1X|SNW1|HIRA|TLE5|ZNF281|SCAI|ID3|LMCD1|TCERG1|YBX3|TFEC|TRIM28|PARP9|ZEB1|TCP10L2|KCNIP3|LIMD1|PIAS1|LHX1|NSD1|E2F8|SFMBT1|TBL1Y|PFDN5|TAF9B|TLE1|RBFOX2|ZNF136|ELANE|JUNB|ZMYND11|SMARCA4|ATF5|NRIP1|DNMT3A|NPAT|NCOR2|ZBTB32|TCP10L|RERE|KLF12|BHLHE41|HDAC1|TLE2|CDY2A|SAP30|CCND1|HIPK2|YAP1|BEND6|N…
GO:0008235	MF_metalloexopeptidase_activity	8532|1363|10404|23173|7511|23549|206338|340351|1360|2346|51200|59272|84871|93979|10269|1358|123624|60509|1362|79805|219595|1800|10988|79841|1369|9520|1359|290|4325|22846|4326|1636|254042|4324|7512|5184|1357|4323|119587|63929|1368|165|57140|131870|29953|2028|57094|64167|23287|1361|51752|4048|4012|56265|130749	CPZ|CPE|CPQ|METAP1|XPNPEP1|DNPEP|LVRN|AGBL3|CPB1|FOLH1|CPA4|ACE2|AGBL4|CPA5|ZMPSTE24|CPA2|AGBL1|AGBL5|CPD|VASH2|FOLH1B|DPEP1|METAP2|AGBL2|CPN1|NPEPPS|CPA3|ANPEP|MMP16|VASH1|MMP17|ACE|METAP1D|MMP15|XPNPEP2|PEPD|CPA1|MMP14|CPXM2|XPNPEP3|CPM|AEBP1|RNPEPL1|NUDT16|TRHDE|ENPEP|CPA6|ERAP2|AGTPBP1|CPB2|ERAP1|LTA4H|LNPEP|CPXM1|CPO
GO:0008238	MF_exopeptidase_activity	100137047|23549|10003|84871|123624|219595|10988|4326|1636|327|1357|63929|1368|1522|2191|4048|23621|4012|2346|80013|1200|59272|54504|93979|2678|60509|728441|79841|1803|4325|22846|4311|4324|7512|4323|119587|2028|5476|1512|56265|84735|23173|7511|59342|5547|51200|1358|1362|79805|1800|79831|80150|10004|9520|135293|1359|290|55793|5184|165|57140|131870|57094|23287|6051|10279|8532|1363|10404|84182|8836|1…	JMJD7|DNPEP|NAALAD2|AGBL4|AGBL1|FOLH1B|METAP2|MMP17|ACE|APEH|CPA1|XPNPEP3|CPM|CTSZ|FAP|LTA4H|BACE1|LNPEP|FOLH1|MINDY3|TPP1|ACE2|CPVL|CPA5|GGT1|AGBL5|GGT2|AGBL2|DPP4|MMP16|VASH1|MME|MMP15|XPNPEP2|MMP14|CPXM2|ENPEP|CTSA|CTSH|CPXM1|CNDP1|METAP1|XPNPEP1|SCPEP1|PRCP|CPA4|CPA2|CPD|VASH2|DPEP1|KDM8|ASRGL1|NAALADL1|NPEPPS|PM20D2|CPA3|ANPEP|MINDY1|PEPD|AEBP1|RNPEPL1|NUDT16|CPA6|AGTPBP1|RNPEP|PRSS16|CPZ|CP…
GO:0004181	MF_metallocarboxypeptidase_activity	8532|1363|340351|1360|2346|51200|59272|84871|93979|1358|123624|60509|1362|79805|219595|79841|1369|1359|22846|5184|1357|119587|1368|165|57094|23287|1361|56265|130749	CPZ|CPE|AGBL3|CPB1|FOLH1|CPA4|ACE2|AGBL4|CPA5|CPA2|AGBL1|AGBL5|CPD|VASH2|FOLH1B|AGBL2|CPN1|CPA3|VASH1|PEPD|CPA1|CPXM2|CPM|AEBP1|CPA6|AGTPBP1|CPB2|CPXM1|CPO
GO:0004180	MF_carboxypeptidase_activity	8532|1363|84182|54629|340351|1360|59342|2346|80013|5547|10003|51200|59272|84871|93979|54504|1358|123624|60509|1362|79805|219595|10004|79841|1369|1359|22846|55793|642|5184|1357|119587|1368|165|57094|23287|1522|1361|5476|56265|130749	CPZ|CPE|MINDY4|MINDY2|AGBL3|CPB1|SCPEP1|FOLH1|MINDY3|PRCP|NAALAD2|CPA4|ACE2|AGBL4|CPA5|CPVL|CPA2|AGBL1|AGBL5|CPD|VASH2|FOLH1B|NAALADL1|AGBL2|CPN1|CPA3|VASH1|MINDY1|BLMH|PEPD|CPA1|CPXM2|CPM|AEBP1|CPA6|AGTPBP1|CTSZ|CPB2|CTSA|CPXM1|CPO
GO:0070491	MF_repressing_transcription_factor_binding	585|140290|55929|145258|55212|4801|57504|11315|65992|54531|3065|7089|5467|9759|57708|3516|6929|6774|5932|7090|7091|166968|1487|26155|166|1977|6908|3146|266740|10915|5468|6497|3087|582|9219|9112|9734|406|23613|8195|6934|11218|129880|1108|79816|5465|23468|4101|6667|3066|51564|6772|7088|83881|79738|583|5970|4609|123016|10524|10014|11107	BBS4|TCP10L|DMAP1|GSC|BBS7|NFYB|MTA3|PARK7|DDRGK1|MIER2|HDAC1|TLE2|PPARD|HDAC4|MIER1|RBPJ|TCF3|STAT3|RBBP8|TLE3|TLE4|MIER3|CTBP1|NOC2L|TLE5|EIF4E|TBP|HMGB1|MAGEA2B|TCERG1|PPARG|SKI|HHEX|BBS1|MTA2|MTA1|HDAC9|ARNTL|ZMYND8|MKKS|TCF7L2|DDX20|BBS5|CHD4|TLE6|PPARA|CBX5|MAGEA2|SP1|HDAC2|HDAC7|STAT1|TLE1|MIXL1|BBS10|BBS2|RELA|MYC|TTC8|KAT5|HDAC5|PRDM5
GO:0005201	MF_extracellular_matrix_structural_constituent	1301|1299|176|5549|1462|2266|1280|375790|1292|85301|3339|50509|1287|2200|2192|3913|7057|7837|2199|1290|2243|1310|22798|2244|56955|1291|1834|7980|1281|266|3371|1306|633|7373|7148|1634|1308|1285|1300|1302|265|150356|4811|256076|25878|131149|5553|140453|3915|1805|83872|80144|1295|80781|1286|1289|3914|50939|3908|1297|1293|4148|1296|3912|1284|4586|1305|1277|1294|3617|1298|7045|3910|84570|1282|4060|901…	COL11A1|COL9A3|ACAN|PRELP|VCAN|FGG|COL2A1|AGRN|COL6A2|COL27A1|HSPG2|COL5A3|COL4A5|FBN1|FBLN1|LAMB2|THBS1|PXDN|FBLN2|COL5A2|FGA|COL19A1|LAMB4|FGB|MEPE|COL6A1|DSPP|TFPI2|COL3A1|AMELY|TNC|COL15A1|BGN|COL14A1|TNXB|DCN|COL17A1|COL4A3|COL10A1|COL11A2|AMELX|CHADL|NID1|COL6A5|MXRA5|OTOL1|PRG2|MUC17|LAMC1|DPT|HMCN1|FRAS1|COL8A1|COL18A1|COL4A4|COL5A1|LAMB3|IMPG2|LAMA2|COL9A1|COL6A3|MATN3|COL8A2|LAMB1|COL4A…
GO:0004553	MF_hydrolase_activity_hydrolyzing_O_glycosyl_compounds	57733|2720|79411|27159|111089941|8692|6476|4668|8372|280|340485|5016|4069|2717|57134|112937|10724|2548|60495|2581|57704|2629|55741|1118|10905|10825|9365|4122|7841|2990|129530|125981|64772|10855|3938|4125|9695|55331|23670|55347|4123|149175|2519|279|23193|8505|4121|11253|4124|197021|284004|80267|129807|11181|1486|4758|80162|254773|23324|3425|4669|178|79694|3373|89944|4126|54936|4759|5660|2517|57214	GBA3|GLB1|GLB1L|CHIA|MMP24-AS1-EDEM2|HYAL2|SI|NAGA|HYAL3|AMY2B|ACER2|OVGP1|LYZ|GLA|MAN1C1|GLB1L3|OGA|GAA|HPSE2|GALC|GBA2|GBA|EDEM2|CHIT1|MAN1A2|NEU3|KL|MAN2A2|MOGS|GUSB|LYG1|ACER1|ENGASE|HPSE|LCT|MAN2B1|EDEM1|ACER3|CEMIP2|ABHD10|MAN2C1|MANEAL|FUCA2|AMY2A|GANAB|PARG|MAN1A1|MAN1B1|MAN2A1|LCTL|HEXD|EDEM3|NEU4|TREH|CTBS|NEU1|PGGHG|LYG2|MAN2B2|IDUA|NAGLU|AGL|MANEA|HYAL1|GLB1L2|MANBA|ADPRHL2|NEU2|PSAP|…
GO:0005112	MF_Notch_binding	9612|10683|54567|1840|8452|4855|22938|92737|83892|28514|3714|4856|63917|22848|56892|6868|25992|79094|84466|388677|182|65989|100996763|55662	NCOR2|DLL3|DLL4|DTX1|CUL3|NOTCH4|SNW1|DNER|KCTD10|DLL1|JAG2|CCN3|GALNT11|AAK1|TCIM|ADAM17|SNED1|CHAC1|MEGF10|NOTCH2NLA|JAG1|DLK2|NOTCH2NLB|HIF1AN
GO:0008083	MF_growth_factor_activity	2246|2255|3558|685|258|1950|5228|4908|3589|6997|7422|7066|183|374|2069|5008|7423|3592|3624|26281|734|2277|2896|3593|4192|3570|9048|255324|1270|1443|2919|3714|2689|1442|4902|10675|7424|1435|23529|22943|5764|1839|3574|3623|5623|5967|7039|2247|29948|265|3481|627|1440|6320|5155|3569|2147|2688|4803|4909|51816|2668|3976|90070|1444|27329|5154	FGF1|FGF10|IL2|BTC|AMBN|EGF|PGF|NTF3|IL11|TDGF1|VEGFA|THPO|AGT|AREG|EREG|OSM|VEGFB|IL12A|INHBA|FGF20|OSGIN2|VEGFD|GRN|IL12B|MDK|IL6R|ARTN|EPGN|CNTF|CSH2|CXCL1|JAG2|GH2|CSH1|NRTN|CSPG5|VEGFC|CSF1|CLCF1|DKK1|PTN|HBEGF|IL7|INHA|PSPN|REG1A|TGFA|FGF2|OSGIN1|AMELX|IGF2|BDNF|CSF3|CLEC11A|PDGFB|IL6|F2|GH1|NGF|NTF4|ADA2|GDNF|LIF|LACRT|CSHL1|ANGPTL3|PDGFA
GO:0004879	MF_nuclear_receptor_activity	5914|4929|2908|2516|7421|5467|8856|10902|7026|6258|2649|367|6774|9975|9971|7067|2494|7376|5468|6257|2099|2063|2101|196|4824|9572|6720|2100|5465|190|7068|7025|10002|10062|2103|6256	RARA|NR4A2|NR3C1|NR5A1|VDR|PPARD|NR1I2|BRD8|NR2F2|RXRG|NR6A1|AR|STAT3|NR1D2|NR1H4|THRA|NR5A2|NR1H2|PPARG|RXRB|ESR1|NR2F6|ESRRA|AHR|NKX3-1|NR1D1|SREBF1|ESR2|PPARA|NR0B1|THRB|NR2F1|NR2E3|NR1H3|ESRRB|RXRA
GO:0098531	MF_ligand_activated_transcription_factor_activity	5914|4929|2908|2516|7421|5467|8856|10902|7026|6258|2649|367|6774|9975|9971|7067|2494|7376|6095|6097|5468|6257|2099|2063|2101|196|4824|9572|6720|2100|5465|190|7068|7025|10002|10062|2103|6256	RARA|NR4A2|NR3C1|NR5A1|VDR|PPARD|NR1I2|BRD8|NR2F2|RXRG|NR6A1|AR|STAT3|NR1D2|NR1H4|THRA|NR5A2|NR1H2|RORA|RORC|PPARG|RXRB|ESR1|NR2F6|ESRRA|AHR|NKX3-1|NR1D1|SREBF1|ESR2|PPARA|NR0B1|THRB|NR2F1|NR2E3|NR1H3|ESRRB|RXRA
GO:0035258	MF_steroid_hormone_receptor_binding	55062|7041|5579|23028|4929|11315|84660|64210|5481|5585|24148|6801|3670|149563|27086|79447|7533|6867|6049|22938|9113|6777|3275|25879|23081|8284|3164|811|8013|23558|55128|1499|51341|2099|79039|23019|167465|8204|1655|1616|55818|23426|133522|11240|9325|64324|2033|4824|51176|6881|7341|10865|190|5469|9730|8648|161582|8928|6597|23054|9604|4088|6943	WIPI1|TGFB1I1|PRKCB|KDM1A|NR4A2|PARK7|CCDC62|MMS19|PPID|PKN1|PRPF6|STRN|ISL1|SRARP|FOXP1|PAGR1|YWHAH|TACC1|RNF6|SNW1|LATS1|STAT5B|PRMT2|DCAF13|KDM4C|KDM5D|NR4A1|CALR|NR4A3|WBP2|TRIM68|CTNNB1|ZBTB7A|ESR1|DDX54|CNOT1|ZNF366|NRIP1|DDX5|DAXX|KDM3A|GRIP1|PPARGC1B|PADI2|TRIP4|NSD1|EP300|NKX3-1|LEF1|TAF10|SUMO1|ARID5A|NR0B1|MED1|DCAF1|NCOA1|DNAAF4|FOXH1|SMARCA4|NCOA6|RNF14|SMAD3|TCF21
GO:0140296	MF_general_transcription_initiation_factor_binding	6879|2958|8607|2475|9150|9014|2960|54680|367|6872|2961|1810|7067|6883|10856|6908|3192|138474|6873|3087|2099|2957|6925|8721|196|51602|5700|7157|5705|55814|57521|2959|2091|5701|55689	TAF7|GTF2A2|RUVBL1|MTOR|CTDP1|TAF1B|GTF2E1|ZNHIT6|AR|TAF1|GTF2E2|DR1|THRA|TAF12|RUVBL2|TBP|HNRNPU|TAF1L|TAF2|HHEX|ESR1|GTF2A1|TCF4|EDF1|AHR|NOP58|PSMC1|TP53|PSMC5|BDP1|RPTOR|GTF2B|FBL|PSMC2|YEATS2
GO:0001098	MF_basal_transcription_machinery_binding	55250|6879|56950|9646|51585|22828|26610|9150|2960|57805|55197|54680|63935|123169|8518|367|79577|2961|58506|6827|8202|84337|284695|26523|57466|51637|9400|55140|6908|23476|3192|8725|58490|6873|2099|2073|57654|6925|8721|196|51602|23248|54623|7157|84298|27161|2959|2091|23168|2103|51322|1660	ELP2|TAF7|SMYD2|CTR9|PCF11|SCAF8|ELP4|CTDP1|GTF2E1|CCAR2|RPRD1A|ZNHIT6|PCIF1|LEO1|ELP1|AR|CDC73|GTF2E2|SCAF1|SUPT4H1|NCOA3|ELOF1|ZNF326|AGO1|SCAF4|RTRAF|RECQL5|ELP3|TBP|BRD4|HNRNPU|URI1|RPRD1B|TAF2|ESR1|ERCC5|UVSSA|TCF4|EDF1|AHR|NOP58|RPRD2|PAF1|TP53|LLPH|AGO2|GTF2B|FBL|RTF1|ESRRB|WAC|DHX9
GO:0001099	MF_basal_RNA_polymerase_II_transcription_machinery_binding	55250|6879|56950|9646|51585|22828|26610|9150|2960|57805|55197|54680|63935|123169|8518|367|79577|2961|58506|6827|8202|84337|284695|26523|57466|51637|9400|55140|6908|23476|3192|8725|58490|6873|2099|2073|57654|6925|8721|196|51602|23248|54623|7157|84298|27161|2959|2091|23168|2103|51322|1660	ELP2|TAF7|SMYD2|CTR9|PCF11|SCAF8|ELP4|CTDP1|GTF2E1|CCAR2|RPRD1A|ZNHIT6|PCIF1|LEO1|ELP1|AR|CDC73|GTF2E2|SCAF1|SUPT4H1|NCOA3|ELOF1|ZNF326|AGO1|SCAF4|RTRAF|RECQL5|ELP3|TBP|BRD4|HNRNPU|URI1|RPRD1B|TAF2|ESR1|ERCC5|UVSSA|TCF4|EDF1|AHR|NOP58|RPRD2|PAF1|TP53|LLPH|AGO2|GTF2B|FBL|RTF1|ESRRB|WAC|DHX9
GO:0001221	MF_transcription_cofactor_binding	8463|84181|5187|4848|3068|139135|905|8863|7003|6496|9686|6095|166793|6097|2296|2099|7709|51341|6613|7015|196|9572|7341|10783|9349|23625|5970|1025|8864	TEAD2|CHD6|PER1|CNOT2|HDGF|PASD1|CCNT2|PER3|TEAD1|SIX3|VGLL4|RORA|ZBTB49|RORC|FOXC1|ESR1|ZBTB17|ZBTB7A|SUMO2|TERT|AHR|NR1D1|SUMO1|NEK6|RPL23|FAM89B|RELA|CDK9|PER2
GO:0051879	MF_Hsp90_protein_binding	64127|146862|135138|8468|55898|2908|5481|6188|10598|2633|100885848|3091|5470|4137|3791|4862|7249|10013|5536|2081|7248|10963|10728|26973|1457|1543|55869|10273|406|196|1571|10869|9894|3297	NOD2|UNC45B|PACRG|FKBP6|UNC45A|NR3C1|PPID|RPS3|AHSA1|GBP1|PTGES3L|HIF1A|PPEF2|MAPT|KDR|NPAS2|TSC2|HDAC6|PPP5C|ERN1|TSC1|STIP1|PTGES3|CHORDC1|CSNK2A1|CYP1A1|HDAC8|STUB1|ARNTL|AHR|CYP2E1|USP19|TELO2|HSF1
GO:0031072	MF_heat_shock_protein_binding	202052|6188|10598|100885848|3301|5470|7175|2288|7249|10013|2081|388591|10963|1457|10273|196|1571|10869|9894|22826|7538|335|3313|3306|2633|4137|11140|6622|7266|406|2289|124512|3304|3689|3064|64127|54788|135138|8468|3305|55898|2908|54431|5481|10049|3684|2861|26278|3091|3791|151194|5536|6782|57026|79091|196541|1616|4597|6693|5071|11124|92342|3297|3300|336|11153|10960|55664|27000|146862|3326|25895|33…	DNAJC18|RPS3|AHSA1|PTGES3L|DNAJA1|PPEF2|TPR|FKBP4|TSC2|HDAC6|ERN1|RNF207|STIP1|CSNK2A1|STUB1|AHR|CYP2E1|USP19|TELO2|DNAJC8|ZFP36|APOA1|HSPA9|HSPA2|GBP1|MAPT|CDC37|SNCA|DNAJC7|ARNTL|FKBP5|METTL23|HSPA1B|ITGB2|HTT|NOD2|DNAJB12|PACRG|FKBP6|HSPA1L|UNC45A|NR3C1|DNAJC10|PPID|DNAJB6|ITGAM|GPR37|SACS|HIF1A|KDR|METTL21A|PPP5C|HSPA13|PDXP|METTL22|METTL21C|DAXX|MVD|SPN|PRKN|FAF1|METTL18|HSF1|DNAJB2|APOA2|FI…
GO:0070888	MF_E_box_binding	5187|429|4656|79365|642658|55269|7023|6929|2625|3280|9464|9575|4761|4762|84913|8553|4149|6886|4654|85508|56938|5468|148523|6935|6925|6421|406|4617|4005|196|63973|6591|4286|430|6721|7291|10419|4841|4618|4609|4760|6615|6943	PER1|ASCL1|MYOG|BHLHE41|SCX|PSPC1|TFAP4|TCF3|GATA3|HES1|HAND2|CLOCK|NEUROD2|NEUROG1|ATOH8|BHLHE40|MAX|TAL1|MYOD1|SCRT2|ARNTL2|PPARG|CIART|ZEB1|TCF4|SFPQ|ARNTL|MYF5|LMO2|AHR|NEUROG2|SNAI2|MITF|ASCL2|SREBF2|TWIST1|PRMT5|NONO|MYF6|MYC|NEUROD1|SNAI1|TCF21
GO:0016776	MF_phosphotransferase_activity_phosphate_group_as_acceptor	10201|8802|11284|1841|9807|10654|4831|1739|51727|9677|50808|10111|4832|221264|122481|2987|23262|204|158067|4830|8573|4833|203|205|4354|26289|1740|9414|102157402|129607|136332|117283|51447	NME6|SUCLG1|PNKP|DTYMK|IP6K1|PMVK|NME2|DLG1|CMPK1|PPIP5K1|AK3|RAD50|NME3|AK9|AK7|GUK1|PPIP5K2|AK2|AK8|NME1|CASK|NME4|AK1|AK4|MPP1|AK5|DLG2|TJP2|AK6|CMPK2|LRGUK|IP6K3|IP6K2
GO:0004712	MF_protein_serine_threonine_tyrosine_kinase_activity	207|5606|5608|5609|6795|8550|5607|5605|5582|120892|7272|6416|6790|6446|5604|7867|5063|1432|6198|10188|5566|5563|6195|6196|5602|9212	AKT1|MAP2K3|MAP2K6|MAP2K7|AURKC|MAPKAPK5|MAP2K5|MAP2K2|PRKCG|LRRK2|TTK|MAP2K4|AURKA|SGK1|MAP2K1|MAPKAPK3|PAK3|MAPK14|RPS6KB1|TNK2|PRKACA|PRKAA2|RPS6KA1|RPS6KA2|MAPK10|AURKB
GO:0005547	MF_phosphatidylinositol_3_4_5_trisphosphate_binding	207|64333|150684|9026|9846|695|9265|116984|10979|4900|23612|64411|253725|10788|5897|8473|653145|79109|29127|27071|57158|4430|8729|56288|55041|55614|9765|9873|4651|64005|55803|53349|116985|8826|84033	AKT1|ARHGAP9|COMMD1|HIP1R|GAB2|BTK|CYTH3|ARAP2|FERMT2|NRGN|PHLDA3|ARAP3|WASHC2C|IQGAP2|RAG2|OGT|ANXA8|MAPKAP1|RACGAP1|DAPP1|JPH2|MYO1B|GBF1|PARD3|PLEKHB2|KIF16B|ZFYVE16|FCHSD2|MYO10|MYO1G|ADAP2|ZFYVE1|ARAP1|IQGAP1|OBSCN
GO:0043325	MF_phosphatidylinositol_3_4_bisphosphate_binding	207|150684|9026|9846|59339|57664|653361|59338|23612|64411|253725|5897|3092|653145|79109|27071|7274|55614|9873|64005|55803|91404|53349|5341|84033	AKT1|COMMD1|HIP1R|GAB2|PLEKHA2|PLEKHA4|NCF1|PLEKHA1|PHLDA3|ARAP3|WASHC2C|RAG2|HIP1|ANXA8|MAPKAP1|DAPP1|TTPA|KIF16B|FCHSD2|MYO1G|ADAP2|SESTD1|ZFYVE1|PLEK|OBSCN
GO:0071889	MF_14_3_3_protein_binding	207|84861|6733|677|25771|9750|4659|23303|55633|150094|5298|3134|221937|54541|153090|79567|4750|51564|171024|57521|7538	AKT1|KLHL22|SRPK2|ZFP36L1|TBC1D22A|RIPOR2|PPP1R12A|KIF13B|TBC1D22B|SIK1|PI4KB|HLA-F|FOXK1|DDIT4|DAB2IP|RIPOR1|NEK1|HDAC7|SYNPO2|RPTOR|ZFP36
GO:0019825	MF_oxygen_binding	213|3050|1576|3039|1557|3046|3042|3049|3045|1588|50507|1582|3040|3048|3047|1562|1543|1551|875|1586|1571|112398|1545|1549|1592|3043|1577|1580	ALB|HBZ|CYP3A4|HBA1|CYP2C19|HBE1|HBM|HBQ1|HBD|CYP19A1|NOX4|CYP8B1|HBA2|HBG2|HBG1|CYP2C18|CYP1A1|CYP3A7|CBS|CYP17A1|CYP2E1|EGLN2|CYP1B1|CYP2A7|CYP26A1|HBB|CYP3A5|CYP4B1
GO:0051087	MF_chaperone_binding	10630|476|26520|1027|10598|1191|100885848|3301|388591|329|1356|10273|150274|51608|8975|6903|6647|5621|2244|477|5340|4137|11140|332|96459|5203|728489|150353|6902|6905|55135|128229|4189|126393|213|57600|135138|54431|55466|10049|84447|10469|26278|993|10961|3336|2896|9529|165721|11080|2580|5611|1080|1075|7015|10471|10525|5071|3329|10681|7450|3300|11153|55664|6904|9531|3337|267|10294|25822|2335|274|47…	PDPN|ATP1A1|TIMM9|CDKN1B|AHSA1|CLU|PTGES3L|DNAJA1|RNF207|BIRC2|CP|STUB1|HSCB|GET4|USP13|TBCC|SOD1|PRNP|FGB|ATP1A2|PLG|MAPT|CDC37|BIRC5|FNIP1|PFDN4|DNLZ|DNAJB7|TBCA|TBCE|WRAP53|TSACC|DNAJB9|HSPB6|ALB|FNIP2|PACRG|DNAJC10|DNAJA4|DNAJB6|SYVN1|TIMM44|SACS|CDC25A|ERP29|HSPE1|GRN|BAG5|DNAJB8|DNAJB4|GAK|DNAJC3|CFTR|CTSC|TERT|PFDN6|HYOU1|PRKN|HSPD1|GNB5|VWF|DNAJB2|FICD|CDC37L1|TBCD|BAG3|DNAJB1|AMFR|DNAJA2…
GO:0042625	MF_ATPase_coupled_ion_transmembrane_transporter_activity	476|8647|491|533|477|495|27032|127124|8992|8714|9296|513|4508|308|10632|7781|506|267020|10312|155066|10257|523|215|486|9914|517|540|490|526|478|535|538|493|527|534|23545|496|480|50617|245972|487|481|482|245973|23400|489|515|51382|492|516|488|479|9550|509|57130|9114|10476|518|498|528|483	ATP1A1|ABCB11|ATP2B2|ATP6V0B|ATP1A2|ATP4A|ATP2C1|ATP6V1G3|ATP6V0E1|ABCC3|ATP6V1F|ATP5F1D|ATP6|ANXA5|ATP5MG|SLC30A3|ATP5F1B|ATP5MGL|TCIRG1|ATP6V0E2|ABCC4|ATP6V1A|ABCD1|FXYD2|ATP2C2|ATP5MC2|ATP7B|ATP2B1|ATP6V1B2|ATP1A3|ATP6V0A1|ATP7A|ATP2B4|ATP6V0C|ATP6V1G2|ATP6V0A2|ATP4B|ATP1A4|ATP6V0A4|ATP6V0D2|ATP2A1|ATP1B1|ATP1B2|ATP6V1C2|ATP13A2|ATP2A3|ATP5PB|ATP6V1D|ATP2B3|ATP5MC1|ATP2A2|ATP12A|ATP6V1G1|ATP5F…
GO:1901505	MF_carbohydrate_derivative_transmembrane_transporter_activity	2542|292|284439|6568|347734|54020|9906|291|10050|84912|215|219855|293|222962|9197|29957|55032|10786|83447|2030|10478|113829|79085|9154|26503|23169|9153|284427|55508|3177|84879|55315|10237|339665|11046|114789|55974|10246|55343|23443|7355|10559|51000|728661|64078	SLC37A4|SLC25A5|SLC25A42|SLC17A1|SLC35B2|SLC37A1|SLC35E2A|SLC25A4|SLC17A4|SLC35B4|ABCD1|SLC37A2|SLC25A6|SLC29A4|SLC33A1|SLC25A24|SLC35A5|SLC17A3|SLC25A31|SLC29A1|SLC25A17|SLC35A4|SLC25A23|SLC28A1|SLC17A5|SLC35D1|SLC28A2|SLC25A41|SLC35E3|SLC29A2|MFSD2A|SLC29A3|SLC35B1|SLC35E4|SLC35D2|SLC25A25|SLC50A1|SLC17A2|SLC35C1|SLC35A3|SLC35A2|SLC35A1|SLC35B3|SLC35E2B|SLC28A3
GO:0008514	MF_organic_anion_transmembrane_transporter_activity	6578|80736|292|8714|9497|9962|81855|6512|10864|1468|10165|201232|162515|140679|64849|160728|83697|6510|29957|123096|55089|124935|6573|10786|83447|11136|54716|56301|84889|26503|26266|284427|10861|151258|151473|6566|153201|6505|120103|6579|28232|57835|6509|81796|10057|376497|6506|5172|6576|113278|8671|2542|11001|366|79751|634|6545|6529|6568|347734|9122|6514|6538|94081|11182|6555|291|84912|10599|850…	SLCO2A1|SLC44A4|SLC25A5|ABCC3|SLC4A7|SLC23A2|SFXN3|SLC1A7|SLC22A7|SLC25A10|SLC25A13|SLC16A13|SLC16A11|SLC32A1|SLC13A3|SLC5A8|SLC4A9|SLC1A5|SLC25A24|SLC25A29|SLC38A4|SLC43A2|SLC19A1|SLC17A3|SLC25A31|SLC7A9|SLC6A20|SLC7A10|SLC7A3|SLC17A5|SLC13A4|SLC25A41|SLC26A1|SLC38A11|SLC16A14|SLC16A1|SLC36A2|SLC1A1|SLC36A4|SLCO1A2|SLCO3A1|SLC4A5|SLC1A4|SLCO5A1|ABCC5|SLC27A1|SLC1A2|SLC26A4|SLC25A1|SLC52A3|SLC4A4…
GO:0015605	MF_organophosphate_ester_transmembrane_transporter_activity	80736|2542|60386|292|55186|284439|347734|84275|54020|291|215|219855|293|9197|29957|83447|10478|79085|81034|284427|84879|114789|85320|51000	SLC44A4|SLC37A4|SLC25A19|SLC25A5|SLC25A36|SLC25A42|SLC35B2|SLC25A33|SLC37A1|SLC25A4|ABCD1|SLC37A2|SLC25A6|SLC33A1|SLC25A24|SLC25A31|SLC25A17|SLC25A23|SLC25A32|SLC25A41|MFSD2A|SLC25A25|ABCC11|SLC35B3
GO:0022853	MF_active_ion_transmembrane_transporter_activity	6578|476|6564|51296|8884|292|495|6531|8714|9497|9962|10632|10864|267020|389015|1184|140679|64849|83697|540|6573|6556|10786|83447|6569|245972|481|482|6543|6559|6558|26503|23400|26266|84679|516|10861|153201|479|6505|6571|57210|9114|6579|28232|50651|57835|81796|498|6506|5172|483|6570|6576|8671|2542|113655|477|200010|6529|308|7781|6538|9990|10312|6555|11182|291|10257|23315|10599|51151|81031|56996|293…	SLCO2A1|ATP1A1|SLC15A1|SLC15A3|SLC5A6|SLC25A5|ATP4A|SLC6A3|ABCC3|SLC4A7|SLC23A2|ATP5MG|SLC22A7|ATP5MGL|SLC9A4|CLCN5|SLC32A1|SLC13A3|SLC4A9|ATP7B|SLC19A1|SLC11A1|SLC17A3|SLC25A31|SLC34A1|ATP6V0D2|ATP1B1|ATP1B2|SLC8A2|SLC12A3|SLC12A2|SLC17A5|ATP13A2|SLC13A4|SLC9A7|ATP5MC1|SLC26A1|SLC36A2|ATP12A|SLC1A1|SLC18A2|SLC45A4|ATP6V0D1|SLCO1A2|SLCO3A1|SLC45A1|SLC4A5|SLCO5A1|ATP5F1A|SLC1A2|SLC26A4|ATP1B3|SLC1…
GO:1901682	MF_sulfur_compound_transmembrane_transporter_activity	65010|80736|4363|60386|1836|347734|1468|215|9197|116369|375611|80704|11136|65012|10560|115111|23657|6561|6519|26266|9016|284129|10861|56918|6533|1811|115019|6505|115286|253512|1497|6509|51000|5172|55238	SLC26A6|SLC44A4|ABCC1|SLC25A19|SLC26A2|SLC35B2|SLC25A10|ABCD1|SLC33A1|SLC26A8|SLC26A5|SLC19A3|SLC7A9|SLC26A10|SLC19A2|SLC26A7|SLC7A11|SLC13A1|SLC3A1|SLC13A4|SLC25A14|SLC26A11|SLC26A1|C2orf83|SLC6A6|SLC26A3|SLC26A9|SLC1A1|SLC25A26|SLC25A30|CTNS|SLC1A4|SLC35B3|SLC26A4|SLC38A7
GO:0015932	MF_nucleobase_containing_compound_transmembrane_transporter_activity	60386|292|55186|284439|347734|84275|9906|291|84912|215|293|222962|9197|29957|83447|2030|10478|79085|9154|51092|81034|23169|9153|284427|55508|3177|55315|10237|339665|11046|114789|85320|55343|23443|7355|10559|51000|728661|64078	SLC25A19|SLC25A5|SLC25A36|SLC25A42|SLC35B2|SLC25A33|SLC35E2A|SLC25A4|SLC35B4|ABCD1|SLC25A6|SLC29A4|SLC33A1|SLC25A24|SLC25A31|SLC29A1|SLC25A17|SLC25A23|SLC28A1|SIDT2|SLC25A32|SLC35D1|SLC28A2|SLC25A41|SLC35E3|SLC29A2|SLC29A3|SLC35B1|SLC35E4|SLC35D2|SLC25A25|ABCC11|SLC35C1|SLC35A3|SLC35A2|SLC35A1|SLC35B3|SLC35E2B|SLC28A3
GO:0042887	MF_amide_transmembrane_transporter_activity	1015|6564|364|4363|51296|84134|113235|366|10452|100287932|55238|55176|23457|9868|215|729025|360|29928|9197|121260|100652748|6573|6892|338328|89872|6890|387990|84976|81034|4170|9804|8170|10952|6563|54543|23480|10991|6891|56993|10440|10245|6565|29927	CDH17|SLC15A1|AQP7|ABCC1|SLC15A3|TOMM40L|SLC46A1|AQP9|TOMM40|TIMM23|SLC38A7|SEC61A2|ABCB9|TOMM70|ABCD1|SLC15A5|AQP3|TIMM22|SLC33A1|SLC15A4|TIMM23B|SLC19A1|TAPBP|GPIHBP1|AQP10|TAP1|TOMM20L|DISP1|SLC25A32|MCL1|TOMM20|SLC14A2|SEC61B|SLC14A1|TOMM7|SEC61G|SLC38A3|TAP2|TOMM22|TIMM17A|TIMM17B|SLC15A2|SEC61A1
GO:0004033	MF_aldo_keto_reductase_NADP_activity	441282|6697|1646|145226|8514|83592|7881|218|8644|1645|10327|51109|6718|57016|1109|55586|231|57665|9249|112724|8574	AKR1B15|SPR|AKR1C2|RDH12|KCNAB2|AKR1E2|KCNAB1|ALDH3A1|AKR1C3|AKR1C1|AKR1A1|RDH11|AKR1D1|AKR1B10|AKR1C4|MIOX|AKR1B1|RDH14|DHRS3|RDH13|AKR7A2
GO:0016830	MF_carbon_carbon_lyase_activity	4953|730249|55862|54511|646625|112817|81889|51380|7372|2677|226|23761|229|171425|3067|80896|51071|262|3155|51582|60490|80146|4597|130013|8879|23042|5105|5106|1586|26061|113451|7389|23417|593|230|1644|2571	ODC1|ACOD1|ECHDC1|HMGCLL1|URAD|HOGA1|FAHD1|CSAD|UMPS|GGCX|ALDOA|PISD|ALDOB|CLYBL|HDC|NPL|DERA|AMD1|HMGCL|AZIN1|PPCDC|UXS1|MVD|ACMSD|SGPL1|PDXDC1|PCK1|PCK2|CYP17A1|HACL1|AZIN2|UROD|MLYCD|BCKDHA|ALDOC|DDC|GAD1
GO:0015631	MF_tubulin_binding	22919|55559|9493|79929|3835|55262|403|29911|9218|90990|158297|6188|5347|1639|4133|22983|23255|2597|84871|7175|9702|54820|4599|4131|123624|23139|85462|23149|10013|219899|9141|26153|55704|51673|7430|54930|83988|79649|4926|26052|22948|57551|4134|161436|2258|3834|9793|2622|51203|59341|23499|81610|8481|146057|29072|23271|55521|55083|9217|22924|11043|5621|10018|10397|11004|256364|115548|1785|675|84446|…	MAPRE1|HAUS7|KIF23|MAP6D1|KIF22|MAP11|ARL3|HOOK2|VAPA|KIFC2|SAXO1|RPS3|PLK1|DCTN1|MAP2|MAST1|MTCL1|GAPDH|AGBL4|TPR|CEP57|NDE1|MX1|MAP1B|AGBL1|MAST2|FHDC1|FCHO1|HDAC6|TBCEL|PDCD5|KIF26A|CCDC88A|TPPP3|EZR|HAUS4|NCALD|MAP7D3|NUMA1|DNM3|CCT5|TAOK1|MAP4|EML5|FGF13|KIF25|CKAP5|GAS8|NUSAP1|TRPV4|MACF1|FAM83D|OFD1|TTBK2|SETD2|CAMSAP2|TRIM36|KIF26B|VAPB|MAPRE3|MID2|PRNP|BCL2L11|NDRG1|KIF2C|EML3|FCHO2|DNM2…
GO:0004714	MF_transmembrane_receptor_protein_tyrosine_kinase_activity	285220|4058|5157|558|2064|2044|1945|4916|2051|1949|4593|53834|7010|2321|4915|238|3791|5156|7301|1944|2263|6098|4486|1956|2202|51232|2042|3482|780|5159|22853|5979|1969|2045|2048|2264|4921|1436|3645|2261|3643|2050|2065|2041|2049|2322|2066|2260|4920|3480|2324|7075|3815|8829|2043|2046|284656|4914|2047|10461|4233	EPHA6|LTK|PDGFRL|AXL|ERBB2|EPHA5|EFNA4|NTRK3|EPHB6|EFNB3|MUSK|FGFRL1|TEK|FLT1|NTRK2|ALK|KDR|PDGFRA|TYRO3|EFNA3|FGFR2|ROS1|MST1R|EGFR|EFEMP1|CRIM1|EPHA3|IGF2R|DDR1|PDGFRB|LMTK2|RET|EPHA2|EPHA7|EPHB2|FGFR4|DDR2|CSF1R|INSRR|FGFR3|INSR|EPHB4|ERBB3|EPHA1|EPHB3|FLT3|ERBB4|FGFR1|ROR2|IGF1R|FLT4|TIE1|KIT|NRP1|EPHA4|EPHA8|EPHA10|NTRK1|EPHB1|MERTK|MET
GO:0051213	MF_dioxygenase_activity	23210|8985|112399|240|5264|8544|3242|100137047|54790|8974|5033|3081|242|8846|80853|54784|129450|9682|80312|6999|54890|57604|5351|22992|8424|10536|59344|79068|23133|79831|83875|23030|79663|23081|23474|79697|23498|54681|55256|91801|55217|55239|3620|247|84678|64175|246|283208|54583|112398|121642|200424|5352|53630|65094|55214|239|5034|55662|1036|221120|169355	JMJD6|PLOD3|EGLN3|ALOX5|PHYH|PIR|HPD|JMJD7|TET2|P4HA2|P4HA1|HGD|ALOX12B|ALKBH1|KDM7A|ALKBH4|TYW5|KDM4A|TET1|TDO2|ALKBH5|TRMT9B|PLOD1|KDM2A|BBOX1|P3H3|ALOXE3|FTO|PHF8|KDM8|BCO2|KDM4B|HSPBAP1|KDM4C|ETHE1|RIOX1|HAAO|P4HTM|ADI1|ALKBH8|TMLHE|OGFOD1|IDO1|ALOX15B|KDM2B|P3H1|ALOX15|P4HA3|EGLN1|EGLN2|ALKBH2|TET3|PLOD2|BCO1|JMJD4|P3H2|ALOX12|P4HB|HIF1AN|CDO1|ALKBH3|IDO2
GO:0016702	MF_oxidoreductase_activity_acting_on_single_donors_with_incorporation_of_molecular_oxygen_incorporation_of_two_atoms_of_oxygen	240|8544|3242|3081|242|6999|8424|59344|23474|83875|23498|55256|55217|3620|247|246|53630|239|1036|169355	ALOX5|PIR|HPD|HGD|ALOX12B|TDO2|BBOX1|ALOXE3|ETHE1|BCO2|HAAO|ADI1|TMLHE|IDO1|ALOX15B|ALOX15|BCO1|ALOX12|CDO1|IDO2
GO:0016701	MF_oxidoreductase_activity_acting_on_single_donors_with_incorporation_of_molecular_oxygen	240|8544|3242|3081|242|6999|8424|59344|23474|83875|23498|55256|55217|3620|247|55586|246|53630|239|1036|169355	ALOX5|PIR|HPD|HGD|ALOX12B|TDO2|BBOX1|ALOXE3|ETHE1|BCO2|HAAO|ADI1|TMLHE|IDO1|ALOX15B|MIOX|ALOX15|BCO1|ALOX12|CDO1|IDO2
GO:0004364	MF_glutathione_transferase_activity	2952|10314|2947|2954|221357|2948|2946|2941|2940|2939|653689|2953|4258|241|4257|27306|4056|2950|2944|2938|373156|2949|4259|9536|9446	GSTT1|LANCL1|GSTM3|GSTZ1|GSTA5|GSTM4|GSTM2|GSTA4|GSTA3|GSTA2|GSTT2B|GSTT2|MGST2|ALOX5AP|MGST1|HPGDS|LTC4S|GSTP1|GSTM1|GSTA1|GSTK1|GSTM5|MGST3|PTGES|GSTO1
GO:0016765	MF_transferase_activity_transferring_alkyl_or_aryl_other_than_methyl_groups	2952|10314|1725|2947|27235|4144|2954|2222|9453|1352|2342|221357|102724560|5229|1802|6723|54187|2948|2946|2339|2941|2940|2939|57107|79947|5875|23590|8540|5876|653689|2953|2224|4258|1121|29914|241|4257|27306|4056|2950|2944|2938|373156|2949|875|326625|4259|4143|3145|9536|116150|9446|54802|6611	GSTT1|LANCL1|DHPS|GSTM3|COQ2|MAT2A|GSTZ1|FDFT1|GGPS1|COX10|FNTB|GSTA5|CBSL|PGGT1B|DPH2|SRM|NANS|GSTM4|GSTM2|FNTA|GSTA4|GSTA3|GSTA2|PDSS2|DHDDS|RABGGTA|PDSS1|AGPS|RABGGTB|GSTT2B|GSTT2|FDPS|MGST2|CHM|UBIAD1|ALOX5AP|MGST1|HPGDS|LTC4S|GSTP1|GSTM1|GSTA1|GSTK1|GSTM5|CBS|MMAB|MGST3|MAT1A|HMBS|PTGES|NUS1|GSTO1|TRIT1|SMS
GO:0016684	MF_oxidoreductase_activity_acting_on_peroxide_as_acceptor	2952|3050|10935|3039|257202|3046|25824|11315|2876|7173|3042|2954|2880|5052|3049|3045|2946|114757|26034|4025|143686|3040|493869|2882|3048|2878|4258|4353|3047|9588|389434|241|4257|27244|7837|4056|2950|2938|373156|847|84817|2879|4259|8288|10549|83667|1193|137902|2877|3043|7001	GSTT1|HBZ|PRDX3|HBA1|GPX6|HBE1|PRDX5|PARK7|GPX1|TPO|HBM|GSTZ1|GPX5|PRDX1|HBQ1|HBD|GSTM2|CYGB|IPCEF1|LPO|SESN3|HBA2|GPX8|GPX7|HBG2|GPX3|MGST2|MPO|HBG1|PRDX6|IYD|ALOX5AP|MGST1|SESN1|PXDN|LTC4S|GSTP1|GSTA1|GSTK1|CAT|TXNDC17|GPX4|MGST3|EPX|PRDX4|SESN2|CLIC2|PXDNL|GPX2|HBB|PRDX2
GO:0016209	MF_antioxidant_activity	2952|3050|55829|3039|257202|3046|25824|2936|2876|7173|3042|2954|6648|114112|2880|5052|3049|3045|2946|55937|84293|114757|26034|51714|4025|3040|493869|7296|2882|3048|2878|4258|127281|4353|140809|3047|9588|29914|241|4257|7837|94241|10935|6649|4056|7295|2950|2938|373156|847|84817|84203|2879|337|9446|119391|4259|195827|10587|8288|10549|348|6647|83667|1193|137902|389434|2877|3043|2168|7001	GSTT1|HBZ|SELENOS|HBA1|GPX6|HBE1|PRDX5|GSR|GPX1|TPO|HBM|GSTZ1|SOD2|TXNRD3|GPX5|PRDX1|HBQ1|HBD|GSTM2|APOM|PRXL2A|CYGB|IPCEF1|SELENOT|LPO|HBA2|GPX8|TXNRD1|GPX7|HBG2|GPX3|MGST2|PRXL2B|MPO|SRXN1|HBG1|PRDX6|UBIAD1|ALOX5AP|MGST1|PXDN|TP53INP1|PRDX3|SOD3|LTC4S|TXN|GSTP1|GSTA1|GSTK1|CAT|TXNDC17|TXNDC2|GPX4|APOA4|GSTO1|GSTO2|MGST3|PRXL2C|TXNRD2|EPX|PRDX4|APOE|SOD1|SESN2|CLIC2|PXDNL|IYD|GPX2|HBB|FABP1|PRDX2
GO:0004601	MF_peroxidase_activity	2952|3050|10935|3039|257202|3046|25824|2876|7173|3042|2954|2880|5052|3049|3045|2946|114757|26034|4025|3040|493869|2882|3048|2878|4258|4353|3047|9588|389434|241|4257|7837|4056|2950|2938|373156|847|84817|2879|4259|8288|10549|1193|137902|2877|3043|7001	GSTT1|HBZ|PRDX3|HBA1|GPX6|HBE1|PRDX5|GPX1|TPO|HBM|GSTZ1|GPX5|PRDX1|HBQ1|HBD|GSTM2|CYGB|IPCEF1|LPO|HBA2|GPX8|GPX7|HBG2|GPX3|MGST2|MPO|HBG1|PRDX6|IYD|ALOX5AP|MGST1|PXDN|LTC4S|GSTP1|GSTA1|GSTK1|CAT|TXNDC17|GPX4|MGST3|EPX|PRDX4|CLIC2|PXDNL|GPX2|HBB|PRDX2
GO:0046906	MF_tetrapyrrole_binding	8614|57834|3048|1355|6392|1595|4594|7837|51167|1571|1545|3163|80142|54487|137902|1557|3046|51293|4519|11068|6999|1588|6391|10058|4843|1558|5740|2694|1559|1565|80777|1548|120227|1591|326625|54205|1549|28982|55640|3039|29785|1564|1555|3042|3049|27102|3045|50507|1582|4842|5743|50865|1572|1573|259|3162|6948|3047|1583|847|1586|6821|1536|23593|10858|3043|6714|4846|3050|3717|54905|102724560|3273|1593|30…	STC2|CYP4F11|HBG2|COX15|SDHD|CYP51A1|MMUT|PXDN|CYB5R4|CYP2E1|CYP1B1|HMOX2|PTGES2|DGCR8|PXDNL|CYP2C19|HBE1|CD320|CYTB|CYB561D2|TDO2|CYP19A1|SDHC|ABCB6|NOS2|CYP2C8|PTGIS|CBLIF|CYP2C9|CYP2D6|CYB5B|CYP2A6|CYP2R1|CYP24A1|MMAB|CYCS|CYP2A7|FLVCR1|FLVCR2|HBA1|CYP2S1|CYP2D7|CYP2B6|HBM|HBQ1|EIF2AK1|HBD|NOX4|CYP8B1|NOS1|PTGS2|HEBP1|CYP2F1|CYP2J2|AMBP|HMOX1|TCN2|HBG1|CYP11A1|CAT|CYP17A1|SUOX|CYBB|HEBP2|CYP46…
GO:0020037	MF_heme_binding	8614|57834|3048|1355|6392|1595|7837|51167|1571|1545|3163|80142|54487|137902|1557|3046|4519|11068|6999|1588|6391|10058|4843|1558|5740|1559|1565|80777|1548|120227|1591|54205|1549|28982|55640|3039|29785|1564|1555|3042|3049|27102|3045|50507|1582|4842|5743|50865|1572|1573|259|3162|3047|1583|847|1586|6821|1536|23593|10858|3043|6714|4846|3050|3717|54905|102724560|3273|1593|3040|51078|55652|1562|79689|15…	STC2|CYP4F11|HBG2|COX15|SDHD|CYP51A1|PXDN|CYB5R4|CYP2E1|CYP1B1|HMOX2|PTGES2|DGCR8|PXDNL|CYP2C19|HBE1|CYTB|CYB561D2|TDO2|CYP19A1|SDHC|ABCB6|NOS2|CYP2C8|PTGIS|CYP2C9|CYP2D6|CYB5B|CYP2A6|CYP2R1|CYP24A1|CYCS|CYP2A7|FLVCR1|FLVCR2|HBA1|CYP2S1|CYP2D7|CYP2B6|HBM|HBQ1|EIF2AK1|HBD|NOX4|CYP8B1|NOS1|PTGS2|HEBP1|CYP2F1|CYP2J2|AMBP|HMOX1|HBG1|CYP11A1|CAT|CYP17A1|SUOX|CYBB|HEBP2|CYP46A1|HBB|SRC|NOS3|HBZ|JAK2|CY…
GO:0016831	MF_carboxy_lyase_activity	4953|730249|55862|646625|81889|51380|7372|2677|23761|3067|262|51582|60490|80146|4597|130013|5105|5106|113451|7389|23417|593|1644|2571	ODC1|ACOD1|ECHDC1|URAD|FAHD1|CSAD|UMPS|GGCX|PISD|HDC|AMD1|AZIN1|PPCDC|UXS1|MVD|ACMSD|PCK1|PCK2|AZIN2|UROD|MLYCD|BCKDHA|DDC|GAD1
GO:0019787	MF_ubiquitin_like_protein_transferase_activity	197370|79845|90678|331|7321|55120|55958|168433|64750|7322|140825|8554|90850|7267|8945|57448|378884|23295|580|7335|283514|9903|79018|85363|257218|55072|51665|26233|27338|90293|57674|285498|79444|26994|29945|51191|222235|171222|253980|57574|54708|57531|284996|6477|158506|134111|5987|93611|64422|51588|64326|54894|7328|6737|8805|55298|23624|221687|149603|55527|23024|64219|330|80343|64207|55819|9320|5…	NSMCE1|RNF122|LRSAM1|XIAP|UBE2D1|FANCL|KLHL9|RNF133|SMURF2|UBE2D2|NEURL2|PIAS1|ZNF598|TTC3|BTRC|BIRC6|NHLRC1|MGRN1|BARD1|UBE2V1|SIAH3|KLHL21|GID4|TRIM5|SHPRH|RNF31|ASB1|FBXL6|UBE2S|KLHL13|RNF213|RNF212|BIRC7|RNF11|ANAPC4|HERC5|FBXL13|UBE2L5|KCTD13|MARCHF4|MARCHF5|HACE1|RNF149|SIAH1|CBLL2|UBE2QL1|TRIM27|FBXO44|ATG3|PIAS4|COP1|RNF43|UBE2H|TRIM21|TRIM24|RNF121|CBLC|RNF182|RNF187|FEM1A|PDZRN3|PJA1|BI…
GO:0004842	MF_ubiquitin_protein_transferase_activity	197370|79845|90678|331|7321|55120|55958|168433|64750|7322|140825|90850|7267|8945|57448|378884|23295|580|7335|283514|9903|79018|85363|257218|55072|51665|26233|27338|90293|57674|79444|26994|29945|51191|222235|171222|253980|57574|54708|57531|284996|6477|158506|134111|5987|93611|64326|54894|7328|6737|8805|55298|23624|221687|149603|55527|23024|64219|330|80343|64207|55819|9320|54880|10277|51465|65264|5…	NSMCE1|RNF122|LRSAM1|XIAP|UBE2D1|FANCL|KLHL9|RNF133|SMURF2|UBE2D2|NEURL2|ZNF598|TTC3|BTRC|BIRC6|NHLRC1|MGRN1|BARD1|UBE2V1|SIAH3|KLHL21|GID4|TRIM5|SHPRH|RNF31|ASB1|FBXL6|UBE2S|KLHL13|RNF213|BIRC7|RNF11|ANAPC4|HERC5|FBXL13|UBE2L5|KCTD13|MARCHF4|MARCHF5|HACE1|RNF149|SIAH1|CBLL2|UBE2QL1|TRIM27|FBXO44|COP1|RNF43|UBE2H|TRIM21|TRIM24|RNF121|CBLC|RNF182|RNF187|FEM1A|PDZRN3|PJA1|BIRC3|SEL1L2|IRF2BPL|RNF13…
GO:0060090	MF_molecular_adaptor_activity	23286|4221|64768|602|26228|80014|55294|55070|387755|645027|8775|9043|54815|9972|2288|1398|284948|84727|3927|140732|23542|57630|26119|8027|9456|2549|859|4023|1355|8470|23623|1123|1642|3667|9402|256979|10273|6451|57515|8738|51283|51068|7341|8844|117854|9414|51127|389541|10451|54875|81569|286257|80176|9863|8631|11214|4130|7159|393|2887|1399|117157|8506|4137|5295|84174|6676|85363|10044|10603|120892|1…	WWC1|MEN1|IPPK|BCL3|STAP1|WWC2|FBXW7|DET1|INSC|EVPLL|NAPA|SPAG9|GATAD2A|NUP153|FKBP4|CRK|SH2D6|SPSB2|LASP1|SUN5|MAPK8IP2|SH3RF1|LDLRAP1|STAM|HOMER1|GAB1|CAV3|LPL|COX15|SORBS2|RUSC1|CHN1|DDB1|IRS1|GRAP2|SUN3|STUB1|SH3BGRL|SERINC1|CRADD|BFAR|NMD3|SUMO1|KSR1|TRIM6|TJP2|TRIM17|LAMTOR4|VAV3|CNTLN|ACTL8|PAXX|SPSB1|MAGI2|SKAP1|AKAP13|MAP1A|TP53BP2|ARHGAP4|GRB10|CRKL|SH2D1B|CNTNAP1|MAPT|PIK3R1|SLA2|SPAG4…
GO:0030674	MF_protein_binding_bridging	4221|602|26228|55294|55070|387755|645027|8775|9043|54815|9972|2288|1398|284948|84727|3927|140732|23542|57630|26119|8027|9456|2549|4023|8470|23623|1123|1642|3667|9402|256979|10273|6451|57515|8738|51283|51068|7341|8844|117854|9414|51127|10451|54875|81569|80176|9863|8631|11214|4130|7159|393|2887|1399|117157|8506|4137|5295|84174|6676|85363|10044|10603|120892|10140|9472|10045|395|2068|50618|392|8471|2…	MEN1|BCL3|STAP1|FBXW7|DET1|INSC|EVPLL|NAPA|SPAG9|GATAD2A|NUP153|FKBP4|CRK|SH2D6|SPSB2|LASP1|SUN5|MAPK8IP2|SH3RF1|LDLRAP1|STAM|HOMER1|GAB1|LPL|SORBS2|RUSC1|CHN1|DDB1|IRS1|GRAP2|SUN3|STUB1|SH3BGRL|SERINC1|CRADD|BFAR|NMD3|SUMO1|KSR1|TRIM6|TJP2|TRIM17|VAV3|CNTLN|ACTL8|SPSB1|MAGI2|SKAP1|AKAP13|MAP1A|TP53BP2|ARHGAP4|GRB10|CRKL|SH2D1B|CNTNAP1|MAPT|PIK3R1|SLA2|SPAG4|TRIM5|SH2D3C|SH2B2|LRRK2|TOB1|AKAP6|SH…
GO:0061630	MF_ubiquitin_protein_ligase_activity	6048|10299|11237|79845|3093|64839|90678|331|4591|55120|26145|494470|168433|64750|344558|64682|92305|57630|329|7706|868|148066|140825|153830|26001|51676|11059|10273|117584|51283|54492|26046|6015|23321|90850|8945|6045|51444|117854|378884|23295|51366|10425|26224|63893|81847|79102|57162|83737|23759|6500|6502|11236|55658|283514|149095|57520|8315|79018|80196|257218|127544|138065|57161|84937|55336|55167…	RNF5|MARCHF6|RNF24|RNF122|UBE2K|FBXL17|LRSAM1|XIAP|TRIM37|FANCL|IRF2BP1|RNF165|RNF133|SMURF2|SH3RF3|ANAPC1|TMEM129|SH3RF1|BIRC2|TRIM25|CBLB|ZNRF4|NEURL2|RNF145|RNF167|ASB2|WWP1|STUB1|RFFL|BFAR|NEURL1B|LTN1|RING1|TRIM2|ZNF598|BTRC|RNF2|RNF138|TRIM6|NHLRC1|MGRN1|UBR5|ARIH2|FBXL3|UBE2O|RNF146|RNF26|PELI1|ITCH|PPIL2|SKP1|SKP2|RNF139|RNF126|SIAH3|DCST1|HECW2|BRAP|GID4|RNF34|SHPRH|RNF19B|RNF183|PELI2|Z…
GO:0061659	MF_ubiquitin_like_protein_ligase_activity	6048|10299|11237|79845|3093|64839|90678|331|4591|55120|26145|494470|168433|64750|344558|64682|92305|57630|329|7706|868|148066|140825|153830|26001|51676|11059|10273|117584|51283|54492|26046|6015|23321|8554|90850|8945|6045|51444|117854|378884|23295|51366|10425|26224|63893|81847|79102|57162|83737|23759|6500|6502|11236|55658|283514|149095|57520|26036|8315|79018|80196|257218|127544|138065|57161|84937|…	RNF5|MARCHF6|RNF24|RNF122|UBE2K|FBXL17|LRSAM1|XIAP|TRIM37|FANCL|IRF2BP1|RNF165|RNF133|SMURF2|SH3RF3|ANAPC1|TMEM129|SH3RF1|BIRC2|TRIM25|CBLB|ZNRF4|NEURL2|RNF145|RNF167|ASB2|WWP1|STUB1|RFFL|BFAR|NEURL1B|LTN1|RING1|TRIM2|PIAS1|ZNF598|BTRC|RNF2|RNF138|TRIM6|NHLRC1|MGRN1|UBR5|ARIH2|FBXL3|UBE2O|RNF146|RNF26|PELI1|ITCH|PPIL2|SKP1|SKP2|RNF139|RNF126|SIAH3|DCST1|HECW2|ZNF451|BRAP|GID4|RNF34|SHPRH|RNF19B|R…
GO:0070063	MF_RNA_polymerase_binding	55250|10541|57661|56950|51585|5586|22828|2064|26610|672|2960|57805|55197|63935|123169|8518|4734|905|79577|274|58506|6827|8202|84337|284695|26523|57466|51637|8106|9400|55140|23476|3192|8725|58490|904|2073|64848|57654|84232|1660|54700|23248|54623|5479|9221|2040|6949|27161|2959|9646|144108|6881|23168|2103|51322|7538	ELP2|ANP32B|PHRF1|SMYD2|PCF11|PKN2|SCAF8|ERBB2|ELP4|BRCA1|GTF2E1|CCAR2|RPRD1A|PCIF1|LEO1|ELP1|NEDD4|CCNT2|CDC73|BIN1|SCAF1|SUPT4H1|NCOA3|ELOF1|ZNF326|AGO1|SCAF4|RTRAF|PABPN1|RECQL5|ELP3|BRD4|HNRNPU|URI1|RPRD1B|CCNT1|ERCC5|YTHDC2|UVSSA|MAF1|DHX9|RRN3|RPRD2|PAF1|PPIB|NOLC1|STOM|TCOF1|AGO2|GTF2B|CTR9|SPTY2D1|TAF10|RTF1|ESRRB|WAC|ZFP36
GO:0008168	MF_methyltransferase_activity	64216|29960|4221|64863|80854|79066|138199|751071|64754|5110|8726|1312|635|56339|83640|127253|84193|23067|283742|158234|399818|55039|3275|55621|110599564|4255|152992|1787|79828|51531|79813|3176|9869|56979|345630|91801|11091|54496|11105|29072|64324|3276|4839|220074|29104|7468|25940|5409|55178|1788|4837|1786|438|11185|144233|80335|55170|7172|196074|54093|63976|56257|9739|30827|23463|56341|10919|275|…	TFB2M|MRM2|MEN1|METTL4|SETD7|METTL16|CARNMT1|CSKMT|SMYD3|PCMT1|EED|COMT|BHMT|METTL3|RAMAC|TYW3|SETD3|SETD1B|FAM98B|TRMT10B|EEF1AKMT2|TRMT12|PRMT2|TRMT1|EEF1AKMT4|MGMT|TRMT44|TRDMT1|METTL8|TRMO|EHMT1|HNMT|SETDB1|PRDM9|FBLL1|ALKBH8|WDR5|PRMT7|PRDM7|SETD2|NSD1|PRMT1|NOP2|LRTOMT|N6AMT1|NSD2|FAM98A|PNMT|MRM3|DNMT3A|NNMT|DNMT1|ASMT|INMT|BCDIN3D|WDR82|PRMT6|TPMT|METTL15|SETD4|PRDM16|MEPCE|SETD1A|CXXC1|I…
GO:0016741	MF_transferase_activity_transferring_one_carbon_groups	64216|29960|4221|64863|80854|79066|138199|751071|64754|5110|8726|1312|635|6472|56339|83640|127253|84193|23067|283742|158234|399818|55039|3275|55621|110599564|4255|152992|1787|79828|51531|79813|3176|9869|56979|345630|91801|11091|54496|11105|29072|64324|3276|4839|220074|29104|7468|25940|5409|55178|1788|4837|790|1786|10841|438|11185|144233|80335|55170|7172|196074|54093|63976|2628|56257|9739|30827|23…	TFB2M|MRM2|MEN1|METTL4|SETD7|METTL16|CARNMT1|CSKMT|SMYD3|PCMT1|EED|COMT|BHMT|SHMT2|METTL3|RAMAC|TYW3|SETD3|SETD1B|FAM98B|TRMT10B|EEF1AKMT2|TRMT12|PRMT2|TRMT1|EEF1AKMT4|MGMT|TRMT44|TRDMT1|METTL8|TRMO|EHMT1|HNMT|SETDB1|PRDM9|FBLL1|ALKBH8|WDR5|PRMT7|PRDM7|SETD2|NSD1|PRMT1|NOP2|LRTOMT|N6AMT1|NSD2|FAM98A|PNMT|MRM3|DNMT3A|NNMT|CAD|DNMT1|FTCD|ASMT|INMT|BCDIN3D|WDR82|PRMT6|TPMT|METTL15|SETD4|PRDM16|GATM|…
GO:0004518	MF_nuclease_activity	5167|8930|1677|6038|6188|1776|390443|114034|5395|5932|201626|84659|64858|5394|23016|2081|255967|54840|80746|10557|84083|22803|54059|28987|122665|493901|5426|56164|23357|7257|4830|548593|9337|9271|23626|1763|80149|57109|283|25939|5883|5428|51163|246243|79002|9937|54487|55520|440400|10595|10535|9156|65080|11219|55728|1797|2072|9692|23405|4848|192669|57472|51110|87178|81875|25819|10248|80153|7486|17…	ENPP1|MBD4|DFFB|RNASE4|RPS3|DNASE1L3|RNASE9|TOE1|PMS2|RBBP8|PDE12|RNASE7|DCLRE1B|EXOSC10|EXOSC7|ERN1|PAN3|APTX|TSEN2|RPP38|ZRANB3|XRN2|YBEY|NOB1|RNASE8|RNASE12|POLE|STK31|ANGEL1|TSNAX|NME1|SLX1A|CNOT8|PIWIL1|SPO11|DNA2|ZC3H12A|REXO4|ANG|SAMHD1|RAD9A|POLG|DBR1|RNASEH1|TRIR|DCLRE1A|DGCR8|ELAC1|RNASEK|ERN2|RNASEH2A|EXO1|MRPL44|TREX2|N4BP2|DXO|ERCC4|PRORP|DICER1|CNOT2|AGO3|CNOT6|LACTB2|PNPT1|ISG20L2|…
GO:0004519	MF_endonuclease_activity	8930|6188|1776|5395|5932|2081|80746|10557|84083|54059|28987|122665|7257|548593|9271|23626|1763|80149|57109|283|51163|246243|54487|55520|440400|10595|10535|9156|65080|55728|2072|9692|23405|192669|51110|10248|80153|1773|146956|284131|54913|283989|146857|79897|84464|23293|51367|64421|80198|1775|10799|1774|22909|115752|4968|10556|22894|126549|4361|5896|9941|55124|197342|7517|2067|328|58511|2073|13187…	MBD4|RPS3|DNASE1L3|PMS2|RBBP8|ERN1|TSEN2|RPP38|ZRANB3|YBEY|NOB1|RNASE8|TSNAX|SLX1A|PIWIL1|SPO11|DNA2|ZC3H12A|REXO4|ANG|DBR1|RNASEH1|DGCR8|ELAC1|RNASEK|ERN2|RNASEH2A|EXO1|MRPL44|N4BP2|ERCC4|PRORP|DICER1|AGO3|LACTB2|POP7|EDC3|DNASE1|EME1|ENDOV|RPP25|TSEN54|SLFN13|RPP21|SLX4|SMG6|POP5|DCLRE1C|MUS81|DNASE1L2|RPP40|DNASE1L1|FAN1|DIS3L|OGG1|RPP30|DIS3|ANKLE1|MRE11|RAG1|EXOG|PIWIL2|EME2|XRCC3|ERCC1|APEX…
GO:0004540	MF_ribonuclease_activity	6038|390443|114034|201626|84659|5394|23016|2081|255967|80746|10557|54059|28987|22803|493901|122665|23357|7257|9337|9271|80149|283|25939|51163|246243|54487|55520|440400|10595|10535|9156|65080|9692|23405|4848|192669|57472|51110|87178|81875|25819|10248|80153|284131|54913|283989|146857|246175|79897|154197|23293|23404|90806|25996|51367|9924|5511|79650|10799|6037|3669|60528|115752|10556|22894|9941|5512…	RNASE4|RNASE9|TOE1|PDE12|RNASE7|EXOSC10|EXOSC7|ERN1|PAN3|TSEN2|RPP38|YBEY|NOB1|XRN2|RNASE12|RNASE8|ANGEL1|TSNAX|CNOT8|PIWIL1|ZC3H12A|ANG|SAMHD1|DBR1|RNASEH1|DGCR8|ELAC1|RNASEK|ERN2|RNASEH2A|EXO1|MRPL44|PRORP|DICER1|CNOT2|AGO3|CNOT6|LACTB2|PNPT1|ISG20L2|NOCT|POP7|EDC3|ENDOV|RPP25|TSEN54|SLFN13|CNOT6L|RPP21|PNLDC1|SMG6|EXOSC2|ANGEL2|REXO2|POP5|PAN2|PPP1R8|USB1|RPP40|RNASE3|ISG20|ELAC2|DIS3L|RPP30|D…
GO:0019843	MF_rRNA_binding	81554|130916|84294|10436|29074|29997|23107|26284|6188|6203|6193|7263|1153|6175|65003|6136|6135|6208|5935|55037|60493|4193|284119|55168|51119|6207|27042|6125|55794|283|54948|2971|22868|9188|64968|9349|64963|51335|51081|90459|51023|23212|84154	RCC1L|MTERF4|UTP23|EMG1|MRPL18|NOP53|MRPS27|ERAL1|RPS3|RPS9|RPS5|TST|CIRBP|RPLP0|MRPL11|RPL12|RPL11|RPS14|RBM3|PTCD3|FASTKD5|MDM2|CAVIN1|MRPS18A|SBDS|RPS13|UTP25|RPL5|DDX28|ANG|MRPL16|GTF3A|FASTKD2|DDX21|MRPS6|RPL23|MRPS11|NGRN|MRPS7|ERI1|MRPS18C|RRS1|RPF2
GO:0030971	MF_receptor_tyrosine_kinase_binding	63916|9732|9655|389658|9846|8692|5771|51378|308|26228|2621|5295|93650|2323|9600|10603|8878|84922|8895|3687|868|10140|5770|5296|83394|10019|867|1845|4485|5784|10399|3667|25759|50852|10193|29760|284|4038|399694|27237|8717|23624|57605|285016|7157|6885|389400|53358|5111|25970|4690|6464|10818|2888|285	ELMO2|DOCK4|SOCS5|ALKAL1|GAB2|HYAL2|PTPN2|ANGPT4|ANXA5|STAP1|GAS6|PIK3R1|ACP4|FLT3LG|PITPNM1|SH2B2|SQSTM1|FIZ1|CPNE3|ITGAX|CBLB|TOB1|PTPN1|PIK3R2|PITPNM3|SH2B3|CBL|DUSP3|MST1|PTPN14|RACK1|IRS1|SHC2|TRAT1|RNF41|BLNK|ANGPT1|LRP4|SHC4|ARHGEF16|TRADD|CBLC|PITPNM2|ALKAL2|TP53|MAP3K7|GFRAL|SHC3|PCNA|SH2B1|NCK1|SHC1|FRS2|GRB14|ANGPT2
GO:0140030	MF_modification_dependent_protein_binding	55023|546|54556|9958|84993|130617|100137047|29979|54799|79931|23118|51720|6872|5252|81858|5897|10013|9641|5886|11176|84083|26038|5927|26147|11091|124997|5253|26108|4300|79184|169981|10771|6597|7917|83932|80853|84148|23310|54466|84656|79155|29117|57332|23133|54454|2956|81550|8019|138474|161725|474343|9666|199990|88455|83746|10133|116988|112869|10498|51035|6879|676|7158|22909|4067|9682|139886|7415|…	PHIP|ATRX|ING3|USP15|UBL7|ZFAND2B|JMJD7|UBQLN1|MBTD1|TNIP3|TAB2|UIMC1|TAF1|PHF1|SHARPIN|RAG2|HDAC6|IKBKE|RAD23A|BAZ2A|ZRANB3|CHD5|KDM5A|PHF19|WDR5|WDR81|PHF2|PYGO1|MLLT3|BRCC3|SPIN3|ZMYND11|SMARCA4|BAG6|SPRTN|KDM7A|KAT8|NCAPD3|SPIN2A|GLYR1|TNIP2|BRD7|CBX8|PHF8|ATAD2B|MSH6|TDRD3|BRD3|TAF1L|OTUD7A|SPIN2B|DZIP3|FAAP20|ANKRD13A|L3MBTL2|OPTN|AGAP3|SGF29|CARM1|UBXN1|TAF7|BRDT|TP53BP1|FAN1|LYN|KDM4A|SPI…
GO:0004177	MF_aminopeptidase_activity	10279|23173|100137047|7511|23549|10072|206338|5547|10988|79831|10004|9520|1803|290|4325|4326|1636|254042|29952|4324|642|7512|4323|63929|84909|57140|29953|64167|6051|2191|51752|4048|2028|4012|1512	PRSS16|METAP1|JMJD7|XPNPEP1|DNPEP|DPP3|LVRN|PRCP|METAP2|KDM8|NAALADL1|NPEPPS|DPP4|ANPEP|MMP16|MMP17|ACE|METAP1D|DPP7|MMP15|BLMH|XPNPEP2|MMP14|XPNPEP3|AOPEP|RNPEPL1|TRHDE|ERAP2|RNPEP|FAP|ERAP1|LTA4H|ENPEP|LNPEP|CTSH
GO:0015301	MF_anion_anion_antiporter_activity	65010|2542|292|8402|6521|1836|54020|291|219855|293|116369|6573|83447|375611|65012|114571|115111|23657|284129|10861|1811|115019|5172	SLC26A6|SLC37A4|SLC25A5|SLC25A11|SLC4A1|SLC26A2|SLC37A1|SLC25A4|SLC37A2|SLC25A6|SLC26A8|SLC19A1|SLC25A31|SLC26A5|SLC26A10|SLC22A9|SLC26A7|SLC7A11|SLC26A11|SLC26A1|SLC26A3|SLC26A9|SLC26A4
GO:0015291	MF_secondary_active_transmembrane_transporter_activity	6578|1015|6564|51296|8884|292|6531|9497|9962|10864|389015|1468|1184|56172|140679|64849|83697|6573|6556|10786|83447|6569|6543|6559|26503|6558|26266|84679|10861|153201|57210|6505|6571|6579|28232|50651|90550|57835|81796|6506|5172|6570|6576|8671|2542|113655|200010|6529|6538|9990|11182|6555|291|23315|10599|51151|81031|56996|293|9197|133482|254428|285195|6550|10479|6524|57030|6553|142680|114134|23169|1…	SLCO2A1|CDH17|SLC15A1|SLC15A3|SLC5A6|SLC25A5|SLC6A3|SLC4A7|SLC23A2|SLC22A7|SLC9A4|SLC25A10|CLCN5|ANKH|SLC32A1|SLC13A3|SLC4A9|SLC19A1|SLC11A1|SLC17A3|SLC25A31|SLC34A1|SLC8A2|SLC12A3|SLC17A5|SLC12A2|SLC13A4|SLC9A7|SLC26A1|SLC36A2|SLC45A4|SLC1A1|SLC18A2|SLCO1A2|SLCO3A1|SLC45A1|MCU|SLC4A5|SLCO5A1|SLC1A2|SLC26A4|SLC18A1|SLC25A1|SLC4A4|SLC37A4|MFSD3|SLC5A9|SLC6A1|SLC6A11|SLC12A6|SLC2A6|SLC10A2|SLC25A4|…
GO:0015297	MF_antiporter_activity	65010|6548|2542|292|8402|6521|285335|1836|54020|9906|6549|389015|1468|1184|291|123041|23315|219855|293|80024|116369|25769|6573|478|6556|254428|83447|375611|6583|6547|79939|340146|65012|114571|115111|285195|6550|283652|1182|10479|6543|6546|6553|23657|23169|1183|57419|133308|284525|84679|55508|9016|284129|10861|6520|339665|11046|1811|115019|9187|3954|253512|55343|10559|51006|728661|5172	SLC26A6|SLC9A1|SLC37A4|SLC25A5|SLC25A11|SLC4A1|SLC9C1|SLC26A2|SLC37A1|SLC35E2A|SLC9A2|SLC9A4|SLC25A10|CLCN5|SLC25A4|SLC24A4|SLC9A8|SLC37A2|SLC25A6|SLC8B1|SLC26A8|SLC24A2|SLC19A1|ATP1A3|SLC11A1|SLC41A1|SLC25A31|SLC26A5|SLC22A4|SLC8A3|SLC35E1|SLC35D3|SLC26A10|SLC22A9|SLC26A7|SLC9A9|SLC9A3|SLC24A5|CLCN3|SLC9A6|SLC8A2|SLC8A1|SLC9A5|SLC7A11|SLC35D1|CLCN4|SLC24A3|SLC9B2|SLC9C2|SLC9A7|SLC35E3|SLC25A14|S…
GO:0140323	MF_solute_anion_antiporter_activity	65010|2542|292|8402|6521|1836|54020|291|219855|293|116369|6573|83447|375611|65012|114571|115111|23657|284129|10861|1811|115019|5172	SLC26A6|SLC37A4|SLC25A5|SLC25A11|SLC4A1|SLC26A2|SLC37A1|SLC25A4|SLC37A2|SLC25A6|SLC26A8|SLC19A1|SLC25A31|SLC26A5|SLC26A10|SLC22A9|SLC26A7|SLC7A11|SLC26A11|SLC26A1|SLC26A3|SLC26A9|SLC26A4
GO:0005544	MF_calcium_dependent_phospholipid_binding	309|91683|90019|9847|51760|307|308|311|341359|148281|310|283748|144402|27445|6857|131034|221184|653145|301|8291|8895|123745|100137049|27132|57699|83849|22895|9362|151835|57586|23344|6861|57488|302|143425|5321|84258|9066|83850|127833|8605|8447|312|8904|306|255189	ANXA6|SYT12|SYT8|C2CD5|SYT17|ANXA4|ANXA5|ANXA11|SYT10|SYT6|ANXA7|PLA2G4D|CPNE8|PCLO|SYT1|CPNE4|CPNE2|ANXA8|ANXA1|DYSF|CPNE3|PLA2G4E|PLA2G4B|CPNE7|CPNE5|SYT15|RPH3A|CPNE6|CPNE9|SYT13|ESYT1|SYT5|ESYT2|ANXA2|SYT9|PLA2G4A|SYT3|SYT7|ESYT3|SYT2|PLA2G4C|DOC2B|ANXA13|CPNE1|ANXA3|PLA2G4F
GO:0098631	MF_cell_adhesion_mediator_activity	29766|55971|682|22854|10890|27255|1824|10298|4072|10611|8515|22801|64221|27020|4345|23022|133418|1826|11117|8174|6900|5499|140885|1832|4059|1525|1829|301|152330|29091|5365|54538|3672|6282|302|11187|11135|128434|4070|961|84665|91624|5318|9124|23650|3673|3875|57453|57689|284359|3728|1266|3688|57549|10458	TMOD3|BAIAP2L1|BSG|NTNG1|RAB10|CNTN6|DSC2|PAK4|EPCAM|PDLIM5|ITGA10|ITGA11|ROBO3|NPTN|CD200|PALLD|EMB|DSCAM|EMILIN1|MADCAM1|CNTN2|PPP1CA|SIRPA|DSP|BCAM|CXADR|DSG2|ANXA1|CNTN4|STXBP6|PLXNB3|ROBO4|ITGA1|S100A11|ANXA2|PKP3|CDC42EP1|VSTM2L|TACSTD2|CD47|MYPN|NEXN|PKP2|PDLIM1|TRIM29|ITGA2|KRT18|DSCAML1|LRRC4C|IZUMO1|JUP|CNN3|ITGB1|IGSF9|BAIAP2
GO:0098632	MF_cell_cell_adhesion_mediator_activity	29766|55971|682|22854|10890|27255|1824|10298|4072|10611|64221|27020|4345|23022|133418|1826|6900|5499|140885|1832|1525|1829|301|152330|29091|5365|54538|6282|302|11187|11135|128434|4070|961|84665|91624|5318|9124|23650|3875|57453|57689|284359|3728|1266|57549|10458	TMOD3|BAIAP2L1|BSG|NTNG1|RAB10|CNTN6|DSC2|PAK4|EPCAM|PDLIM5|ROBO3|NPTN|CD200|PALLD|EMB|DSCAM|CNTN2|PPP1CA|SIRPA|DSP|CXADR|DSG2|ANXA1|CNTN4|STXBP6|PLXNB3|ROBO4|S100A11|ANXA2|PKP3|CDC42EP1|VSTM2L|TACSTD2|CD47|MYPN|NEXN|PKP2|PDLIM1|TRIM29|KRT18|DSCAML1|LRRC4C|IZUMO1|JUP|CNN3|IGSF9|BAIAP2
GO:0001786	MF_phosphatidylserine_binding	309|6247|6860|26060|91683|4139|90019|558|51760|23208|84069|148281|341359|57476|2621|55198|6121|56169|85477|6857|114882|10125|57158|2596|8436|11314|54843|3146|83849|949|55876|9362|146722|4311|950|57586|7057|6861|302|114879|143425|84258|9066|8416|114884|79792|575|127833|115548|284110|493829|312|8904	ANXA6|RS1|SYT4|APPL1|SYT12|MARK1|SYT8|AXL|SYT17|SYT11|PLEKHN1|SYT6|SYT10|GRAMD1B|GAS6|APPL2|RPE65|GSDMC|SCIN|SYT1|OSBPL8|RASGRP1|JPH2|GAP43|CAVIN2|CD300A|SYTL2|HMGB1|SYT15|SCARB1|GSDMB|CPNE6|CD300LF|MME|SCARB2|SYT13|THBS1|SYT5|ANXA2|OSBPL5|SYT9|SYT3|SYT7|ANXA9|OSBPL10|GSDMD|ADGRB1|SYT2|FCHO2|GSDMA|TRIM72|ANXA13|CPNE1
GO:0072341	MF_modified_amino_acid_binding	309|6247|6860|26060|10314|91683|2947|4139|90019|558|51760|23208|84069|148281|341359|7298|57476|2621|4524|2948|2946|50507|55198|6121|56169|85477|6857|1719|114882|1800|6573|10125|57158|2596|8436|11314|54843|3146|83849|949|55876|9362|146722|4311|2937|950|4594|57586|7057|6861|10588|25974|302|114879|2944|143425|84258|875|9066|8416|1373|114884|2348|79792|9536|80142|575|127833|115548|284110|4935|2350|49…	ANXA6|RS1|SYT4|APPL1|LANCL1|SYT12|GSTM3|MARK1|SYT8|AXL|SYT17|SYT11|PLEKHN1|SYT6|SYT10|TYMS|GRAMD1B|GAS6|MTHFR|GSTM4|GSTM2|NOX4|APPL2|RPE65|GSDMC|SCIN|SYT1|DHFR|OSBPL8|DPEP1|SLC19A1|RASGRP1|JPH2|GAP43|CAVIN2|CD300A|SYTL2|HMGB1|SYT15|SCARB1|GSDMB|CPNE6|CD300LF|MME|GSS|SCARB2|MMUT|SYT13|THBS1|SYT5|MTHFS|MMACHC|ANXA2|OSBPL5|GSTM1|SYT9|SYT3|CBS|SYT7|ANXA9|CPS1|OSBPL10|FOLR1|GSDMD|PTGES|PTGES2|ADGRB1|S…
GO:0015085	MF_calcium_ion_transmembrane_transporter_activity	777|782|22821|80228|219931|27112|57338|342372|10369|117532|24145|9254|10343|57158|776|55799|6543|27091|59341|84502|2281|783|10368|90550|7223|7225|8911|6262|8913|56302|116444|57620|7442|7226|308|3685|3708|4988|785|55503|59283|8989|493|51393|8065|302|93589|6261|3709|7220|9187|779|9033|117531|57685|774|93129|309|491|5663|27032|781|255231|168507|5138|5310|7222|25769|8912|3710|6547|775|283652|162514|1…	CACNA1E|CACNB1|RASA3|ORAI2|TPCN2|FAM155B|JPH3|PKD1L3|CACNG2|TMC2|PANX1|CACNA2D2|PKDREJ|JPH2|CACNA1D|CACNA2D3|SLC8A2|CACNG5|TRPV4|JPH4|FKBP1B|CACNB2|CACNG3|MCU|TRPC4|TRPC6|CACNA1I|RYR2|CACNA1G|TRPV5|GRIN3B|STIM2|TRPV1|TRPM2|ANXA5|ITGAV|ITPR1|OPRM1|CACNB4|TRPV6|CACNG8|TRPA1|ATP2B4|TRPV2|CUL5|ANXA2|CACNA2D4|RYR1|ITPR2|TRPC1|SLC24A1|CACNA1S|PKD2L1|TMC1|CACHD1|CACNA1B|ORAI3|ANXA6|ATP2B2|PSEN1|ATP2C1|C…
GO:0005262	MF_calcium_channel_activity	777|782|22821|80228|219931|27112|57338|342372|10369|117532|24145|9254|10343|57158|776|55799|27091|59341|84502|2281|783|10368|90550|7223|7225|8911|6262|8913|56302|116444|57620|7442|7226|3685|3708|4988|785|55503|59283|8989|51393|8065|302|93589|6261|3709|7220|9187|779|9033|117531|57685|774|93129|309|5663|781|255231|168507|5138|5310|7222|25769|8912|3710|775|283652|162514|11141|778|23413|27092|6263|29…	CACNA1E|CACNB1|RASA3|ORAI2|TPCN2|FAM155B|JPH3|PKD1L3|CACNG2|TMC2|PANX1|CACNA2D2|PKDREJ|JPH2|CACNA1D|CACNA2D3|CACNG5|TRPV4|JPH4|FKBP1B|CACNB2|CACNG3|MCU|TRPC4|TRPC6|CACNA1I|RYR2|CACNA1G|TRPV5|GRIN3B|STIM2|TRPV1|TRPM2|ITGAV|ITPR1|OPRM1|CACNB4|TRPV6|CACNG8|TRPA1|TRPV2|CUL5|ANXA2|CACNA2D4|RYR1|ITPR2|TRPC1|SLC24A1|CACNA1S|PKD2L1|TMC1|CACHD1|CACNA1B|ORAI3|ANXA6|PSEN1|CACNA2D1|MCOLN2|PKD1L1|PDE2A|PKD1|T…
GO:0005245	MF_voltage_gated_calcium_channel_activity	777|782|8913|781|117144|219931|3685|2621|10369|773|117532|4988|9254|8912|785|784|59283|775|776|55799|5311|59284|27091|302|11141|778|93589|23413|27092|6261|783|10368|779|117531|57685|774|8911	CACNA1E|CACNB1|CACNA1G|CACNA2D1|CATSPER1|TPCN2|ITGAV|GAS6|CACNG2|CACNA1A|TMC2|OPRM1|CACNA2D2|CACNA1H|CACNB4|CACNB3|CACNG8|CACNA1C|CACNA1D|CACNA2D3|PKD2|CACNG7|CACNG5|ANXA2|IL1RAPL1|CACNA1F|CACNA2D4|NCS1|CACNG4|RYR1|CACNB2|CACNG3|CACNA1S|TMC1|CACHD1|CACNA1B|CACNA1I
GO:0022843	MF_voltage_gated_cation_channel_activity	777|782|338567|57657|219931|3742|10369|3736|117532|23415|9254|3767|90134|3764|116443|10021|3756|3790|3763|776|55799|23630|27091|3760|3746|3744|23416|783|10368|3747|8911|3738|9992|3772|8913|93107|157855|3685|3754|4988|57582|3769|785|3750|3755|59283|3785|348980|9132|343450|302|93589|102723475|6261|3757|3752|9424|3768|219527|3739|3761|779|3773|117531|57685|3745|774|100134444|9312|30819|781|3759|2185…	CACNA1E|CACNB1|KCNK18|HCN3|TPCN2|KCNA6|CACNG2|KCNA1|TMC2|KCNH4|CACNA2D2|KCNJ11|KCNH7|KCNJ8|GRIN3A|HCN4|KCNH1|KCNS3|KCNJ6|CACNA1D|CACNA2D3|KCNE5|CACNG5|KCNJ3|KCNC1|KCNA10|KCNH3|CACNB2|CACNG3|KCNC2|CACNA1I|KCNA3|KCNE2|KCNJ15|CACNA1G|KCNG4|KCNU1|ITGAV|KCNF1|OPRM1|KCNT1|KCNJ13|CACNB4|KCND1|KCNG1|CACNG8|KCNQ2|HCN1|KCNQ4|KCNT2|ANXA2|CACNA2D4|KCNE1B|RYR1|KCNH2|KCND3|KCNK6|KCNJ12|LRRC55|KCNA4|KCNJ4|CACNA…
GO:0005244	MF_voltage_gated_ion_channel_activity	777|782|338567|57657|219931|3742|51463|10369|1184|3736|117532|23415|9254|3767|90134|3764|116443|10021|10786|3756|3790|3763|776|55799|23630|27091|3760|3746|3744|23416|783|10368|3747|8911|3738|9992|3772|8913|93107|7416|157855|7419|3685|3754|4988|57582|3769|785|3750|3755|59283|7417|3785|348980|9132|343450|302|93589|102723475|6261|3757|3752|9424|3768|219527|3739|55107|3761|779|3773|117531|57685|3745|…	CACNA1E|CACNB1|KCNK18|HCN3|TPCN2|KCNA6|GPR89B|CACNG2|CLCN5|KCNA1|TMC2|KCNH4|CACNA2D2|KCNJ11|KCNH7|KCNJ8|GRIN3A|HCN4|SLC17A3|KCNH1|KCNS3|KCNJ6|CACNA1D|CACNA2D3|KCNE5|CACNG5|KCNJ3|KCNC1|KCNA10|KCNH3|CACNB2|CACNG3|KCNC2|CACNA1I|KCNA3|KCNE2|KCNJ15|CACNA1G|KCNG4|VDAC1|KCNU1|VDAC3|ITGAV|KCNF1|OPRM1|KCNT1|KCNJ13|CACNB4|KCND1|KCNG1|CACNG8|VDAC2|KCNQ2|HCN1|KCNQ4|KCNT2|ANXA2|CACNA2D4|KCNE1B|RYR1|KCNH2|KCND…
GO:0022832	MF_voltage_gated_channel_activity	777|782|338567|57657|219931|3742|51463|10369|1184|3736|117532|23415|9254|3767|90134|3764|116443|10021|10786|3756|3790|3763|776|55799|23630|27091|3760|3746|3744|23416|783|10368|3747|8911|3738|9992|3772|8913|93107|7416|157855|7419|3685|3754|4988|57582|3769|785|3750|3755|59283|7417|3785|348980|9132|343450|302|93589|102723475|6261|3757|3752|9424|3768|219527|3739|55107|3761|779|3773|117531|57685|3745|…	CACNA1E|CACNB1|KCNK18|HCN3|TPCN2|KCNA6|GPR89B|CACNG2|CLCN5|KCNA1|TMC2|KCNH4|CACNA2D2|KCNJ11|KCNH7|KCNJ8|GRIN3A|HCN4|SLC17A3|KCNH1|KCNS3|KCNJ6|CACNA1D|CACNA2D3|KCNE5|CACNG5|KCNJ3|KCNC1|KCNA10|KCNH3|CACNB2|CACNG3|KCNC2|CACNA1I|KCNA3|KCNE2|KCNJ15|CACNA1G|KCNG4|VDAC1|KCNU1|VDAC3|ITGAV|KCNF1|OPRM1|KCNT1|KCNJ13|CACNB4|KCND1|KCNG1|CACNG8|VDAC2|KCNQ2|HCN1|KCNQ4|KCNT2|ANXA2|CACNA2D4|KCNE1B|RYR1|KCNH2|KCND…
GO:0051059	MF_NF_kappaB_binding	8915|149951|4869|79918|3065|7159|307|4792|80279|2932|25855|170622|6875|8841|64320|8904|92140|11124|2033|3066|5687|5970|55662|1029	BCL10|COMMD7|NPM1|SETD6|HDAC1|TP53BP2|ANXA4|NFKBIA|CDK5RAP3|GSK3B|BRMS1|COMMD6|TAF4B|HDAC3|RNF25|CPNE1|MTDH|FAF1|EP300|HDAC2|PSMA6|RELA|HIF1AN|CDKN2A
GO:0019829	MF_ATPase_coupled_cation_transmembrane_transporter_activity	476|8647|491|533|477|495|27032|127124|8992|513|4508|308|10632|7781|506|267020|10312|155066|523|486|9914|517|540|490|526|478|535|538|493|527|534|23545|496|480|50617|245972|487|481|482|245973|23400|489|515|51382|492|516|488|479|9550|509|57130|9114|10476|518|498|528|483	ATP1A1|ABCB11|ATP2B2|ATP6V0B|ATP1A2|ATP4A|ATP2C1|ATP6V1G3|ATP6V0E1|ATP5F1D|ATP6|ANXA5|ATP5MG|SLC30A3|ATP5F1B|ATP5MGL|TCIRG1|ATP6V0E2|ATP6V1A|FXYD2|ATP2C2|ATP5MC2|ATP7B|ATP2B1|ATP6V1B2|ATP1A3|ATP6V0A1|ATP7A|ATP2B4|ATP6V0C|ATP6V1G2|ATP6V0A2|ATP4B|ATP1A4|ATP6V0A4|ATP6V0D2|ATP2A1|ATP1B1|ATP1B2|ATP6V1C2|ATP13A2|ATP2A3|ATP5PB|ATP6V1D|ATP2B3|ATP5MC1|ATP2A2|ATP12A|ATP6V1G1|ATP5F1C|ATP13A1|ATP6V0D1|ATP5PD…
GO:0015662	MF_ion_transmembrane_transporter_activity_phosphorylative_mechanism	476|8647|491|477|495|27032|127124|308|10257|486|9914|540|490|478|538|493|534|496|480|245972|487|481|482|245973|489|492|488|479|9550|9114|528|483	ATP1A1|ABCB11|ATP2B2|ATP1A2|ATP4A|ATP2C1|ATP6V1G3|ANXA5|ABCC4|FXYD2|ATP2C2|ATP7B|ATP2B1|ATP1A3|ATP7A|ATP2B4|ATP6V1G2|ATP4B|ATP1A4|ATP6V0D2|ATP2A1|ATP1B1|ATP1B2|ATP6V1C2|ATP2A3|ATP2B3|ATP2A2|ATP12A|ATP6V1G1|ATP6V0D1|ATP6V1C1|ATP1B3
GO:0005525	MF_GTP_binding	399|10890|373|9258|2770|55340|11021|115273|55684|84790|4893|10381|8934|9230|155038|22929|55288|10383|2779|9077|3845|4218|158158|56923|171177|8153|7283|4830|10124|55720|378|6009|81027|26225|2643|51807|9364|3266|5873|51174|377|127829|27175|2633|23560|2635|51062|402|6729|55207|29984|5908|120892|474344|4600|10325|168537|161253|166785|390790|163351|400|3265|23433|57403|10670|5880|51552|7280|5868|10376…	RHOH|RAB10|TRIM23|MFHAS1|GNAI1|GIMAP5|RAB35|RAB42|RABL6|TUBA1C|NRAS|TUBB3|RAB29|RAB11B|GIMAP8|SEPHS1|RHOT1|TUBB4B|GNAT1|DIRAS3|KRAS|RAB8A|RASEF|NMUR2|RHOV|RND2|TUBG1|NME1|ARL4A|TSR1|ARF4|RHEB|TUBB1|ARL5A|GCH1|TUBA8|RAB28|ERAS|RAB27A|TUBD1|ARF3|ARL8A|TUBG2|GBP1|GTPBP4|GBP3|ATL1|ARL2|SRP54|ARL8B|RHOD|RAP1B|LRRK2|GIMAP6|MX2|RRAGB|GIMAP7|REM2|MMAA|ARL5C|GBP6|ARL1|HRAS|RHOQ|RAB22A|RRAGA|RAC2|RAB14|TUB…
GO:0032561	MF_guanyl_ribonucleotide_binding	399|10890|373|9258|2770|55340|11021|115273|55684|84790|4893|10381|1259|8934|9230|155038|22929|55288|10383|2779|9077|3845|4218|158158|5865|56923|171177|8153|8654|7283|4830|10124|55720|378|6009|81027|1260|26225|2643|51807|9364|3266|5873|51174|377|127829|27175|340061|2633|23560|2635|51062|402|6729|55207|29984|5908|120892|474344|4600|10325|168537|161253|166785|390790|163351|400|3265|23433|57403|64284…	RHOH|RAB10|TRIM23|MFHAS1|GNAI1|GIMAP5|RAB35|RAB42|RABL6|TUBA1C|NRAS|TUBB3|CNGA1|RAB29|RAB11B|GIMAP8|SEPHS1|RHOT1|TUBB4B|GNAT1|DIRAS3|KRAS|RAB8A|RASEF|RAB3B|NMUR2|RHOV|RND2|PDE5A|TUBG1|NME1|ARL4A|TSR1|ARF4|RHEB|TUBB1|CNGA2|ARL5A|GCH1|TUBA8|RAB28|ERAS|RAB27A|TUBD1|ARF3|ARL8A|TUBG2|TMEM173|GBP1|GTPBP4|GBP3|ATL1|ARL2|SRP54|ARL8B|RHOD|RAP1B|LRRK2|GIMAP6|MX2|RRAGB|GIMAP7|REM2|MMAA|ARL5C|GBP6|ARL1|HRAS|…
GO:0032549	MF_ribonucleoside_binding	399|10890|373|9258|2770|55340|11021|115273|55684|84790|4893|10381|8934|9230|155038|22929|55288|10383|2779|9077|3845|4218|158158|5865|56923|171177|8153|7283|4830|10124|55720|378|6009|81027|26225|2643|51807|9364|3266|5873|51174|377|127829|27175|2633|23560|2635|51062|402|6729|55207|29984|5908|120892|474344|4600|10325|168537|161253|166785|390790|163351|400|3265|23433|57403|64284|10670|5880|51552|7280…	RHOH|RAB10|TRIM23|MFHAS1|GNAI1|GIMAP5|RAB35|RAB42|RABL6|TUBA1C|NRAS|TUBB3|RAB29|RAB11B|GIMAP8|SEPHS1|RHOT1|TUBB4B|GNAT1|DIRAS3|KRAS|RAB8A|RASEF|RAB3B|NMUR2|RHOV|RND2|TUBG1|NME1|ARL4A|TSR1|ARF4|RHEB|TUBB1|ARL5A|GCH1|TUBA8|RAB28|ERAS|RAB27A|TUBD1|ARF3|ARL8A|TUBG2|GBP1|GTPBP4|GBP3|ATL1|ARL2|SRP54|ARL8B|RHOD|RAP1B|LRRK2|GIMAP6|MX2|RRAGB|GIMAP7|REM2|MMAA|ARL5C|GBP6|ARL1|HRAS|RHOQ|RAB22A|RAB17|RRAGA|RA…
GO:0032550	MF_purine_ribonucleoside_binding	399|10890|373|9258|2770|55340|11021|115273|55684|84790|4893|10381|8934|9230|155038|22929|55288|10383|2779|9077|3845|4218|158158|5865|56923|171177|8153|7283|4830|10124|55720|378|6009|81027|26225|2643|51807|9364|3266|5873|51174|377|127829|27175|2633|23560|2635|51062|402|6729|55207|29984|5908|120892|474344|4600|10325|168537|161253|166785|390790|163351|400|3265|23433|57403|64284|10670|5880|51552|7280…	RHOH|RAB10|TRIM23|MFHAS1|GNAI1|GIMAP5|RAB35|RAB42|RABL6|TUBA1C|NRAS|TUBB3|RAB29|RAB11B|GIMAP8|SEPHS1|RHOT1|TUBB4B|GNAT1|DIRAS3|KRAS|RAB8A|RASEF|RAB3B|NMUR2|RHOV|RND2|TUBG1|NME1|ARL4A|TSR1|ARF4|RHEB|TUBB1|ARL5A|GCH1|TUBA8|RAB28|ERAS|RAB27A|TUBD1|ARF3|ARL8A|TUBG2|GBP1|GTPBP4|GBP3|ATL1|ARL2|SRP54|ARL8B|RHOD|RAP1B|LRRK2|GIMAP6|MX2|RRAGB|GIMAP7|REM2|MMAA|ARL5C|GBP6|ARL1|HRAS|RHOQ|RAB22A|RAB17|RRAGA|RA…
GO:0001883	MF_purine_nucleoside_binding	399|10890|373|9258|2770|55340|11021|115273|55684|84790|4893|10381|8934|9230|155038|22929|55288|10383|2779|9077|3845|4218|158158|5865|56923|171177|8153|7283|4830|10124|55720|378|6009|81027|221443|26225|2643|51807|9364|3266|5873|51174|377|127829|27175|2633|23560|2635|51062|402|6729|55207|29984|5908|120892|474344|4600|10325|168537|161253|166785|390790|163351|400|3265|23433|57403|64284|10670|5880|515…	RHOH|RAB10|TRIM23|MFHAS1|GNAI1|GIMAP5|RAB35|RAB42|RABL6|TUBA1C|NRAS|TUBB3|RAB29|RAB11B|GIMAP8|SEPHS1|RHOT1|TUBB4B|GNAT1|DIRAS3|KRAS|RAB8A|RASEF|RAB3B|NMUR2|RHOV|RND2|TUBG1|NME1|ARL4A|TSR1|ARF4|RHEB|TUBB1|OARD1|ARL5A|GCH1|TUBA8|RAB28|ERAS|RAB27A|TUBD1|ARF3|ARL8A|TUBG2|GBP1|GTPBP4|GBP3|ATL1|ARL2|SRP54|ARL8B|RHOD|RAP1B|LRRK2|GIMAP6|MX2|RRAGB|GIMAP7|REM2|MMAA|ARL5C|GBP6|ARL1|HRAS|RHOQ|RAB22A|RAB17|RR…
GO:0019001	MF_guanyl_nucleotide_binding	399|10890|373|9258|2770|55340|11021|115273|55684|84790|4893|10381|1259|8934|9230|155038|22929|55288|10383|2779|9077|3845|4218|158158|5865|56923|171177|8153|8654|7283|4830|10124|55720|378|6009|25939|81027|1260|26225|2643|51807|9364|3266|5873|51174|377|127829|27175|340061|2633|23560|2635|51062|402|6729|55207|29984|5908|120892|474344|4600|10325|168537|161253|166785|390790|163351|400|3265|23433|57403…	RHOH|RAB10|TRIM23|MFHAS1|GNAI1|GIMAP5|RAB35|RAB42|RABL6|TUBA1C|NRAS|TUBB3|CNGA1|RAB29|RAB11B|GIMAP8|SEPHS1|RHOT1|TUBB4B|GNAT1|DIRAS3|KRAS|RAB8A|RASEF|RAB3B|NMUR2|RHOV|RND2|PDE5A|TUBG1|NME1|ARL4A|TSR1|ARF4|RHEB|SAMHD1|TUBB1|CNGA2|ARL5A|GCH1|TUBA8|RAB28|ERAS|RAB27A|TUBD1|ARF3|ARL8A|TUBG2|TMEM173|GBP1|GTPBP4|GBP3|ATL1|ARL2|SRP54|ARL8B|RHOD|RAP1B|LRRK2|GIMAP6|MX2|RRAGB|GIMAP7|REM2|MMAA|ARL5C|GBP6|ARL…
GO:0023023	MF_MHC_protein_complex_binding	10288|3326|7531|10859|3112|5315|311|972|55080|925|3123|481|3312|3822|3109|975|3821|51571|3108|3320|931|3111|3824|3122	LILRB2|HSP90AB1|YWHAE|LILRB1|HLA-DOB|PKM|ANXA11|CD74|TAPBPL|CD8A|HLA-DRB1|ATP1B1|HSPA8|KLRC2|HLA-DMB|CD81|KLRC1|FAM49B|HLA-DMA|HSP90AA1|MS4A1|HLA-DOA|KLRD1|HLA-DRA
GO:0043028	MF_cysteine_type_endopeptidase_regulator_activity_involved_in_apoptotic_process	10392|939|7429|834|330|10935|25816|551|25824|5272|331|2621|51065|9994|332|6197|7021|6622|1800|27018|329|8740|10399|22900|668|572|51176|4824|317|4504|79444|8996|6195|1512	NOD1|CD27|VIL1|CASP1|BIRC3|PRDX3|TNFAIP8|AVP|PRDX5|SERPINB9|XIAP|GAS6|RPS27L|CASP8AP2|BIRC5|RPS6KA3|TFAP2B|SNCA|DPEP1|BEX3|BIRC2|TNFSF14|RACK1|CARD8|FOXL2|BAD|LEF1|NKX3-1|APAF1|MT3|BIRC7|NOL3|RPS6KA1|CTSH
GO:0016504	MF_peptidase_activator_activity	10392|834|10197|7415|64115|51065|9994|10845|27018|26577|5720|10010|10399|22900|572|11047|4824|5721|65018|317|857|5118|1512|23198|10213	NOD1|CASP1|PSME3|VCP|VSIR|RPS27L|CASP8AP2|CLPX|BEX3|PCOLCE2|PSME1|TANK|RACK1|CARD8|BAD|ADRM1|NKX3-1|PSME2|PINK1|APAF1|CAV1|PCOLCE|CTSH|PSME4|PSMD14
GO:0042393	MF_histone_binding	55023|546|51773|2145|54556|9958|100137047|23519|5585|6749|114803|54799|51720|6872|5252|23411|6907|5897|140690|8125|11176|8208|10847|26038|56254|5927|81611|83666|6601|26147|6944|11091|8658|54496|5253|23522|26108|51460|4300|8888|169981|10771|6597|54617|7913|9960|10541|11143|912|8467|54969|55355|57713|10600|84148|80853|23310|54554|3014|9918|54466|84656|1163|55170|6622|29117|26155|57332|54454|23133|2…	PHIP|ATRX|RSF1|EZH1|ING3|USP15|JMJD7|ANP32D|PKN1|SSRP1|MYSM1|MBTD1|UIMC1|TAF1|PHF1|SIRT1|TBL1X|RAG2|CTCFL|ANP32A|BAZ2A|CHAF1B|SRCAP|CHD5|RNF20|KDM5A|ANP32E|PARP9|SMARCC2|PHF19|VPS72|WDR5|TNKS|PRMT7|PHF2|KAT6B|PYGO1|SFMBT1|MLLT3|MCM3AP|SPIN3|ZMYND11|SMARCA4|INO80|DEK|USP3|ANP32B|KAT7|CD1D|SMARCA5|HPF1|HJURP|SFMBT2|USP16|KAT8|KDM7A|NCAPD3|WDR5B|H2AX|NCAPD2|SPIN2A|GLYR1|CKS1B|PRMT6|SNCA|BRD7|NOC2L|C…
GO:0008013	MF_beta_catenin_binding	205147|4929|5663|23189|1495|5300|6299|55966|57658|147906|5796|6932|283149|83439|6500|4303|367|219287|2932|2737|168002|999|6907|9231|10013|324|10076|60437|1525|9351|64321|2308|9739|357|10297|29119|4092|607|1000|7414|57680|2099|23426|56998|1501|9070|25776|7223|6934|5071|51176|139285|2033|79718|51339|8945|1003|5795|1857|9368|11122|10498|5829|10856|53841|2309|8312	AMER3|NR4A2|PSEN1|KANK1|CTNNA1|PIN1|SALL1|AJAP1|CALCOCO1|DACT3|PTPRK|TCF7|BCL9L|TCF7L1|SKP1|FOXO4|AR|AMER2|GSK3B|GLI3|DACT2|CDH1|TBL1X|DLG5|HDAC6|APC|PTPRU|CDH26|CXADR|SLC9A3R2|SOX17|FOXO1|SETD1A|SHROOM2|APC2|CTNNA3|SMAD7|BCL9|CDH2|VCL|CHD8|ESR1|GRIP1|CTNNBIP1|CTNND2|ASH2L|CBY1|TRPC4|TCF7L2|PRKN|LEF1|AMER1|EP300|TBL1XR1|DACT1|BTRC|CDH5|PTPRJ|DVL3|SLC9A3R1|PTPRT|CARM1|PXN|RUVBL2|CDHR5|FOXO3|AXIN1
GO:0008017	MF_microtubule_binding	22919|55559|9493|79929|3835|403|29911|9218|90990|158297|5347|6188|1639|4133|22983|23255|2597|9702|54820|4599|4131|23139|85462|23149|10013|26153|55704|7430|54930|79649|4926|26052|4134|161436|2258|3834|9793|2622|51203|59341|23499|81610|146057|23271|55083|9217|22924|11043|5621|10018|10397|11004|256364|1785|115548|286207|3797|10841|667|8631|4130|56992|51361|23095|85459|24137|9371|4137|55920|2339|8537…	MAPRE1|HAUS7|KIF23|MAP6D1|KIF22|ARL3|HOOK2|VAPA|KIFC2|SAXO1|PLK1|RPS3|DCTN1|MAP2|MAST1|MTCL1|GAPDH|CEP57|NDE1|MX1|MAP1B|MAST2|FHDC1|FCHO1|HDAC6|KIF26A|CCDC88A|EZR|HAUS4|MAP7D3|NUMA1|DNM3|MAP4|EML5|FGF13|KIF25|CKAP5|GAS8|NUSAP1|TRPV4|MACF1|FAM83D|TTBK2|CAMSAP2|KIF26B|VAPB|MAPRE3|MID2|PRNP|BCL2L11|NDRG1|KIF2C|EML3|DNM2|FCHO2|CFAP157|KIF3C|FTCD|DST|SKAP1|MAP1A|KIF15|HOOK1|KIF1B|CEP295|KIF4A|KIF3B|MA…
GO:0019887	MF_protein_kinase_regulator_activity	1950|4515|389658|1027|1030|8692|54619|9133|79616|65125|80174|10309|8518|1460|54465|55890|3084|151195|5573|26585|200734|57551|5604|8651|55507|1028|51347|2258|9021|388324|57018|10221|84632|285016|54920|1609|901|51422|904|801|51527|51378|6788|595|5605|899|81669|2011|1163|25998|1032|85417|3071|51719|55140|219771|4057|100133941|890|7481|79706|1164|5859|10519|2810|55924|645121|10983|11142|892|8826|5571…	EGF|MTCP1|ALKAL1|CDKN1B|CDKN2B|HYAL2|CCNJ|CCNB2|CCNJL|WNK1|DBF4B|CCNO|ELP1|CSNK2B|ETAA1|GPRC5C|NRG1|CCNYL1|PRKAR1A|GREM1|SPRED2|TAOK1|MAP2K1|SOCS1|GPRC5D|CDKN1C|TAOK3|FGF13|SOCS3|INCA1|CCNL1|TRIB1|AFAP1L2|ALKAL2|DUS2|DGKQ|CCNG2|PRKAG2|CCNT1|CALM1|GSKIP|ANGPT4|STK3|CCND1|MAP2K2|CCNF|CCNL2|MARK2|CKS1B|IBTK|CDKN2D|CCNB3|NCKAP1L|CAB39|ELP3|CCNY|LTF|CD24|CCNA2|WNT11|PRKRIP1|CKS2|QARS1|CIB1|SFN|INKA2|C…
GO:0019207	MF_kinase_regulator_activity	399|1950|4515|9655|389658|1027|1030|8692|54619|9133|79616|65125|80174|10309|8518|1460|54465|55890|3084|151195|5573|26585|29062|200734|57551|8651|5604|55507|1028|51347|2258|9021|124997|388324|2950|57018|10221|84632|285016|54920|1609|901|51422|904|801|51527|51378|6788|595|5605|5295|899|81669|84174|2011|1163|25998|1032|85417|3071|51719|30837|5296|55140|219771|4057|100133941|890|7481|79706|8503|1164|…	RHOH|EGF|MTCP1|SOCS5|ALKAL1|CDKN1B|CDKN2B|HYAL2|CCNJ|CCNB2|CCNJL|WNK1|DBF4B|CCNO|ELP1|CSNK2B|ETAA1|GPRC5C|NRG1|CCNYL1|PRKAR1A|GREM1|WDR91|SPRED2|TAOK1|SOCS1|MAP2K1|GPRC5D|CDKN1C|TAOK3|FGF13|SOCS3|WDR81|INCA1|GSTP1|CCNL1|TRIB1|AFAP1L2|ALKAL2|DUS2|DGKQ|CCNG2|PRKAG2|CCNT1|CALM1|GSKIP|ANGPT4|STK3|CCND1|MAP2K2|PIK3R1|CCNF|CCNL2|SLA2|MARK2|CKS1B|IBTK|CDKN2D|CCNB3|NCKAP1L|CAB39|SOCS7|PIK3R2|ELP3|CCNY|LT…
GO:0071813	MF_lipoprotein_particle_binding	948|3990|1401|7436|4137|54209|325|81035|4023|338328|23166|255738|949|3949|7057|1012|55576|3329|8578|6653|336|4481	CD36|LIPC|CRP|VLDLR|MAPT|TREM2|APCS|COLEC12|LPL|GPIHBP1|STAB1|PCSK9|SCARB1|LDLR|THBS1|CDH13|STAB2|HSPD1|SCARF1|SORL1|APOA2|MSR1
GO:0071814	MF_protein_lipid_complex_binding	948|3990|1401|7436|4137|54209|325|81035|4023|338328|23166|255738|949|3949|7057|1012|55576|3329|8578|6653|336|4481	CD36|LIPC|CRP|VLDLR|MAPT|TREM2|APCS|COLEC12|LPL|GPIHBP1|STAB1|PCSK9|SCARB1|LDLR|THBS1|CDH13|STAB2|HSPD1|SCARF1|SORL1|APOA2|MSR1
GO:0003684	MF_damaged_DNA_binding	7374|2072|3148|4968|6188|9401|7507|4350|4436|1643|5932|7508|79000|10721|7486|163859|4683|64858|8450|2067|328|2237|6996|54840|2956|4595|6118|641|3146|25913|2068|1642|2189|5424|5810|2033|7515|1387|9937|6117|5111|1408|64421|6119	UNG|ERCC4|HMGB2|OGG1|RPS3|RECQL4|XPA|MPG|MSH2|DDB2|RBBP8|XPC|AUNIP|POLQ|WRN|SDE2|NBN|DCLRE1B|CUL4B|ERCC1|APEX1|FEN1|TDG|APTX|MSH6|MUTYH|RPA2|BLM|HMGB1|POT1|ERCC2|DDB1|FANCG|POLD1|RAD1|EP300|XRCC1|CREBBP|DCLRE1A|RPA1|PCNA|CRY2|DCLRE1C|RPA3
GO:0042162	MF_telomeric_DNA_binding	5813|23028|54386|7013|65110|2547|79991|23381|7486|26019|80119|328|79618|23049|7014|5976|9887|641|80169|6118|7520|100134934|3181|25913|3178|3184|10111|7015|23293|3104|79035|9894|26277|6117|65057|4691	PURA|KDM1A|TERF2IP|TERF1|UPF3A|XRCC6|STN1|SMG5|WRN|UPF2|PIF1|APEX1|HMBOX1|SMG1|TERF2|UPF1|SMG7|BLM|CTC1|RPA2|XRCC5|TEN1|HNRNPA2B1|POT1|HNRNPA1|HNRNPD|RAD50|TERT|SMG6|ZBTB48|NABP2|TELO2|TINF2|RPA1|ACD|NCL
GO:0140097	MF_catalytic_activity_acting_on_DNA	546|64863|8607|93973|8930|1677|8846|6188|1776|56652|5932|10721|80119|4174|64858|79068|6996|54821|4255|54840|4595|641|84083|6832|6594|56897|5426|10973|4830|548593|23626|1763|121642|5422|5428|22907|4173|9937|29104|25788|7156|7011|9156|4175|54617|5984|1788|27343|11219|1786|2072|23405|23583|8438|5423|55775|7486|1773|146956|284131|83990|5985|7150|64789|10714|2068|11232|84464|54921|113510|64421|51426|7…	ATRX|METTL4|RUVBL1|ACTR8|MBD4|DFFB|ALKBH1|RPS3|DNASE1L3|TWNK|RBBP8|POLQ|PIF1|MCM5|DCLRE1B|FTO|TDG|ERCC6L|MGMT|APTX|MUTYH|BLM|ZRANB3|SUPV3L1|SMARCA1|WRNIP1|POLE|ASCC3|NME1|SLX1A|SPO11|DNA2|ALKBH2|POLA1|POLG|DHX30|MCM4|DCLRE1A|N6AMT1|RAD54B|TOP3A|TEP1|EXO1|MCM6|INO80|RFC4|DNMT3A|POLL|TREX2|DNMT1|ERCC4|DICER1|SMUG1|RAD54L|POLB|TDP1|WRN|DNASE1|EME1|ENDOV|BRIP1|RFC5|TOP1|EXO5|POLD3|ERCC2|POLG2|SLX4|CH…
GO:0004536	MF_deoxyribonuclease_activity	1775|11219|3669|2072|1774|23405|1677|8930|2021|22909|6419|6188|1776|254528|5932|4361|9941|5896|1773|197342|7517|146956|64858|11277|2237|328|58511|2067|54840|284131|84083|200558|79008|10111|5426|64789|5889|2073|84464|4830|548593|5424|23626|92667|27301|1763|112479|83940|9937|64421|1777|348654|9156|55218|80198	DNASE1L2|TREX2|ISG20|ERCC4|DNASE1L1|DICER1|DFFB|MBD4|ENDOG|FAN1|SETMAR|RPS3|DNASE1L3|MEIOB|RBBP8|MRE11|EXOG|RAG1|DNASE1|EME2|XRCC3|EME1|DCLRE1B|TREX1|FEN1|APEX1|DNASE2B|ERCC1|APTX|ENDOV|ZRANB3|APLF|SLX1B|RAD50|POLE|EXO5|RAD51C|ERCC5|SLX4|NME1|SLX1A|POLD1|SPO11|MGME1|APEX2|DNA2|ERI2|TATDN1|DCLRE1A|DCLRE1C|DNASE2|GEN1|EXO1|EXD2|MUS81
GO:0004520	MF_endodeoxyribonuclease_activity	1775|2072|1774|23405|2021|8930|22909|6419|6188|1776|5932|4361|9941|5896|1773|197342|7517|146956|284131|2237|328|58511|2067|84083|200558|79008|10111|5889|2073|84464|548593|23626|1763|64421|1777|348654|9156|80198	DNASE1L2|ERCC4|DNASE1L1|DICER1|ENDOG|MBD4|FAN1|SETMAR|RPS3|DNASE1L3|RBBP8|MRE11|EXOG|RAG1|DNASE1|EME2|XRCC3|EME1|ENDOV|FEN1|APEX1|DNASE2B|ERCC1|ZRANB3|APLF|SLX1B|RAD50|RAD51C|ERCC5|SLX4|SLX1A|SPO11|DNA2|DCLRE1C|DNASE2|GEN1|EXO1|MUS81
GO:0004521	MF_endoribonuclease_activity	10799|9692|2021|23405|10940|79042|10171|192669|10775|342618|10556|51110|79621|8909|10248|80153|9941|55124|27044|284131|2237|328|2081|54913|283989|146857|80746|10557|54059|28987|11102|122665|7257|79897|9271|80149|23293|51163|246243|7247|131870|51367|29102|54487|8635|55520|27161|10595|10535|9156|440400|6035|51692|10247|65080	RPP40|PRORP|ENDOG|DICER1|POP1|TSEN34|RCL1|AGO3|POP4|SLFN14|RPP30|LACTB2|RNASEH2B|ENDOU|POP7|EDC3|EXOG|PIWIL2|SND1|ENDOV|FEN1|APEX1|ERN1|RPP25|TSEN54|SLFN13|TSEN2|RPP38|YBEY|NOB1|RPP14|RNASE8|TSNAX|RPP21|PIWIL1|ZC3H12A|SMG6|DBR1|RNASEH1|TSN|NUDT16|POP5|DROSHA|DGCR8|RNASET2|ELAC1|AGO2|ERN2|RNASEH2A|EXO1|RNASEK|RNASE1|CPSF3|RIDA|MRPL44
GO:0016893	MF_endonuclease_activity_active_with_either_ribo_or_deoxyribonucleic_acids_and_producing_5_phosphomonoesters	1775|10799|9692|1774|23405|10940|192669|22909|10775|10556|1776|79621|10248|80153|1773|284131|2237|328|54913|10557|11102|79008|79897|84464|548593|1763|51163|246243|131870|51367|29102|54487|55520|27161|10535|9156|348654|65080	DNASE1L2|RPP40|PRORP|DNASE1L1|DICER1|POP1|AGO3|FAN1|POP4|RPP30|DNASE1L3|RNASEH2B|POP7|EDC3|DNASE1|ENDOV|FEN1|APEX1|RPP25|RPP38|RPP14|SLX1B|RPP21|SLX4|SLX1A|DNA2|DBR1|RNASEH1|NUDT16|POP5|DROSHA|DGCR8|ELAC1|AGO2|RNASEH2A|EXO1|GEN1|MRPL44
GO:0016891	MF_endoribonuclease_activity_producing_5_phosphomonoesters	10799|9692|23405|10940|192669|10775|10556|79621|10248|80153|284131|2237|328|54913|10557|11102|79897|51163|246243|131870|51367|29102|54487|55520|27161|10535|9156|65080	RPP40|PRORP|DICER1|POP1|AGO3|POP4|RPP30|RNASEH2B|POP7|EDC3|ENDOV|FEN1|APEX1|RPP25|RPP38|RPP14|RPP21|DBR1|RNASEH1|NUDT16|POP5|DROSHA|DGCR8|ELAC1|AGO2|RNASEH2A|EXO1|MRPL44
GO:0008081	MF_phosphoric_diester_hydrolase_activity	1128|9651|5145|56261|6352|5167|5334|10846|6609|5169|5575|5336|51573|5168|5333|23007|5152|1234|5143|5577|284161|5138|55775|23236|5137|1267|55627|8622|5573|328|5576|6610|55512|5331|222236|65258|5332|1131|624|2822|5153|10924|79153|339221|744|51196|5335|1230|147111|2923|5151|27293|8654|5330|2151|5141|51567|27301|1133|1909|5144|113026|27115|5136|5142|50940|133121|5150|89869|5140|11153|846|5158|5139|84…	CHRM1|PLCH2|PDE6A|GPCPD1|CCL5|ENPP1|PLCL1|PDE10A|SMPD1|ENPP3|PRKAR1B|PLCG2|GDE1|ENPP2|PLCD1|PLCH1|PDE9A|CCR5|PDE4C|PRKAR2B|GDPD1|PDE2A|TDP1|PLCB1|PDE1C|CNP|SMPD4|PDE8B|PRKAR1A|APEX1|PRKAR2A|SMPD2|SMPD3|PLCB3|NAPEPLD|MPPE1|PLCB4|CHRM3|BDKRB2|GPLD1|PDE1B|SMPDL3A|GDPD3|ENPP7|MPPED2|PLCE1|PLCG1|CCR1|NOTUM|PDIA3|PDE8A|SMPDL3B|PDE5A|PLCB2|F2RL2|PDE4A|TDP2|APEX2|CHRM5|EDNRA|PDE4D|PLCD3|PDE7B|PDE1A|PDE4B…
GO:0004527	MF_exonuclease_activity	11219|1797|3669|2021|5167|4848|57455|22909|5169|129563|57472|115752|5168|22894|87178|81875|114034|25819|254528|201626|5073|4361|7486|9941|5394|144715|64858|11277|2237|328|23016|255967|54840|246175|81691|22803|200558|28960|10111|5426|64789|23357|23019|9337|5424|92667|64782|5810|27301|154197|79033|57109|80149|5883|112479|23404|5428|83940|54932|90806|79002|167227|25996|9937|9924|29883|64421|90459|34…	TREX2|DXO|ISG20|ENDOG|ENPP1|CNOT2|REXO1|FAN1|ENPP3|DIS3L2|CNOT6|DIS3L|ENPP2|DIS3|PNPT1|ISG20L2|TOE1|NOCT|MEIOB|PDE12|PARN|MRE11|WRN|EXOG|EXOSC10|RAD9B|DCLRE1B|TREX1|FEN1|APEX1|EXOSC7|PAN3|APTX|CNOT6L|REXO5|XRN2|APLF|DCPS|RAD50|POLE|EXO5|ANGEL1|CNOT1|CNOT8|POLD1|MGME1|AEN|RAD1|APEX2|PNLDC1|ERI3|REXO4|ZC3H12A|RAD9A|ERI2|EXOSC2|POLG|TATDN1|EXD3|ANGEL2|TRIR|DCP2|REXO2|DCLRE1A|PAN2|CNOT7|DCLRE1C|ERI1|…
GO:0004529	MF_exodeoxyribonuclease_activity	11219|3669|2021|254528|4361|9941|64858|11277|2237|328|54840|5426|64789|92667|5424|27301|112479|83940|9937|64421|348654|9156|55218	TREX2|ISG20|ENDOG|MEIOB|MRE11|EXOG|DCLRE1B|TREX1|FEN1|APEX1|APTX|POLE|EXO5|MGME1|POLD1|APEX2|ERI2|TATDN1|DCLRE1A|DCLRE1C|GEN1|EXO1|EXD2
GO:0016895	MF_exodeoxyribonuclease_activity_producing_5_phosphomonoesters	11219|3669|254528|4361|64858|11277|2237|328|54840|5426|64789|92667|5424|27301|112479|83940|9937|64421|348654|9156|55218	TREX2|ISG20|MEIOB|MRE11|DCLRE1B|TREX1|FEN1|APEX1|APTX|POLE|EXO5|MGME1|POLD1|APEX2|ERI2|TATDN1|DCLRE1A|DCLRE1C|GEN1|EXO1|EXD2
GO:0016796	MF_exonuclease_activity_active_with_either_ribo_or_deoxyribonucleic_acids_and_producing_5_phosphomonoesters	11219|3669|4848|129563|57472|115752|22894|87178|81875|114034|25819|254528|5073|201626|4361|5394|64858|23016|11277|2237|328|255967|54840|246175|22803|5426|64789|23357|23019|9337|5424|92667|27301|154197|79033|112479|23404|83940|90806|167227|25996|9937|9924|29883|64421|90459|348654|9156|54464|55218|79650	TREX2|ISG20|CNOT2|DIS3L2|CNOT6|DIS3L|DIS3|PNPT1|ISG20L2|TOE1|NOCT|MEIOB|PARN|PDE12|MRE11|EXOSC10|DCLRE1B|EXOSC7|TREX1|FEN1|APEX1|PAN3|APTX|CNOT6L|XRN2|POLE|EXO5|ANGEL1|CNOT1|CNOT8|POLD1|MGME1|APEX2|PNLDC1|ERI3|ERI2|EXOSC2|TATDN1|ANGEL2|DCP2|REXO2|DCLRE1A|PAN2|CNOT7|DCLRE1C|ERI1|GEN1|EXO1|XRN1|EXD2|USB1
GO:0008408	MF_3_5_exonuclease_activity	11219|3669|4848|129563|57472|115752|22894|87178|81875|114034|25819|254528|5073|201626|4361|7486|5394|144715|23016|11277|328|255967|246175|22803|200558|10111|5426|64789|23357|23019|9337|5424|5810|27301|154197|79033|57109|5883|112479|23404|5428|83940|54932|90806|79002|25996|9924|29883|90459|55218|79650	TREX2|ISG20|CNOT2|DIS3L2|CNOT6|DIS3L|DIS3|PNPT1|ISG20L2|TOE1|NOCT|MEIOB|PARN|PDE12|MRE11|WRN|EXOSC10|RAD9B|EXOSC7|TREX1|APEX1|PAN3|CNOT6L|XRN2|APLF|RAD50|POLE|EXO5|ANGEL1|CNOT1|CNOT8|POLD1|RAD1|APEX2|PNLDC1|ERI3|REXO4|RAD9A|ERI2|EXOSC2|POLG|TATDN1|EXD3|ANGEL2|TRIR|REXO2|PAN2|CNOT7|ERI1|EXD2|USB1
GO:0043027	MF_cysteine_type_endopeptidase_inhibitor_activity_involved_in_apoptotic_process	939|7429|10935|330|25816|551|25824|5272|331|2621|332|6197|7021|6622|1800|329|8740|51176|4504|79444|8996|6195	CD27|VIL1|PRDX3|BIRC3|TNFAIP8|AVP|PRDX5|SERPINB9|XIAP|GAS6|BIRC5|RPS6KA3|TFAP2B|SNCA|DPEP1|BIRC2|TNFSF14|LEF1|MT3|BIRC7|NOL3|RPS6KA1
GO:0004869	MF_cysteine_type_endopeptidase_inhibitor_activity	939|1447|7429|3827|10935|330|25816|551|25824|5272|331|2621|65264|3933|332|6197|7021|6622|1800|329|831|4057|8740|1473|1476|1472|51176|6317|6695|4504|79444|1471|57448|8996|1475|6195|114769|5275	CD27|CSN2|VIL1|KNG1|PRDX3|BIRC3|TNFAIP8|AVP|PRDX5|SERPINB9|XIAP|GAS6|UBE2Z|LCN1|BIRC5|RPS6KA3|TFAP2B|SNCA|DPEP1|BIRC2|CAST|LTF|TNFSF14|CST5|CSTB|CST4|LEF1|SERPINB3|SPOCK1|MT3|BIRC7|CST3|BIRC6|NOL3|CSTA|RPS6KA1|CARD16|SERPINB13
GO:0043130	MF_ubiquitin_binding	4077|9184|51136|7153|55666|83932|57599|7345|9246|8078|10600|93343|91445|7128|137886|55294|51271|64771|4734|7334|7251|165918|55968|7347|1163|550|9373|51028|81858|84301|23636|127544|8878|5887|5886|25793|329|23163|55072|23197|22954|10616|3315|8517|84164|22933|116143|4193|4088|11047|7852|5071|11124|1164|51160|8975|10040|26043|54472|64844|55611|390595|8480|3300|78990|51035|165324|91544	NBR1|BUB3|RNFT1|TOP2A|NPLOC4|SPRTN|WDR48|UCHL1|UBE2L6|USP5|USP16|MVB12A|RNF185|TNFAIP3|UBXN2B|FBXW7|UBAP1|ILRUN|NEDD4|UBE2N|TSG101|RNF168|NSFL1C|UCHL3|CKS1B|AUP1|PLAA|VPS36|SHARPIN|DDI2|NUP62|RNF19B|SQSTM1|RAD23B|RAD23A|FBXO7|BIRC2|GGA3|RNF31|FAF2|TRIM32|RBCK1|HSPB1|IKBKG|ASCC2|SIRT2|WDR92|MDM2|SMAD3|ADRM1|CXCR4|PRKN|FAF1|CKS2|VPS28|USP13|TOM1L1|UBXN7|TOLLIP|MARCHF7|OTUB1|UBAP1L|RAE1|DNAJB2|OTUB2…
GO:0032182	MF_ubiquitin_like_protein_binding	55294|26135|550|81858|6996|5886|329|23197|54165|116143|8975|26043|9184|83932|10600|375484|7334|7251|1163|84301|127544|10054|10208|23163|55072|23142|54778|4193|8535|1164|10040|64844|51035|84259|4088|91544|51136|7153|2908|8924|57599|55208|8078|93343|137886|91445|7128|6047|51271|4734|165918|9373|51028|23636|8878|5371|22954|10616|1616|11047|7852|5071|11124|390595|8480|3300|123879|9246|4077|55666|2292…	FBXW7|SERBP1|AUP1|SHARPIN|TDG|RAD23A|BIRC2|FAF2|DCUN1D1|WDR92|USP13|UBXN7|BUB3|SPRTN|USP16|SIMC1|UBE2N|TSG101|CKS1B|DDI2|RNF19B|UBA2|USPL1|GGA3|RNF31|DCUN1D4|RNF111|MDM2|CBX4|CKS2|TOM1L1|MARCHF7|UBXN1|DCUN1D5|SMAD3|UBXN11|RNFT1|TOP2A|NR3C1|HERC2|WDR48|DCUN1D2|USP5|MVB12A|UBXN2B|RNF185|TNFAIP3|RNF4|UBAP1|NEDD4|RNF168|PLAA|VPS36|NUP62|SQSTM1|PML|TRIM32|RBCK1|DAXX|ADRM1|CXCR4|PRKN|FAF1|UBAP1L|RAE1|D…
GO:0008536	MF_Ran_GTPase_binding	727851|729857|400966|11260|10762|57510|1104|84220|332|1102|29098|5902|23077|5903|26297|729540|202151|10048|5905|8498|285190|653489|10204	RGPD8|RGPD2|RGPD1|XPOT|NUP50|XPO5|RCC1|RGPD5|BIRC5|RCBTB2|RANGRF|RANBP1|MYCBP2|RANBP2|SERGEF|RGPD6|RANBP3L|RANBP9|RANGAP1|RANBP3|RGPD4|RGPD3|NUTF2
GO:0045499	MF_chemorepellent_activity	335|54437|6405|8482|57556|57715|10512|223117|9037|56920|54910|2045|10371|10500|10509|64218|80031|10501|10505|10507|7869|9723	APOA1|SEMA5B|SEMA3F|SEMA7A|SEMA6A|SEMA4G|SEMA3C|SEMA3D|SEMA5A|SEMA3G|SEMA4C|EPHA7|SEMA3A|SEMA6C|SEMA4B|SEMA4A|SEMA6D|SEMA6B|SEMA4F|SEMA4D|SEMA3B|SEMA3E
GO:0031210	MF_phosphatidylcholine_binding	5130|6121|9600|51652|23760|4763|10125|27243|1071|5104|950|116519|23344|341|57488|58488|337|3512|57605|83850|5306|5360|336|9468	PCYT1A|RPE65|PITPNM1|CHMP3|PITPNB|NF1|RASGRP1|CHMP2A|CETP|SERPINA5|SCARB2|APOA5|ESYT1|APOC1|ESYT2|PCTP|APOA4|JCHAIN|PITPNM2|ESYT3|PITPNA|PLTP|APOA2|PCYT1B
GO:0050997	MF_quaternary_ammonium_group_binding	5130|6121|9600|51652|23760|4763|10125|27243|1071|5104|950|116519|23344|341|57488|58488|337|3512|57605|83850|5306|5360|336|9468	PCYT1A|RPE65|PITPNM1|CHMP3|PITPNB|NF1|RASGRP1|CHMP2A|CETP|SERPINA5|SCARB2|APOA5|ESYT1|APOC1|ESYT2|PCTP|APOA4|JCHAIN|PITPNM2|ESYT3|PITPNA|PLTP|APOA2|PCYT1B
GO:0043394	MF_proteoglycan_binding	1520|566|1513|3273|4035|9353|2335|26281|375790|1280|60495|1289|3371|9037|4023|3075|2220|7057|1514|4811|10457|5802|1311|3673|6386|348|51816|1508|10855	CTSS|AZU1|CTSK|HRG|LRP1|SLIT2|FN1|FGF20|AGRN|COL2A1|HPSE2|COL5A1|TNC|SEMA5A|LPL|CFH|FCN2|THBS1|CTSL|NID1|GPNMB|PTPRS|COMP|ITGA2|SDCBP|APOE|ADA2|CTSB|HPSE
GO:0005217	MF_intracellular_ligand_gated_ion_channel_activity	358|22821|55283|7442|255231|7226|219931|57338|53373|1259|3708|56704|1262|610|3710|57192|10021|8989|57158|348980|5311|1080|84502|6261|3709|2281|6263|3744|1260|1258|1261|54714|6262	AQP1|RASA3|MCOLN3|TRPV1|MCOLN2|TRPM2|TPCN2|JPH3|TPCN1|CNGA1|ITPR1|JPH1|CNGA4|HCN2|ITPR3|MCOLN1|HCN4|TRPA1|JPH2|HCN1|PKD2|CFTR|JPH4|RYR1|ITPR2|FKBP1B|RYR3|KCNA10|CNGA2|CNGB1|CNGA3|CNGB3|RYR2
GO:0015079	MF_potassium_ion_transmembrane_transporter_activity	338567|476|57657|495|3742|27345|389015|83795|3736|23415|3782|3767|90134|3764|50801|10021|56660|3756|3790|3763|51305|3779|23630|8645|481|482|6559|6558|3760|84679|3746|3744|23416|479|10060|3747|483|358|3738|9992|3772|477|93107|157855|9990|2900|3754|23315|56996|57582|3769|3750|3755|3785|348980|285195|6550|10479|2899|89822|9132|6553|343450|102723475|84561|56659|3757|3752|9424|3768|219527|9187|3739|37…	KCNK18|ATP1A1|HCN3|ATP4A|KCNA6|KCNMB4|SLC9A4|KCNK16|KCNA1|KCNH4|KCNN3|KCNJ11|KCNH7|KCNJ8|KCNK4|HCN4|KCNK12|KCNH1|KCNS3|KCNJ6|KCNK9|KCNMB1|KCNE5|KCNK5|ATP1B1|ATP1B2|SLC12A3|SLC12A2|KCNJ3|SLC9A7|KCNC1|KCNA10|KCNH3|ATP12A|ABCC9|KCNC2|ATP1B3|AQP1|KCNA3|KCNE2|KCNJ15|ATP1A2|KCNG4|KCNU1|SLC12A6|GRIK4|KCNF1|SLC9A8|SLC12A9|KCNT1|KCNJ13|KCND1|KCNG1|KCNQ2|HCN1|SLC9A9|SLC9A3|SLC9A6|GRIK3|KCNK17|KCNQ4|SLC9A5|…
GO:0005267	MF_potassium_channel_activity	338567|57657|3742|27345|83795|3736|23415|3782|3767|90134|3764|50801|10021|56660|3756|3790|3763|51305|3779|23630|8645|3760|3746|3744|23416|10060|3747|358|3738|9992|3772|93107|157855|2900|3754|57582|3769|3750|3755|3785|348980|2899|89822|9132|343450|102723475|56659|3757|3752|9424|3768|219527|3739|3761|3773|9033|3745|100134444|9312|30819|3759|10242|3748|126755|26251|3783|55151|81033|389816|3753|2901|…	KCNK18|HCN3|KCNA6|KCNMB4|KCNK16|KCNA1|KCNH4|KCNN3|KCNJ11|KCNH7|KCNJ8|KCNK4|HCN4|KCNK12|KCNH1|KCNS3|KCNJ6|KCNK9|KCNMB1|KCNE5|KCNK5|KCNJ3|KCNC1|KCNA10|KCNH3|ABCC9|KCNC2|AQP1|KCNA3|KCNE2|KCNJ15|KCNG4|KCNU1|GRIK4|KCNF1|KCNT1|KCNJ13|KCND1|KCNG1|KCNQ2|HCN1|GRIK3|KCNK17|KCNQ4|KCNT2|KCNE1B|KCNK13|KCNH2|KCND3|KCNK6|KCNJ12|LRRC55|KCNA4|KCNJ4|KCNJ16|PKD2L1|KCNB1|KCNJ18|KCNB2|KCNIP2|KCNJ2|KCNMB2|KCNC3|LRRC38…
GO:0008519	MF_ammonium_transmembrane_transporter_activity	6570|358|80736|283130|6531|153328|23446|51686|6584|60482|123096|6007|6005|6583|6535|6558|6532|85413|6530|788|283600|6006|6572|57127|6571|113451|51458|6581|57153	SLC18A1|AQP1|SLC44A4|SLC25A45|SLC6A3|SLC25A48|SLC44A1|OAZ3|SLC22A5|SLC5A7|SLC25A29|RHD|RHAG|SLC22A4|SLC6A8|SLC12A2|SLC6A4|SLC22A16|SLC6A2|SLC25A20|SLC25A47|RHCE|SLC18A3|RHBG|SLC18A2|AZIN2|RHCG|SLC22A3|SLC44A2
GO:1901618	MF_organic_hydroxy_compound_transmembrane_transporter_activity	6570|358|338821|8647|364|6531|28234|115584|366|84068|634|8714|201780|6555|10599|53919|360|64220|359|5950|89872|114134|6532|10227|1109|6530|9194|345274|6566|11309|6526|6579|6571|159963|6554|9619	SLC18A1|AQP1|SLCO1B7|ABCB11|AQP7|SLC6A3|SLCO1B3|SLC5A11|AQP9|SLC10A7|CEACAM1|ABCC3|SLC10A4|SLC10A2|SLCO1B1|SLCO1C1|AQP3|STRA6|AQP2|RBP4|AQP10|SLC2A13|SLC6A4|MFSD10|AKR1C4|SLC6A2|SLC16A7|SLC10A6|SLC16A1|SLCO2B1|SLC5A3|SLCO1A2|SLC18A2|SLC5A12|SLC10A1|ABCG1
GO:0015144	MF_carbohydrate_transmembrane_transporter_activity	358|364|115584|200010|366|9962|6514|11182|91749|51151|9963|360|81031|125206|66035|144195|6527|6517|359|6515|89872|6524|26503|6523|154091|6518|148808|5473|57210|6513|6526|55974|50651|85414|29988	AQP1|AQP7|SLC5A11|SLC5A9|AQP9|SLC23A2|SLC2A2|SLC2A6|MFSD4B|SLC45A2|SLC23A1|AQP3|SLC2A10|SLC5A10|SLC2A11|SLC2A14|SLC5A4|SLC2A4|AQP2|SLC2A3|AQP10|SLC5A2|SLC17A5|SLC5A1|SLC2A12|SLC2A5|MFSD4A|PPBP|SLC45A4|SLC2A1|SLC5A3|SLC50A1|SLC45A1|SLC45A3|SLC2A8
GO:0005326	MF_neurotransmitter_transmembrane_transporter_activity	6570|358|80736|6536|6511|79751|6529|23446|83733|6512|6538|10165|60482|140679|57084|54977|6507|92745|8604|246213|57030|6535|23657|6532|206358|55879|6540|6572|153201|6539|6505|6571|9152|285641|57153|6506|55238	SLC18A1|AQP1|SLC44A4|SLC6A9|SLC1A6|SLC25A22|SLC6A1|SLC44A1|SLC25A18|SLC1A7|SLC6A11|SLC25A13|SLC5A7|SLC32A1|SLC17A6|SLC25A38|SLC1A3|SLC38A5|SLC25A12|SLC17A8|SLC17A7|SLC6A8|SLC7A11|SLC6A4|SLC36A1|GABRQ|SLC6A13|SLC18A3|SLC36A2|SLC6A12|SLC1A1|SLC18A2|SLC6A5|SLC36A3|SLC44A2|SLC1A2|SLC38A7
GO:0015103	MF_inorganic_anion_transmembrane_transporter_activity	266675|6531|51463|1468|1184|56172|94015|10786|1179|1364|6569|6559|6558|56923|7439|2743|26266|10861|6505|6571|23155|1193|6509|5172|8001|6570|2542|7416|80727|6568|7419|1185|55248|9635|9990|22802|5348|11095|121601|56996|1192|84230|203859|7417|55129|55144|57030|142680|5349|8542|2567|9022|84561|25932|55107|2742|2741|10568|363|1180|54831|1181|7809|9213|55367|6521|2562|1836|6557|144453|54020|2559|439|21…	BEST4|SLC6A3|GPR89B|SLC25A10|CLCN5|ANKH|TTYH2|SLC17A3|CLCA1|CLDN4|SLC34A1|SLC12A3|SLC12A2|NMUR2|BEST1|GLRB|SLC13A4|SLC26A1|SLC1A1|SLC18A2|CLCC1|CLIC2|SLC1A4|SLC26A4|GLRA3|SLC18A1|SLC37A4|VDAC1|TTYH3|SLC17A1|VDAC3|CLCN6|PACC1|CLCA2|SLC12A6|CLCA4|FXYD1|ADAMTS8|ANO4|SLC12A9|CLIC1|LRRC8C|ANO5|VDAC2|ANO10|LRRC8D|SLC17A7|SLC34A3|FXYD3|APOL1|GABRG3|CLIC3|SLC12A8|CLIC4|ANO1|GLRA2|GLRA1|SLC34A2|AQP6|CLCN1…
GO:0046943	MF_carboxylic_acid_transmembrane_transporter_activity	6578|8714|81855|9962|6512|1468|10165|201232|162515|140679|64849|160728|6510|123096|55089|124935|6573|10786|11136|54716|56301|84889|26503|26266|10861|151258|151473|6566|153201|6505|120103|6579|6509|376497|6506|5172|6576|11001|366|79751|634|6545|6529|6568|9122|6538|94081|6555|10599|8501|54896|157724|9121|113829|246213|57030|81034|9152|387700|8140|54407|6541|9057|285641|4948|6542|338821|8647|1836|10…	SLCO2A1|ABCC3|SFXN3|SLC23A2|SLC1A7|SLC25A10|SLC25A13|SLC16A13|SLC16A11|SLC32A1|SLC13A3|SLC5A8|SLC1A5|SLC25A29|SLC38A4|SLC43A2|SLC19A1|SLC17A3|SLC7A9|SLC6A20|SLC7A10|SLC7A3|SLC17A5|SLC13A4|SLC26A1|SLC38A11|SLC16A14|SLC16A1|SLC36A2|SLC1A1|SLC36A4|SLCO1A2|SLC1A4|SLC27A1|SLC1A2|SLC26A4|SLC25A1|SLC27A2|AQP9|SLC25A22|CEACAM1|SLC7A4|SLC6A1|SLC17A1|SLC16A4|SLC6A11|SFXN1|SLC10A2|SLCO1B1|SLC43A1|SLC66A1|SL…
GO:0005342	MF_organic_acid_transmembrane_transporter_activity	6578|8714|81855|9962|6512|1468|10165|201232|162515|140679|64849|160728|6510|123096|55089|124935|6573|10786|11136|54716|56301|84889|26503|26266|10861|151258|151473|6566|153201|6505|120103|6579|6509|376497|6506|5172|6576|11001|366|79751|634|6545|6529|6568|9122|6538|94081|6555|10599|8501|54896|157724|9121|113829|246213|57030|81034|9152|387700|8140|54407|6541|9057|285641|4948|6542|338821|8647|1836|10…	SLCO2A1|ABCC3|SFXN3|SLC23A2|SLC1A7|SLC25A10|SLC25A13|SLC16A13|SLC16A11|SLC32A1|SLC13A3|SLC5A8|SLC1A5|SLC25A29|SLC38A4|SLC43A2|SLC19A1|SLC17A3|SLC7A9|SLC6A20|SLC7A10|SLC7A3|SLC17A5|SLC13A4|SLC26A1|SLC38A11|SLC16A14|SLC16A1|SLC36A2|SLC1A1|SLC36A4|SLCO1A2|SLC1A4|SLC27A1|SLC1A2|SLC26A4|SLC25A1|SLC27A2|AQP9|SLC25A22|CEACAM1|SLC7A4|SLC6A1|SLC17A1|SLC16A4|SLC6A11|SFXN1|SLC10A2|SLCO1B1|SLC43A1|SLC66A1|SL…
GO:0001085	MF_RNA_polymerase_II_transcription_factor_binding	8463|145258|6911|473|23028|8022|27063|3065|57057|9759|4772|2002|6688|2623|2626|367|2932|8328|7003|23414|4205|5309|161882|5308|284358|5307|83637|1822|3399|6886|3397|7004|1499|57178|9219|5449|2203|9063|92140|51588|8554|6862|51339|7005|1387|3400|7157|10401|23013|83881|3059|6926|11060|3398|9314|10014|1660|468	TEAD2|GSC|TBX6|RERE|KDM1A|LHX3|ANKRD1|HDAC1|TBX20|HDAC4|NFATC1|ELK1|SPI1|GATA1|GATA4|AR|GSK3B|GFI1B|TEAD1|ZFPM2|MEF2A|PITX3|ZFPM1|PITX2|MAMSTR|PITX1|ZMIZ2|ATN1|ID3|TAL1|ID1|TEAD4|CTNNB1|ZMIZ1|MTA2|POU1F1|FBP1|PIAS2|MTDH|PIAS4|PIAS1|TBXT|DACT1|TEAD3|CREBBP|ID4|TP53|PIAS3|SPEN|MIXL1|HCLS1|TBX3|WWP2|ID2|KLF4|HDAC5|DHX9|ATF4
GO:0003924	MF_GTPase_activity	399|401258|5861|23682|84084|2776|10890|373|2771|8490|2770|5998|11021|23708|115273|4893|8934|9230|90120|4599|84932|9927|51128|55288|2779|9077|55647|27289|9567|3845|4218|5865|26052|171177|4594|8153|55964|376267|55720|378|2793|57799|1917|6009|6903|85476|9343|2643|64792|9364|1785|2775|3266|5873|83871|10139|6001|377|9545|6003|2633|11020|2635|23560|51062|338382|402|8787|56681|6729|29984|27314|5908|9630…	RHOH|RAB44|RAB1A|RAB38|RAB6C|GNAQ|RAB10|TRIM23|GNAI2|RGS5|GNAI1|RGS3|RAB35|GSPT2|RAB42|NRAS|RAB29|RAB11B|TMEM250|MX1|RAB2B|MFN2|SAR1B|RHOT1|GNAT1|DIRAS3|RAB20|RND1|GTPBP1|KRAS|RAB8A|RAB3B|DNM3|RHOV|MMUT|RND2|SEPTIN3|RAB15|TSR1|ARF4|GNGT2|RAB40C|EEF1A2|RHEB|TBCC|GFM1|EFTUD2|GCH1|IFT22|RAB28|DNM2|GNAO1|ERAS|RAB27A|RAB34|ARFRP1|RGS10|ARF3|RAB3D|RGS13|GBP1|IFT27|GBP3|GTPBP4|ATL1|RAB7B|ARL2|RGS9|SAR1A…
GO:0019003	MF_GDP_binding	148252|10890|373|403|201475|2770|5898|11031|11021|22800|115273|2773|4893|2633|5906|8934|5862|2669|6729|9230|55207|5874|51143|121268|5867|4831|5878|5869|2779|5908|9077|5911|22931|7879|23011|3845|4218|5865|158158|6016|54471|22808|3265|124404|57403|57826|6014|64284|6009|51552|5868|58528|64121|6237|54769|85004|9364|51209|3266|5873|9367|51285|5901|51762|5899|5912	DIRAS1|RAB10|TRIM23|ARL3|RAB12|GNAI1|RALA|RAB31|RAB35|RRAS2|RAB42|GNAI3|NRAS|GBP1|RAP1A|RAB29|RAB2A|GEM|SRP54|RAB11B|ARL8B|RAB27B|DYNC1LI1|RHEBL1|RAB4A|NME2|RAB5C|RAB5B|GNAT1|RAP1B|DIRAS3|RAP2A|RAB18|RAB7A|RAB21|KRAS|RAB8A|RAB3B|RASEF|RIT1|MIEF1|MRAS|HRAS|SEPTIN12|RAB22A|RAP2C|RIT2|RAB17|RHEB|RAB14|RAB5A|RRAGD|RRAGC|RRAS|DIRAS2|RERG|RAB28|RAB9B|ERAS|RAB27A|RAB9A|RASL12|RAN|RAB8B|RALB|RAP2B
GO:0005154	MF_epidermal_growth_factor_receptor_binding	685|1950|2241|2885|5359|222584|374|84894|6643|2069|255324|6311|3092|2202|9125|1839|7039|8723|6642|10188|378|2066|23624|6464|10551	BTC|EGF|FER|GRB2|PLSCR1|FAM83B|AREG|LINGO1|SNX2|EREG|EPGN|ATXN2|HIP1|EFEMP1|CNOT9|HBEGF|TGFA|SNX4|SNX1|TNK2|ARF4|ERBB4|CBLC|SHC1|AGR2
GO:0070851	MF_growth_factor_receptor_binding	2246|1950|27178|2241|2250|27020|3562|26585|2202|2081|7205|9125|85480|84639|29108|8822|378|6386|3578|10551|5154|3572|3565|5359|222584|10464|374|7423|84894|3556|3570|59067|3594|10817|6868|3557|2247|1440|5155|2066|3569|1003|56034|10818|3690|2255|685|5228|2885|8817|56300|6643|2277|5156|1270|3092|5159|3554|7424|153090|92609|2534|1839|8723|9965|27179|80310|23624|5795|54106|6714|3717|3558|27177|7422|206…	FGF1|EGF|IL37|FER|FGF5|NPTN|IL3|GREM1|EFEMP1|ERN1|TRIP6|CNOT9|TSLP|IL1F10|PYCARD|FGF17|ARF4|SDCBP|IL9|AGR2|PDGFA|IL6ST|IL4|PLSCR1|FAM83B|PIBF1|AREG|VEGFB|LINGO1|IL1RAP|IL6R|IL21|IL12RB1|FRS3|ADAM17|IL1RN|FGF2|CSF3|PDGFB|ERBB4|IL6|CDH5|PDGFC|FRS2|ITGB3|FGF10|BTC|PGF|GRB2|FGF18|IL36G|SNX2|VEGFD|PDGFRA|CNTF|HIP1|PDGFRB|IL1R1|VEGFC|DAB2IP|TIMM50|FYN|HBEGF|SNX4|FGF19|IL36A|PDGFD|CBLC|PTPRJ|TLR9|SRC|JA…
GO:0005070	MF_SH3_SH2_adaptor_activity	6714|8631|10657|2885|10580|5781|8835|7159|393|2887|26228|1399|8506|6450|84174|1398|284948|10044|3927|10603|8027|2549|10140|9047|10750|10019|940|23623|10045|395|79368|1123|3667|9402|50618|392|6451|29760|8471|1124|4690|10451|27040|8935|2888	SRC|SKAP1|KHDRBS1|GRB2|SORBS1|PTPN11|SOCS2|TP53BP2|ARHGAP4|GRB10|STAP1|CRKL|CNTNAP1|SH3BGR|SLA2|CRK|SH2D6|SH2D3C|LASP1|SH2B2|STAM|GAB1|TOB1|SH2D2A|GRAP|SH2B3|CD28|RUSC1|SH2D3A|ARHGAP6|FCRL2|CHN1|IRS1|GRAP2|ITSN2|ARHGAP1|SH3BGRL|BLNK|IRS4|CHN2|NCK1|VAV3|LAT|SKAP2|GRB14
GO:0035591	MF_signaling_adaptor_activity	6714|9863|8631|9479|10657|2885|9846|11214|10580|5781|8835|7159|393|2887|26228|1399|22941|9043|8506|5295|6450|84174|50944|1398|284948|10044|3927|10603|23636|23542|57630|120892|57506|26119|8027|9456|2549|10140|56990|9047|10750|10019|142679|940|153090|23623|10045|10636|395|79368|1123|3667|9402|50618|50852|392|10399|6451|29760|85358|8471|8844|8717|25970|1124|4690|10451|27040|8935|6464|2888|143098|108…	SRC|MAGI2|SKAP1|MAPK8IP1|KHDRBS1|GRB2|GAB2|AKAP13|SORBS1|PTPN11|SOCS2|TP53BP2|ARHGAP4|GRB10|STAP1|CRKL|SHANK2|SPAG9|CNTNAP1|PIK3R1|SH3BGR|SLA2|SHANK1|CRK|SH2D6|SH2D3C|LASP1|SH2B2|NUP62|MAPK8IP2|SH3RF1|LRRK2|MAVS|LDLRAP1|STAM|HOMER1|GAB1|TOB1|CDC42SE2|SH2D2A|GRAP|SH2B3|DUSP19|CD28|DAB2IP|RUSC1|SH2D3A|RGS14|ARHGAP6|FCRL2|CHN1|IRS1|GRAP2|ITSN2|TRAT1|ARHGAP1|RACK1|SH3BGRL|BLNK|SHANK3|IRS4|KSR1|TRADD|…
GO:0048365	MF_Rac_GTPase_binding	396|4688|647135|57144|9732|2059|10298|9912|10928|57531|398|393|5585|27035|57580|653464|55920|1795|50649|5058|80243|10788|85440|6792|9901|3071|221178|4952|57522|9181|646643|5062|2316|1794|7074|23616|752|56924|5063|92154|55845|57679|9855|10787|23380|857|64787|10811|1857|6647|7454|23647|55114|8936|10152|10160|54869|79574|23191|397	ARHGDIA|NCF2|SRGAP2B|PAK5|DOCK4|EPS8|PAK4|ARHGAP44|RALBP1|HACE1|ARHGDIG|ARHGAP4|PKN1|NOX1|PREX1|SRGAP2C|RCC2|DOCK3|ARHGEF4|PAK1|PREX2|IQGAP2|DOCK7|CDKL5|SRGAP3|NCKAP1L|SPATA13|OCRL|SRGAP1|ARHGEF2|SBK2|PAK2|FLNA|DOCK2|TIAM1|SH3BP1|FMNL1|PAK6|PAK3|MTSS2|BRK1|ALS2|FARP2|NCKAP1|SRGAP2|CAV1|EPS8L2|NOXA1|DVL3|SOD1|WAS|ARFIP2|ARHGAP17|WASF1|ABI2|FARP1|EPS8L1|EPS8L3|CYFIP1|ARHGDIB
GO:0017048	MF_Rho_GTPase_binding	9732|5585|27035|57580|23580|22899|1795|54848|80243|85440|9901|643338|8531|5063|55845|27237|22870|6647|55114|8936|54869|7204|55160|4688|6093|11214|10435|7126|4168|393|653464|9826|55920|9371|50649|5058|10788|4650|6792|1793|120892|3071|123720|1613|1894|646643|752|55763|92154|11135|29966|9855|10811|1857|613|79574|23191|397|9475|396|253980|647135|57144|2059|57531|9912|398|9828|84612|23268|6242|57522|5…	DOCK4|PKN1|NOX1|PREX1|CDC42EP4|ARHGEF15|DOCK3|ARHGEF38|PREX2|DOCK7|SRGAP3|C15orf62|YBX3|PAK3|BRK1|ARHGEF16|PPP6R1|SOD1|ARHGAP17|WASF1|EPS8L1|TRIO|ARHGEF10L|NCF2|ROCK1|AKAP13|CDC42EP2|TNFAIP1|MCF2|ARHGAP4|SRGAP2C|ARHGEF11|RCC2|KIF3B|ARHGEF4|PAK1|IQGAP2|MYO9B|CDKL5|DOCK1|LRRK2|NCKAP1L|WHAMM|DAPK3|ECT2|SBK2|FMNL1|EXOC1|MTSS2|CDC42EP1|STRN3|FARP2|NOXA1|DVL3|BCR|EPS8L3|CYFIP1|ARHGDIB|ROCK2|ARHGDIA|KCT…
GO:0019210	MF_kinase_inhibitor_activity	399|4869|9479|51527|1027|1030|8692|5575|140775|11116|85450|7453|5577|124790|25998|1032|51562|5573|5576|4040|5611|200734|1026|142679|84152|389119|3315|8651|9467|5569|1028|51347|10399|55450|9021|2764|79706|388324|9555|9535|8850|1031|5570|10221|5859|10519|2810|55924|80851|10614|54920|10253|4690|57521|11142|51422|1029|161742	RHOH|NPM1|MAPK8IP1|GSKIP|CDKN1B|CDKN2B|HYAL2|PRKAR1B|SMCR8|FGFR1OP|ITPRIP|WARS1|PRKAR2B|HEXIM2|IBTK|CDKN2D|MBIP|PRKAR1A|PRKAR2A|LRP6|DNAJC3|SPRED2|CDKN1A|DUSP19|PPP1R1B|INKA1|HSPB1|SOCS1|SH3BP5|PKIA|CDKN1C|TAOK3|RACK1|CAMK2N1|SOCS3|GMFB|PRKRIP1|INCA1|MACROH2A1|GMFG|KAT2B|CDKN2C|PKIB|TRIB1|QARS1|CIB1|SFN|INKA2|SH3BP5L|HEXIM1|DUS2|SPRY2|NCK1|RPTOR|PKIG|PRKAG2|CDKN2A|SPRED1
GO:0043425	MF_bHLH_transcription_factor_binding	7391|23028|429|79365|642658|7392|4294|3670|6929|8553|23411|9421|5715|6938|6925|4005|1387|6667|7291|8928|4088|6943	USF1|KDM1A|ASCL1|BHLHE41|SCX|USF2|MAP3K10|ISL1|TCF3|BHLHE40|SIRT1|HAND1|PSMD9|TCF12|TCF4|LMO2|CREBBP|SP1|TWIST1|FOXH1|SMAD3|TCF21
GO:0008171	MF_O_methyltransferase_activity	29960|438|51805|5110|1312|144233|24140|55251|79922|56257|79624|55783|23463|117246|51451|115294|220074|113802|23070|55178	MRM2|ASMT|COQ3|PCMT1|COMT|BCDIN3D|FTSJ1|PCMTD2|MRM1|MEPCE|ARMT1|CMTR2|ICMT|FTSJ3|LCMT1|PCMTD1|LRTOMT|HENMT1|CMTR1|MRM3
GO:0008757	MF_S_adenosylmethionine_dependent_methyltransferase_activity	64216|29960|4221|64863|80854|79066|138199|751071|64754|5110|8726|1312|56339|83640|84193|23067|158234|399818|55621|3275|110599564|1787|79828|51531|79813|3176|9869|56979|345630|11091|54496|11105|29072|64324|3276|4839|220074|29104|7468|5409|55178|1788|4837|1786|438|11185|80335|55170|7172|196074|54093|63976|56257|9739|30827|56341|10919|51111|54904|55798|115294|90826|10785|51504|221078|10419|10498|935…	TFB2M|MRM2|MEN1|METTL4|SETD7|METTL16|CARNMT1|CSKMT|SMYD3|PCMT1|EED|COMT|METTL3|RAMAC|SETD3|SETD1B|TRMT10B|EEF1AKMT2|TRMT1|PRMT2|EEF1AKMT4|TRDMT1|METTL8|TRMO|EHMT1|HNMT|SETDB1|PRDM9|FBLL1|WDR5|PRMT7|PRDM7|SETD2|NSD1|PRMT1|NOP2|LRTOMT|N6AMT1|NSD2|PNMT|MRM3|DNMT3A|NNMT|DNMT1|ASMT|INMT|WDR82|PRMT6|TPMT|METTL15|SETD4|PRDM16|MEPCE|SETD1A|CXXC1|PRMT8|EHMT2|KMT5B|NSD3|METTL2B|PCMTD1|PRMT9|WDR4|TRMT112|NS…
GO:0009678	MF_pyrophosphate_hydrolysis_driven_proton_transmembrane_transporter_activity	533|127124|495|27032|8992|513|4508|10632|506|267020|10312|155066|523|9914|517|526|535|534|23545|496|50617|245972|487|245973|489|515|51382|516|488|479|9550|509|9114|10476|518|498|528|527	ATP6V0B|ATP6V1G3|ATP4A|ATP2C1|ATP6V0E1|ATP5F1D|ATP6|ATP5MG|ATP5F1B|ATP5MGL|TCIRG1|ATP6V0E2|ATP6V1A|ATP2C2|ATP5MC2|ATP6V1B2|ATP6V0A1|ATP6V1G2|ATP6V0A2|ATP4B|ATP6V0A4|ATP6V0D2|ATP2A1|ATP6V1C2|ATP2A3|ATP5PB|ATP6V1D|ATP5MC1|ATP2A2|ATP12A|ATP6V1G1|ATP5F1C|ATP6V0D1|ATP5PD|ATP5MC3|ATP5F1A|ATP6V1C1|ATP6V0C
GO:0015078	MF_proton_transmembrane_transporter_activity	6564|51296|495|525|347741|10632|267020|389015|1184|1339|140679|6556|1355|245972|26503|1528|84679|516|153201|479|57210|9114|50651|498|113655|1352|1327|10312|11182|1329|23315|51151|81031|9197|517|535|285195|50617|6550|10479|6553|114134|154091|133308|1350|92736|5250|285641|1337|27032|285335|79400|4514|506|84701|155066|4512|729025|121260|9377|4891|245973|206358|51382|284525|9550|3954|84419|528|527|11…	SLC15A1|SLC15A3|ATP4A|ATP6V1B1|OTOP3|ATP5MG|ATP5MGL|SLC9A4|CLCN5|COX6A2|SLC32A1|SLC11A1|COX15|ATP6V0D2|SLC17A5|CYB5A|SLC9A7|ATP5MC1|SLC36A2|ATP12A|SLC45A4|ATP6V0D1|SLC45A1|ATP5F1A|MFSD3|COX10|COX4I1|TCIRG1|SLC2A6|COX5B|SLC9A8|SLC45A2|SLC2A10|SLC33A1|ATP5MC2|ATP6V0A1|SLC9A9|ATP6V0A4|SLC9A3|SLC9A6|SLC9A5|SLC2A13|SLC2A12|SLC9B2|COX7C|OTOP2|SLC25A3|SLC36A3|COX6A1|ATP2C1|SLC9C1|NOX5|COX3|ATP5F1B|COX4I…
GO:0001671	MF_ATPase_activator_activity	54431|3337|64215|26092|10049|10294|10598|23397|120526|163590|3301|29103|4607|11080|496|481|482|131118|3300|483	DNAJC10|DNAJB1|DNAJC1|TOR1AIP1|DNAJB6|DNAJA2|AHSA1|NCAPH|DNAJC24|TOR1AIP2|DNAJA1|DNAJC15|MYBPC3|DNAJB4|ATP4B|ATP1B1|ATP1B2|DNAJC19|DNAJB2|ATP1B3
GO:0060590	MF_ATPase_regulator_activity	57600|9531|54431|3337|64215|26092|10049|10294|10598|23397|120526|163590|3301|29103|4607|23640|573|5350|80273|96459|11080|64374|7248|496|93974|481|482|131118|9532|5216|134266|3300|10808|483	FNIP2|BAG3|DNAJC10|DNAJB1|DNAJC1|TOR1AIP1|DNAJB6|DNAJA2|AHSA1|NCAPH|DNAJC24|TOR1AIP2|DNAJA1|DNAJC15|MYBPC3|HSPBP1|BAG1|PLN|GRPEL1|FNIP1|DNAJB4|SIL1|TSC1|ATP4B|ATP5IF1|ATP1B1|ATP1B2|DNAJC19|BAG2|PFN1|GRPEL2|DNAJB2|HSPH1|ATP1B3
GO:0017080	MF_sodium_channel_regulator_activity	53827|6640|23171|4734|5348|486|7533|4842|64699|53828|29098|5652|6324|5774|6327|493|859|2822|6446|255738|6330|817|23327|2258|5349|5318|53826|55800|2257|23678|100533105|10110|53822|6248	FXYD5|SNTA1|GPD1L|NEDD4|FXYD1|FXYD2|YWHAH|NOS1|TMPRSS3|FXYD4|RANGRF|PRSS8|SCN1B|PTPN3|SCN2B|ATP2B4|CAV3|GPLD1|SGK1|PCSK9|SCN4B|CAMK2D|NEDD4L|FGF13|FXYD3|PKP2|FXYD6|SCN3B|FGF12|SGK3|C8orf44-SGK3|SGK2|FXYD7|RSC1A1
GO:0097110	MF_scaffold_protein_binding	3866|6714|22871|22829|8913|7531|11113|11315|57502|9419|5605|9495|7343|3856|54209|4842|11140|2895|8912|6331|1832|5028|54210|7431|493|1147|3852|84295|5604|85358|4038|3320|5144|3551|3709|54413|3741|3757|1742|3875|3784|6885|841|6949|50944	KRT15|SRC|NLGN1|NLGN4Y|CACNA1G|YWHAE|CIT|PARK7|NLGN4X|CRIPT|MAP2K2|AKAP5|UBTF|KRT8|TREM2|NOS1|CDC37|GRID2|CACNA1H|SCN5A|DSP|P2RY1|TREM1|VIM|ATP2B4|CHUK|KRT5|PHF6|MAP2K1|SHANK3|LRP4|HSP90AA1|PDE4D|IKBKB|ITPR2|NLGN3|KCNA5|KCNH2|DLG4|KRT18|KCNQ1|MAP3K7|CASP8|TCOF1|SHANK1
GO:0042287	MF_MHC_protein_binding	343413|10288|10859|972|51744|506|3133|1280|55016|920|10383|79139|6892|29990|6890|3809|29992|975|51571|203068|6891|3812|3824|3872|3902|498	FCRL6|LILRB2|LILRB1|CD74|CD244|ATP5F1B|HLA-E|COL2A1|MARCHF1|CD4|TUBB4B|DERL1|TAPBP|PILRB|TAP1|KIR2DS4|PILRA|CD81|FAM49B|TUBB|TAP2|KIR3DL2|KLRD1|KRT17|LAG3|ATP5F1A
GO:0044769	MF_ATPase_activity_coupled_to_transmembrane_movement_of_ions_rotational_mechanism	533|8992|513|4508|10632|506|267020|10312|155066|523|517|526|535|23545|50617|245972|245973|515|51382|516|509|10476|9114|518|498|527|528	ATP6V0B|ATP6V0E1|ATP5F1D|ATP6|ATP5MG|ATP5F1B|ATP5MGL|TCIRG1|ATP6V0E2|ATP6V1A|ATP5MC2|ATP6V1B2|ATP6V0A1|ATP6V0A2|ATP6V0A4|ATP6V0D2|ATP6V1C2|ATP5PB|ATP6V1D|ATP5MC1|ATP5F1C|ATP5PD|ATP6V0D1|ATP5MC3|ATP5F1A|ATP6V0C|ATP6V1C1
GO:0046915	MF_transition_metal_ion_transmembrane_transporter_activity	55676|283375|51312|30061|7779|27032|169026|1317|7781|7782|7922|25800|9914|55532|201266|540|57192|91252|6556|538|81894|57181|27173|64116|4891|29986|64924|57130|221074|23516|7780|55630|29985	SLC30A6|SLC39A5|SLC25A37|SLC40A1|SLC30A1|ATP2C1|SLC30A8|SLC31A1|SLC30A3|SLC30A4|SLC39A7|SLC39A6|ATP2C2|SLC30A10|SLC39A11|ATP7B|MCOLN1|SLC39A13|SLC11A1|ATP7A|SLC25A28|SLC39A10|SLC39A1|SLC39A8|SLC11A2|SLC39A2|SLC30A5|ATP13A1|SLC39A12|SLC39A14|SLC30A2|SLC39A4|SLC39A3
GO:0072509	MF_divalent_inorganic_cation_transmembrane_transporter_activity	55676|283375|30061|7779|169026|7781|123041|7782|7922|25800|80024|25769|201266|540|91252|254428|538|6547|57181|27173|64116|283652|6543|4891|6546|57419|6520|29986|64924|9187|3954|221074|23516|7780|55630|29985	SLC30A6|SLC39A5|SLC40A1|SLC30A1|SLC30A8|SLC30A3|SLC24A4|SLC30A4|SLC39A7|SLC39A6|SLC8B1|SLC24A2|SLC39A11|ATP7B|SLC39A13|SLC41A1|ATP7A|SLC8A3|SLC39A10|SLC39A1|SLC39A8|SLC24A5|SLC8A2|SLC11A2|SLC8A1|SLC24A3|SLC3A2|SLC39A2|SLC30A5|SLC24A1|LETM1|SLC39A12|SLC39A14|SLC30A2|SLC39A4|SLC39A3
GO:0008094	MF_DNA_dependent_ATPase_activity	2968|546|8607|93973|56652|4436|2966|10721|80119|4331|4174|54821|641|84083|6832|6594|56897|10973|1763|22907|4173|25788|6597|4175|54617|5984|84181|5890|8467|5892|2965|8438|7486|1022|8458|83990|2956|5985|2967|2068|54921|113510|10856|5983|84296|7153|7155|4176|1654|51750|254394|2547|170506|4361|79913|63922|2074|5884|4171|4437|9837|56852|902|23064|8318|84893|55193|3508|6595|79075|5965|2071|9557|56916|9…	GTF2H4|ATRX|RUVBL1|ACTR8|TWNK|MSH2|GTF2H2|POLQ|PIF1|MNAT1|MCM5|ERCC6L|BLM|ZRANB3|SUPV3L1|SMARCA1|WRNIP1|ASCC3|DNA2|DHX30|MCM4|RAD54B|SMARCA4|MCM6|INO80|RFC4|CHD6|RAD51B|SMARCA5|RAD51D|GTF2H1|RAD54L|WRN|CDK7|TTF2|BRIP1|MSH6|RFC5|GTF2H3|ERCC2|CHTF8|HELQ|RUVBL2|RFC3|GINS4|TOP2A|TOP2B|MCM7|DDX3X|RTEL1|MCM9|XRCC6|DHX36|MRE11|ACTR5|CHTF18|ERCC6|RAD17|MCM2|MSH3|GINS1|RAD18|CCNH|SETX|CDC45|FBH1|PBRM1|IGH…
GO:0042623	MF_ATPase_activity_coupled	2968|546|79819|1770|8607|93973|144132|4624|55510|8449|4436|2966|56652|57062|10721|80119|1768|140735|4331|4174|1973|57647|54821|79665|641|84083|6832|6594|55760|56897|55137|90957|10973|63979|1655|3834|25981|10730|1659|1763|54514|54555|317781|22907|4173|9188|25788|8886|4175|6597|54617|5984|84056|84181|3313|5890|10126|3306|8467|5892|8192|27019|23095|89891|9371|2965|6499|51202|8438|55567|7486|1022|122…	GTF2H4|ATRX|WDR78|DNAH9|RUVBL1|ACTR8|DNHD1|MYH6|DDX43|DHX16|MSH2|GTF2H2|TWNK|DDX24|POLQ|PIF1|DNAH6|DYNLL2|MNAT1|MCM5|EIF4A1|DHX37|ERCC6L|DHX40|BLM|ZRANB3|SUPV3L1|SMARCA1|DHX32|WRNIP1|FIGN|DHX57|ASCC3|FIGNL1|DDX5|KIF25|DNAH1|YME1L1|DHX8|DNA2|DDX4|DDX49|DDX51|DHX30|MCM4|DDX21|RAD54B|DDX18|MCM6|SMARCA4|INO80|RFC4|KATNAL1|CHD6|HSPA9|RAD51B|DNAL4|HSPA2|SMARCA5|RAD51D|CLPP|DNAI1|KIF1B|WDR34|KIF3B|GTF2H…
GO:0140034	MF_methylation_dependent_protein_binding	6879|546|7158|54556|100137047|5977|80853|9682|84148|139886|23310|10943|22823|54799|54466|84656|6872|1105|5252|10771|3621|5897|9085|57332|23133|23512|2956|79831|55904|26013|81550|26038|5927|54892|57680|10927|26147|11091|3622|54737|359787|5253|474343|23613|26108|5929|2332|23468|83746|9425|23378|112869|253175|169981|222229|29128|51147|84289	TAF7|ATRX|TP53BP1|ING3|JMJD7|DPF2|KDM7A|KDM4A|KAT8|SPIN4|NCAPD3|MSL3|MTF2|MBTD1|SPIN2A|GLYR1|TAF1|CHD1|PHF1|ZMYND11|ING1|RAG2|CDY1|CBX8|PHF8|SUZ12|MSH6|KDM8|KMT2E|L3MBTL1|TDRD3|CHD5|KDM5A|NCAPG2|CHD8|SPIN1|PHF19|WDR5|ING2|MPHOSPH8|DPPA3|PHF2|SPIN2B|ZMYND8|PYGO1|RBBP5|FMR1|CBX5|L3MBTL2|CDYL|RRP8|SGF29|CDY1B|SPIN3|LRWD1|UHRF1|ING4|ING5
GO:0035064	MF_methylated_histone_binding	6879|546|7158|54556|100137047|5977|80853|9682|84148|139886|23310|10943|22823|54799|54466|84656|6872|1105|5252|10771|3621|5897|9085|57332|23133|23512|2956|79831|55904|26013|81550|26038|5927|54892|57680|10927|26147|11091|3622|54737|359787|5253|474343|23613|26108|5929|2332|23468|83746|9425|23378|112869|253175|169981|222229|29128|51147|84289	TAF7|ATRX|TP53BP1|ING3|JMJD7|DPF2|KDM7A|KDM4A|KAT8|SPIN4|NCAPD3|MSL3|MTF2|MBTD1|SPIN2A|GLYR1|TAF1|CHD1|PHF1|ZMYND11|ING1|RAG2|CDY1|CBX8|PHF8|SUZ12|MSH6|KDM8|KMT2E|L3MBTL1|TDRD3|CHD5|KDM5A|NCAPG2|CHD8|SPIN1|PHF19|WDR5|ING2|MPHOSPH8|DPPA3|PHF2|SPIN2B|ZMYND8|PYGO1|RBBP5|FMR1|CBX5|L3MBTL2|CDYL|RRP8|SGF29|CDY1B|SPIN3|LRWD1|UHRF1|ING4|ING5
GO:0003774	MF_motor_activity	79819|1770|9493|3835|144132|5300|90990|4624|1768|140735|4620|26153|4430|3834|25981|55083|11004|3831|3797|585|140465|10126|56992|27019|23095|89891|4646|24137|9371|4645|55567|3799|4650|84643|55112|63971|81930|54112|23046|83544|64446|55605|3832|11127|196385|4651|4642|3800|8735|10513|3796|124602|1769|57519|126820|10749|4647|10112|23303|4643|374654|3833|113220|1778|8655|1767|146909|4626|8632|55582|379…	WDR78|DNAH9|KIF23|KIF22|DNHD1|PIN1|KIFC2|MYH6|DNAH6|DYNLL2|MYH2|KIF26A|MYO1B|KIF25|DNAH1|KIF26B|KIF2C|KLC1|KIF3C|BBS4|MYL6B|DNAL4|KIF15|DNAI1|KIF1B|WDR34|MYO6|KIF4A|KIF3B|MYO5B|DNAH3|KIF5B|MYO9B|KIF2B|WDR60|KIF13A|KIF18A|GPR88|KIF21B|DNAL1|DNAI2|KIF21A|KIF11|KIF3A|DNAH10|MYO10|MYO1D|KIF5C|MYH13|APPBP2|KIF2A|KIF19|DNAH8|STARD9|WDR63|KIF1C|MYO7A|KIF20A|KIF13B|MYO1E|KIF7|KIFC1|KIF12|DYNC1H1|DYNLL1|D…
GO:0003777	MF_microtubule_motor_activity	3801|3797|585|79819|9493|1770|3835|3796|9585|10126|124602|347240|144132|1769|90990|56992|57519|27019|23095|126820|89891|8701|24137|10749|9371|10513|10112|55567|1768|23303|3799|140735|374654|26153|3833|79659|57576|113220|84643|1781|1778|8655|55112|1767|63971|81930|23046|64147|221458|547|146909|64446|55605|3834|25981|3832|11127|55614|8632|51626|55582|127602|285643|196385|1062|1780|146754|55083|3798…	KIFC3|KIF3C|BBS4|WDR78|KIF23|DNAH9|KIF22|KIF2A|KIF20B|DNAL4|KIF19|KIF24|DNHD1|DNAH8|KIFC2|KIF15|STARD9|DNAI1|KIF1B|WDR63|WDR34|DNAH11|KIF4A|KIF1C|KIF3B|APPBP2|KIF20A|DNAH3|DNAH6|KIF13B|KIF5B|DYNLL2|KIF7|KIF26A|KIFC1|DYNC2H1|KIF17|KIF12|KIF2B|DYNC1I2|DYNC1H1|DYNLL1|WDR60|DNAH5|KIF13A|KIF18A|KIF21B|KIF9|KIF6|KIF1A|KIF18B|DNAI2|KIF21A|KIF25|DNAH1|KIF11|KIF3A|KIF16B|DNAH17|DYNC2LI1|KIF27|DNAH14|KIF4B…
GO:1990939	MF_ATP_dependent_microtubule_motor_activity	79819|1770|144132|10126|9585|124602|1769|27019|23095|126820|89891|8701|10749|9371|55567|1768|140735|79659|57576|1781|1778|8655|55112|1767|81930|547|146909|64446|3834|25981|3832|11127|55614|8632|51626|127602|196385|1780|146754|3798|9928|3800|56171	WDR78|DNAH9|DNHD1|DNAL4|KIF20B|KIF19|DNAH8|DNAI1|KIF1B|WDR63|WDR34|DNAH11|KIF1C|KIF3B|DNAH3|DNAH6|DYNLL2|DYNC2H1|KIF17|DYNC1I2|DYNC1H1|DYNLL1|WDR60|DNAH5|KIF18A|KIF1A|KIF18B|DNAI2|KIF25|DNAH1|KIF11|KIF3A|KIF16B|DNAH17|DYNC2LI1|DNAH14|DNAH10|DYNC1I1|DNAH2|KIF5A|KIF14|KIF5C|DNAH7
GO:0008574	MF_ATP_dependent_microtubule_motor_activity_plus_end_directed	79819|10126|9585|124602|27019|23095|126820|89891|10749|9371|140735|57576|1781|8655|55112|81930|547|146909|64446|3832|11127|55614|1780|3798|9928|3800	WDR78|DNAL4|KIF20B|KIF19|DNAI1|KIF1B|WDR63|WDR34|KIF1C|KIF3B|DYNLL2|KIF17|DYNC1I2|DYNLL1|WDR60|KIF18A|KIF1A|KIF18B|DNAI2|KIF11|KIF3A|KIF16B|DYNC1I1|KIF5A|KIF14|KIF5C
GO:0003730	MF_mRNA_3_UTR_binding	84294|26156|6201|5936|5937|221662|80315|26135|8087|678|1153|23367|25929|1618|27254|645974|22948|56254|8531|57055|79048|1655|10642|340529|1617|80149|64506|6171|80336|5042|57054|29894|7538|10643|5939|54512|10921|26528|57135|1429|10644|8570|9513|9698|5935|66037|373863|3181|3192|8761|90806|26986|23589|3609|1994|22849|1996|132864|170506|11051|27303|9810|3184|9728|149041|11340|6125|55544|2332|10949|259…	UTP23|RSL1D1|RPS7|RBM4|RBMS1|RBM24|CPEB4|SERBP1|FXR1|ZFP36L2|CIRBP|LARP1|GEMIN5|DAZL|CSDC2|PABPC1L2B|CCT5|RNF20|YBX3|DAZ2|SECISBP2|DDX5|IGF2BP1|PABPC1L2A|DAZ1|ZC3H12A|CPEB1|RPL41|PABPC1L|PABPC3|DAZ3|CPSF1|ZFP36|IGF2BP3|RBMS2|EXOSC4|RNPS1|DAZAP1|DAZ4|CRYZ|IGF2BP2|KHSRP|FXR2|PUM1|RBM3|BOLL|DND1|HNRNPA2B1|HNRNPU|PABPC4|ANGEL2|PABPC1|CARHSP1|ILF3|ELAVL1|CPEB3|ELAVL4|CPEB2|DHX36|NUDT21|RBMS3|RNF40|HNR…
GO:0017147	MF_Wnt_protein_binding	6422|11211|1950|558|4593|6425|8326|7301|7855|5800|2487|4486|8324|6423|4040|2535|79971|8321|8325|147495|8323|129293|4041|4919|388630|4920|6424|6259|91355|7976|8322|10461|4233	SFRP1|FZD10|EGF|AXL|MUSK|SFRP5|FZD9|TYRO3|FZD5|PTPRO|FRZB|MST1R|FZD7|SFRP2|LRP6|FZD2|WLS|FZD1|FZD8|APCDD1|FZD6|TRABD2A|LRP5|ROR1|TRABD2B|ROR2|SFRP4|RYK|LRP5L|FZD3|FZD4|MERTK|MET
GO:0016790	MF_thiolester_hydrolase_activity	3029|5538|11313|127018|8443|134526|2098|284486|570|55301|641372|51104|10005|283927|10449|58489|23597|26027|117145|55856|390916|81926|55325|641371|122970|11332|10965|26275|81616|10434	HAGH|PPT1|LYPLA2|LYPLAL1|GNPAT|ACOT12|ESD|THEM5|BAAT|OLAH|ACOT6|ABHD17B|ACOT8|NUDT7|ACAA2|ABHD17C|ACOT9|ACOT11|THEM4|ACOT13|NUDT19|ABHD17A|UFSP2|ACOT1|ACOT4|ACOT7|ACOT2|HIBCH|ACSBG2|LYPLA1
GO:0016289	MF_CoA_hydrolase_activity	5538|8443|134526|284486|570|641372|10005|283927|10449|23597|26027|117145|55856|390916|641371|122970|11332|10965|26275|81616	PPT1|GNPAT|ACOT12|THEM5|BAAT|ACOT6|ACOT8|NUDT7|ACAA2|ACOT9|ACOT11|THEM4|ACOT13|NUDT19|ACOT1|ACOT4|ACOT7|ACOT2|HIBCH|ACSBG2
GO:0001530	MF_lipopolysaccharide_binding	6037|653509|9406|923|929|503841|245928|84659|671|8970|140683|3146|6441|949|4057|820|9865|3329|729238|7099|3929|5027|2147|29102|575|6403|7097|245909	RNASE3|SFTPA1|ZRANB2|CD6|CD14|DEFB106B|DEFB114|RNASE7|BPI|H2BC11|BPIFA2|HMGB1|SFTPD|SCARB1|LTF|CAMP|TRIL|HSPD1|SFTPA2|TLR4|LBP|P2RX7|F2|DROSHA|ADGRB1|SELP|TLR2|DEFB106A
GO:0001103	MF_RNA_polymerase_II_repressing_transcription_factor_binding	585|145258|55929|55212|57504|65992|54531|3065|5467|57708|3516|6774|5932|166968|10915|5468|582|9219|9112|8195|6934|129880|1108|5465|3066|6667|83881|79738|583|123016	BBS4|GSC|DMAP1|BBS7|MTA3|DDRGK1|MIER2|HDAC1|PPARD|MIER1|RBPJ|STAT3|RBBP8|MIER3|TCERG1|PPARG|BBS1|MTA2|MTA1|MKKS|TCF7L2|BBS5|CHD4|PPARA|HDAC2|SP1|MIXL1|BBS10|BBS2|TTC8
GO:0043014	MF_alpha_tubulin_binding	585|135138|55262|127829|2339|55207|219899|56271|10013|6622|8851|29127|100287171|57551|83544|2534|10123|114327|59341|8481|6905|29072|55521|642273|6683|54617|79739	BBS4|PACRG|MAP11|ARL8A|FNTA|ARL8B|TBCEL|BEX4|HDAC6|SNCA|CDK5R1|RACGAP1|WASHC1|TAOK1|DNAL1|FYN|ARL4C|EFHC1|TRPV4|OFD1|TBCE|SETD2|TRIM36|FAM110C|SPAST|INO80|TTLL7
GO:0048487	MF_beta_tubulin_binding	3064|585|11337|26060|135138|5195|127829|80173|128344|54828|23710|55207|9141|8851|29127|22948|57551|9126|10128|8409|2258|59341|9217|2010|55201|6683|6904|11345|79739	HTT|BBS4|GABARAP|APPL1|PACRG|PEX14|ARL8A|IFT74|PIFO|BCAS3|GABARAPL1|ARL8B|PDCD5|CDK5R1|RACGAP1|CCT5|TAOK1|SMC3|LRPPRC|UXT|FGF13|TRPV4|VAPB|EMD|MAP1S|SPAST|TBCD|GABARAPL2|TTLL7
GO:0016538	MF_cyclin_dependent_protein_serine_threonine_kinase_regulator_activity	8900|1019|1027|1030|54619|9133|79616|595|8812|10309|905|898|891|899|9134|81669|1163|124790|1032|151195|79935|8941|85417|8851|902|1026|896|92002|219771|890|388324|57018|8850|1031|1164|10614|645121|894|901|10983|892|1029|904|900	CCNA1|CDK4|CDKN1B|CDKN2B|CCNJ|CCNB2|CCNJL|CCND1|CCNK|CCNO|CCNT2|CCNE1|CCNB1|CCNF|CCNE2|CCNL2|CKS1B|HEXIM2|CDKN2D|CCNYL1|CNTD2|CDK5R2|CCNB3|CDK5R1|CCNH|CDKN1A|CCND3|CCNQ|CCNY|CCNA2|INCA1|CCNL1|KAT2B|CDKN2C|CKS2|HEXIM1|CCNI2|CCND2|CCNG2|CCNI|CCNC|CDKN2A|CCNT1|CCNG1
GO:0042826	MF_histone_deacetylase_binding	57504|2648|54531|27063|5585|23381|23125|10013|3206|6886|639|6421|3090|7529|4209|5883|8521|4101|7391|9612|5245|7531|79365|5586|54887|3065|4208|595|2737|166968|4205|84312|25855|84295|266740|8841|9219|9112|9734|3320|4824|3304|5970|4207|7153|7155|57708|6668|3280|26993|170506|11051|10467|56271|283219|50943|5071|51339|3066|6667|9611|25836|138151|10270|3326|83933|100271849|54880|5928|9759|7023|3838|3303…	MTA3|KAT2A|MIER2|ANKRD1|PKN1|SMG5|CAMTA2|HDAC6|HOXA10|TAL1|PRDM1|SFPQ|HIC1|YWHAB|MEF2D|RAD9A|GCM1|MAGEA2|USF1|NCOR2|PHB|YWHAE|BHLHE41|PKN2|UHRF1BP1|HDAC1|MEF2C|CCND1|GLI3|MIER3|MEF2A|BRMS1L|BRMS1|PHF6|MAGEA2B|HDAC3|MTA2|MTA1|HDAC9|HSP90AA1|NKX3-1|HSPA1B|RELA|BORCS8-MEF2B|TOP2A|TOP2B|MIER1|SP2|HES1|AKAP8L|DHX36|NUDT21|ZNHIT1|BEX4|KCTD21|FOXP3|PRKN|DACT1|HDAC2|SP1|NCOR1|NIPBL|NACC2|AKAP8|HSP90AB1|H…
GO:0016248	MF_channel_inhibitor_activity	801|9482|7779|65125|10490|3708|4734|29763|2029|10242|596|55013|6324|79849|7137|859|255738|8417|65268|817|23327|1080|10399|805|27012|65266|2281|29085|857|55800|6804|65267|8673|6248	CALM1|STX8|SLC30A1|WNK1|VTI1B|ITPR1|NEDD4|PACSIN3|ENSA|KCNMB2|BCL2|MCUB|SCN1B|PDZD3|TNNI3|CAV3|PCSK9|STX7|WNK2|CAMK2D|NEDD4L|CFTR|RACK1|CALM2|KCNV1|WNK4|FKBP1B|PHPT1|CAV1|SCN3B|STX1A|WNK3|VAMP8|RSC1A1
GO:0097718	MF_disordered_domain_specific_binding	8463|801|3326|1677|3306|599|3303|4087|2597|2335|3736|808|23770|8202|51645|4926|2534|4193|805|3320|7157|5925|1213	TEAD2|CALM1|HSP90AB1|DFFB|HSPA2|BCL2L2|HSPA1A|SMAD2|GAPDH|FN1|KCNA1|CALM3|FKBP8|NCOA3|PPIL1|NUMA1|FYN|MDM2|CALM2|HSP90AA1|TP53|RB1|CLTC
GO:0005249	MF_voltage_gated_potassium_channel_activity	338567|57657|3742|3736|23415|3767|90134|3764|10021|3756|3790|3763|23630|3760|3746|3744|23416|3747|3738|9992|3772|93107|157855|3754|57582|3769|3750|3755|3785|348980|9132|343450|102723475|3757|3752|9424|3768|219527|3739|3761|3773|3745|100134444|9312|30819|3759|3748|126755|26251|81033|389816|3753|27133|3741|3749|3758|3770|169522|56479|3751|170850|3786|23704|10008|610|3778|3765|3776|5311|3762|27012|3…	KCNK18|HCN3|KCNA6|KCNA1|KCNH4|KCNJ11|KCNH7|KCNJ8|HCN4|KCNH1|KCNS3|KCNJ6|KCNE5|KCNJ3|KCNC1|KCNA10|KCNH3|KCNC2|KCNA3|KCNE2|KCNJ15|KCNG4|KCNU1|KCNF1|KCNT1|KCNJ13|KCND1|KCNG1|KCNQ2|HCN1|KCNQ4|KCNT2|KCNE1B|KCNH2|KCND3|KCNK6|KCNJ12|LRRC55|KCNA4|KCNJ4|KCNJ16|KCNB1|KCNJ18|KCNB2|KCNIP2|KCNJ2|KCNC3|LRRC38|KCNG2|KCNH6|LRRC26|KCNE1|KCNH5|KCNA5|KCNC4|KCNJ1|KCNJ14|KCNV2|KCNQ5|KCND2|KCNG3|KCNQ3|KCNE4|KCNE3|HCN2…
GO:0005089	MF_Rho_guanyl_nucleotide_exchange_factor_activity	55160|11214|2059|4168|9828|57580|9826|22899|1795|54848|23268|50649|389337|80243|1793|221178|1894|9181|1794|7074|9639|57679|9855|27237|64787|10160|613|54869|79574|7204	ARHGEF10L|AKAP13|EPS8|MCF2|ARHGEF17|PREX1|ARHGEF11|ARHGEF15|DOCK3|ARHGEF38|DNMBP|ARHGEF4|ARHGEF37|PREX2|DOCK1|SPATA13|ECT2|ARHGEF2|DOCK2|TIAM1|ARHGEF10|ALS2|FARP2|ARHGEF16|EPS8L2|FARP1|BCR|EPS8L1|EPS8L3|TRIO
GO:0004629	MF_phospholipase_C_activity	1128|9651|6352|5334|5336|5333|23007|1234|23236|5331|5332|1131|624|51196|5335|147111|1230|2923|5330|2151|1133|1909|113026|89869|846|84812	CHRM1|PLCH2|CCL5|PLCL1|PLCG2|PLCD1|PLCH1|CCR5|PLCB1|PLCB3|PLCB4|CHRM3|BDKRB2|PLCE1|PLCG1|NOTUM|CCR1|PDIA3|PLCB2|F2RL2|CHRM5|EDNRA|PLCD3|PLCZ1|CASR|PLCD4
GO:0004620	MF_phospholipase_activity	81579|6609|5336|200879|5333|5408|284161|55627|391013|123745|1131|2822|4023|50640|79153|339221|1230|9588|51365|64600|57110|11196|1128|8398|5334|283748|23007|5320|100137049|55512|80339|83394|51196|5335|375775|2923|30814|2151|7920|5321|26090|8399|89869|8605|255189|201164|171586|9651|6352|10908|5168|151056|50487|5331|222236|5332|11145|7941|11343|1133|9388|113026|57406|117245|80821|23236|23259|54979|3…	PLA2G12A|SMPD1|PLCG2|LIPH|PLCD1|PNLIPRP2|GDPD1|SMPD4|PLA2G2C|PLA2G4E|CHRM3|GPLD1|LPL|PNPLA8|GDPD3|ENPP7|CCR1|PRDX6|PLA1A|PLA2G2F|PLAAT1|SEC23IP|CHRM1|PLA2G6|PLCL1|PLA2G4D|PLCH1|PLA2G2A|PLA2G4B|SMPD3|PNPLA3|PITPNM3|PLCE1|PLCG1|PNPLA7|PDIA3|PLA2G2E|F2RL2|ABHD16A|PLA2G4A|ABHD12|PLA2G10|PLCZ1|PLA2G4C|PLA2G4F|PLD6|ABHD3|PLCH2|CCL5|PNPLA6|ENPP2|PLB1|PLA2G3|PLCB3|NAPEPLD|PLCB4|PLAAT3|PLA2G7|MGLL|CHRM5|L…
GO:0004435	MF_phosphatidylinositol_phospholipase_C_activity	1128|9651|6352|5336|5333|23007|1234|23236|5331|5332|1131|624|51196|5335|1230|5330|2151|1133|1909|113026|89869|846|84812	CHRM1|PLCH2|CCL5|PLCG2|PLCD1|PLCH1|CCR5|PLCB1|PLCB3|PLCB4|CHRM3|BDKRB2|PLCE1|PLCG1|CCR1|PLCB2|F2RL2|CHRM5|EDNRA|PLCD3|PLCZ1|CASR|PLCD4
GO:0008028	MF_monocarboxylic_acid_transmembrane_transporter_activity	6578|338821|65010|8647|11001|28234|84068|6529|634|8714|9122|6538|6555|201780|10998|201232|10599|53919|162515|140679|160728|9121|6567|347411|9120|114571|9390|6535|25874|1109|9194|220963|84879|151473|6540|345274|6566|51660|6539|10991|11309|387700|6579|159963|6554|23539|9123|376497|55238	SLCO2A1|SLCO1B7|SLC26A6|ABCB11|SLC27A2|SLCO1B3|SLC10A7|SLC6A1|CEACAM1|ABCC3|SLC16A4|SLC6A11|SLC10A2|SLC10A4|SLC27A5|SLC16A13|SLCO1B1|SLCO1C1|SLC16A11|SLC32A1|SLC5A8|SLC16A5|SLC16A2|MPC1L|SLC16A6|SLC22A9|SLC22A13|SLC6A8|MPC2|AKR1C4|SLC16A7|SLC16A9|MFSD2A|SLC16A14|SLC6A13|SLC10A6|SLC16A1|MPC1|SLC6A12|SLC38A3|SLCO2B1|SLC16A12|SLCO1A2|SLC5A12|SLC10A1|SLC16A8|SLC16A3|SLC27A1|SLC38A7
GO:0045505	MF_dynein_intermediate_chain_binding	3064|1770|144132|10126|1769|636|8701|55567|1768|84376|140735|79659|255758|1778|8655|1767|54919|83658|83657|25981|8632|196385|127602|146754|51332|56171	HTT|DNAH9|DNHD1|DNAL4|DNAH8|BICD1|DNAH11|DNAH3|DNAH6|HOOK3|DYNLL2|DYNC2H1|TCTEX1D2|DYNC1H1|DYNLL1|DNAH5|DNAAF5|DYNLRB1|DYNLRB2|DNAH1|DNAH17|DNAH10|DNAH14|DNAH2|SPTBN5|DNAH7
GO:0032813	MF_tumor_necrosis_factor_receptor_superfamily_binding	9618|55367|8737|10116|7187|4591|637|9994|7189|8744|959|7124|10572|7188|153090|7186|7185|8567|64114|8995|8772|7292|9577|8600|4803|6772|4615	TRAF4|PIDD1|RIPK1|FEM1B|TRAF3|TRIM37|BID|CASP8AP2|TRAF6|TNFSF9|CD40LG|TNF|SIVA1|TRAF5|DAB2IP|TRAF2|TRAF1|MADD|TMBIM1|TNFSF18|FADD|TNFSF4|BABAM2|TNFSF11|NGF|STAT1|MYD88
GO:1990841	MF_promoter_specific_chromatin_binding	1786|57343|3670|257101|5458|2146|2962|5430|9869|4654|84759|639|3192|10155|63977|2296|1655|9555|10919|1958|79755|5934|7157|3297|6772|7703|2736|2303|4928|1874|5933|2959|9314|648|1660	DNMT1|ZNF304|ISL1|ZNF683|POU4F2|EZH2|GTF2F1|POLR2A|SETDB1|MYOD1|PCGF1|PRDM1|HNRNPU|TRIM28|PRDM15|FOXC1|DDX5|MACROH2A1|EHMT2|EGR1|ZNF750|RBL2|TP53|HSF1|STAT1|PCGF2|GLI2|FOXC2|NUP98|E2F4|RBL1|GTF2B|KLF4|BMI1|DHX9
GO:0002039	MF_p53_binding	3064|10197|7158|54941|4487|23028|29997|56950|80854|27063|3065|7159|8550|4916|3091|9891|151126|8626|6598|754|2932|6794|6872|112858|23411|387893|80196|7161|29117|55159|78986|4582|25898|641|23368|79813|56254|23476|57680|1263|4193|1616|10919|117584|9100|3329|6880|55602|8805|1387|7157|10419|25946|7011|7874|6597|51499	HTT|PSME3|TP53BP1|RNF125|MSX1|KDM1A|NOP53|SMYD2|SETD7|ANKRD1|HDAC1|TP53BP2|MAPKAPK5|NTRK3|HIF1A|NUAK1|ZNF385B|TP63|SMARCB1|PTTG1IP|GSK3B|STK11|TAF1|TP53RK|SIRT1|KMT5A|RNF34|TP73|BRD7|RFWD3|DUSP26|MUC1|RCHY1|BLM|PPP1R13B|EHMT1|RNF20|BRD4|CHD8|PLK3|MDM2|DAXX|EHMT2|RFFL|USP10|HSPD1|TAF9|CDKN2AIP|TRIM24|CREBBP|TP53|PRMT5|ZNF385A|TEP1|USP7|SMARCA4|TRIAP1
GO:0004386	MF_helicase_activity	8607|93973|55510|8449|56652|57062|10721|80119|4174|1973|57647|79665|641|84083|6832|56897|55760|90957|10973|1655|1659|1763|54514|54555|317781|22907|4173|9188|25788|8886|4175|54617|5984|6499|51202|7486|122402|56919|83990|5985|9785|79039|2068|1662|54921|29118|54606|113510|9704|10856|5983|23020|54505|84296|79009|4176|1654|168400|51750|254394|2547|170506|4361|79913|64794|63922|4171|9837|9775|56852|165…	RUVBL1|ACTR8|DDX43|DHX16|TWNK|DDX24|POLQ|PIF1|MCM5|EIF4A1|DHX37|DHX40|BLM|ZRANB3|SUPV3L1|WRNIP1|DHX32|DHX57|ASCC3|DDX5|DHX8|DNA2|DDX4|DDX49|DDX51|DHX30|MCM4|DDX21|RAD54B|DDX18|MCM6|INO80|RFC4|SKIV2L|DDX47|WRN|TDRD9|DHX33|BRIP1|RFC5|DHX38|DDX54|ERCC2|DDX10|CHTF8|DDX25|DDX56|HELQ|DHX34|RUVBL2|RFC3|SNRNP200|DHX29|GINS4|DDX50|MCM7|DDX3X|DDX53|RTEL1|MCM9|XRCC6|DHX36|MRE11|ACTR5|DDX31|CHTF18|MCM2|GINS1…
GO:0003678	MF_DNA_helicase_activity	5965|84296|8607|93973|2071|9557|9401|4176|1663|1654|51750|56652|254394|2547|51659|170506|5982|4361|7486|79913|10721|63922|80119|4683|4174|4171|83990|5985|9837|641|56852|84083|9400|7520|50485|6832|10111|57680|23064|92797|56897|2068|10973|8318|5984|1763|84893|54921|1107|113510|22907|4173|25788|3508|5888|10856|4175|54617|5983|79075|1660	RECQL|GINS4|RUVBL1|ACTR8|ERCC3|CHD1L|RECQL4|MCM7|DDX11|DDX3X|RTEL1|TWNK|MCM9|XRCC6|GINS2|DHX36|RFC2|MRE11|WRN|ACTR5|POLQ|CHTF18|PIF1|NBN|MCM5|MCM2|BRIP1|RFC5|GINS1|BLM|RAD18|ZRANB3|RECQL5|XRCC5|SMARCAL1|SUPV3L1|RAD50|CHD8|SETX|HELB|WRNIP1|ERCC2|ASCC3|CDC45|RFC4|DNA2|FBH1|CHTF8|CHD3|HELQ|DHX30|MCM4|RAD54B|IGHMBP2|RAD51|RUVBL2|MCM6|INO80|RFC3|DSCC1|DHX9
GO:0003697	MF_single_stranded_DNA_binding	158401|64859|56652|4436|5395|5932|56941|7508|4292|4174|10623|54840|5886|641|51729|7257|55086|57109|25939|5422|4173|51444|84515|5436|675|7156|3190|4175|2072|5890|5892|4137|55775|6742|10635|6118|3181|3146|25913|3178|3192|5437|7150|55388|29935|10923|51567|23168|4176|254394|254528|79991|5433|170506|2067|4171|5814|4437|80169|4904|9361|2073|8318|84893|3329|3512|6117|1408|3508|6119|6419|5813|3148|54386|…	SHOC1|NABP1|TWNK|MSH2|PMS2|RBBP8|HMCES|XPC|MLH1|MCM5|POLR3C|APTX|RAD23A|BLM|WBP11|TSNAX|RADX|REXO4|SAMHD1|POLA1|MCM4|RNF138|MCM8|POLR2G|BRCA2|TOP3A|HNRNPK|MCM6|ERCC4|RAD51B|RAD51D|MAPT|TDP1|SSBP1|RAD51AP1|RPA2|HNRNPA2B1|HMGB1|POT1|HNRNPA1|HNRNPU|POLR2H|TOP1|MCM10|RPA4|SUB1|TDP2|RTF1|MCM7|MCM9|MEIOB|STN1|POLR2D|DHX36|ERCC1|MCM2|PURB|MSH3|CTC1|YBX1|LONP1|ERCC5|CDC45|FBH1|HSPD1|JCHAIN|RPA1|CRY2|IGHM…
GO:0043138	MF_3_5_DNA_helicase_activity	5965|84296|93973|2071|9401|4176|51659|7486|79913|4174|4171|9837|641|9400|10973|8318|84893|4175|54617|1660	RECQL|GINS4|ACTR8|ERCC3|RECQL4|MCM7|GINS2|WRN|ACTR5|MCM5|MCM2|GINS1|BLM|RECQL5|ASCC3|CDC45|FBH1|MCM6|INO80|DHX9
GO:0008234	MF_cysteine_type_peptidase_activity	9958|55593|728386|373856|9099|114803|726|126119|11132|377630|839|57337|389856|123228|826|10868|728369|10617|8314|10010|29108|55432|80149|8975|10869|51377|79184|1508|1522|9986|4287|9960|10213|84101|100287238|834|84640|824|1513|10600|80013|100287178|827|57478|115201|84196|840|23032|10208|9736|1515|51138|8237|100287441|2923|23581|161725|219333|9100|57559|835|841|100506742|51633|84290|100287327|9098|…	USP15|OTUD5|USP17L5|USP41|USP2|MYSM1|CAPN5|JOSD2|CAPN10|USP17L2|CASP6|SENP7|USP27X|SENP8|CAPNS1|USP20|USP17L24|STAMBP|BAP1|TANK|PYCARD|YOD1|ZC3H12A|USP13|USP19|UCHL5|BRCC3|CTSB|CTSZ|RCE1|ATXN3|USP3|PSMD14|USP44|USP17L13|CASP1|USP38|CAPN2|CTSK|USP16|MINDY3|USP17L11|CAPN6|USP31|ATG4A|USP48|CASP7|USP33|USPL1|USP34|CTSV|COPS4|USP11|USP17L20|PDIA3|CASP14|OTUD7A|USP12|USP10|STAMBPL1|CASP2|CASP8|CASP12|…
GO:0016493	MF_C_C_chemokine_receptor_activity	1524|1238|1233|1236|1234|2826|57007|51554|643|2829|10803|1230|10936|729230|7852|3579|2833|1235|9034|3577|1232|1237|10663	CX3CR1|ACKR2|CCR4|CCR7|CCR5|CCR10|ACKR3|ACKR4|CXCR5|XCR1|CCR9|CCR1|GPR75|CCR2|CXCR4|CXCR2|CXCR3|CCR6|CCRL2|CXCR1|CCR3|CCR8|CXCR6
GO:0004950	MF_chemokine_receptor_activity	1524|1238|1233|1236|1234|2826|57007|51554|643|2829|10803|1230|10936|729230|7852|3579|2833|1235|9034|2840|3577|1232|1237|1240|10663|2859	CX3CR1|ACKR2|CCR4|CCR7|CCR5|CCR10|ACKR3|ACKR4|CXCR5|XCR1|CCR9|CCR1|GPR75|CCR2|CXCR4|CXCR2|CXCR3|CCR6|CCRL2|GPR17|CXCR1|CCR3|CCR8|CMKLR1|CXCR6|GPR35
GO:0001637	MF_G_protein_coupled_chemoattractant_receptor_activity	1524|1238|1233|1236|1234|2826|57007|51554|643|2829|10803|1230|10936|729230|7852|3579|2833|1235|9034|2840|3577|1232|1237|1240|10663|2859	CX3CR1|ACKR2|CCR4|CCR7|CCR5|CCR10|ACKR3|ACKR4|CXCR5|XCR1|CCR9|CCR1|GPR75|CCR2|CXCR4|CXCR2|CXCR3|CCR6|CCRL2|GPR17|CXCR1|CCR3|CCR8|CMKLR1|CXCR6|GPR35
GO:0004896	MF_cytokine_receptor_activity	64096|53833|26280|972|2826|2829|3590|2675|10803|1230|50615|132014|3598|3454|3577|1232|10663|2859|3595|84818|3572|3588|1441|3568|9173|3455|51554|3556|9180|55540|3570|163702|920|4352|2674|64109|3566|3594|3581|133396|729230|3579|1235|2322|2840|5618|400935|7850|23765|2690|3587|1236|3575|3601|960|3953|643|3563|1438|3554|3977|8807|7852|1271|8808|58985|3460|2152|8322|3559|1524|1238|8809|1233|1234|57007|…	GFRA4|IL20RB|IL1RAPL2|CD74|CCR10|XCR1|IL11RA|GFRA2|CCR9|CCR1|IL21R|IL17RE|IL13RA2|IFNAR1|CXCR1|CCR3|CXCR6|GPR35|IL12RB2|IL17RC|IL6ST|IL10RB|CSF3R|IL5RA|IL1RL1|IFNAR2|ACKR4|IL1RAP|OSMR|IL17RB|IL6R|IFNLR1|CD4|MPL|GFRA1|CRLF2|IL4R|IL12RB1|IL9R|IL31RA|CCR2|CXCR2|CCR6|FLT3|GPR17|PRLR|IL17REL|IL1R2|IL17RA|GHR|IL10RA|CCR7|IL7R|IL15RA|CD44|LEPR|CXCR5|IL3RA|CSF2RA|IL1R1|LIFR|IL18RAP|CXCR4|CNTFR|IL1RL2|IL2…
GO:0019957	MF_C_C_chemokine_binding	1524|1238|1233|1236|2532|1234|2826|57007|51554|643|2829|10803|1230|729230|7852|3579|2833|1235|9034|3577|1232|1237|10663|7538	CX3CR1|ACKR2|CCR4|CCR7|ACKR1|CCR5|CCR10|ACKR3|ACKR4|CXCR5|XCR1|CCR9|CCR1|CCR2|CXCR4|CXCR2|CXCR3|CCR6|CCRL2|CXCR1|CCR3|CCR8|CXCR6|ZFP36
GO:0016645	MF_oxidoreductase_activity_acting_on_the_CH_NH_group_of_donors	441024|29958|4524|196743|10157|54498|65263|5625|1719|1428|84883|5860|58510|1757|645|122945|8659|200895|4522|10840|29920|10797|51268|2110|5831|160428	MTHFD2L|DMGDH|MTHFR|PAOX|AASS|SMOX|PYCR3|PRODH|DHFR|CRYM|AIFM2|QDPR|PRODH2|SARDH|BLVRB|NOXRED1|ALDH4A1|DHFR2|MTHFD1|ALDH1L1|PYCR2|MTHFD2|PIPOX|ETFDH|PYCR1|ALDH1L2
GO:0005125	MF_cytokine_activity	655|7042|27178|27302|3445|2662|338376|1906|3084|7124|6370|85480|2658|10220|1435|9518|4282|84639|1437|3576|6368|8600|6348|3578|4254|6359|386653|6360|4838|3625|7857|112744|51192|6362|146433|3440|6387|3589|6372|56477|5008|3592|3624|6376|3443|5196|2660|3439|6355|3441|7043|2919|53342|6375|3146|7040|3451|3574|55801|3557|654|2247|10563|3467|6367|1440|90865|3569|5473|9573|6369|3976|6351|6347|6349|3452|34…	BMP7|TGFB2|IL37|BMP10|IFNA8|GDF10|IFNE|EDN1|NRG1|TNF|CCL25|TSLP|GDF2|GDF11|CSF1|GDF15|MIF|IL1F10|CSF2|CXCL8|CCL23|TNFSF11|CCL3|IL9|KITLG|CCL15|IL31|CCL16|NODAL|INHBB|SCG2|IL17F|CKLF|CCL18|IL34|IFNA2|CXCL12|IL11|CXCL6|CCL28|OSM|IL12A|INHBA|CX3CL1|IFNA6|PF4|MSTN|IFNA1|CCL8|IFNA4|TGFB3|CXCL1|IL17D|XCL1|HMGB1|TGFB1|IFNA17|IL7|IL26|IL1RN|BMP6|FGF2|CXCL13|IFNW1|CCL22|CSF3|IL33|IL6|PPBP|GDF3|CCL24|LIF|C…
GO:0019208	MF_phosphatase_regulator_activity	54997|259282|801|8036|5523|28227|153743|3486|5527|5502|3958|58529|5520|55589|5525|1760|54776|2029|4659|808|9989|5526|2962|55844|5518|284257|22853|3476|4660|4249|91272|10776|84152|23645|81611|26229|8725|11123|5764|57718|26472|65979|6418|6815|1827|5529|116224|805|6992|5519|23141|26051|54866|10231|80316|81706|5510|5524|650|51400|5528|5610|84919|94274|151987|10818|6295|5511|5504|51657	TESC|BOD1L1|CALM1|SHOC2|PPP2R3A|PPP2R3B|PPP1R2B|IGFBP3|PPP2R5C|PPP1R1A|LGALS3|MYOZ1|PPP2R2A|BMP2K|PPP2R5A|DMPK|PPP1R12C|ENSA|PPP1R12A|CALM3|PPP4R1|PPP2R5B|GTF2F1|PPP2R2D|PPP2R1A|BOD1L2|LMTK2|IGBP1|PPP1R12B|MGAT5|BOD1|ARPP19|PPP1R1B|PPP1R15A|ANP32E|B3GAT3|URI1|RCAN3|PTN|PPP4R4|PPP1R14B|PHACTR4|SET|STYX|RCAN1|PPP2R5E|FAM122A|CALM2|PPP1R11|PPP2R1B|ANKLE2|PPP1R16B|PPP1R14D|RCAN2|PPP1R2C|PPP1R14C|PPP1…
GO:0042056	MF_chemoattractant_activity	2255|6352|3148|5228|4908|140596|414325|3958|7422|1673|641517|7423|2252|3082|6376|2277|652|6288|7424|6291|3146|4282|10584|2247|6289|5155|55894|3627|6348|2668|6359|6360|503618|7857	FGF10|CCL5|HMGB2|PGF|NTF3|DEFB104A|DEFB103A|LGALS3|VEGFA|DEFB4A|DEFB109B|VEGFB|FGF7|HGF|CX3CL1|VEGFD|BMP4|SAA1|VEGFC|SAA4|HMGB1|MIF|COLEC10|FGF2|SAA2|PDGFB|DEFB103B|CXCL10|CCL3|GDNF|CCL15|CCL16|DEFB104B|SCG2
GO:0034062	MF_5_3_RNA_polymerase_activity	25885|246721|11128|5435|51728|5434|661|9412|5433|5557|27297|84172|10621|5558|5441|5438|171568|10623|30834|201973|5440|10849|5430|9533|5437|5439|55703|7015|64425|5431|5436|5442|51095|221830|5432|55718|167153|548644	POLR1A|POLR2J2|POLR3A|POLR2F|POLR3K|POLR2E|POLR3D|MED21|POLR2D|PRIM1|CRCP|POLR1B|POLR3F|PRIM2|POLR2L|POLR2I|POLR3H|POLR3C|ZNRD1|PRIMPOL|POLR2K|CD3EAP|POLR2A|POLR1C|POLR2H|POLR2J|POLR3B|TERT|POLR1E|POLR2B|POLR2G|POLRMT|TRNT1|TWISTNB|POLR2C|POLR3E|TENT2|POLR2J3
GO:0003899	MF_DNA_directed_5_3_RNA_polymerase_activity	25885|246721|11128|5435|51728|5434|661|9412|5433|5557|27297|84172|10621|5558|5441|5438|171568|10623|30834|201973|5440|10849|5430|9533|5437|5439|55703|64425|5431|5436|5442|221830|5432|55718|548644	POLR1A|POLR2J2|POLR3A|POLR2F|POLR3K|POLR2E|POLR3D|MED21|POLR2D|PRIM1|CRCP|POLR1B|POLR3F|PRIM2|POLR2L|POLR2I|POLR3H|POLR3C|ZNRD1|PRIMPOL|POLR2K|CD3EAP|POLR2A|POLR1C|POLR2H|POLR2J|POLR3B|POLR1E|POLR2B|POLR2G|POLRMT|TWISTNB|POLR2C|POLR3E|POLR2J3
GO:0097747	MF_RNA_polymerase_activity	25885|246721|11128|5435|51728|5434|661|9412|5433|5557|27297|84172|10621|5558|5441|5438|171568|10623|30834|201973|5440|10849|5430|9533|5437|5439|55703|7015|64425|5431|5436|5442|51095|221830|5432|55718|167153|548644	POLR1A|POLR2J2|POLR3A|POLR2F|POLR3K|POLR2E|POLR3D|MED21|POLR2D|PRIM1|CRCP|POLR1B|POLR3F|PRIM2|POLR2L|POLR2I|POLR3H|POLR3C|ZNRD1|PRIMPOL|POLR2K|CD3EAP|POLR2A|POLR1C|POLR2H|POLR2J|POLR3B|TERT|POLR1E|POLR2B|POLR2G|POLRMT|TRNT1|TWISTNB|POLR2C|POLR3E|TENT2|POLR2J3
GO:0005484	MF_SNAP_receptor_activity	10228|9482|112755|9342|6845|9570|10652|2054|6810|10490|116841|55014|6616|10282|203062|6811|415117|8675|8417|23673|9554|662|8677|6804|143187|8773|8676|6809|9527|51272	STX6|STX8|STX1B|SNAP29|VAMP7|GOSR2|YKT6|STX2|STX4|VTI1B|SNAP47|STX17|SNAP25|BET1|TSNARE1|STX5|STX19|STX16|STX7|STX12|SEC22B|BNIP1|STX10|STX1A|VTI1A|SNAP23|STX11|STX3|GOSR1|BET1L
GO:0031624	MF_ubiquitin_conjugating_enzyme_binding	154214|10299|255488|54941|55208|283514|6477|9781|7189|127544|90025|7750|23142|54467|54165|668|25820|5071|6478|64844|54472|5465|25897|10425|123879|285671|84259|9604	RNF217|MARCHF6|RNF144B|RNF125|DCUN1D2|SIAH3|SIAH1|RNF144A|TRAF6|RNF19B|UBE3D|ZMYM2|DCUN1D4|ANKIB1|DCUN1D1|FOXL2|ARIH1|PRKN|SIAH2|MARCHF7|TOLLIP|PPARA|RNF19A|ARIH2|DCUN1D3|RNF180|DCUN1D5|RNF14
GO:0044390	MF_ubiquitin_like_protein_conjugating_enzyme_binding	154214|10299|255488|54941|6048|11315|55208|6188|91445|283514|6477|9781|7189|127544|90025|10054|7750|23142|54467|54165|668|25820|5071|6478|64844|54472|5465|25897|10425|123879|285671|84259|9604	RNF217|MARCHF6|RNF144B|RNF125|RNF5|PARK7|DCUN1D2|RPS3|RNF185|SIAH3|SIAH1|RNF144A|TRAF6|RNF19B|UBE3D|UBA2|ZMYM2|DCUN1D4|ANKIB1|DCUN1D1|FOXL2|ARIH1|PRKN|SIAH2|MARCHF7|TOLLIP|PPARA|RNF19A|ARIH2|DCUN1D3|RNF180|DCUN1D5|RNF14
GO:0061733	MF_peptide_lysine_N_acetyltransferase_activity	57325|51773|93624|54556|11143|55683|79969|5977|10445|2648|3054|84148|6877|284058|8464|9575|27097|7862|6872|80218|54934|8520|7994|114799|10629|8202|6883|8473|79829|26122|51230|10847|23326|8193|138474|11091|55274|8850|23522|6880|2033|8110|10474|1386|9913|1387|8888|54107|51616|80314|151050|675|79903|6871|64769|6881|10524|117143	KAT14|RSF1|TADA2B|ING3|KAT7|KANSL3|ATAT1|DPF2|MCRS1|KAT2A|HCFC1|KAT8|TAF5|KANSL1|SUPT3H|CLOCK|TAF5L|BRPF1|TAF1|NAA50|KANSL2|HAT1|KAT6A|ESCO1|TAF6L|NCOA3|TAF12|OGT|NAA40|EPC2|PHF20|SRCAP|USP22|DPF1|TAF1L|WDR5|PHF10|KAT2B|KAT6B|TAF9|EP300|DPF3|TADA3|ATF2|SUPT7L|CREBBP|MCM3AP|POLE3|TAF9B|EPC1|KANSL1L|BRCA2|NAA60|TADA2A|MEAF6|TAF10|KAT5|TADA1
GO:0004402	MF_histone_acetyltransferase_activity	57325|51773|93624|54556|11143|55683|5977|10445|2648|3054|84148|6877|284058|8464|9575|27097|7862|6872|80218|54934|8520|7994|10629|8202|6883|8473|79829|26122|51230|10847|23326|8193|138474|11091|55274|8850|23522|6880|2033|8110|10474|1386|9913|1387|8888|54107|51616|80314|151050|675|79903|6871|64769|6881|10524|117143	KAT14|RSF1|TADA2B|ING3|KAT7|KANSL3|DPF2|MCRS1|KAT2A|HCFC1|KAT8|TAF5|KANSL1|SUPT3H|CLOCK|TAF5L|BRPF1|TAF1|NAA50|KANSL2|HAT1|KAT6A|TAF6L|NCOA3|TAF12|OGT|NAA40|EPC2|PHF20|SRCAP|USP22|DPF1|TAF1L|WDR5|PHF10|KAT2B|KAT6B|TAF9|EP300|DPF3|TADA3|ATF2|SUPT7L|CREBBP|MCM3AP|POLE3|TAF9B|EPC1|KANSL1L|BRCA2|NAA60|TADA2A|MEAF6|TAF10|KAT5|TADA1
GO:0034212	MF_peptide_N_acetyltransferase_activity	57325|51773|93624|54556|11143|55683|79969|5977|80018|10445|2648|3054|84148|6877|284058|122830|8464|9575|27097|7862|79612|6872|80218|54934|8520|7994|114799|10629|8202|6883|8473|79829|60560|26122|51230|10847|23326|8193|138474|11091|55274|8850|23522|6880|2033|84779|8110|24142|80155|10474|8260|1386|9913|1387|51126|8888|54107|51616|80314|151050|675|79903|6871|64769|6881|10524|117143	KAT14|RSF1|TADA2B|ING3|KAT7|KANSL3|ATAT1|DPF2|NAA25|MCRS1|KAT2A|HCFC1|KAT8|TAF5|KANSL1|NAA30|SUPT3H|CLOCK|TAF5L|BRPF1|NAA16|TAF1|NAA50|KANSL2|HAT1|KAT6A|ESCO1|TAF6L|NCOA3|TAF12|OGT|NAA40|NAA35|EPC2|PHF20|SRCAP|USP22|DPF1|TAF1L|WDR5|PHF10|KAT2B|KAT6B|TAF9|EP300|NAA11|DPF3|NAA80|NAA15|TADA3|NAA10|ATF2|SUPT7L|CREBBP|NAA20|MCM3AP|POLE3|TAF9B|EPC1|KANSL1L|BRCA2|NAA60|TADA2A|MEAF6|TAF10|KAT5|TADA1
GO:0010485	MF_H4_histone_acetyltransferase_activity	55683|11143|10445|3054|84148|284058|54934|80218|8520|7994|8473|79829|51230|23326|11091|23522|151050|675|79903|10524	KANSL3|KAT7|MCRS1|HCFC1|KAT8|KANSL1|KANSL2|NAA50|HAT1|KAT6A|OGT|NAA40|PHF20|USP22|WDR5|KAT6B|KANSL1L|BRCA2|NAA60|KAT5
GO:0017091	MF_AU_rich_element_binding	1996|54512|1995|132864|677|221662|170506|678|11051|27303|8570|23016|373863|5393|3184|7538|11340|80149|399664|10949|64506|22849|3609|29894|1994	ELAVL4|EXOSC4|ELAVL3|CPEB2|ZFP36L1|RBM24|DHX36|ZFP36L2|NUDT21|RBMS3|KHSRP|EXOSC7|DND1|EXOSC9|HNRNPD|ZFP36|EXOSC8|ZC3H12A|MEX3D|HNRNPA0|CPEB1|CPEB3|ILF3|CPSF1|ELAVL1
GO:0035925	MF_mRNA_3_UTR_AU_rich_region_binding	1996|54512|1995|132864|677|221662|170506|678|11051|27303|8570|5393|3184|7538|11340|80149|399664|10949|64506|22849|3609|29894|1994	ELAVL4|EXOSC4|ELAVL3|CPEB2|ZFP36L1|RBM24|DHX36|ZFP36L2|NUDT21|RBMS3|KHSRP|EXOSC9|HNRNPD|ZFP36|EXOSC8|ZC3H12A|MEX3D|HNRNPA0|CPEB1|CPEB3|ILF3|CPSF1|ELAVL1
GO:0030515	MF_snoRNA_binding	3669|8602|55272|705|11164|1736|283927|92856|55505|54433|4521|55651|11163|9136|55720|26747|27042|51602|131870|9188|9790|4809|10528|84309	ISG20|NOP14|IMP3|BYSL|NUDT5|DKC1|NUDT7|IMP4|NOP10|GAR1|NUDT1|NHP2|NUDT4|RRP9|TSR1|NUFIP1|UTP25|NOP58|NUDT16|DDX21|BMS1|SNU13|NOP56|NUDT16L1
GO:0043021	MF_ribonucleoprotein_complex_binding	64135|23107|26284|84282|80315|57510|79612|23367|25929|4528|1975|9147|115416|79048|1655|4830|54496|26046|80149|51068|80155|90850|6059|64506|11052|6728|7917|83737|24148|6729|6730|4931|56919|5018|5935|84295|3192|55037|55147|4193|9617|51042|23293|79568|10419|1965|10289|22849|54505|7374|10209|79631|84305|132864|54915|1654|127933|10084|219402|23246|708|6176|92609|9728|10399|6731|51119|8260|3921|2332|23…	IFIH1|MRPS27|ERAL1|RNF135|CPEB4|XPO5|NAA16|LARP1|GEMIN5|MTIF2|EIF4B|NEMF|MALSU1|SECISBP2|DDX5|NME1|PRMT7|LTN1|ZC3H12A|NMD3|NAA15|ZNF598|ABCE1|CPEB1|CPSF6|SRP19|BAG6|ITCH|PRPF6|SRP54|SRP68|NVL|DHX33|OXA1L|RBM3|PHF6|HNRNPU|PTCD3|RBM23|MDM2|MTRF1|ZNF593|SMG6|MAIP1|PRMT5|EIF2S1|EIF1B|CPEB3|DHX29|UNG|EIF1|EFL1|PYM1|CPEB2|YTHDF1|DDX3X|UHMK1|PQBP1|MTIF3|BOP1|C1QBP|RPLP1|TIMM50|SECISBP2L|RACK1|SRP72|SBDS…
GO:0043022	MF_ribosome_binding	1938|6728|7917|23107|79631|84305|132864|342618|54915|80315|83939|79612|6730|25929|219402|708|253943|5018|8225|53918|10399|6731|9617|51119|80149|8260|80155|90850|3921|2332|64506|79568|3692|3508|54516|90459|2107|1965|22849|29927	EEF2|SRP19|BAG6|MRPS27|EFL1|PYM1|CPEB2|SLFN14|YTHDF1|CPEB4|EIF2A|NAA16|SRP68|GEMIN5|MTIF3|C1QBP|YTHDF3|OXA1L|GTPBP6|PELO|RACK1|SRP72|MTRF1|SBDS|ZC3H12A|NAA10|NAA15|ZNF598|RPSA|FMR1|CPEB1|MAIP1|EIF6|IGHMBP2|MTRF1L|ERI1|ETF1|EIF2S1|CPEB3|SEC61A1
GO:0004197	MF_cysteine_type_endopeptidase_activity	9958|728386|373856|9099|726|11132|377630|839|57337|826|10868|728369|29108|8975|1508|1522|9986|100287238|834|84640|824|1513|10600|100287178|827|115201|84196|840|23032|9736|1515|8237|100287441|2923|23581|219333|9100|835|841|100506742|84290|100287327|9098|1512|26054|27283|8078|1178|100287513|823|9101|1519|392197|842|64854|401447|57602|100288520|843|11274|57646|55230|1075|83844|84749|5641|57663|29761…	USP15|USP17L5|USP41|USP2|CAPN5|CAPN10|USP17L2|CASP6|SENP7|CAPNS1|USP20|USP17L24|PYCARD|USP13|CTSB|CTSZ|RCE1|USP17L13|CASP1|USP38|CAPN2|CTSK|USP16|USP17L11|CAPN6|ATG4A|USP48|CASP7|USP33|USP34|CTSV|USP11|USP17L20|PDIA3|CASP14|USP12|USP10|CASP2|CASP8|CASP12|CAPNS2|USP17L17|USP6|CTSH|SENP6|TINAG|USP5|CLC|USP17L22|CAPN1|USP8|CTSO|USP17L7|CASP9|USP46|USP17L1|USP36|USP17L15|CASP10|USP18|USP28|USP40|CTSC…
GO:0008009	MF_chemokine_activity	51192|6352|6362|6387|58191|6372|56477|10344|6346|6357|6376|6364|5196|6373|10850|2921|6846|6355|6361|2919|6370|6363|4283|6375|6356|6366|10563|2920|6354|727|414062|6367|5473|3576|6368|388372|5197|3627|6348|6358|6359|6369|387695|6351|6374|6360|6347|6349	CKLF|CCL5|CCL18|CXCL12|CXCL16|CXCL6|CCL28|CCL26|CCL1|CCL13|CX3CL1|CCL20|PF4|CXCL11|CCL27|CXCL3|XCL2|CCL8|CCL17|CXCL1|CCL25|CCL19|CXCL9|XCL1|CCL11|CCL21|CXCL13|CXCL2|CCL7|C5|CCL3L3|CCL22|PPBP|CXCL8|CCL23|CCL4L1|PF4V1|CXCL10|CCL3|CCL14|CCL15|CCL24|C10orf99|CCL4|CXCL5|CCL16|CCL2|CCL3L1
GO:0042379	MF_chemokine_receptor_binding	29097|51192|6352|6362|6387|58191|414325|8565|83737|6372|56477|1673|641517|10344|1672|6346|6357|6376|503841|6364|5196|6373|10850|2921|6846|6355|6361|2919|6370|6363|4283|6375|6356|6366|10563|2920|6354|727|729230|414062|6367|9034|5473|3576|6368|55894|7032|388372|5197|57402|3627|6348|6358|6359|6369|387695|6351|6374|6360|245909|6347|6349	CNIH4|CKLF|CCL5|CCL18|CXCL12|CXCL16|DEFB103A|YARS1|ITCH|CXCL6|CCL28|DEFB4A|DEFB109B|CCL26|DEFB1|CCL1|CCL13|CX3CL1|DEFB106B|CCL20|PF4|CXCL11|CCL27|CXCL3|XCL2|CCL8|CCL17|CXCL1|CCL25|CCL19|CXCL9|XCL1|CCL11|CCL21|CXCL13|CXCL2|CCL7|C5|CCR2|CCL3L3|CCL22|CCRL2|PPBP|CXCL8|CCL23|DEFB103B|TFF2|CCL4L1|PF4V1|S100A14|CXCL10|CCL3|CCL14|CCL15|CCL24|C10orf99|CCL4|CXCL5|CCL16|DEFB106A|CCL2|CCL3L1
GO:0003735	MF_structural_constituent_of_ribosome	6234|64951|6128|6230|6188|84545|51065|23521|64432|65993|65003|6223|63931|6152|6202|6160|6156|6205|6167|9801|6228|6122|6210|6132|28973|51023|51081|6181|64969|6192|6231|116541|28998|64965|64960|56945|11222|26589|6183|29093|6138|6170|6133|6209|6206|128308|6217|51069|54460|55052|6207|6227|60488|6129|51073|9349|64963|29088|6144|6235|4701|6134|140801|6193|64975|6204|6175|6157|51121|6169|6135|6208|21992…	RPS28|MRPS24|RPL6|RPS25|RPS3|MRPL43|RPS27L|RPL13A|MRPS25|MRPS34|MRPL11|RPS19|MRPS14|RPL24|RPS8|RPL31|RPL30|RPS11|RPL37|MRPL19|RPS23|RPL3|RPS15A|RPL8|MRPS18B|MRPS18C|MRPS7|RPLP2|MRPS5|RPS4Y1|RPS26|MRPL54|MRPL13|MRPS9|MRPS15|MRPS22|MRPL3|MRPL46|MRPS12|MRPL22|RPL15|RPL39|RPL9|RPS15|RPS12|MRPL55|RPS16|MRPL2|MRPS21|MRPL20|RPS13|RPS21|MRPS35|RPL7|MRPL4|RPL23|MRPS11|MRPL15|RPL21|RPS29|NDUFA7|RPL10|RPL10…
GO:0042805	MF_actinin_binding	118611|29964|5914|9223|7840|10611|4604|23022|127294|7273|4607|9172|8736|1465|11155|775|776|5311|5468|8048|4892|23363|9260|1605|84665|3781|9124|283284|3741|9499|64236|8842|4790|171024|8572|9033|27295|5970|1466|4606	C10orf90|PRICKLE4|RARA|MAGI1|ALMS1|PDLIM5|MYBPC1|PALLD|MYOM3|TTN|MYBPC3|MYOM2|MYOM1|CSRP1|LDB3|CACNA1C|CACNA1D|PKD2|PPARG|CSRP3|NRAP|OBSL1|PDLIM7|DAG1|MYPN|KCNN2|PDLIM1|IGSF22|KCNA5|MYOT|PDLIM2|PROM1|NFKB1|SYNPO2|PDLIM4|PKD2L1|PDLIM3|RELA|CSRP2|MYBPC2
GO:0051393	MF_alpha_actinin_binding	118611|29964|5914|9223|7840|10611|4604|23022|127294|7273|4607|9172|8736|11155|775|776|5311|5468|4892|23363|9260|1605|84665|3781|9124|283284|3741|9499|64236|171024|8572|9033|27295|4606	C10orf90|PRICKLE4|RARA|MAGI1|ALMS1|PDLIM5|MYBPC1|PALLD|MYOM3|TTN|MYBPC3|MYOM2|MYOM1|LDB3|CACNA1C|CACNA1D|PKD2|PPARG|NRAP|OBSL1|PDLIM7|DAG1|MYPN|KCNN2|PDLIM1|IGSF22|KCNA5|MYOT|PDLIM2|SYNPO2|PDLIM4|PKD2L1|PDLIM3|MYBPC2
GO:0005246	MF_calcium_channel_regulator_activity	801|7531|7779|6236|57620|375346|3708|6717|2669|4887|100505573|29763|4852|2912|28954|55013|784|2917|59283|7137|859|51475|6446|59284|161253|805|786|9378|27092|2281|29085|23678|255783|100533105|5592|6786|9379|59285	CALM1|YWHAE|SLC30A1|RRAD|STIM2|STIMATE|ITPR1|SRI|GEM|NPY2R|INAFM2|PACSIN3|NPY|GRM2|REM1|MCUB|CACNB3|GRM7|CACNG8|TNNI3|CAV3|CABP2|SGK1|CACNG7|REM2|CALM2|CACNG1|NRXN1|CACNG4|FKBP1B|PHPT1|SGK3|INAFM1|C8orf44-SGK3|PRKG1|STIM1|NRXN2|CACNG6
GO:0015101	MF_organic_cation_transmembrane_transporter_activity	80736|283130|6582|60386|23428|153328|23446|284439|51686|6584|60482|123096|6583|10478|6535|85413|788|283600|6572|113451|6581|57153|6580	SLC44A4|SLC25A45|SLC22A2|SLC25A19|SLC7A8|SLC25A48|SLC44A1|SLC25A42|OAZ3|SLC22A5|SLC5A7|SLC25A29|SLC22A4|SLC25A17|SLC6A8|SLC22A16|SLC25A20|SLC25A47|SLC18A3|AZIN2|SLC22A3|SLC44A2|SLC22A1
GO:0008200	MF_ion_channel_inhibitor_activity	801|9482|7779|65125|10490|3708|4734|29763|2029|10242|55013|6324|79849|7137|859|255738|8417|65268|817|23327|1080|10399|805|27012|65266|2281|29085|857|55800|6804|65267|8673|6248	CALM1|STX8|SLC30A1|WNK1|VTI1B|ITPR1|NEDD4|PACSIN3|ENSA|KCNMB2|MCUB|SCN1B|PDZD3|TNNI3|CAV3|PCSK9|STX7|WNK2|CAMK2D|NEDD4L|CFTR|RACK1|CALM2|KCNV1|WNK4|FKBP1B|PHPT1|CAV1|SCN3B|STX1A|WNK3|VAMP8|RSC1A1
GO:0019209	MF_kinase_activator_activity	54757|64223|801|8915|1950|9052|4515|9623|3558|6352|389658|51378|65125|2915|1654|6788|2621|8812|80174|5605|51738|905|245711|808|891|6794|2011|1163|10454|54465|55890|92335|3084|2074|26585|8941|3071|54956|51719|8851|2056|10926|57551|1026|142679|6176|5062|10892|4057|5604|904|55507|28984|51704|2258|1616|7481|100133941|805|8567|2065|3481|57679|1164|84632|6789|92597|4504|285016|1609|10253|57521|8826|514…	FAM20A|MLST8|CALM1|BCL10|EGF|GPRC5A|MTCP1|TCL1B|IL2|CCL5|ALKAL1|ANGPT4|WNK1|GRM5|DDX3X|STK3|GAS6|CCNK|DBF4B|MAP2K2|GHRL|CCNT2|SPDYA|CALM3|CCNB1|STK11|MARK2|CKS1B|TAB1|ETAA1|GPRC5C|STRADA|NRG1|ERCC6|GREM1|CDK5R2|NCKAP1L|PARP16|CAB39|CDK5R1|EPO|DBF4|TAOK1|CDKN1A|DUSP19|RPLP1|PAK2|MALT1|LTF|MAP2K1|CCNT1|GPRC5D|RGCC|GPRC5B|FGF13|DAXX|WNT11|CD24|CALM2|MADD|ERBB3|IGF2|ALS2|CKS2|AFAP1L2|STK4|MOB1B|MT3|A…
GO:0030295	MF_protein_kinase_activator_activity	54757|64223|801|1950|9052|4515|9623|6352|389658|51378|65125|2915|1654|6788|2621|8812|80174|5605|51738|905|245711|808|891|6794|2011|1163|10454|54465|55890|92335|3084|2074|26585|8941|3071|54956|51719|8851|2056|10926|57551|1026|142679|6176|5062|4057|5604|904|55507|28984|51704|2258|1616|7481|100133941|805|8567|2065|3481|57679|1164|84632|6789|4504|285016|1609|10253|57521|8826|51422|345611|8115	FAM20A|MLST8|CALM1|EGF|GPRC5A|MTCP1|TCL1B|CCL5|ALKAL1|ANGPT4|WNK1|GRM5|DDX3X|STK3|GAS6|CCNK|DBF4B|MAP2K2|GHRL|CCNT2|SPDYA|CALM3|CCNB1|STK11|MARK2|CKS1B|TAB1|ETAA1|GPRC5C|STRADA|NRG1|ERCC6|GREM1|CDK5R2|NCKAP1L|PARP16|CAB39|CDK5R1|EPO|DBF4|TAOK1|CDKN1A|DUSP19|RPLP1|PAK2|LTF|MAP2K1|CCNT1|GPRC5D|RGCC|GPRC5B|FGF13|DAXX|WNT11|CD24|CALM2|MADD|ERBB3|IGF2|ALS2|CKS2|AFAP1L2|STK4|MT3|ALKAL2|DGKQ|SPRY2|RPTOR…
GO:0043539	MF_protein_serine_threonine_kinase_activator_activity	54757|64223|801|4515|9623|1654|6788|80174|5605|808|54465|92335|54956|51719|8851|10926|57551|4057|5604|805|3481|57679|6789|10253|8826|345611|8115	FAM20A|MLST8|CALM1|MTCP1|TCL1B|DDX3X|STK3|DBF4B|MAP2K2|CALM3|ETAA1|STRADA|PARP16|CAB39|CDK5R1|DBF4|TAOK1|LTF|MAP2K1|CALM2|IGF2|ALS2|STK4|SPRY2|IQGAP1|IRGM|TCL1A
GO:0019888	MF_protein_phosphatase_regulator_activity	259282|801|8036|5523|28227|153743|3486|5527|5502|3958|58529|5520|5525|1760|2029|808|9989|5526|55844|5518|284257|22853|3476|4249|91272|10776|84152|23645|26472|26229|11123|5764|57718|65979|6418|1827|5529|116224|805|5519|23141|26051|54866|10231|80316|81706|5510|5524|51400|5528|5610|84919|94274|151987|5511|6295|6992|5504|51657	BOD1L1|CALM1|SHOC2|PPP2R3A|PPP2R3B|PPP1R2B|IGFBP3|PPP2R5C|PPP1R1A|LGALS3|MYOZ1|PPP2R2A|PPP2R5A|DMPK|ENSA|CALM3|PPP4R1|PPP2R5B|PPP2R2D|PPP2R1A|BOD1L2|LMTK2|IGBP1|MGAT5|BOD1|ARPP19|PPP1R1B|PPP1R15A|PPP1R14B|B3GAT3|RCAN3|PTN|PPP4R4|PHACTR4|SET|RCAN1|PPP2R5E|FAM122A|CALM2|PPP2R1B|ANKLE2|PPP1R16B|PPP1R14D|RCAN2|PPP1R2C|PPP1R14C|PPP1R7|PTPA|PPME1|PPP2R5D|EIF2AK2|PPP1R15B|PPP1R14A|PPP4R2|PPP1R8|SAG|PPP1…
GO:0016922	MF_nuclear_receptor_binding	55062|23028|11315|64210|5585|6605|6049|22938|9113|6777|8202|3275|23558|2099|1655|64324|7341|81857|6597|8204|7041|24148|8289|79447|7533|9971|10463|51341|79039|11240|4824|2033|10474|10865|9730|8928|4088|6943|4929|5579|5481|6801|3670|149563|6867|25879|23081|8013|10499|5468|55128|1499|23019|1616|9325|5629|5916|8648|6881|84660|7421|3159|10891|27086|8284|3164|811|167465|23426|55818|133522|51176|5469|16…	WIPI1|KDM1A|PARK7|MMS19|PKN1|SMARCE1|RNF6|SNW1|LATS1|STAT5B|NCOA3|PRMT2|WBP2|ESR1|DDX5|NSD1|SUMO1|MED25|SMARCA4|NRIP1|TGFB1I1|PRPF6|ARID1A|PAGR1|YWHAH|NR1H4|SLC30A9|ZBTB7A|DDX54|PADI2|NKX3-1|EP300|TADA3|ARID5A|DCAF1|FOXH1|SMAD3|TCF21|NR4A2|PRKCB|PPID|STRN|ISL1|SRARP|TACC1|DCAF13|KDM4C|NR4A3|NCOA2|PPARG|TRIM68|CTNNB1|CNOT1|DAXX|TRIP4|PROX1|RARG|NCOA1|TAF10|CCDC62|VDR|HMGA1|PPARGC1A|FOXP1|KDM5D|NR4…
GO:0050681	MF_androgen_receptor_binding	55062|7041|5579|23028|11315|5585|24148|27086|6049|22938|3275|23081|8284|811|55128|51341|1655|1616|55818|64324|2033|10865|8928|6597|9604|6943	WIPI1|TGFB1I1|PRKCB|KDM1A|PARK7|PKN1|PRPF6|FOXP1|RNF6|SNW1|PRMT2|KDM4C|KDM5D|CALR|TRIM68|ZBTB7A|DDX5|DAXX|KDM3A|NSD1|EP300|ARID5A|FOXH1|SMARCA4|RNF14|TCF21
GO:0004683	MF_calmodulin_dependent_protein_kinase_activity	9261|91807|5255|8550|85366|2185|2872|8536|57172|79012|8569|139728|814|817|5261|7867|57118|818|84254|815|816|5257|1612|29904|5256|5260	MAPKAPK2|MYLK3|PHKA1|MAPKAPK5|MYLK2|PTK2B|MKNK2|CAMK1|CAMK1G|CAMKV|MKNK1|PNCK|CAMK4|CAMK2D|PHKG2|MAPKAPK3|CAMK1D|CAMK2G|CAMKK1|CAMK2A|CAMK2B|PHKB|DAPK1|EEF2K|PHKA2|PHKG1
GO:0035254	MF_glutamate_receptor_binding	152404|79953|1741|22941|4905|9495|9455|1739|8878|3092|9456|57554|2534|9454|2778|815|388336|85358|55333|1742|1740|5621|729956|23513|50944|54550	IGSF11|SYNDIG1|DLG3|SHANK2|NSF|AKAP5|HOMER2|DLG1|SQSTM1|HIP1|HOMER1|LRRC7|FYN|HOMER3|GNAS|CAMK2A|SHISA6|SHANK3|SYNJ2BP|DLG4|DLG2|PRNP|SHISA7|SCRIB|SHANK1|NECAB2
GO:0050661	MF_NADP_binding	6697|84869|9380|1806|27035|4199|1429|3292|4843|4842|1719|7881|1428|27158|3156|1666|5860|2762|9540|3930|5226|4552|200895|2539|847|7108|874|23530|54920|1717	SPR|CBR4|GRHPR|DPYD|NOX1|ME1|CRYZ|HSD17B1|NOS2|NOS1|DHFR|KCNAB1|CRYM|NDOR1|HMGCR|DECR1|QDPR|GMDS|TP53I3|LBR|PGD|MTRR|DHFR2|G6PD|CAT|TM7SF2|CBR3|NNT|DUS2|DHCR7
GO:0071855	MF_neuropeptide_receptor_binding	10874|56246|1906|6863|4852|2691|5443|4878|255061|5367|1908|3814|1907|112609|347148|2778|3060|100506013|114131|90226|887|51083|2775|50944|8862	NMU|MRAP|EDN1|TAC1|NPY|GHRH|POMC|NPPA|TAC4|PMCH|EDN3|KISS1|EDN2|MRAP2|QRFP|GNAS|HCRT|APELA|UCN3|UCN2|CCKBR|GAL|GNAO1|SHANK1|APLN
GO:0097472	MF_cyclin_dependent_protein_kinase_activity	1019|728642|1020|23097|51755|65061|8812|1018|1022|344387|5218|8999|8558|51265|983|890|1024|8621|8814|23552|1021|984|1017|1025	CDK4|CDK11A|CDK5|CDK19|CDK12|CDK15|CCNK|CDK3|CDK7|CDKL4|CDK14|CDKL2|CDK10|CDKL3|CDK1|CCNA2|CDK8|CDK13|CDKL1|CDK20|CDK6|CDK11B|CDK2|CDK9
GO:0017069	MF_snRNA_binding	22916|3669|84967|79066|114034|134353|905|124790|25929|55696|25804|56257|26121|3192|6634|1984|6627|9733|6626|55599|10614|9343|10594|55285|9188|6629|8161|7919|6625|4809|9128|1025|904	NCBP2|ISG20|LSM10|METTL16|TOE1|LSM11|CCNT2|HEXIM2|GEMIN5|RBM22|LSM4|MEPCE|PRPF31|HNRNPU|SNRPD3|EIF5A|SNRPA1|SART3|SNRPA|RNPC3|HEXIM1|EFTUD2|PRPF8|RBM41|DDX21|SNRPB2|COIL|DDX39B|SNRNP70|SNU13|PRPF4|CDK9|CCNT1
GO:0004693	MF_cyclin_dependent_protein_serine_threonine_kinase_activity	1019|728642|1020|23097|51755|65061|8812|1018|1022|344387|5218|8999|8558|51265|983|1024|8621|8814|23552|1021|984|1017|1025	CDK4|CDK11A|CDK5|CDK19|CDK12|CDK15|CCNK|CDK3|CDK7|CDKL4|CDK14|CDKL2|CDK10|CDKL3|CDK1|CDK8|CDK13|CDKL1|CDK20|CDK6|CDK11B|CDK2|CDK9
GO:0030332	MF_cyclin_binding	5936|1019|1027|55294|51755|65061|9099|2547|79791|80279|353497|2874|90025|2580|5218|1026|29969|147011|8841|5727|10399|983|388324|8621|126823|3642|1021|1017|1025	RBM4|CDK4|CDKN1B|FBXW7|CDK12|CDK15|USP2|XRCC6|FBXO31|CDK5RAP3|POLN|GPS2|UBE3D|GAK|CDK14|CDKN1A|MDFIC|PROCA1|HDAC3|PTCH1|RACK1|CDK1|INCA1|CDK13|KLHDC9|INSM1|CDK6|CDK2|CDK9
GO:0003688	MF_DNA_replication_origin_binding	11143|23594|4176|1663|254394|23595|5000|4174|4171|990|4999|157777|55388|8318|3329|5422|4172|4173|84515|5001|83743|4998|4175|1660	KAT7|ORC6|MCM7|DDX11|MCM9|ORC3|ORC4|MCM5|MCM2|CDC6|ORC2|MCMDC2|MCM10|CDC45|HSPD1|POLA1|MCM3|MCM4|MCM8|ORC5|GRWD1|ORC1|MCM6|DHX9
GO:0050699	MF_WW_domain_binding	10712|6337|56937|140597|164684|9618|9585|23559|90843|9338|4778|8626|9802|995|55740|340543|9693|79921|51186|51729|54602|10188|85012|9516|6338|158931|80762|56849|6340	FAM189B|SCNN1A|PMEPA1|TCEAL2|WBP2NL|TRAF4|KIF20B|WBP1|TCEAL8|TCEAL1|NFE2|TP63|DAZAP2|CDC25C|ENAH|TCEAL5|RAPGEF2|TCEAL4|TCEAL9|WBP11|NDFIP2|TNK2|TCEAL3|LITAF|SCNN1B|TCEAL6|NDFIP1|TCEAL7|SCNN1G
GO:0061631	MF_ubiquitin_conjugating_enzyme_activity	7320|389898|3093|51465|7327|7321|7326|29089|7319|7335|65264|7334|11065|6872|148581|7332|134111|7322|7323|7325|55585|55284|7324|9690|27338|51619|89910|92912|7328|7336|57448|997|54926|118424|10477|9246|171222|63893	UBE2B|UBE2NL|UBE2K|UBE2J1|UBE2G2|UBE2D1|UBE2G1|UBE2T|UBE2A|UBE2V1|UBE2Z|UBE2N|UBE2C|TAF1|UBE2U|UBE2L3|UBE2QL1|UBE2D2|UBE2D3|UBE2E2|UBE2Q1|UBE2W|UBE2E1|UBE3C|UBE2S|UBE2D4|UBE3B|UBE2Q2|UBE2H|UBE2V2|BIRC6|CDC34|UBE2R2|UBE2J2|UBE2E3|UBE2L6|UBE2L5|UBE2O
GO:0061650	MF_ubiquitin_like_protein_conjugating_enzyme_activity	7320|389898|140739|3093|51465|7327|7321|7326|29089|7319|7329|7335|65264|7334|11065|6872|148581|7332|134111|7322|7323|7325|55585|55284|7324|9690|27338|51619|89910|92912|7328|7336|57448|997|54926|118424|10477|9246|171222|63893	UBE2B|UBE2NL|UBE2F|UBE2K|UBE2J1|UBE2G2|UBE2D1|UBE2G1|UBE2T|UBE2A|UBE2I|UBE2V1|UBE2Z|UBE2N|UBE2C|TAF1|UBE2U|UBE2L3|UBE2QL1|UBE2D2|UBE2D3|UBE2E2|UBE2Q1|UBE2W|UBE2E1|UBE3C|UBE2S|UBE2D4|UBE3B|UBE2Q2|UBE2H|UBE2V2|BIRC6|CDC34|UBE2R2|UBE2J2|UBE2E3|UBE2L6|UBE2L5|UBE2O
GO:1904680	MF_peptide_transmembrane_transporter_activity	1015|6564|4363|51296|84134|10452|100287932|55176|23457|9868|729025|29928|121260|100652748|6892|338328|6890|387990|84976|4170|9804|10952|54543|23480|6891|56993|10440|10245|6565|29927	CDH17|SLC15A1|ABCC1|SLC15A3|TOMM40L|TOMM40|TIMM23|SEC61A2|ABCB9|TOMM70|SLC15A5|TIMM22|SLC15A4|TIMM23B|TAPBP|GPIHBP1|TAP1|TOMM20L|DISP1|MCL1|TOMM20|SEC61B|TOMM7|SEC61G|TAP2|TOMM22|TIMM17A|TIMM17B|SLC15A2|SEC61A1
GO:0004860	MF_protein_kinase_inhibitor_activity	4869|9479|51527|1027|1030|8692|5575|140775|11116|85450|5577|124790|25998|1032|51562|5573|5576|5611|200734|1026|142679|84152|389119|3315|8651|9467|5569|1028|51347|10399|55450|9021|2764|79706|388324|9555|9535|8850|1031|5570|10221|5859|10519|2810|55924|80851|10614|54920|10253|4690|57521|11142|51422|1029|161742	NPM1|MAPK8IP1|GSKIP|CDKN1B|CDKN2B|HYAL2|PRKAR1B|SMCR8|FGFR1OP|ITPRIP|PRKAR2B|HEXIM2|IBTK|CDKN2D|MBIP|PRKAR1A|PRKAR2A|DNAJC3|SPRED2|CDKN1A|DUSP19|PPP1R1B|INKA1|HSPB1|SOCS1|SH3BP5|PKIA|CDKN1C|TAOK3|RACK1|CAMK2N1|SOCS3|GMFB|PRKRIP1|INCA1|MACROH2A1|GMFG|KAT2B|CDKN2C|PKIB|TRIB1|QARS1|CIB1|SFN|INKA2|SH3BP5L|HEXIM1|DUS2|SPRY2|NCK1|RPTOR|PKIG|PRKAG2|CDKN2A|SPRED1
GO:0030291	MF_protein_serine_threonine_kinase_inhibitor_activity	1027|1030|5575|5577|124790|1032|5573|5576|200734|1026|389119|3315|5569|9555|388324|8850|1031|5570|10519|2810|55924|10614|10253|57521|11142|51422|1029|161742	CDKN1B|CDKN2B|PRKAR1B|PRKAR2B|HEXIM2|CDKN2D|PRKAR1A|PRKAR2A|SPRED2|CDKN1A|INKA1|HSPB1|PKIA|MACROH2A1|INCA1|KAT2B|CDKN2C|PKIB|CIB1|SFN|INKA2|HEXIM1|SPRY2|RPTOR|PKIG|PRKAG2|CDKN2A|SPRED1
GO:0004722	MF_protein_serine_threonine_phosphatase_activity	8036|28227|5507|151742|5533|5515|4624|9150|5537|58190|5520|23399|5495|339291|5501|5470|5499|54704|5475|9989|54935|10106|10217|5536|134510|5496|55844|1033|5518|5521|1846|22843|23239|1843|23035|80895|152926|92609|5494|168448|333926|8556|4626|5531|160760|5519|147699|151649|79871|3932|8555|27143|5728|9647|54205|57546|9110|57460|5522|8493|29101|8897|4621|5532|192111|132160|5509|5530|5500|10454|5516	SHOC2|PPP2R3B|PPP1R3C|PPM1L|PPP3CC|PPP2CA|MYH6|CTDP1|PPP6C|CTDSP1|PPP2R2A|CTDNEP1|PPM1B|LRRC30|PPP1CC|PPEF2|PPP1CA|PDP1|PPEF1|PPP4R1|DUSP23|CTDSP2|CTDSPL|PPP5C|UBLCP1|PPM1G|PPP2R2D|CDKN3|PPP2R1A|PPP2R2B|DUSP4|PPM1E|PHLPP1|DUSP1|PHLPP2|ILKAP|PPM1K|TIMM50|PPM1A|CDC14C|PPM1J|CDC14A|MYH8|PPP4C|PPTC7|PPP2R1B|PPM1N|PP2D1|RPAP2|LCK|CDC14B|PALD1|PTEN|PPM1F|CYCS|PDP2|MTMR4|PPM1H|PPP2R2C|PPM1D|SSU72|MTMR3|…
GO:0008138	MF_protein_tyrosine_serine_threonine_phosphatase_activity	1847|150290|338599|6305|54935|1850|1846|1033|1843|1852|142679|11221|1845|11266|1844|80824|9647|128853|1849|1848	DUSP5|DUSP18|DUPD1|SBF1|DUSP23|DUSP8|DUSP4|CDKN3|DUSP1|DUSP9|DUSP19|DUSP10|DUSP3|DUSP12|DUSP2|DUSP16|PPM1F|DUSP15|DUSP7|DUSP6
GO:0008327	MF_methyl_CpG_binding	57659|49854|79084|53615|26097|4204|85509|10481|653657|125997|4152|253461|10009|1045|8932|284428|3276|2079|89884|653656|10419|222229|29128|729458|1044	ZBTB4|ZBTB21|WDR77|MBD3|CHTOP|MECP2|MBD3L1|HOXB13|MBD3L3|MBD3L2|MBD1|ZBTB38|ZBTB33|CDX2|MBD2|MBD3L5|PRMT1|ERH|LHX4|MBD3L4|PRMT5|LRWD1|UHRF1|MBD3L2B|CDX1
GO:0005254	MF_chloride_channel_activity	54831|1181|266675|7809|2562|80727|144453|57101|55248|9635|57348|22802|1184|2559|5348|121601|1192|2555|116369|94015|2557|203859|57719|441509|2554|55129|1179|1364|115111|2560|1182|50636|2558|1080|56923|5349|7439|1183|2743|1186|8542|2567|9022|2561|338440|2556|25932|115019|2566|196527|23155|55107|1193|6509|2564|2565|2742|2741|8001|1180	BEST2|CLCN2|BEST4|BSND|GABRB3|TTYH3|BEST3|ANO2|PACC1|CLCA2|TTYH1|CLCA4|CLCN5|GABRA6|FXYD1|ANO4|CLIC1|GABRA2|SLC26A8|TTYH2|GABRA4|ANO5|ANO8|GLRA4|GABRA1|ANO10|CLCA1|CLDN4|SLC26A7|GABRB1|CLCN3|ANO7|GABRA5|CFTR|NMUR2|FXYD3|BEST1|CLCN4|GLRB|CLCN7|APOL1|GABRG3|CLIC3|GABRB2|ANO9|GABRA3|CLIC4|SLC26A9|GABRG2|ANO6|CLCC1|ANO1|CLIC2|SLC1A4|GABRE|GABRG1|GLRA2|GLRA1|GLRA3|CLCN1
GO:0015108	MF_chloride_transmembrane_transporter_activity	266675|6531|1184|94015|1179|1364|6559|6558|56923|7439|2743|10861|6505|6571|23155|1193|6509|5172|8001|6570|80727|1185|55248|9635|9990|22802|5348|121601|56996|1192|203859|55129|5349|8542|2567|9022|84561|25932|55107|2742|2741|1180|54831|1181|7809|6521|2562|1836|6557|144453|2559|2555|116369|2557|375611|2554|65012|115111|2558|1080|6532|1186|6530|2561|1811|115019|196527|2566|2564|2565|65010|57101|57348…	BEST4|SLC6A3|CLCN5|TTYH2|CLCA1|CLDN4|SLC12A3|SLC12A2|NMUR2|BEST1|GLRB|SLC26A1|SLC1A1|SLC18A2|CLCC1|CLIC2|SLC1A4|SLC26A4|GLRA3|SLC18A1|TTYH3|CLCN6|PACC1|CLCA2|SLC12A6|CLCA4|FXYD1|ANO4|SLC12A9|CLIC1|ANO5|ANO10|FXYD3|APOL1|GABRG3|CLIC3|SLC12A8|CLIC4|ANO1|GLRA2|GLRA1|CLCN1|BEST2|CLCN2|BSND|SLC4A1|GABRB3|SLC26A2|SLC12A1|BEST3|GABRA6|GABRA2|SLC26A8|GABRA4|SLC26A5|GABRA1|SLC26A10|SLC26A7|GABRA5|CFTR|SLC…
GO:0005253	MF_anion_channel_activity	54831|1181|266675|7809|55367|7416|2562|80727|144453|7419|57101|51463|56262|55248|9635|57348|22802|1184|2559|5348|121601|1192|2555|116369|84230|94015|2557|203859|10786|57719|441509|7417|2554|55129|1179|1364|115111|2560|1182|653519|50636|55144|2558|1080|56923|80131|5349|7439|1183|2743|1186|8542|474354|2567|9022|2561|338440|150160|2556|25932|115019|2566|196527|23155|55107|1193|6509|2564|2565|2742|27…	BEST2|CLCN2|BEST4|BSND|PIDD1|VDAC1|GABRB3|TTYH3|BEST3|VDAC3|ANO2|GPR89B|LRRC8A|PACC1|CLCA2|TTYH1|CLCA4|CLCN5|GABRA6|FXYD1|ANO4|CLIC1|GABRA2|SLC26A8|LRRC8C|TTYH2|GABRA4|ANO5|SLC17A3|ANO8|GLRA4|VDAC2|GABRA1|ANO10|CLCA1|CLDN4|SLC26A7|GABRB1|CLCN3|GPR89A|ANO7|LRRC8D|GABRA5|CFTR|NMUR2|LRRC8E|FXYD3|BEST1|CLCN4|GLRB|CLCN7|APOL1|LRRC18|GABRG3|CLIC3|GABRB2|ANO9|CCT8L2|GABRA3|CLIC4|SLC26A9|GABRG2|ANO6|CLCC…
GO:0008374	MF_O_acyltransferase_activity	56894|84803|80168|84649|1374|8443|54947|79888|9227|8694|8435|1384|253558|3931|10555|346606|619373|1376|3456|1375|158835|80339|10162|64921|54675|55733|137964|55326|23659|284098|56895|54677|10554|158833|126129|9926|79143|57110|6646|150763|1103|6901|57678	AGPAT3|GPAT3|MOGAT2|DGAT2|CPT1A|GNPAT|LPCAT2|LPCAT1|LRAT|DGAT1|SOAT2|CRAT|LCLAT1|LCAT|AGPAT2|MOGAT3|MBOAT4|CPT2|IFNB1|CPT1B|AWAT2|PNPLA3|LPCAT3|CASD1|CRLS1|HHAT|GPAT4|AGPAT5|PLA2G15|PIGW|AGPAT4|CROT|AGPAT1|AWAT1|CPT1C|LPGAT1|MBOAT7|PLAAT1|SOAT1|GPAT2|CHAT|TAZ|GPAM
GO:0016229	MF_steroid_dehydrogenase_activity	7923|6715|3293|441282|3283|3028|51171|1646|51170|3292|345275|5959|6716|3294|3295|8644|1645|79644|79154|3284|6718|80270|1109|10170|3290|8608	HSD17B8|SRD5A1|HSD17B3|AKR1B15|HSD3B1|HSD17B10|HSD17B14|AKR1C2|HSD17B11|HSD17B1|HSD17B13|RDH5|SRD5A2|HSD17B2|HSD17B4|AKR1C3|AKR1C1|SRD5A3|DHRS11|HSD3B2|AKR1D1|HSD3B7|AKR1C4|DHRS9|HSD11B1|RDH16
GO:0033764	MF_steroid_dehydrogenase_activity_acting_on_the_CH_OH_group_of_donors_NAD_or_NADP_as_acceptor	7923|3293|441282|3283|3028|51171|51170|3292|5959|6716|3294|3295|8644|1645|79154|3284|80270|1109|10170|3290|8608	HSD17B8|HSD17B3|AKR1B15|HSD3B1|HSD17B10|HSD17B14|HSD17B11|HSD17B1|RDH5|SRD5A2|HSD17B2|HSD17B4|AKR1C3|AKR1C1|DHRS11|HSD3B2|HSD3B7|AKR1C4|DHRS9|HSD11B1|RDH16
GO:0016705	MF_oxidoreductase_activity_acting_on_paired_donors_with_incorporation_or_reduction_of_molecular_oxygen	2326|6307|7306|100137047|64780|8974|5033|8846|6309|6713|57834|1594|79068|2330|66002|54681|83475|1595|91801|55239|1571|7166|54583|121642|1545|340665|3163|5053|1621|65094|55214|64816|112398|55662|221120|1576|1557|112399|80853|1581|54890|1588|4843|392636|1558|5351|1544|8424|7299|23133|1559|1565|1548|5742|120227|84678|283208|11283|1549|1592|200424|29785|1564|1555|54790|57553|9682|5066|9415|80312|2327…	FMO1|MSMO1|TYRP1|JMJD7|MICAL1|P4HA2|P4HA1|ALKBH1|SC5D|SQLE|CYP4F11|CYP27B1|FTO|FMO5|CYP4F12|P4HTM|DOHH|CYP51A1|ALKBH8|OGFOD1|CYP2E1|TPH1|EGLN1|ALKBH2|CYP1B1|CYP26C1|HMOX2|PAH|DBH|JMJD4|P3H2|CYP3A43|EGLN2|HIF1AN|ALKBH3|CYP3A4|CYP2C19|EGLN3|KDM7A|CYP7A1|ALKBH5|CYP19A1|NOS2|AGMO|CYP2C8|PLOD1|CYP1A2|BBOX1|TYR|PHF8|CYP2C9|CYP2D6|CYP2A6|PTGS1|CYP2R1|KDM2B|P4HA3|CYP4F8|CYP2A7|CYP26A1|TET3|CYP2S1|CYP2D7|…
GO:0016709	MF_oxidoreductase_activity_acting_on_paired_donors_with_incorporation_or_reduction_of_molecular_oxygen_NAD_P_H_as_one_donor_and_incorporation_of_one_atom_of_oxygen	2326|4846|6307|64780|1646|57553|1581|2327|4843|10826|4842|6713|1593|57834|1594|2330|8529|8644|8564|1645|66002|1595|284541|6718|1109|1571|56603|1579|9645|1592|10858|9023	FMO1|NOS3|MSMO1|MICAL1|AKR1C2|MICAL3|CYP7A1|FMO2|NOS2|FAXDC2|NOS1|SQLE|CYP27A1|CYP4F11|CYP27B1|FMO5|CYP4F2|AKR1C3|KMO|AKR1C1|CYP4F12|CYP51A1|CYP4A22|AKR1D1|AKR1C4|CYP2E1|CYP26B1|CYP4A11|MICAL2|CYP26A1|CYP46A1|CH25H
GO:0004497	MF_monooxygenase_activity	2326|6307|100137047|7306|64780|6713|57834|1594|2330|66002|83475|1595|4051|1571|7166|1545|340665|5053|1621|64816|1576|1557|2329|1581|1588|4843|392636|1558|7299|1559|1565|1548|120227|11283|1549|1592|29785|1564|1555|57553|5066|2327|1582|4842|1572|126410|8564|1645|1573|1583|6718|1109|1551|285440|1586|9645|10858|1577|4846|26002|54905|1646|10826|1593|121278|8529|8644|9420|2328|1562|284541|1543|1589|157…	FMO1|MSMO1|JMJD7|TYRP1|MICAL1|SQLE|CYP4F11|CYP27B1|FMO5|CYP4F12|DOHH|CYP51A1|CYP4F3|CYP2E1|TPH1|CYP1B1|CYP26C1|PAH|DBH|CYP3A43|CYP3A4|CYP2C19|FMO4|CYP7A1|CYP19A1|NOS2|AGMO|CYP2C8|TYR|CYP2C9|CYP2D6|CYP2A6|CYP2R1|CYP4F8|CYP2A7|CYP26A1|CYP2S1|CYP2D7|CYP2B6|MICAL3|PAM|FMO2|CYP8B1|NOS1|CYP2F1|CYP4F22|KMO|AKR1C1|CYP2J2|CYP11A1|AKR1D1|AKR1C4|CYP3A7|CYP4V2|CYP17A1|MICAL2|CYP46A1|CYP3A5|NOS3|MOXD1|CYP2W1|…
GO:0099589	MF_serotonin_receptor_activity	1128|3356|26539|26538|3361|3363|3362|390441|126541|1132|3269|59340|3355|3354|219874|390442|3351|11255|127385|1131|3358|3357|219464|3274|284433|1133|3350|1129|1815|390154|3352|3360|26532	CHRM1|HTR2A|OR10H1|OR10H2|HTR5A|HTR7|HTR6|OR11H7|OR10H4|CHRM4|HRH1|HRH4|HTR1F|HTR1E|OR6T1|OR11H4|HTR1B|HRH3|OR10J5|CHRM3|HTR2C|HTR2B|OR5T2|HRH2|OR10H5|CHRM5|HTR1A|CHRM2|DRD4|OR5T3|HTR1D|HTR4|OR10H3
GO:0004993	MF_G_protein_coupled_serotonin_receptor_activity	1128|3356|26539|26538|3361|3363|3362|390441|126541|1132|3269|59340|3355|3354|219874|390442|3351|11255|127385|1131|3358|3357|219464|3274|284433|1133|3350|1129|1815|390154|3352|3360|26532	CHRM1|HTR2A|OR10H1|OR10H2|HTR5A|HTR7|HTR6|OR11H7|OR10H4|CHRM4|HRH1|HRH4|HTR1F|HTR1E|OR6T1|OR11H4|HTR1B|HRH3|OR10J5|CHRM3|HTR2C|HTR2B|OR5T2|HRH2|OR10H5|CHRM5|HTR1A|CHRM2|DRD4|OR5T3|HTR1D|HTR4|OR10H3
GO:0099528	MF_G_protein_coupled_neurotransmitter_receptor_activity	1128|3356|26539|2550|26538|3361|3363|3362|390441|126541|1132|3269|59340|4988|3355|3354|219874|390442|3351|11255|127385|1131|3358|165829|3357|9568|219464|3274|284433|1133|3350|1129|1815|390154|3352|3360|26532	CHRM1|HTR2A|OR10H1|GABBR1|OR10H2|HTR5A|HTR7|HTR6|OR11H7|OR10H4|CHRM4|HRH1|HRH4|OPRM1|HTR1F|HTR1E|OR6T1|OR11H4|HTR1B|HRH3|OR10J5|CHRM3|HTR2C|GPR156|HTR2B|GABBR2|OR5T2|HRH2|OR10H5|CHRM5|HTR1A|CHRM2|DRD4|OR5T3|HTR1D|HTR4|OR10H3
GO:0030594	MF_neurotransmitter_receptor_activity	89832|138805|1140|2890|1136|3351|116443|127385|1131|2892|1143|5032|2911|8001|1814|200909|1128|285242|3356|116444|390084|1142|2900|3362|1138|126541|4988|2891|2894|11255|1135|165829|3357|9568|2899|2567|3350|1137|1129|1144|2742|3360|26532|26539|55584|2562|2550|26538|3361|2915|3363|2559|2185|1132|2895|2555|390442|1813|2557|2554|219464|2558|2901|3274|284433|1133|2561|8973|2898|2904|120796|1815|2566|11…	CHRFAM7A|OR13F1|CHRNB1|GRIA1|CHRNA3|HTR1B|GRIN3A|OR10J5|CHRM3|GRIA3|CHRNB4|P2RY11|GRM1|GLRA3|DRD3|HTR3D|CHRM1|HTR3E|HTR2A|GRIN3B|OR56A5|CHRNB3|GRIK4|HTR6|CHRNA5|OR10H4|OPRM1|GRIA2|GRID1|HRH3|CHRNA2|GPR156|HTR2B|GABBR2|GRIK3|GABRG3|HTR1A|CHRNA4|CHRM2|CHRND|GLRA2|HTR4|OR10H3|OR10H1|CHRNA9|GABRB3|GABBR1|OR10H2|HTR5A|GRM5|HTR7|GABRA6|PTK2B|CHRM4|GRID2|GABRA2|OR11H4|DRD2|GABRA4|GABRA1|OR5T2|GABRA5|GRI…
GO:0015464	MF_acetylcholine_receptor_activity	1128|89832|1145|1142|1140|1138|1132|1136|59340|1146|11255|1131|1135|1143|1133|8973|8416|1137|1129|1139|1144|1141|1134	CHRM1|CHRFAM7A|CHRNE|CHRNB3|CHRNB1|CHRNA5|CHRM4|CHRNA3|HRH4|CHRNG|HRH3|CHRM3|CHRNA2|CHRNB4|CHRM5|CHRNA6|ANXA9|CHRNA4|CHRM2|CHRNA7|CHRND|CHRNB2|CHRNA1
GO:0098960	MF_postsynaptic_neurotransmitter_receptor_activity	1128|2897|89832|390084|1145|55584|1142|2915|2900|138805|2559|1816|1140|1138|2890|1132|1136|59340|2895|120793|2555|1813|2894|2557|1146|11255|1131|1135|2554|2899|2558|2901|1812|390155|1143|1133|2567|8973|2556|2898|8416|1137|120796|1129|1815|1139|2566|2911|1144|1141|2564|2565|1134|1814	CHRM1|GRIK1|CHRFAM7A|OR56A5|CHRNE|CHRNA9|CHRNB3|GRM5|GRIK4|OR13F1|GABRA6|DRD5|CHRNB1|CHRNA5|GRIA1|CHRM4|CHRNA3|HRH4|GRID2|OR56A4|GABRA2|DRD2|GRID1|GABRA4|CHRNG|HRH3|CHRM3|CHRNA2|GABRA1|GRIK3|GABRA5|GRIK5|DRD1|OR5T1|CHRNB4|CHRM5|GABRG3|CHRNA6|GABRA3|GRIK2|ANXA9|CHRNA4|OR56A1|CHRM2|DRD4|CHRNA7|GABRG2|GRM1|CHRND|CHRNB2|GABRE|GABRG1|CHRNA1|DRD3
GO:0005230	MF_extracellular_ligand_gated_ion_channel_activity	200909|2570|3359|2897|285242|2563|89832|1145|7442|1142|2562|55584|2905|5023|2569|5026|2900|2559|1140|1138|2568|2185|1136|2891|2893|2895|2890|2555|200959|2894|2557|9177|1146|116443|441509|1135|2892|2554|22953|5025|2560|5024|2899|2558|2901|353174|2743|55879|1143|2567|2561|8973|2556|2898|2904|1137|5027|1139|2566|1144|57053|1141|2903|2564|2565|2742|1134|2741|2906|2902|9127|170572|8001	HTR3D|GABRR2|HTR3A|GRIK1|HTR3E|GABRD|CHRFAM7A|CHRNE|TRPV1|CHRNB3|GABRB3|CHRNA9|GRIN2C|P2RX1|GABRR1|P2RX5|GRIK4|GABRA6|CHRNB1|CHRNA5|GABRP|PTK2B|CHRNA3|GRIA2|GRIA4|GRID2|GRIA1|GABRA2|GABRR3|GRID1|GABRA4|HTR3B|CHRNG|GRIN3A|GLRA4|CHRNA2|GRIA3|GABRA1|P2RX2|P2RX4|GABRB1|P2RX3|GRIK3|GABRA5|GRIK5|ZACN|GLRB|GABRQ|CHRNB4|GABRG3|GABRB2|CHRNA6|GABRA3|GRIK2|GRIN2B|CHRNA4|P2RX7|CHRNA7|GABRG2|CHRND|CHRNA10|CHR…
GO:0099529	MF_neurotransmitter_receptor_activity_involved_in_regulation_of_postsynaptic_membrane_potential	2897|1145|55584|2900|2559|1140|1138|1136|2895|2555|2894|2557|1135|2554|2899|2558|2901|1143|2567|2556|2898|1137|1139|2566|1144|1141|2564|2565|1134	GRIK1|CHRNE|CHRNA9|GRIK4|GABRA6|CHRNB1|CHRNA5|CHRNA3|GRID2|GABRA2|GRID1|GABRA4|CHRNA2|GABRA1|GRIK3|GABRA5|GRIK5|CHRNB4|GABRG3|GABRA3|GRIK2|CHRNA4|CHRNA7|GABRG2|CHRND|CHRNB2|GABRE|GABRG1|CHRNA1
GO:1904315	MF_transmitter_gated_ion_channel_activity_involved_in_regulation_of_postsynaptic_membrane_potential	2897|1145|55584|2900|2559|1140|1138|1136|2895|2555|2894|2557|1135|2554|2899|2558|2901|1143|2567|2556|2898|1137|1139|2566|1144|1141|2564|2565|1134	GRIK1|CHRNE|CHRNA9|GRIK4|GABRA6|CHRNB1|CHRNA5|CHRNA3|GRID2|GABRA2|GRID1|GABRA4|CHRNA2|GABRA1|GRIK3|GABRA5|GRIK5|CHRNB4|GABRG3|GABRA3|GRIK2|CHRNA4|CHRNA7|GABRG2|CHRND|CHRNB2|GABRE|GABRG1|CHRNA1
GO:0005231	MF_excitatory_extracellular_ligand_gated_ion_channel_activity	5023|55584|7442|5026|1140|1138|1136|441509|22953|1135|5025|5024|2743|1143|2898|1137|5027|1139|1141|2742|1134|2741|9127|8001	P2RX1|CHRNA9|TRPV1|P2RX5|CHRNB1|CHRNA5|CHRNA3|GLRA4|P2RX2|CHRNA2|P2RX4|P2RX3|GLRB|CHRNB4|GRIK2|CHRNA4|P2RX7|CHRNA7|CHRNB2|GLRA2|CHRNA1|GLRA1|P2RX6|GLRA3
GO:0022824	MF_transmitter_gated_ion_channel_activity	200909|3359|2897|285242|2905|1145|55584|2562|2900|2559|1140|1138|2185|2890|1136|2891|2893|2895|2555|116443|2894|2557|9177|1135|2892|2554|2560|2899|2558|2901|1143|2567|2561|2556|2898|2904|1137|1139|2566|1144|2903|1141|2564|2565|2742|1134|2906|2902|170572|8001	HTR3D|HTR3A|GRIK1|HTR3E|GRIN2C|CHRNE|CHRNA9|GABRB3|GRIK4|GABRA6|CHRNB1|CHRNA5|PTK2B|GRIA1|CHRNA3|GRIA2|GRIA4|GRID2|GABRA2|GRIN3A|GRID1|GABRA4|HTR3B|CHRNA2|GRIA3|GABRA1|GABRB1|GRIK3|GABRA5|GRIK5|CHRNB4|GABRG3|GABRB2|GABRA3|GRIK2|GRIN2B|CHRNA4|CHRNA7|GABRG2|CHRND|GRIN2A|CHRNB2|GABRE|GABRG1|GLRA2|CHRNA1|GRIN2D|GRIN1|HTR3C|GLRA3
GO:0022835	MF_transmitter_gated_channel_activity	200909|3359|2897|285242|2905|1145|55584|2562|2900|2559|1140|1138|2185|2890|1136|2891|2893|2895|2555|116443|2894|2557|9177|1135|2892|2554|2560|2899|2558|2901|1143|2567|2561|2556|2898|2904|1137|1139|2566|1144|2903|1141|2564|2565|2742|1134|2906|2902|170572|8001	HTR3D|HTR3A|GRIK1|HTR3E|GRIN2C|CHRNE|CHRNA9|GABRB3|GRIK4|GABRA6|CHRNB1|CHRNA5|PTK2B|GRIA1|CHRNA3|GRIA2|GRIA4|GRID2|GABRA2|GRIN3A|GRID1|GABRA4|HTR3B|CHRNA2|GRIA3|GABRA1|GABRB1|GRIK3|GABRA5|GRIK5|CHRNB4|GABRG3|GABRB2|GABRA3|GRIK2|GRIN2B|CHRNA4|CHRNA7|GABRG2|CHRND|GRIN2A|CHRNB2|GABRE|GABRG1|GLRA2|CHRNA1|GRIN2D|GRIN1|HTR3C|GLRA3
GO:0008266	MF_poly_U_RNA_binding	5939|54033|6310|10657|5937|10445|129563|26528|87178|140886|1153|6741|27303|5935|645974|8761|219988|3187|340529|2332|26986|80336|132430|3183|5042|24138	RBMS2|RBM11|ATXN1|KHDRBS1|RBMS1|MCRS1|DIS3L2|DAZAP1|PNPT1|PABPC5|CIRBP|SSB|RBMS3|RBM3|PABPC1L2B|PABPC4|PATL1|HNRNPH1|PABPC1L2A|FMR1|PABPC1|PABPC1L|PABPC4L|HNRNPC|PABPC3|IFIT5
GO:0008187	MF_poly_pyrimidine_tract_binding	5939|54033|6310|10657|5937|10445|129563|26528|87178|140886|1153|6741|27303|5935|11338|645974|3192|8761|219988|3187|340529|2332|26986|5725|80336|132430|3183|5042|24138	RBMS2|RBM11|ATXN1|KHDRBS1|RBMS1|MCRS1|DIS3L2|DAZAP1|PNPT1|PABPC5|CIRBP|SSB|RBMS3|RBM3|U2AF2|PABPC1L2B|HNRNPU|PABPC4|PATL1|HNRNPH1|PABPC1L2A|FMR1|PABPC1|PTBP1|PABPC1L|PABPC4L|HNRNPC|PABPC3|IFIT5
GO:0015298	MF_solute_cation_antiporter_activity	6548|285335|6549|389015|1184|123041|23315|80024|25769|254428|6556|6583|6547|285195|6550|283652|1182|10479|6543|6546|6553|1183|57419|133308|84679|284525|6520|9187|3954	SLC9A1|SLC9C1|SLC9A2|SLC9A4|CLCN5|SLC24A4|SLC9A8|SLC8B1|SLC24A2|SLC41A1|SLC11A1|SLC22A4|SLC8A3|SLC9A9|SLC9A3|SLC24A5|CLCN3|SLC9A6|SLC8A2|SLC8A1|SLC9A5|CLCN4|SLC24A3|SLC9B2|SLC9A7|SLC9C2|SLC3A2|SLC24A1|LETM1
GO:0051787	MF_misfolded_protein_binding	3313|3305|3306|27098|7917|54431|1191|3303|10013|6782|3309|79139|5611|51009|9695|3312|3310|10273|4189|3304|91319|2161|51182	HSPA9|HSPA1L|HSPA2|CLUL1|BAG6|DNAJC10|CLU|HSPA1A|HDAC6|HSPA13|HSPA5|DERL1|DNAJC3|DERL2|EDEM1|HSPA8|HSPA6|STUB1|DNAJB9|HSPA1B|DERL3|F12|HSPA14
GO:0008188	MF_neuropeptide_receptor_activity	6869|6751|6865|2834|10316|8811|4887|6752|4988|10800|84634|51289|2847|8484|3062|56923|56413|6755|2587|6870|4923|6754|339403|1241|2925|51083|100996758|4935|57105|4889|4886|387129	TACR1|SSTR1|TACR2|PRLHR|NMUR1|GALR2|NPY2R|SSTR2|OPRM1|CYSLTR1|KISS1R|RXFP3|MCHR1|GALR3|HCRTR2|NMUR2|LTB4R2|SSTR5|GALR1|TACR3|NTSR1|SSTR4|RXFP4|LTB4R|GRPR|GAL|NPY4R2|GPR143|CYSLTR2|NPY5R|NPY1R|NPSR1
GO:0005310	MF_dicarboxylic_acid_transmembrane_transporter_activity	65010|6511|79751|8402|1836|83733|6512|1468|10165|1244|64849|57084|116369|6573|6507|8604|375611|65012|115111|284111|246213|57030|81034|23657|6561|26266|9016|89874|10861|9058|1811|115019|6505|253512|6506|5172|113235|55238	SLC26A6|SLC1A6|SLC25A22|SLC25A11|SLC26A2|SLC25A18|SLC1A7|SLC25A10|SLC25A13|ABCC2|SLC13A3|SLC17A6|SLC26A8|SLC19A1|SLC1A3|SLC25A12|SLC26A5|SLC26A10|SLC26A7|SLC13A5|SLC17A8|SLC17A7|SLC25A32|SLC7A11|SLC13A1|SLC13A4|SLC25A14|SLC25A21|SLC26A1|SLC13A2|SLC26A3|SLC26A9|SLC1A1|SLC25A30|SLC1A2|SLC26A4|SLC46A1|SLC38A7
GO:0030551	MF_cyclic_nucleotide_binding	10846|340061|64208|140894|1259|5138|1262|9693|348980|8654|5141|5144|5142|50940|1260|11149|64091|1258|1261|54714|11069	PDE10A|TMEM173|POPDC3|CNBD2|CNGA1|PDE2A|CNGA4|RAPGEF2|HCN1|PDE5A|PDE4A|PDE4D|PDE4B|PDE11A|CNGA2|BVES|POPDC2|CNGB1|CNGA3|CNGB3|RAPGEF4
GO:0004112	MF_cyclic_nucleotide_phosphodiesterase_activity	5145|10846|5575|5152|5143|5577|5138|5137|1267|8622|5573|5576|5153|5151|8654|5141|5144|27115|5136|5142|50940|5150|5140|5158|5139	PDE6A|PDE10A|PRKAR1B|PDE9A|PDE4C|PRKAR2B|PDE2A|PDE1C|CNP|PDE8B|PRKAR1A|PRKAR2A|PDE1B|PDE8A|PDE5A|PDE4A|PDE4D|PDE7B|PDE1A|PDE4B|PDE11A|PDE7A|PDE3B|PDE6B|PDE3A
GO:0030020	MF_extracellular_matrix_structural_constituent_conferring_tensile_strength	1299|1282|1281|1307|1280|1289|1292|1306|85301|7373|1278|1297|1293|50509|1308|1287|1288|1285|1300|1302|1290|256076|1284|1277|1291|1294|1298	COL9A3|COL4A1|COL3A1|COL16A1|COL2A1|COL5A1|COL6A2|COL15A1|COL27A1|COL14A1|COL1A2|COL9A1|COL6A3|COL5A3|COL17A1|COL4A5|COL4A6|COL4A3|COL10A1|COL11A2|COL5A2|COL6A5|COL4A2|COL1A1|COL6A1|COL7A1|COL9A2
GO:0016409	MF_palmitoyltransferase_activity	340481|401647|84287|23390|1374|10652|9227|165679|51201|55146|64429|10558|1376|29801|9517|84243|158866|1375|55304|653082|2752|54503|55625|55733|25921|79844|254359|51114|84885|51125|51304|253832|29800|126129|79683|283576|171546|131540|254887	ZDHHC21|GOLGA7B|ZDHHC16|ZDHHC17|CPT1A|YKT6|LRAT|SPTSSB|ZDHHC2|ZDHHC4|ZDHHC6|SPTLC1|CPT2|ZDHHC8|SPTLC2|ZDHHC18|ZDHHC15|CPT1B|SPTLC3|ZDHHC11B|GLUL|ZDHHC13|ZDHHC7|HHAT|ZDHHC5|ZDHHC11|ZDHHC24|ZDHHC9|ZDHHC12|GOLGA7|ZDHHC3|ZDHHC20|ZDHHC1|CPT1C|ZDHHC14|ZDHHC22|SPTSSA|ZDHHC19|ZDHHC23
GO:0001102	MF_RNA_polymerase_II_activating_transcription_factor_binding	9496|9096|6911|7158|6910|79365|1385|8861|57057|3670|9095|6899|1959|23493|28996|6913|3725|30009|4780|8553|78986|347853|5308|9079|25942|23269|1499|5449|3429|4005|2033|6862|10716|1386|1387|4808|5934|3172|9611|6909|5925|2353|6926|8320|5933|55859|10459|50945|4760|4088	TBX4|TBX18|TBX6|TP53BP1|TBX5|BHLHE41|CREB1|LDB1|TBX20|ISL1|TBX19|TBX1|EGR2|HEY2|HIPK2|TBX15|JUN|TBX21|NFE2L2|BHLHE40|DUSP26|TBX10|PITX2|LDB2|SIN3A|MGA|CTNNB1|POU1F1|IFI27|LMO2|EP300|TBXT|TBR1|ATF2|CREBBP|NHLH2|RBL2|HNF4A|NCOR1|TBX2|RB1|FOS|TBX3|EOMES|RBL1|BEX1|MAD2L2|TBX22|NEUROD1|SMAD3
GO:0033613	MF_activating_transcription_factor_binding	6911|1385|6913|4087|30009|5757|347853|5308|3233|3429|4209|1386|4808|3172|6909|5925|2353|1609|6926|4261|4609|2551|6910|79365|3065|57057|4208|28996|10413|4205|78986|9079|25942|63976|51341|5449|2033|6880|10783|51564|5970|9658|50945|4760|195814|4088|9496|7158|3054|8861|3670|3725|9464|8553|5468|1499|4005|6862|5934|9611|3221|8320|10459|9096|4869|9095|3201|9759|6899|1959|23493|2626|4780|23269|3214|10716…	TBX6|CREB1|TBX15|SMAD2|TBX21|PTMA|TBX10|PITX2|HOXD4|IFI27|MEF2D|ATF2|NHLH2|HNF4A|TBX2|RB1|FOS|DGKQ|TBX3|CIITA|MYC|GABPA|TBX5|BHLHE41|HDAC1|TBX20|MEF2C|HIPK2|YAP1|MEF2A|DUSP26|LDB2|SIN3A|PRDM16|ZBTB7A|POU1F1|EP300|TAF9|NEK6|HDAC7|RELA|ZNF516|TBX22|NEUROD1|SDR16C5|SMAD3|TBX4|TP53BP1|HCFC1|LDB1|ISL1|JUN|HAND2|BHLHE40|PPARG|CTNNB1|LMO2|TBXT|RBL2|NCOR1|HOXC4|EOMES|MAD2L2|TBX18|NPM1|TBX19|HOXA4|HDAC4|T…
GO:0071949	MF_FAD_binding	64780|4835|57553|4524|1727|5768|728294|6713|5625|58510|8540|8564|221656|58472|4552|1610|25974|79689|51706|1408|9645|51700	MICAL1|NQO2|MICAL3|MTHFR|CYB5R3|QSOX1|D2HGDH|SQLE|PRODH|PRODH2|AGPS|KMO|KDM1B|SQOR|MTRR|DAO|MMACHC|STEAP4|CYB5R1|CRY2|MICAL2|CYB5R2
GO:0140142	MF_nucleocytoplasmic_carrier_activity	7514|3843|23534|30000|55705|23214|3842|57510|56478|11097|26953|79711|23039|51501|8021|64328|3837|1434|64901|5901	XPO1|IPO5|TNPO3|TNPO2|IPO9|XPO6|TNPO1|XPO5|EIF4ENIF1|NUP42|RANBP6|IPO4|XPO7|HIKESHI|NUP214|XPO4|KPNB1|CSE1L|RANBP17|RAN
GO:0051018	MF_protein_kinase_A_binding	5962|10270|5914|11216|51527|11214|6662|158798|10566|5575|6188|147906|642597|64746|9867|9495|26993|131544|5577|2932|11215|168002|5573|8165|80309|5576|120892|10565|7430|9465|5568|10163|9472|5569|2931|10142|5566|133619|10564|8227|51339|3784|8936|1445|8852|6262	RDX|AKAP8|RARA|AKAP10|GSKIP|AKAP13|SOX9|AKAP14|AKAP3|PRKAR1B|RPS3|DACT3|AKAIN1|ACBD3|PJA2|AKAP5|AKAP8L|CRYBG3|PRKAR2B|GSK3B|AKAP11|DACT2|PRKAR1A|AKAP1|SPHKAP|PRKAR2A|LRRK2|ARFGEF1|EZR|AKAP7|PRKACG|WASF2|AKAP6|PKIA|GSK3A|AKAP9|PRKACA|PRRC1|ARFGEF2|AKAP17A|DACT1|KCNQ1|WASF1|CSK|AKAP4|RYR2
GO:0015171	MF_amino_acid_transmembrane_transporter_activity	6536|23428|6511|79751|6529|6545|81855|83733|11254|6512|6538|94081|10165|10166|8501|153129|54896|6534|140679|57084|340024|54977|6510|55117|157724|121260|123096|55089|6507|92745|8604|124565|124935|6542|11136|145389|348932|246213|54716|56301|57030|84889|23657|6519|206358|9056|146167|83884|81539|6520|151258|6540|6533|153201|6539|6505|10991|120103|9152|8140|1497|54407|6509|6541|9057|285641|4948|117247…	SLC6A9|SLC7A8|SLC1A6|SLC25A22|SLC6A1|SLC7A4|SFXN3|SLC25A18|SLC6A14|SLC1A7|SLC6A11|SFXN1|SLC25A13|SLC25A15|SLC43A1|SLC38A9|SLC66A1|SLC6A7|SLC32A1|SLC17A6|SLC6A19|SLC25A38|SLC1A5|SLC6A15|SLC7A13|SLC15A4|SLC25A29|SLC38A4|SLC1A3|SLC38A5|SLC25A12|SLC38A10|SLC43A2|SLC7A2|SLC7A9|SLC38A6|SLC6A18|SLC17A8|SLC6A20|SLC7A10|SLC17A7|SLC7A3|SLC7A11|SLC3A1|SLC36A1|SLC7A7|SLC38A8|SLC25A2|SLC38A1|SLC3A2|SLC38A11|S…
[truncated: 4,300 more rows]
