# Supplementary material for: Transcriptional programs regulating neuronal differentiation are disrupted in DLG2 knockout human embryonic stem cells and enriched for schizophrenia and related disorders risk variants
Source: Nat Commun. 2022 Jan 14;13:27. doi: 10.1038/s41467-021-27601-0 (PMC8760302; doi:10.1038/s41467-021-27601-0)
Supplement: Supplementary file 14 — Supplementary Software [file 41467_2021_27601_MOESM14_ESM.zip › Scripts/bioinformatics-human genetics/working/gene set/regulatory/regulatory.txt]

BCL11B_targets_predicted	1948 5797 124602 57468 84867 26050 6173 2596 81491 375704 285513 11235 11245 340527 6696 84316 7580 1780 4154 91584 8111 1523 3767 6900 53637 5530 23658 4240 10457 64754 114928 960 11013 55244 23114 254778 11098 5919 6560 6327 220323 2565 27065 54443 116983 4929 260434 3899 6387 652 9551 121512 10317 8871 84900 57149 57447 29906 56243 4133 2118 653121 79973 11279 5579 10716 8739 23094 79789 92369…
TBR1_targets_predicted	57586 65268 5864 4130 79957 84894 57468 777 5141 1267 84867 283554 115207 387804 23105 90355 3797 6696 548596 50486 83641 4036 6638 53826 64131 4298 2016 83723 114801 6857 222183 6231 53637 283576 432 51286 9615 26471 5122 79815 8936 115584 4751 4744 55314 6210 8704 64410 23314 84525 7139 9645 64114 4929 2274 317762 342667 3899 11145 376267 27072 6620 113263 10962 29951 6553 2911 7045 1949 8927 7…
FMRP_targets	9625 9659 30000 4122 5923 9745 84629 773 57521 26999 441151 9091 65125 22859 56894 25769 4915 80728 333 23248 11346 79813 84461 23396 84669 9379 9665 157769 10444 5795 9114 6616 2903 3798 1981 6857 59269 9762 57569 613 9698 421 23287 23005 9148 6709 230 80309 23284 23467 80036 1123 440073 116986 2036 11180 10395 1499 284352 9751 23345 54878 226 23211 23236 26025 57580 80243 56995 23348 5662 5128 …
TCF4_targets_direct	282974 3727 1677 388394 4330 60526 805 51043 7058 27343 98 400258 122046 57709 25782 284391 10512 51125 8871 4237 23384 3487 148789 23143 8530 100131827 1993 116135 2297 1408 51655 91647 284739 5937 57476 846 9640 287015 9376 8419 259 9114 8793 29099 53353 10268 8428 8723 10044 55534 4064 1515 80216 7337 83851 1757 163486 22887 7023 100653515 441061 60598 26523 114991 342527 6709 8817 4988 25800 …
CHD8_targets_indirect_up	7424 8704 26071 10908 54929 8971 1855 126789 10273 8398 410 2264 64087 10362 1652 221927 80233 51025 2150 126526 644096 23246 113878 79581 56917 79930 91179 100288413 29924 100271849 2872 11156 1212 10131 9907 4061 85416 27433 140467 11117 9368 2323 2588 6461 6182 80148 56475 7164 6320 56849 230 222537 2584 116983 28992 3338 7262 116039 92815 54785 80019 6624 83460 357 23354 80346 25946 348262 83…
CHD8_targets_indirect_down	1463 140699 5136 10826 8555 55268 9516 253959 6697 92737 84532 59277 1831 8190 130271 197021 144535 84889 9830 84914 57406 29116 55930 57477 3433 4621 622 79666 83872 392307 135138 11119 57535 30061 219699 2346 78990 11149 23552 30011 4978 7216 23555 5362 4810 10231 26504 57526 107 81606 653082 55859 774 23732 10420 27295 6662 161436 7782 4324 11320 23205 200373 55266 7222 63874 152206 94121 5769…
CHD8_midfoetal_targets_direct	57095 6300 9415 54663 6477 2803 4666 26156 6046 80895 27183 51714 10745 9202 51635 23362 85451 113201 23625 79944 80255 25927 4330 81556 23654 10426 23033 56978 23152 4719 90268 10725 220988 79596 147991 2181 9747 22982 55658 56994 6722 3185 4440 91050 10147 55450 805 10762 10659 64963 10607 64083 5824 55188 3832 84937 1666 8848 80139 125150 50855 7398 23192 94104 9693 2868 56952 4150 23160 577 1…
