# Supplementary material for: Transcriptional programs regulating neuronal differentiation are disrupted in DLG2 knockout human embryonic stem cells and enriched for schizophrenia and related disorders risk variants
Source: Nat Commun. 2022 Jan 14;13:27. doi: 10.1038/s41467-021-27601-0 (PMC8760302; doi:10.1038/s41467-021-27601-0)
Supplement: Supplementary file 14 — Supplementary Software [file 41467_2021_27601_MOESM14_ESM.zip › Scripts/bioinformatics-human genetics/working/gene set/LoFi/LoFi.txt]

LoFi	6497 2782 2563 11079 63976 7161 55229 23463 55966 26038 148479 55735 5293 23261 11315 473 23435 5226 54897 23095 10277 9927 2475 7799 23013 7709 84301 54455 23352 8672 1889 50809 5909 2048 84196 23028 10236 6924 11313 1870 55219 57822 10250 23038 8289 6548 2140 5511 27245 6429 9698 10076 10691 51441 576 23633 200081 10657 339487 3065 5928 3932 64766 6421 58512 149076 9202 192669 192670 55700 63967 5690 26523 23154 9967 83931 80149 4520 10946 79753 2899 10450 8761 6018 9132 84879 22887 6513 4904 5792 533 9682 9670 55182 6202 10489 127343 11124 9372 114883 1996 23318 55706 79699 7804 84950 23648 1718 8613 1600 23358 4774 4919 7398 3716 84251 57708 26135 3953 9829 9295 9406 257194 81573 8880 26009 23032 23266 5586 284695 84146 5825 9411 6125 8412 22823 54874 64645 9890 163404 58155 55119 1301 22911 6272 5686 1952 6301 388662 1435 64783 10768 5906 10390 204851 829 4343 6847 4893 51592 7812 476 3321 10905 4853 10401 2209 10262 9129 51177 23248 4170 405 9869 29956 5298 81609 23126 5710 57592 6097 26097 200186 65123 3608 57459 9909 9898 103 55585 57198 90780 80128 55870 54856 22889 1196 9181 56893 23623 4000 4209 7203 23381 9826 5546 55243 57863 50717 1314 23385 57216 257106 4720 5087 6258 6675 4009 4921 55827 57645 7371 5451 481 23215 8674 64326 149041 27101 462 460 57795 7143 163589 9857 55103 2752 777 1660 23057 3915 9213 9887 6045 10625 81627 7175 23179 3075 5743 79577 23046 2494 23271 23528 56956 5788 1999 55705 89796 92703 5287 100381270 4194 22874 5929 9580 23114 64710 9261 3664 5362 7779 5629 9926 5784 7042 4139 2104 51133 25782 55532 23219 80232 55740 3930 64746 286826 3707 8476 27097 7257 54583 83932 57568 55127 6262 1130 51742 88 1131 56776 10000 10472 163882 51029 55083 25909 84838 3192 23040 4953 6241 8853 9781 6868 29841 4613 1653 28951 9475 23369 8648 54454 3797 56896 55252 10890 130557 790 2976 29959 84450 2355 5500 5496 23160 6683 51232 6801 57448 6432 6546 64225 6654 130733 2034 5581 80204 23198 6711 55704 9378 10575 5966 87178 7514 64895 9736 2202 4211 51542 57162 54465 23301 10097 4190 54812 84168 2673 22848 119 150726 10574 27332 56603 200424 83444 84759 1496 347730 64795 25885 55818 65055 55683 23020 10865 56910 54910 3631 23505 55571 51455 9448 4862 5903 10018 344558 84172 376940 3553 150465 10096 150472 11159 57628 7849 10746 5775 23332 29842 3625 7247 2736 9394 55339 83607 79595 55677 23190 4175 4249 92 26122 3800 9839 390 53353 55777 55183 4929 90 114793 3760 55660 64844 10716 90134 29994 5937 10010 6323 6328 27347 9360 9874 130507 11069 1745 6670 7456 220988 91404 114880 8540 10203 1290 55854 10787 1281 6775 30061 2744 6772 23451 3329 57181 57520 4999 285172 8837 23314 26010 659 8745 8609 54891 65059 10152 1385 4133 151195 200576 2066 7520 22807 10109 57695 9125 58190 7145 2043 5077 10290 10056 57624 8452 3267 9320 5707 9470 4691 8527 26058 25791 55054 116987 9759 80895 140739 8864 3069 25992 547 23192 2917 8553 152330 3708 9901 7862 10093 55209 491 6529 5894 9922 152273 7182 23243 1618 5915 7325 7068 8850 7155 6138 131405 201595 25904 51143 23122 7342 6331 57599 9943 93 1499 92999 9045 4820 353274 54861 29072 22907 993 6599 23276 4134 1951 51447 54870 10425 5576 1605 63891 10869 8927 10181 79012 6405 10180 2912 51368 1795 9254 23132 211 80335 55193 7474 776 50650 55799 51460 26059 23272 375346 5580 378 54899 7871 9223 166336 80145 55079 9861 23024 4286 151987 27086 9039 285220 6092 55279 253559 9868 64332 57337 56987 214 64422 4045 55254 26137 57514 523 205717 2932 9515 11167 2960 942 3836 201562 111 8997 7707 50512 5361 8607 29927 2624 7555 100534599 7879 22820 57461 23129 23317 2047 11073 10274 5523 66000 9276 5291 25852 54464 7029 253461 23350 25937 116931 4154 170506 8833 57018 25976 29970 2122 5274 3840 11235 80012 7095 64778 23043 5290 79718 86 8087 54165 55689 23200 2049 1857 1173 5437 1981 5708 6434 10644 1974 51726 59343 2119 9175 8626 604 23527 79572 4976 5062 26043 205564 1739 1487 2580 10336 7468 3064 8603 152789 57533 9778 1400 9948 9079 259282 26234 132864 10891 80333 1665 9353 254251 166647 3516 54502 22998 23244 3093 7345 6133 2560 10396 389206 2557 2555 285527 64854 9575 5471 55858 3815 3791 5156 91746 23284 5978 5431 55236 8671 22902 213 26057 53371 9908 51138 9987 132660 23001 3184 5311 658 2895 56916 10098 1977 79982 5530 4790 51176 10427 287 79071 890 79633 57182 132612 1998 83452 80155 79960 54726 8821 64399 3600 8467 6059 55294 166614 152485 4306 1909 5356 23240 9693 2891 92345 57600 56034 1363 11275 1182 3148 9848 2823 55602 55714 56977 9319 6550 11044 54888 23379 108 6531 7204 1501 22948 10299 90268 54545 1004 23037 1007 51663 29102 6502 133686 55299 9631 1601 253260 25836 23530 7690 3157 10605 348980 10468 166968 10769 65056 3572 54514 4214 3796 5144 401190 51194 3350 54557 5295 11174 140890 55914 4131 3842 84135 115548 689 10087 3156 26049 8546 1393 8622 23635 9456 133746 5924 1462 57561 5921 22936 4012 64839 2241 1105 64848 57556 1657 3781 4015 57507 4001 6643 84466 6558 2201 8572 96459 171019 51735 3308 11127 23105 27125 23176 23338 9879 5515 7416 4090 26249 51306 3313 8697 1495 51780 9782 2107 26045 7322 9542 404734 54882 153527 56134 56098 8841 57528 23092 64411 81555 80762 54439 10915 1809 9832 81545 5521 815 1452 1436 133522 5159 11346 3340 10318 55696 51164 10146 23367 2890 26999 11063 1879 57451 2554 2566 114825 2561 3937 4869 6586 23291 80315 153222 90249 23197 9260 54540 1627 64324 9509 3182 2324 9794 3187 90933 10399 2762 3662 6239 8899 9425 1832 10048 3096 3720 63971 9972 9750 81688 2550 56658 5514 2794 7919 7917 1460 7920 7916 10554 1302 6257 6015 6222 8831 5252 2914 222663 5467 29993 50619 27154 1432 6428 23787 60685 266727 9025 23070 23500 896 7942 55809 25862 23304 23506 5528 5754 116138 6722 84630 23113 2030 57510 3326 55362 221395 860 988 221391 83741 7021 8521 9697 667 56479 60682 23469 577 26054 1303 55023 1915 25998 9892 23033 9096 55122 10492 23036 6885 2045 23195 6492 892 9474 2898 25957 639 5550 7101 8936 5980 23097 51362 2534 262 3066 3298 135112 2037 5796 84456 6446 27115 10767 57221 4217 85021 9053 7128 3097 2911 23118 134957 9113 84085 10090 2099 57621 26271 22828 79683 57492 56995 3482 117289 6950 7430 9589 10846 9444 4216 28514 4301 51608 84433 221937 2768 8662 80727 51622 84132 84629 2115 221981 28969 23161 6671 9734 196 3696 9771 51678 3181 10643 3200 8935 221895 9586 64224 54443 25948 989 5898 5683 9844 2737 23072 4967 83637 107 23242 10320 1956 908 26053 6804 9031 3984 653361 3092 7458 9569 7461 5782 7532 2770 10926 10371 2913 9988 3082 781 27445 53616 54467 1021 55610 1278 22853 8295 57154 64599 56257 222950 2783 51412 2050 43 1523 10135 6733 5701 5649 27000 55904 5577 79872 9732 154743 4233 830 93986 7982 54556 5803 3751 93664 8976 168850 27044 2318 23008 7328 23382 4899 4232 4289 91584 800 26266 4850 23165 8805 80853 51631 28996 57670 254048 27147 673 23608 9715 27153 2146 57541 8454 29803 3757 1020 10061 6522 116988 6009 51422 58508 57180 1804 155435 22976 6469 54892 10049 9690 9228 286046 10395 91694 29883 2039 526 23039 55174 91782 57805 1808 64641 5520 79618 2185 3084 84549 29942 27257 9070 54904 2260 286 3551 2339 5591 7419 7994 84376 9705 9821 114786 4067 55636 253943 5862 63978 4603 10565 80124 10499 10987 9312 27067 157506 55284 6129 2138 23462 619279 11075 4325 734 11059 55656 862 25962 54845 392255 26986 51366 157567 23414 284 29967 51582 5885 114788 7227 2131 3037 6713 29028 9788 114907 55039 51571 50807 3786 51105 51059 23237 575 5747 27161 23144 23513 1537 203054 6132 55664 6595 5991 10171 115426 3717 5789 11168 54796 4781 6456 4300 55958 7010 1993 55234 65083 10210 54926 1271 55833 9853 7016 7415 971 7094 4882 5079 79269 152006 1211 5239 6096 216 9615 7763 51104 23137 7091 7088 2776 60560 29979 4915 79670 1612 3190 10507 4783 6850 10927 5253 64768 23196 5727 9568 4686 10541 7046 23071 54881 10592 9314 58499 23446 5887 23392 54566 7357 9128 401548 9991 114991 85301 5069 51552 1955 26147 153090 23245 26190 1620 26468 54542 23637 9355 57706 55342 5695 286205 2649 5537 2516 9649 79109 6812 26130 25792 2022 1759 114789 6709 10444 6418 2801 23511 5524 56262 23413 25 84726 2889 8021 7248 6130 1289 11091 6256 9858 10439 55684 20 7186 2529 8721 2902 29882 10383 774 79813 22884 23560 22982 23185 10771 1316 54906 84991 83860 5588 57713 2665 22929 26019 55176 51182 221061 79723 55691 7431 8028 8027 57584 6840 55149 51322 22931 10730 56288 6935 80314 8453 3688 8829 5979 221002 9790 5599 5592 983 288 7321 8030 26091 221037 23411 84159 3189 9188 80312 55506 55749 5660 4838 5532 90550 23522 7414 9632 23053 818 57178 9231 3778 2894 23063 5728 143279 84333 159371 22849 9044 9211 3832 54619 29760 3070 84458 55361 118788 56889 6585 26507 56652 1147 10613 23082 2253 81603 51684 10121 4791 54805 5662 54838 7511 6877 114815 6934 120 9126 8036 56165 57700 3983 26033 2018 22841 7073 8661 118987 2869 259217 79892 2263 54764 253738 3632 5719 57661 727897 161 975 4928 6786 4676 6240 23647 10612 84067 322 8642 6764 56674 23258 55031 9646 10527 7465 5682 1315 406 55553 6207 2965 79733 7251 144108 89797 3739 55366 627 5080 79832 1479 26273 744 10480 4076 7189 6506 26298 57689 56981 8539 55761 9479 8525 1132 1408 51317 2147 55626 9793 9776 10658 5702 23360 10978 6749 710 25921 349667 80829 1500 5007 219988 1642 27339 79869 745 9066 9415 747 2495 3619 221092 23193 9219 1937 80789 6520 10482 1128 10963 55611 2011 9379 5331 10235 8986 4221 7536 5526 23130 84447 5977 4054 5970 10992 9092 55690 64837 78999 338692 5936 10432 22992 100526737 6712 156 5499 4041 51111 1374 55291 22941 55107 8500 5138 55298 4926 9873 9828 23201 51400 10714 56946 5612 6188 408 51773 8726 51585 27314 8301 9846 26011 8322 51503 84441 10413 143686 84259 8065 2893 23235 85463 55216 7704 23705 5049 23621 57453 3587 372 4297 283149 56912 9354 25988 9854 57476 3312 23365 84959 219899 6734 63876 3703 9538 56980 9743 84623 29068 112936 22997 440073 65125 775 2288 5927 894 56341 7132 1108 8078 171017 8079 1822 5777 50813 83461 144195 9746 10162 55810 79923 1911 57494 4040 2120 55729 2904 51729 54477 2059 121536 6660 23012 55726 5744 58516 160518 55711 10526 114134 1272 283464 144165 54407 81539 196528 9169 4753 51564 55089 904 1280 23109 9416 27289 8085 25766 65244 6602 41 23416 113251 81566 57609 9498 91 3853 3164 6334 160622 3848 1975 84926 5916 11016 7786 6667 9700 5094 3678 3071 3178 3223 5153 84324 1606 1017 64375 85406 10220 79035 5036 6601 1431 9924 283373 506 11176 4665 3798 10540 4035 196403 114785 22864 1019 116986 23592 11260 9958 29110 57522 8445 23426 5908 11052 55832 10576 5787 196441 4848 23390 4659 4673 114882 89795 8499 1848 490 10154 7181 55785 59277 10988 23074 56899 55681 5128 7184 29915 5992 84102 23603 9733 55188 121551 54434 488 51434 10094 9815 23316 6311 51699 5501 80018 283450 6128 5781 23389 4842 23014 51347 6910 283455 6926 6175 11021 4440 11113 10985 9478 84678 6927 121665 6249 22877 65117 57605 55206 387893 121256 9612 57647 5901 8408 57634 6433 2802 100289635 55269 64328 54737 56163 2254 255967 10810 2321 1024 6144 10808 10129 90634 84056 23047 9201 26960 2308 89890 7178 83548 8848 5925 23091 22862 3936 23143 26512 27253 10910 5101 11278 64062 23077 114798 122060 10253 9375 5611 3843 10150 23348 7174 55082 10426 23250 8874 1282 10673 23026 3916 7027 283489 8881 8451 57680 51222 11198 4323 10419 22985 55072 9362 84502 4776 23256 25831 4857 9472 64067 6729 394 5687 58533 11177 4792 253959 161357 254170 55015 4247 6655 11183 51062 9147 114088 652 80821 6815 5706 10979 23034 122830 2643 57161 10640 5926 6252 5684 23002 57570 5583 5529 5494 3091 10243 4149 1965 2530 6710 87 8816 58517 5663 26037 22990 4293 53349 91748 51077 56252 1743 57156 7043 64207 2957 9369 10598 22938 1112 145567 5700 79882 3705 55671 10516 57578 23405 64919 10914 7453 7528 51466 8812 2009 1778 9895 91833 7187 9578 23186 5527 23368 1983 64423 3714 9112 207 2558 2562 8924 2567 653720 7082 56851 161725 6263 70 51234 9716 254531 4212 9990 7057 22893 57617 54567 5888 23005 23269 23168 146057 4130 146059 7158 84978 2923 4236 51496 50804 7782 80031 23431 9318 2200 2553 4644 23312 123169 51187 56204 6938 9236 26108 102 54778 83660 6095 79811 8925 9960 53944 23060 6642 54878 5604 6124 8766 9493 7090 8554 8125 56965 4756 25820 5315 27020 4649 10620 1198 5371 1445 25942 5780 56905 84894 10363 3658 5923 9915 8120 50810 9640 176 4916 374655 5045 8826 64784 1106 7026 140460 22856 220 6627 9727 6650 146330 7329 79652 23162 1186 57585 5310 7249 57524 10921 5170 79903 1387 84662 115 7023 29035 84656 2903 29855 54715 7874 2935 29066 57496 9665 23049 4629 64131 5930 27327 10368 5347 55114 23214 2975 11273 246778 25970 9344 4150 11151 26000 23361 9810 10847 64319 2521 84148 9739 112755 54620 55737 6477 10294 23090 64282 81533 85407 29117 5934 80205 1540 27324 6299 2775 11051 89970 80011 6376 57567 1009 23019 1006 1459 865 9114 10664 57610 23644 4775 11060 27183 164 6483 23450 55308 2734 463 9564 80790 5336 79786 9100 79791 57338 23174 2294 3394 54971 124245 29123 6137 10381 7531 5306 29 23293 4335 10594 79066 5048 23277 23108 23140 51479 27043 55421 23125 50488 83394 51009 79142 1742 84461 51087 57555 23399 1973 26168 9513 57659 407977 7157 23135 1107 4628 6154 81565 6416 93649 9912 201163 10743 9611 8533 654346 6720 3996 79018 11216 26118 23326 51701 6830 8456 57551 57649 28964 57532 399687 4763 51379 79915 85464 124930 114659 5717 55288 64149 23512 40 9349 782 6143 84961 51755 2064 5469 22794 339287 9572 5914 22806 5709 6605 7153 3881 47 317719 7266 7283 535 6777 6774 23415 6776 8678 10197 1659 7343 6521 10900 124801 284071 10014 23131 56970 10614 4836 10052 9343 752 9520 284058 3837 7473 4779 6668 30009 10951 65264 10642 22834 11143 1277 56934 9043 51747 8913 54799 124540 6426 7716 9110 84669 1213 81671 388403 22843 10513 79665 6198 54828 9902 9969 26115 57508 11011 6909 5705 11325 2081 974 6603 4215 5718 2186 26207 1655 64750 9931 5578 6662 5573 5608 79902 57513 85451 60386 63893 57690 9267 57332 84733 57521 55666 57597 2194 2873 5034 1453 3607 81035 9097 23347 7298 9229 5797 23253 9989 2774 5771 114799 6093 29919 284252 6760 25925 80816 8715 1828 22878 1837 9331 10982 7572 56853 80206 498 494470 9063 30827 201501 4092 9811 4087 4152 9352 23335 8932 9480 1630 51320 6925 4089 51046 23327 57614 55205 28316 23239 55628 81832 10194 4772 9150 7776 54531 5725 57418 6794 53615 26528 10297 84444 1455 55643 84823 51343 2767 60680 58509 1938 51588 91039 23030 9667 6294 10036 8498 4298 9361 5990 7409 718 8570 23370 57662 56949 1994 115704 5609 4670 81794 93145 8666 11140 1786 55337 10498 6597 1785 3609 64748 22983 30000 811 773 4784 112939 5989 22859 5566 90379 6511 85360 23476 58525 10270 58513 4218 23309 4650 10523 9441 6142 23149 3718 23025 57719 8178 23770 5296 23031 170463 3780 126364 23373 5976 10147 57794 57130 54815 9745 10054 3249 7392 25999 23094 8193 3191 81 11184 55095 6829 9149 208 2091 11100 8425 53916 6223 973 2901 1954 2931 23152 64763 5452 9138 478 199731 10452 162979 5971 90332 11129 1209 57787 8189 26145 5536 25865 4861 10055 23211 2909 29888 8775 1175 29998 2906 54922 770 10856 6625 8541 2323 57030 6205 57479 160 3276 60385 58506 50944 5582 57348 26121 114823 84446 22870 11338 89887 6193 10155 27243 1457 128637 140901 5786 10528 8455 1059 23236 650 5111 6616 23767 55617 57144 182 7692 5126 57419 63908 22974 140688 9777 22919 343702 23509 1789 1869 9139 83737 191 8200 26133 2686 23054 22839 100527943 140710 9584 57446 51230 26051 57148 6714 11122 4605 84181 7150 6431 7529 80336 140730 3172 57727 57468 63935 57169 1434 3745 23613 6780 10564 8202 57580 9334 10079 23394 4773 57167 7764 7022 1477 655 2778 8480 6874 10388 5688 116154 149986 10732 55257 3911 54994 54915 11083 11047 3785 1917 26205 4661 8204 29761 4685 10694 2551 7074 30811 57466 6651 94104 6453 23515 2114 54014 1859 2078 25825 1826 49854 150094 7307 7109 5316 56894 8566 1291 54039 57553 6899 5413 7290 7353 54487 29801 51586 23119 5594 613 6598 23384 23544 129049 23760 8508 162 4771 84133 2130 83874 8897 10291 56478 22880 4733 253143 9681 23598 9215 4627 10369 8664 23543 3560 26088 1454 51386 6663 9567 6122 5155 8911 9978 23112 2033 23264 6721 2547 6942 25830 80274 55615 27127 112885 9620 9889 23151 23774 25771 23654 415116 80305 85358 23542 3730 55841 57502 412 1183 5634 3052 2742 8481 395 54960 9758 10943 51311 5277 5931 2187 55787 8233 59272 158747 6792 9185 5160 10149 10389 4810 5475 22866 6322 30011 6197 5256 5422 139411 1968 7543 6611 51360 5251 9468 80311 257397 1756 11141 2710 54880 5009 1536 286464 8573 9282 4129 1654 4128 8239 7403 84679 80258 8237 7317 5127 8241 5199 24140 64840 7454 64743 6839 27238 11152 7030 55593 10013 28952 50943 23708 8852 57477 1184 9500 158787 10075 8242 8243 65267 23133 2245 10916 158880 54954 54552 4478 23229 340554 3476 1896 4983 367 158830 6872 56159 9968 24137 84889 3561 4841 8473 93953 1741 55869 51132 6567 340533 22 54821 546 50945 538 5230 7552 27328 254065 1121 1730 57526 2491 2717 27286 695 139231 79710 26280 84443 9949 11043 2182 1288 115201 1287 57529 154796 79868 57631 5063 827 7224 5358 79576 65109 23157 54521 139818 55922 3597 3920 8450 10178 331 57187 4952 6594 10735 10813 63035 9131 158763 9016 55609 90167 3547 84295 203522 2719 3251 2239 2273 10479 4168 27336 9459 2158 27316 286410 3423 4534 2334 50814 633 55559 6535 492 3421 215 3654 57595 5973 3054 5956 393 3897 2316 2539 6134 8277 2664 9130 55558 4354 139716 1736 2157
