# Supplementary material for: Transcriptional programs regulating neuronal differentiation are disrupted in DLG2 knockout human embryonic stem cells and enriched for schizophrenia and related disorders risk variants
Source: Nat Commun. 2022 Jan 14;13:27. doi: 10.1038/s41467-021-27601-0 (PMC8760302; doi:10.1038/s41467-021-27601-0)
Supplement: Supplementary file 14 — Supplementary Software [file 41467_2021_27601_MOESM14_ESM.zip › Scripts/bioinformatics-human genetics/working/gene set/foetal/excitatory_newborn_developing_expressed.txt]

ex_newborn_developing_non_zero	1 2 9 14 15 18 19 20 21 22 23 24 25 26 27 28 29 30 31 32 33 34 35 36 37 38 39 40 41 43 47 48 49 50 51 52 53 56 58 59 60 71 72 81 86 87 88 89 90 91 92 93 94 95 97 98 100 101 102 103 104 105 107 108 109 111 112 113 114 115 116 117 118 119 120 123 124 125 127 128 130 132 133 134 135 136 140 142 143 146 148 150 152 153 155 158 160 161 162 163 164 165 167 174 175 176 177 178 181 182 183 185 186 189 190 191 196 197 203 204 205 207 208 210 211 212 213 214 215 216 217 218 219 220 221 222 223 224 225 226 229 230 231 238 239 246 247 249 262 267 268 271 272 273 274 275 276 277 278 279 280 283 284 285 286 287 288 290 291 292 293 301 302 306 307 308 309 310 311 312 313 314 316 317 318 320 321 322 323 324 327 328 329 330 331 332 333 334 335 337 338 341 343 347 348 350 351 353 355 356 357 358 359 360 361 362 363 366 367 368 369 372 373 374 375 377 378 379 381 382 383 384 387 388 389 390 391 392 393 394 395 396 397 398 399 400 402 403 405 406 407 408 409 410 411 412 414 416 419 421 427 429 430 432 433 435 438 440 443 444 445 460 462 463 466 467 468 471 472 473 475 476 477 478 480 481 482 483 486 487 488 489 490 491 492 493 495 496 501 523 525 526 527 528 529 533 534 535 537 538 540 545 546 547 549 550 552 558 563 566 567 570 571 572 573 578 580 581 582 583 585 586 587 590 593 594 595 596 598 599 602 604 605 607 608 610 611 613 617 622 624 627 629 631 632 633 634 635 636 637 638 639 640 641 642 644 645 648 649 650 651 652 653 654 655 656 657 658 659 661 662 663 664 665 666 667 669 670 671 672 673 675 676 677 678 682 683 684 686 687 688 689 694 695 696 699 701 705 706 708 710 714 715 716 717 718 719 720 721 726 727 728 729 730 732 734 738 740 741 744 745 746 747 752 753 754 757 758 760 762 763 766 767 768 770 771 773 774 775 776 777 778 779 780 781 782 783 784 785 786 788 790 793 794 795 796 797 800 801 805 808 810 811 813 814 815 816 817 818 819 821 822 823 824 825 826 827 828 829 830 831 832 835 836 837 839 840 841 842 843 844 847 857 858 859 860 861 862 863 865 867 868 869 871 873 874 875 885 887 889 890 891 892 894 896 898 899 900 901 902 904 905 908 911 912 913 914 915 916 917 919 920 923 925 926 928 929 930 932 933 939 943 945 947 948 949 950 951 952 953 955 956 957 959 960 961 963 965 966 967 968 970 971 972 973 975 977 983 984 987 988 990 991 993 994 995 996 997 998 999 1000 1001 1002 1003 1004 1005 1006 1007 1008 1009 1010 1012 1013 1014 1015 1016 1017 1019 1020 1021 1022 1024 1025 1026 1027 1028 1031 1032 1033 1036 1038 1039 1040 1046 1047 1048 1051 1052 1054 1056 1058 1059 1060 1062 1063 1068 1069 1070 1071 1072 1073 1075 1080 1081 1084 1087 1088 1102 1103 1104 1105 1106 1107 1108 1109 1111 1112 1113 1114 1116 1117 1118 1119 1120 1121 1122 1123 1124 1128 1129 1130 1131 1132 1133 1134 1135 1136 1137 1138 1139 1140 1141 1143 1146 1147 1149 1152 1153 1154 1155 1158 1159 1160 1161 1163 1164 1173 1174 1175 1176 1180 1181 1182 1183 1184 1185 1186 1188 1191 1192 1193 1195 1196 1198 1200 1201 1203 1207 1209 1211 1212 1213 1233 1234 1235 1236 1238 1241 1244 1258 1259 1260 1261 1262 1263 1264 1265 1266 1267 1268 1269 1270 1271 1272 1277 1278 1281 1282 1284 1285 1286 1287 1288 1289 1290 1291 1293 1294 1295 1296 1297 1298 1299 1300 1301 1302 1303 1305 1306 1307 1308 1310 1311 1312 1314 1315 1316 1317 1318 1325 1326 1327 1329 1337 1340 1345 1346 1347 1349 1350 1351 1352 1353 1355 1356 1358 1360 1361 1362 1363 1364 1365 1368 1370 1371 1373 1374 1375 1376 1379 1380 1381 1382 1384 1385 1386 1387 1388 1389 1390 1392 1394 1395 1397 1398 1399 1400 1406 1407 1408 1410 1411 1415 1418 1421 1427 1428 1429 1431 1432 1434 1435 1436 1438 1441 1445 1452 1453 1454 1455 1456 1457 1459 1460 1462 1463 1464 1465 1466 1468 1471 1476 1477 1478 1479 1486 1487 1488 1489 1491 1495 1496 1497 1499 1500 1501 1503 1508 1509 1512 1513 1514 1515 1519 1520 1521 1522 1523 1524 1525 1527 1528 1534 1535 1536 1537 1538 1540 1543 1544 1545 1548 1549 1551 1555 1558 1559 1565 1571 1572 1573 1576 1577 1579 1580 1582 1583 1585 1586 1589 1591 1592 1593 1594 1595 1600 1601 1602 1603 1604 1605 1606 1607 1608 1609 1610 1611 1612 1613 1616 1620 1622 1627 1628 1629 1630 1632 1633 1634 1635 1636 1638 1639 1641 1642 1643 1644 1645 1646 1647 1649 1650 1652 1653 1654 1655 1656 1657 1659 1660 1662 1663 1665 1666 1672 1674 1675 1676 1677 1678 1690 1716 1717 1718 1719 1723 1725 1727 1728 1729 1730 1733 1734 1736 1737 1738 1739 1740 1741 1742 1743 1745 1746 1749 1750 1755 1756 1757 1758 1759 1760 1762 1763 1767 1768 1769 1770 1773 1774 1775 1776 1777 1778 1780 1781 1783 1785 1786 1787 1788 1789 1793 1794 1795 1796 1797 1798 1800 1801 1802 1803 1804 1805 1806 1807 1808 1809 1810 1811 1812 1815 1819 1820 1821 1822 1824 1825 1826 1827 1829 1830 1831 1832 1836 1837 1838 1839 1840 1841 1842 1843 1844 1845 1846 1847 1848 1849 1850 1852 1854 1855 1856 1857 1859 1861 1869 1870 1871 1874 1875 1876 1877 1879 1880 1889 1890 1891 1892 1893 1894 1896 1901 1902 1903 1906 1909 1910 1911 1912 1915 1917 1933 1936 1938 1939 1942 1943 1944 1946 1947 1948 1949 1950 1951 1952 1953 1954 1955 1956 1958 1959 1960 1961 1962 1964 1965 1967 1968 1969 1973 1974 1975 1977 1978 1979 1981 1982 1983 1984 1992 1993 1994 1995 1996 1997 1998 1999 2000 2001 2002 2004 2005 2006 2009 2010 2011 2012 2013 2014 2016 2017 2018 2020 2021 2022 2023 2026 2027 2028 2029 2030 2033 2034 2035 2036 2037 2038 2039 2040 2041 2042 2043 2044 2045 2046 2047 2048 2049 2050 2051 2052 2053 2054 2055 2057 2059 2060 2063 2064 2065 2066 2067 2068 2069 2070 2071 2072 2073 2074 2077 2078 2079 2081 2091 2098 2099 2100 2101 2103 2104 2107 2108 2109 2110 2113 2114 2115 2116 2117 2118 2119 2120 2121 2122 2123 2124 2125 2130 2131 2132 2134 2135 2137 2138 2139 2140 2145 2146 2147 2149 2150 2151 2152 2153 2155 2157 2159 2161 2162 2166 2167 2168 2169 2170 2171 2172 2173 2175 2176 2177 2178 2180 2181 2182 2184 2185 2186 2187 2188 2189 2191 2192 2193 2194 2195 2196 2197 2199 2200 2201 2202 2203 2204 2206 2207 2209 2210 2212 2215 2218 2219 2222 2224 2230 2232 2235 2237 2239 2241 2242 2243 2245 2246 2247 2249 2250 2252 2253 2254 2255 2256 2257 2258 2259 2260 2261 2262 2263 2264 2266 2267 2271 2272 2273 2274 2275 2280 2281 2286 2287 2288 2289 2290 2294 2305 2308 2309 2310 2312 2313 2314 2315 2316 2317 2319 2321 2322 2323 2326 2329 2330 2332 2334 2335 2339 2342 2346 2350 2352 2353 2354 2355 2356 2357 2358 2359 2395 2444 2475 2483 2487 2491 2492 2495 2512 2515 2516 2517 2519 2521 2523 2524 2525 2526 2528 2530 2531 2532 2534 2535 2537 2538 2539 2542 2547 2548 2549 2550 2551 2553 2554 2555 2556 2557 2558 2559 2560 2561 2562 2564 2565 2566 2567 2568 2569 2570 2571 2572 2580 2581 2582 2583 2584 2585 2587 2588 2589 2590 2591 2592 2593 2595 2596 2597 2618 2619 2620 2621 2622 2624 2628 2629 2632 2633 2634 2635 2636 2639 2643 2644 2645 2646 2647 2648 2649 2650 2651 2653 2660 2661 2662 2664 2665 2669 2670 2671 2673 2674 2675 2677 2678 2683 2686 2687 2690 2691 2692 2696 2697 2700 2709 2710 2717 2720 2729 2730 2731 2733 2734 2735 2736 2737 2738 2739 2741 2742 2743 2744 2745 2746 2747 2752 2760 2762 2764 2766 2767 2768 2769 2770 2771 2773 2774 2775 2776 2778 2781 2782 2783 2784 2785 2786 2787 2788 2790 2791 2792 2794 2796 2798 2799 2800 2801 2802 2803 2804 2805 2806 2811 2813 2814 2817 2819 2820 2821 2822 2823 2824 2825 2826 2827 2829 2830 2834 2835 2841 2842 2844 2845 2846 2847 2849 2850 2857 2859 2861 2863 2865 2868 2869 2870 2872 2873 2874 2876 2877 2878 2879 2880 2882 2885 2887 2888 2889 2890 2891 2892 2893 2894 2895 2896 2897 2898 2899 2900 2901 2902 2903 2904 2905 2906 2907 2908 2909 2911 2912 2913 2914 2915 2916 2917 2918 2919 2922 2923 2925 2926 2931 2932 2934 2935 2936 2937 2938 2941 2944 2946 2947 2948 2949 2950 2953 2954 2956 2957 2958 2959 2960 2961 2962 2963 2965 2966 2967 2969 2971 2972 2975 2976 2977 2978 2979 2984 2987 2990 2992 2993 2994 2995 2996 2997 2998 3000 3001 3004 3028 3029 3030 3032 3033 3034 3037 3038 3043 3046 3048 3049 3052 3053 3054 3055 3059 3060 3061 3062 3064 3065 3066 3068 3069 3070 3071 3073 3074 3075 3077 3078 3082 3083 3084 3090 3091 3092 3093 3094 3096 3097 3098 3099 3101 3104 3131 3140 3141 3145 3146 3148 3149 3150 3151 3155 3156 3157 3158 3159 3161 3163 3164 3169 3172 3176 3177 3178 3181 3182 3183 3184 3185 3187 3188 3189 3190 3191 3192 3205 3208 3217 3224 3225 3240 3241 3242 3248 3250 3251 3257 3263 3265 3266 3267 3268 3269 3273 3274 3275 3276 3280 3281 3284 3290 3291 3292 3294 3295 3297 3298 3299 3300 3301 3303 3304 3305 3306 3308 3309 3310 3312 3313 3315 3316 3320 3321 3326 3329 3336 3337 3338 3339 3340 3344 3350 3351 3352 3355 3356 3357 3358 3359 3360 3361 3363 3364 3371 3373 3382 3383 3397 3398 3399 3400 3416 3417 3418 3419 3420 3421 3422 3423 3425 3426 3428 3429 3430 3431 3433 3434 3437 3439 3441 3442 3444 3446 3449 3452 3454 3455 3456 3459 3460 3475 3476 3479 3480 3482 3483 3485 3486 3487 3488 3489 3490 3508 3516 3547 3549 3550 3551 3554 3556 3557 3561 3563 3565 3568 3570 3572 3574 3575 3586 3587 3588 3589 3590 3593 3594 3595 3596 3597 3598 3600 3603 3604 3606 3607 3608 3609 3611 3612 3613 3614 3615 3617 3619 3621 3622 3623 3624 3625 3626 3628 3631 3632 3633 3635 3636 3638 3640 3642 3643 3645 3646 3652 3654 3655 3656 3658 3659 3660 3661 3662 3663 3664 3665 3667 3669 3671 3672 3673 3674 3675 3676 3678 3679 3680 3681 3682 3683 3685 3687 3688 3689 3690 3691 3692 3693 3694 3696 3697 3698 3699 3700 3702 3703 3704 3705 3707 3708 3709 3710 3712 3714 3716 3717 3718 3720 3725 3726 3727 3728 3732 3736 3737 3738 3739 3741 3743 3745 3746 3747 3748 3749 3750 3751 3752 3753 3754 3755 3756 3757 3758 3759 3760 3761 3762 3763 3765 3766 3767 3768 3769 3770 3772 3773 3775 3776 3777 3778 3779 3780 3781 3782 3784 3785 3786 3787 3788 3790 3791 3792 3795 3796 3797 3798 3799 3800 3801 3809 3811 3814 3815 3817 3818 3820 3821 3822 3824 3827 3831 3832 3833 3834 3835 3836 3837 3838 3839 3840 3841 3842 3843 3845 3848 3853 3854 3858 3859 3860 3866 3875 3880 3881 3882 3883 3884 3885 3886 3889 3891 3895 3897 3899 3902 3903 3908 3909 3910 3911 3912 3913 3914 3915 3916 3918 3920 3921 3925 3927 3929 3930 3931 3934 3936 3937 3938 3939 3945 3948 3949 3950 3952 3953 3954 3955 3956 3958 3959 3960 3964 3965 3973 3976 3977 3978 3980 3981 3983 3984 3985 3987 3988 3990 3991 3992 3993 3995 3996 3998 4000 4001 4004 4005 4007 4008 4009 4012 4015 4016 4017 4018 4023 4025 4026 4033 4034 4035 4036 4037 4038 4040 4041 4043 4045 4047 4048 4049 4050 4052 4053 4054 4055 4057 4059 4061 4062 4063 4064 4065 4066 4067 4069 4071 4072 4074 4076 4077 4081 4082 4084 4085 4086 4087 4088 4089 4090 4092 4093 4094 4097 4099 4108 4110 4111 4112 4115 4116 4117 4121 4122 4123 4124 4125 4126 4128 4129 4130 4131 4133 4134 4135 4137 4139 4140 4142 4143 4144 4145 4146 4147 4148 4149 4150 4152 4154 4155 4157 4160 4161 4162 4163 4166 4168 4170 4171 4172 4173 4174 4175 4176 4179 4185 4189 4190 4191 4192 4193 4194 4199 4200 4201 4204 4205 4208 4209 4210 4211 4212 4214 4215 4216 4217 4218 4221 4222 4225 4232 4233 4234 4236 4237 4238 4239 4240 4242 4245 4247 4248 4249 4250 4254 4255 4256 4257 4258 4259 4261 4267 4277 4281 4282 4283 4284 4285 4286 4287 4288 4289 4291 4292 4293 4294 4296 4297 4298 4299 4300 4302 4306 4308 4311 4313 4314 4319 4320 4322 4323 4324 4325 4326 4327 4329 4330 4331 4332 4335 4336 4337 4338 4340 4343 4345 4350 4351 4352 4354 4355 4356 4357 4358 4359 4360 4363 4430 4435 4436 4437 4438 4439 4440 4478 4481 4482 4485 4486 4487 4489 4494 4495 4496 4501 4502 4504 4507 4515 4520 4521 4522 4524 4528 4534 4542 4547 4548 4552 4580 4583 4584 4585 4586 4588 4589 4591 4595 4597 4598 4599 4600 4601 4602 4603 4604 4605 4606 4609 4610 4613 4615 4616 4618 4619 4620 4621 4622 4624 4626 4627 4628 4629 4634 4635 4636 4637 4638 4640 4641 4642 4643 4644 4645 4646 4647 4648 4649 4650 4651 4656 4659 4660 4661 4664 4665 4666 4668 4669 4670 4671 4673 4674 4675 4676 4678 4680 4681 4682 4683 4684 4685 4686 4688 4689 4690 4691 4692 4693 4694 4695 4696 4697 4698 4700 4701 4702 4703 4704 4705 4706 4707 4708 4709 4710 4711 4712 4713 4714 4715 4716 4717 4718 4719 4720 4722 4723 4724 4725 4726 4728 4729 4731 4733 4734 4736 4738 4739 4741 4744 4745 4747 4750 4751 4752 4753 4756 4758 4760 4761 4763 4771 4772 4773 4774 4775 4776 4778 4779 4780 4781 4782 4783 4784 4790 4791 4792 4793 4794 4795 4796 4798 4799 4800 4801 4802 4803 4804 4807 4808 4810 4811 4814 4815 4817 4820 4826 4828 4829 4830 4831 4832 4833 4835 4836 4838 4839 4841 4842 4843 4846 4848 4849 4850 4851 4852 4853 4854 4855 4857 4858 4860 4861 4862 4863 4864 4867 4868 4869 4878 4880 4881 4882 4883 4884 4885 4886 4887 4889 4891 4892 4893 4897 4899 4900 4901 4904 4905 4907 4908 4913 4914 4915 4916 4919 4920 4921 4922 4923 4924 4925 4926 4927 4928 4929 4931 4935 4938 4939 4940 4942 4943 4946 4947 4948 4951 4952 4953 4956 4957 4958 4967 4968 4969 4973 4974 4976 4978 4982 4983 4985 4986 4987 4988 4992 4993 4995 4998 4999 5000 5001 5002 5003 5005 5007 5009 5010 5013 5016 5017 5018 5019 5021 5025 5026 5027 5028 5032 5033 5034 5036 5037 5042 5045 5046 5047 5048 5049 5050 5051 5052 5054 5058 5062 5063 5064 5066 5067 5069 5073 5074 5075 5078 5080 5081 5082 5087 5089 5090 5091 5092 5093 5094 5095 5096 5097 5098 5099 5100 5101 5105 5106 5108 5110 5111 5116 5118 5119 5121 5122 5125 5126 5127 5128 5129 5130 5132 5134 5136 5137 5138 5139 5140 5141 5142 5143 5144 5145 5146 5147 5148 5149 5150 5151 5152 5153 5154 5155 5156 5157 5158 5159 5160 5162 5163 5164 5165 5167 5168 5169 5170 5172 5173 5174 5175 5176 5178 5179 5184 5187 5189 5190 5191 5192 5193 5194 5195 5196 5198 5199 5201 5202 5203 5204 5205 5207 5208 5209 5210 5211 5212 5213 5214 5216 5217 5218 5222 5223 5225 5226 5228 5229 5230 5236 5238 5239 5241 5243 5244 5245 5250 5251 5252 5253 5255 5256 5257 5260 5261 5264 5266 5268 5269 5270 5271 5272 5274 5275 5276 5277 5279 5281 5283 5284 5286 5287 5288 5289 5290 5291 5292 5293 5294 5295 5296 5297 5298 5300 5303 5304 5305 5306 5310 5311 5313 5314 5315 5316 5317 5318 5319 5322 5324 5325 5326 5327 5328 5329 5330 5331 5332 5333 5334 5335 5337 5338 5339 5340 5341 5342 5343 5345 5346 5347 5350 5351 5352 5354 5355 5356 5357 5358 5359 5360 5361 5362 5364 5365 5366 5367 5368 5371 5372 5373 5375 5376 5378 5393 5394 5395 5396 5407 5409 5411 5412 5420 5422 5423 5424 5425 5426 5427 5428 5429 5430 5431 5432 5433 5434 5435 5436 5437 5438 5439 5440 5441 5442 5443 5444 5445 5446 5447 5449 5450 5451 5452 5453 5454 5455 5456 5458 5460 5462 5463 5464 5465 5467 5468 5469 5470 5471 5475 5476 5478 5479 5480 5481 5493 5494 5495 5496 5498 5499 5500 5501 5502 5504 5507 5509 5510 5511 5514 5515 5516 5518 5519 5520 5521 5522 5523 5525 5526 5527 5528 5529 5530 5531 5532 5533 5534 5536 5537 5538 5540 5542 5544 5545 5546 5547 5549 5550 5554 5555 5557 5558 5562 5563 5564 5565 5566 5567 5569 5570 5571 5573 5575 5576 5577 5578 5579 5580 5581 5582 5583 5584 5585 5586 5587 5588 5589 5590 5591 5592 5593 5594 5595 5596 5597 5598 5599 5600 5601 5602 5603 5604 5605 5606 5607 5608 5609 5610 5611 5613 5617 5618 5621 5623 5625 5626 5627 5629 5631 5634 5635 5636 5638 5641 5646 5648 5649 5650 5651 5653 5654 5655 5660 5662 5663 5664 5669 5670 5671 5672 5673 5675 5678 5681 5682 5683 5684 5685 5686 5687 5688 5689 5690 5691 5692 5693 5694 5695 5696 5699 5700 5701 5702 5704 5705 5706 5707 5708 5709 5710 5711 5713 5714 5715 5716 5717 5718 5719 5720 5721 5723 5724 5725 5727 5728 5730 5732 5733 5737 5738 5739 5740 5742 5743 5744 5745 5746 5747 5753 5754 5756 5757 5763 5764 5768 5770 5771 5774 5775 5777 5780 5781 5782 5783 5784 5786 5787 5788 5789 5791 5792 5793 5794 5795 5796 5797 5798 5799 5800 5801 5802 5803 5805 5806 5810 5813 5814 5817 5822 5824 5825 5826 5827 5828 5829 5830 5831 5832 5833 5834 5836 5837 5858 5860 5861 5862 5863 5864 5865 5866 5867 5868 5869 5870 5871 5872 5873 5874 5875 5876 5877 5878 5879 5880 5881 5883 5884 5885 5886 5887 5888 5889 5890 5891 5892 5893 5894 5896 5897 5898 5899 5900 5901 5902 5903 5905 5906 5908 5909 5910 5911 5912 5914 5915 5916 5918 5919 5921 5922 5923 5924 5925 5926 5927 5928 5929 5930 5931 5932 5933 5934 5935 5936 5937 5939 5947 5948 5949 5950 5954 5955 5957 5959 5961 5962 5965 5966 5967 5970 5971 5973 5976 5977 5978 5979 5980 5981 5982 5983 5984 5985 5986 5987 5988 5989 5990 5991 5992 5993 5994 5995 5996 5997 5998 5999 6000 6001 6002 6003 6004 6005 6007 6009 6011 6013 6014 6015 6016 6017 6018 6036 6041 6045 6046 6047 6048 6049 6050 6051 6059 6091 6092 6093 6095 6096 6098 6100 6101 6102 6103 6117 6118 6119 6120 6122 6123 6124 6125 6128 6129 6130 6132 6133 6134 6135 6136 6137 6138 6139 6141 6142 6143 6144 6146 6147 6150 6152 6154 6155 6156 6157 6158 6159 6160 6161 6164 6165 6166 6167 6168 6169 6170 6171 6173 6175 6176 6181 6182 6183 6184 6185 6187 6188 6189 6191 6192 6193 6194 6195 6196 6197 6198 6199 6201 6202 6203 6204 6205 6206 6207 6208 6209 6210 6217 6222 6223 6224 6227 6228 6229 6230 6231 6232 6233 6234 6235 6237 6238 6239 6240 6241 6242 6247 6249 6251 6252 6253 6256 6257 6258 6259 6261 6262 6263 6272 6273 6277 6281 6282 6284 6285 6286 6288 6291 6293 6294 6295 6296 6297 6299 6300 6302 6303 6304 6305 6307 6309 6310 6311 6314 6319 6320 6322 6323 6324 6326 6327 6328 6329 6330 6331 6332 6334 6335 6336 6337 6338 6339 6340 6341 6342 6345 6347 6351 6352 6360 6361 6363 6364 6367 6370 6373 6374 6376 6382 6383 6385 6386 6387 6388 6389 6390 6391 6392 6396 6397 6399 6400 6401 6402 6403 6404 6405 6416 6418 6419 6421 6422 6423 6424 6425 6426 6427 6428 6429 6430 6431 6432 6433 6434 6439 6441 6443 6444 6445 6446 6447 6448 6449 6450 6451 6452 6453 6455 6456 6457 6461 6462 6464 6468 6469 6470 6472 6473 6476 6477 6478 6480 6482 6483 6484 6487 6489 6490 6491 6493 6494 6496 6497 6498 6499 6500 6502 6503 6504 6505 6506 6507 6508 6509 6510 6511 6513 6514 6515 6517 6518 6519 6520 6522 6523 6524 6525 6526 6527 6528 6529 6530 6532 6533 6534 6535 6536 6538 6539 6540 6541 6542 6543 6545 6546 6547 6548 6549 6553 6554 6555 6556 6557 6558 6560 6563 6564 6565 6566 6567 6569 6570 6571 6573 6574 6575 6576 6579 6580 6581 6582 6583 6584 6585 6586 6588 6590 6591 6594 6595 6596 6597 6598 6599 6601 6602 6603 6604 6605 6606 6607 6608 6609 6610 6611 6612 6613 6614 6615 6616 6617 6618 6619 6620 6621 6622 6623 6624 6625 6626 6627 6628 6629 6631 6632 6633 6634 6635 6636 6637 6638 6640 6641 6642 6643 6645 6646 6647 6648 6649 6650 6651 6652 6653 6654 6655 6656 6657 6658 6659 6660 6662 6664 6665 6666 6667 6668 6670 6671 6672 6674 6675 6676 6677 6678 6683 6687 6689 6692 6693 6695 6696 6697 6700 6703 6709 6710 6711 6712 6713 6714 6715 6717 6718 6720 6721 6722 6723 6726 6727 6728 6729 6730 6731 6732 6733 6737 6741 6742 6745 6746 6747 6748 6749 6750 6751 6752 6756 6758 6760 6764 6767 6769 6770 6772 6773 6774 6775 6776 6777 6778 6780 6781 6782 6783 6785 6786 6787 6788 6789 6790 6792 6793 6794 6795 6799 6801 6804 6809 6810 6811 6812 6813 6814 6815 6817 6818 6819 6820 6821 6822 6827 6829 6830 6832 6833 6834 6835 6836 6837 6838 6839 6840 6843 6844 6845 6850 6853 6854 6855 6856 6857 6860 6861 6863 6865 6867 6868 6869 6870 6871 6872 6873 6874 6875 6876 6877 6878 6879 6880 6881 6882 6883 6884 6885 6886 6887 6888 6890 6891 6892 6894 6895 6898 6899 6900 6901 6902 6903 6904 6905 6906 6907 6908 6909 6910 6911 6913 6915 6916 6917 6919 6920 6925 6928 6929 6932 6934 6935 6936 6938 6940 6941 6942 6943 6944 6945 6948 6949 6950 6954 6988 6990 6991 6992 6993 6996 6999 7001 7003 7005 7006 7007 7008 7009 7010 7011 7013 7014 7016 7018 7019 7020 7022 7023 7024 7025 7026 7027 7029 7030 7031 7033 7035 7036 7037 7038 7039 7040 7041 7042 7043 7045 7046 7047 7048 7049 7050 7051 7052 7053 7057 7058 7059 7060 7062 7064 7067 7068 7069 7070 7071 7072 7073 7074 7075 7076 7077 7078 7079 7082 7083 7084 7086 7088 7089 7090 7091 7092 7093 7094 7095 7096 7097 7098 7099 7100 7101 7102 7105 7106 7107 7108 7109 7110 7111 7112 7113 7114 7122 7126 7127 7128 7130 7132 7133 7135 7137 7138 7139 7141 7143 7145 7148 7150 7153 7155 7156 7157 7158 7159 7161 7162 7163 7164 7165 7166 7167 7168 7169 7170 7171 7172 7173 7174 7175 7178 7180 7181 7182 7184 7185 7186 7187 7188 7189 7200 7201 7203 7204 7205 7216 7220 7222 7223 7224 7225 7226 7227 7247 7248 7249 7251 7252 7253 7257 7259 7262 7263 7264 7265 7266 7267 7268 7270 7272 7273 7274 7275 7277 7280 7283 7284 7286 7288 7289 7290 7291 7292 7294 7295 7296 7297 7298 7299 7301 7305 7307 7311 7314 7316 7317 7318 7319 7320 7321 7322 7323 7324 7325 7326 7327 7328 7329 7332 7334 7335 7336 7337 7341 7342 7343 7345 7347 7348 7349 7350 7351 7352 7355 7356 7357 7358 7360 7363 7366 7368 7369 7371 7372 7373 7374 7375 7376 7378 7379 7381 7384 7385 7386 7388 7389 7390 7391 7392 7398 7399 7401 7402 7403 7404 7405 7407 7408 7409 7410 7411 7412 7414 7415 7416 7417 7419 7422 7423 7424 7425 7428 7429 7430 7431 7432 7433 7434 7436 7439 7442 7443 7444 7447 7448 7450 7454 7456 7458 7461 7462 7464 7465 7466 7469 7473 7474 7476 7477 7478 7480 7481 7482 7483 7484 7486 7504 7507 7508 7511 7512 7514 7515 7516 7517 7518 7520 7525 7528 7529 7531 7532 7533 7534 7536 7538 7539 7541 7542 7543 7544 7546 7547 7549 7551 7552 7553 7554 7555 7556 7559 7561 7562 7564 7565 7566 7567 7568 7569 7570 7571 7572 7574 7576 7579 7580 7581 7582 7584 7586 7587 7589 7592 7593 7594 7596 7597 7617 7620 7621 7625 7626 7627 7629 7633 7634 7637 7638 7639 7643 7644 7652 7673 7675 7678 7681 7690 7691 7692 7693 7694 7695 7697 7699 7700 7701 7702 7703 7704 7705 7706 7707 7709 7710 7711 7712 7716 7718 7726 7727 7728 7730 7732 7733 7737 7738 7739 7741 7743 7745 7746 7748 7750 7752 7753 7755 7756 7757 7760 7761 7762 7763 7764 7766 7767 7768 7769 7770 7771 7772 7773 7775 7776 7779 7780 7781 7782 7783 7784 7786 7789 7791 7795 7798 7799 7802 7803 7804 7805 7812 7813 7818 7832 7837 7840 7841 7844 7846 7849 7851 7852 7855 7857 7862 7866 7867 7869 7871 7873 7874 7879 7881 7884 7903 7905 7913 7915 7916 7917 7918 7919 7920 7922 7923 7932 7936 7941 7942 7957 7965 7975 7976 7982 7984 7988 7991 7993 7994 8001 8013 8019 8021 8027 8028 8029 8030 8031 8034 8036 8038 8045 8048 8050 8061 8065 8073 8074 8076 8078 8079 8082 8085 8086 8087 8089 8091 8099 8100 8106 8110 8111 8120 8125 8128 8131 8139 8140 8148 8153 8161 8165 8170 8174 8175 8178 8187 8189 8190 8192 8193 8195 8200 8202 8204 8208 8214 8216 8218 8224 8225 8227 8228 8233 8237 8239 8241 8242 8243 8260 8263 8266 8269 8270 8273 8277 8284 8287 8288 8289 8292 8293 8295 8301 8303 8309 8310 8312 8313 8314 8315 8317 8318 8320 8321 8322 8323 8324 8325 8326 8328 8372 8379 8382 8386 8394 8395 8396 8398 8399 8402 8403 8404 8405 8406 8407 8408 8409 8411 8412 8416 8417 8419 8424 8425 8427 8428 8434 8437 8438 8439 8440 8443 8444 8445 8446 8447 8448 8449 8450 8451 8452 8453 8454 8455 8456 8458 8459 8460 8462 8463 8464 8467 8470 8473 8476 8477 8479 8480 8481 8482 8483 8487 8490 8491 8492 8493 8495 8496 8497 8498 8499 8500 8501 8502 8503 8504 8505 8506 8507 8508 8509 8514 8515 8516 8517 8519 8520 8521 8522 8525 8526 8527 8529 8531 8533 8534 8535 8536 8537 8538 8539 8540 8541 8542 8543 8544 8545 8546 8548 8549 8550 8553 8554 8555 8556 8557 8558 8559 8560 8562 8563 8564 8566 8567 8568 8569 8570 8572 8573 8574 8575 8576 8577 8578 8590 8600 8601 8602 8603 8604 8605 8607 8608 8609 8615 8618 8621 8622 8623 8624 8625 8626 8629 8630 8631 8632 8633 8634 8635 8636 8637 8639 8641 8642 8643 8644 8645 8646 8647 8648 8649 8650 8653 8654 8655 8658 8659 8660 8661 8662 8663 8664 8665 8666 8667 8668 8669 8671 8672 8673 8674 8675 8676 8677 8678 8682 8683 8685 8690 8692 8693 8694 8697 8701 8702 8703 8704 8705 8706 8707 8708 8711 8712 8714 8715 8717 8718 8720 8721 8722 8723 8724 8725 8726 8727 8728 8729 8731 8732 8733 8735 8736 8737 8738 8739 8740 8742 8744 8745 8747 8748 8751 8754 8756 8760 8761 8763 8766 8767 8772 8773 8774 8775 8776 8777 8780 8785 8786 8787 8788 8789 8790 8792 8795 8796 8798 8799 8800 8802 8803 8804 8805 8808 8809 8811 8812 8813 8814 8815 8816 8817 8818 8819 8820 8821 8822 8823 8824 8825 8826 8828 8829 8831 8832 8833 8834 8835 8836 8837 8841 8842 8843 8844 8846 8848 8850 8851 8853 8854 8856 8857 8858 8859 8861 8862 8863 8864 8867 8869 8870 8871 8872 8874 8876 8877 8878 8879 8880 8881 8882 8883 8884 8886 8887 8888 8890 8891 8892 8893 8894 8895 8896 8897 8898 8899 8900 8904 8905 8906 8907 8908 8909 8910 8911 8912 8913 8914 8915 8916 8924 8925 8926 8927 8929 8930 8932 8934 8935 8936 8938 8939 8940 8941 8942 8943 8945 8972 8973 8974 8975 8976 8985 8986 8989 8991 8992 8994 8996 8997 8999 9001 9002 9013 9014 9015 9016 9019 9020 9021 9023 9024 9025 9026 9027 9031 9037 9039 9040 9043 9044 9045 9047 9048 9049 9050 9051 9052 9053 9054 9055 9056 9057 9058 9060 9061 9063 9064 9066 9068 9069 9070 9071 9073 9074 9075 9076 9077 9079 9086 9087 9088 9091 9092 9093 9094 9095 9096 9097 9098 9099 9100 9101 9104 9107 9108 9110 9111 9112 9113 9114 9117 9118 9120 9121 9122 9123 9124 9126 9128 9129 9130 9131 9132 9133 9134 9135 9136 9138 9139 9140 9141 9143 9144 9145 9146 9147 9148 9149 9150 9152 9153 9154 9156 9158 9159 9162 9166 9167 9168 9169 9170 9172 9175 9177 9179 9180 9181 9182 9183 9184 9185 9187 9188 9189 9191 9194 9196 9197 9201 9202 9203 9204 9205 9208 9209 9211 9212 9213 9217 9218 9219 9220 9221 9223 9227 9228 9229 9230 9231 9232 9236 9238 9240 9241 9244 9245 9246 9247 9249 9252 9253 9254 9255 9258 9260 9261 9262 9263 9265 9266 9267 9270 9271 9274 9275 9276 9277 9278 9282 9283 9284 9290 9293 9294 9295 9296 9306 9308 9310 9311 9312 9313 9314 9315 9317 9318 9319 9320 9321 9322 9324 9325 9326 9328 9329 9330 9331 9332 9333 9334 9337 9338 9340 9341 9342 9343 9344 9348 9349 9351 9352 9353 9354 9355 9360 9361 9362 9363 9364 9365 9367 9368 9369 9371 9372 9373 9374 9375 9377 9378 9379 9380 9381 9382 9388 9389 9390 9391 9392 9394 9397 9398 9399 9400 9401 9402 9404 9406 9407 9409 9410 9411 9412 9413 9414 9415 9416 9419 9420 9421 9422 9423 9424 9425 9427 9429 9435 9437 9439 9440 9441 9442 9443 9444 9445 9446 9447 9448 9451 9452 9453 9454 9455 9456 9459 9462 9463 9465 9466 9467 9468 9469 9470 9472 9473 9474 9475 9476 9477 9478 9479 9480 9481 9482 9486 9487 9488 9489 9491 9493 9495 9497 9498 9499 9500 9501 9507 9508 9509 9510 9512 9513 9514 9515 9516 9517 9518 9519 9520 9521 9522 9524 9525 9526 9527 9528 9529 9530 9531 9532 9533 9534 9535 9536 9537 9538 9540 9541 9542 9543 9545 9546 9547 9550 9552 9553 9554 9557 9559 9562 9563 9564 9567 9568 9569 9570 9572 9575 9576 9578 9580 9581 9582 9583 9584 9585 9586 9587 9588 9589 9590 9592 9595 9600 9601 9603 9604 9605 9607 9609 9610 9611 9612 9615 9616 9617 9618 9619 9620 9625 9627 9628 9630 9631 9632 9635 9636 9637 9638 9639 9640 9641 9643 9644 9645 9646 9647 9648 9649 9650 9651 9652 9653 9654 9655 9656 9657 9658 9659 9662 9663 9666 9667 9668 9669 9670 9671 9672 9673 9675 9677 9678 9679 9681 9682 9683 9684 9685 9686 9687 9688 9689 9690 9693 9694 9695 9696 9697 9698 9699 9700 9701 9702 9703 9704 9705 9706 9708 9709 9710 9712 9715 9716 9717 9718 9719 9720 9721 9722 9723 9724 9725 9726 9727 9728 9729 9731 9732 9733 9734 9735 9736 9737 9738 9739 9741 9742 9743 9744 9745 9746 9748 9749 9751 9752 9753 9754 9755 9757 9758 9759 9760 9761 9762 9764 9765 9767 9770 9771 9774 9775 9776 9777 9778 9779 9780 9781 9782 9783 9784 9785 9786 9787 9788 9789 9790 9791 9792 9793 9794 9796 9797 9798 9801 9802 9804 9805 9806 9807 9810 9811 9813 9814 9815 9816 9817 9819 9820 9821 9823 9824 9825 9826 9827 9828 9829 9830 9831 9832 9833 9836 9837 9839 9840 9841 9842 9843 9844 9846 9847 9848 9849 9851 9852 9853 9854 9855 9856 9857 9858 9859 9860 9861 9862 9863 9865 9866 9867 9869 9870 9871 9873 9874 9875 9877 9878 9879 9880 9881 9882 9883 9884 9885 9886 9887 9889 9891 9892 9894 9895 9896 9898 9899 9900 9901 9902 9903 9904 9905 9907 9908 9909 9910 9911 9912 9913 9914 9915 9917 9918 9919 9920 9921 9922 9923 9924 9925 9926 9927 9928 9929 9931 9934 9935 9936 9937 9938 9939 9940 9941 9942 9943 9945 9946 9948 9949 9950 9951 9953 9956 9957 9958 9960 9961 9962 9963 9966 9967 9968 9969 9970 9971 9972 9973 9975 9976 9978 9984 9985 9986 9987 9988 9989 9990 9991 9992 9993 9994 9997 10000 10001 10002 10003 10005 10006 10007 10008 10009 10010 10011 10013 10014 10015 10016 10017 10018 10019 10020 10021 10023 10024 10025 10026 10036 10038 10039 10040 10042 10043 10044 10045 10046 10048 10049 10050 10051 10052 10053 10054 10055 10056 10057 10058 10059 10060 10061 10062 10063 10066 10067 10068 10069 10071 10072 10073 10075 10076 10077 10078 10079 10081 10082 10083 10084 10085 10086 10090 10092 10093 10094 10095 10096 10097 10098 10099 10100 10101 10102 10105 10106 10107 10109 10110 10111 10112 10113 10114 10116 10117 10120 10121 10123 10124 10125 10126 10127 10128 10129 10130 10131 10133 10134 10135 10137 10138 10139 10140 10142 10144 10146 10147 10148 10150 10152 10153 10154 10155 10156 10157 10158 10159 10160 10161 10162 10163 10165 10166 10168 10169 10170 10171 10172 10174 10175 10178 10179 10180 10181 10184 10188 10189 10190 10193 10194 10195 10196 10197 10198 10199 10200 10201 10202 10203 10204 10206 10208 10209 10210 10211 10212 10213 10216 10217 10218 10219 10220 10221 10223 10224 10225 10226 10227 10228 10229 10231 10233 10234 10235 10236 10237 10238 10239 10240 10241 10242 10243 10244 10245 10246 10248 10250 10251 10252 10253 10254 10256 10257 10260 10261 10262 10263 10266 10268 10269 10270 10272 10273 10274 10276 10277 10278 10279 10280 10282 10283 10284 10285 10286 10287 10288 10289 10290 10291 10293 10294 10295 10296 10297 10298 10300 10302 10307 10308 10312 10313 10314 10316 10317 10318 10319 10320 10321 10322 10324 10325 10326 10327 10328 10330 10331 10332 10333 10335 10336 10342 10343 10345 10346 10347 10349 10350 10351 10352 10360 10361 10362 10363 10365 10367 10368 10369 10370 10371 10376 10379 10380 10381 10382 10383 10384 10385 10388 10389 10390 10391 10392 10393 10394 10395 10396 10397 10400 10401 10402 10403 10404 10406 10409 10410 10411 10412 10413 10417 10418 10419 10420 10421 10422 10423 10424 10425 10426 10427 10428 10430 10432 10434 10435 10436 10437 10438 10439 10440 10443 10444 10445 10446 10447 10449 10450 10451 10452 10454 10455 10456 10457 10458 10459 10460 10461 10463 10464 10465 10466 10467 10468 10469 10471 10472 10473 10474 10475 10477 10478 10479 10480 10482 10483 10484 10485 10486 10487 10488 10489 10490 10491 10492 10493 10494 10495 10497 10498 10499 10500 10501 10505 10507 10509 10512 10513 10514 10517 10518 10519 10520 10521 10522 10523 10524 10525 10526 10527 10528 10529 10531 10533 10535 10539 10540 10541 10542 10548 10549 10550 10551 10552 10553 10554 10556 10557 10558 10559 10560 10561 10563 10564 10565 10566 10567 10568 10569 10570 10572 10573 10574 10575 10576 10577 10578 10579 10580 10581 10584 10585 10586 10587 10588 10589 10590 10591 10592 10594 10595 10598 10599 10600 10602 10603 10605 10606 10607 10608 10610 10611 10612 10613 10614 10615 10616 10617 10618 10620 10621 10622 10623 10625 10626 10627 10628 10629 10630 10631 10633 10634 10635 10636 10637 10640 10641 10642 10643 10644 10645 10651 10652 10653 10654 10655 10656 10657 10658 10659 10661 10663 10664 10666 10667 10668 10669 10670 10671 10672 10673 10675 10677 10678 10681 10682 10683 10686 10687 10690 10691 10692 10693 10694 10695 10699 10712 10713 10714 10715 10716 10717 10718 10721 10723 10725 10726 10728 10730 10732 10733 10734 10735 10736 10738 10739 10741 10742 10743 10745 10746 10747 10749 10750 10752 10755 10758 10761 10762 10763 10765 10766 10767 10768 10769 10771 10772 10773 10775 10776 10777 10780 10781 10782 10783 10785 10786 10787 10788 10793 10794 10795 10797 10799 10800 10802 10803 10806 10808 10809 10810 10811 10813 10814 10815 10816 10817 10818 10825 10826 10827 10838 10840 10841 10842 10844 10845 10846 10847 10848 10849 10856 10857 10858 10859 10861 10863 10864 10865 10867 10868 10869 10870 10871 10873 10874 10875 10884 10885 10886 10887 10888 10890 10891 10892 10893 10896 10897 10898 10899 10900 10901 10902 10903 10904 10905 10906 10907 10908 10910 10911 10912 10913 10914 10915 10916 10919 10920 10921 10922 10923 10924 10926 10927 10928 10929 10930 10933 10935 10936 10938 10939 10940 10941 10943 10944 10945 10946 10947 10948 10949 10950 10951 10952 10953 10954 10955 10956 10957 10959 10960 10961 10962 10963 10964 10965 10966 10969 10970 10971 10972 10973 10975 10978 10979 10980 10981 10982 10983 10987 10988 10989 10990 10991 10992 10993 10994 10998 10999 11000 11001 11004 11005 11007 11010 11011 11012 11013 11014 11015 11016 11017 11018 11019 11020 11021 11022 11023 11024 11025 11030 11031 11033 11034 11036 11037 11040 11043 11045 11046 11047 11051 11052 11054 11055 11056 11057 11059 11060 11062 11063 11064 11065 11066 11068 11069 11070 11072 11073 11074 11075 11076 11077 11078 11079 11080 11083 11086 11091 11093 11094 11095 11096 11098 11099 11100 11101 11102 11103 11104 11105 11107 11108 11112 11113 11116 11117 11118 11119 11120 11122 11123 11124 11126 11127 11128 11129 11130 11131 11132 11133 11135 11136 11137 11138 11140 11141 11142 11143 11144 11146 11147 11149 11151 11152 11153 11154 11155 11156 11157 11158 11159 11160 11162 11163 11164 11165 11166 11167 11168 11169 11170 11171 11172 11173 11174 11176 11177 11178 11179 11180 11182 11183 11184 11185 11186 11188 11189 11190 11193 11194 11196 11197 11198 11199 11200 11201 11202 11211 11213 11214 11215 11216 11218 11221 11222 11223 11224 11226 11227 11228 11230 11231 11232 11234 11235 11236 11237 11238 11240 11243 11244 11245 11247 11248 11249 11250 11251 11252 11253 11258 11259 11260 11261 11262 11264 11266 11267 11269 11270 11272 11273 11274 11275 11276 11278 11279 11280 11281 11282 11284 11285 11309 11311 11313 11315 11316 11318 11319 11320 11321 11322 11325 11328 11329 11330 11331 11332 11333 11334 11335 11336 11337 11338 11339 11340 11341 11342 11343 11344 11345 11346 22794 22795 22796 22797 22798 22800 22801 22803 22806 22807 22808 22809 22818 22820 22821 22822 22823 22824 22826 22827 22828 22829 22832 22834 22835 22836 22837 22838 22839 22841 22843 22844 22845 22846 22847 22848 22849 22850 22852 22853 22854 22856 22858 22861 22862 22863 22864 22865 22866 22868 22869 22870 22871 22872 22873 22874 22875 22876 22877 22878 22879 22880 22881 22882 22883 22884 22885 22887 22888 22890 22891 22893 22894 22895 22897 22898 22900 22901 22902 22903 22904 22905 22906 22907 22908 22909 22911 22913 22915 22916 22917 22919 22920 22921 22924 22925 22926 22927 22928 22929 22930 22931 22932 22933 22934 22936 22937 22938 22941 22943 22944 22948 22949 22950 22954 22955 22974 22976 22977 22978 22979 22980 22981 22982 22983 22984 22985 22986 22987 22989 22992 22993 22994 22995 22996 22997 22998 22999 23001 23002 23005 23007 23008 23011 23012 23013 23014 23015 23016 23017 23019 23020 23022 23023 23024 23025 23026 23028 23029 23030 23031 23032 23034 23035 23036 23037 23038 23039 23040 23041 23042 23043 23046 23047 23048 23049 23051 23052 23053 23054 23057 23059 23060 23061 23062 23064 23065 23066 23067 23070 23071 23072 23074 23075 23076 23077 23078 23080 23081 23082 23085 23086 23087 23089 23090 23091 23092 23093 23094 23095 23096 23097 23098 23099 23101 23102 23105 23107 23108 23109 23112 23113 23114 23117 23118 23119 23120 23122 23125 23126 23127 23129 23130 23131 23132 23133 23135 23136 23137 23138 23139 23140 23141 23142 23143 23144 23148 23149 23150 23151 23152 23154 23155 23158 23160 23161 23162 23163 23164 23165 23166 23167 23168 23169 23170 23171 23173 23174 23175 23177 23178 23179 23180 23181 23185 23186 23187 23189 23190 23191 23192 23193 23194 23195 23196 23197 23198 23199 23200 23201 23203 23204 23205 23207 23208 23209 23210 23211 23212 23213 23214 23215 23216 23217 23218 23219 23220 23221 23223 23224 23225 23228 23229 23230 23231 23232 23233 23234 23235 23236 23237 23239 23241 23242 23243 23244 23245 23246 23247 23248 23250 23252 23253 23254 23255 23256 23258 23259 23261 23262 23263 23264 23265 23268 23269 23270 23271 23274 23275 23276 23277 23279 23281 23283 23285 23286 23287 23288 23291 23293 23294 23295 23299 23300 23301 23302 23303 23304 23305 23307 23308 23309 23310 23312 23313 23314 23315 23316 23317 23321 23322 23324 23326 23327 23328 23329 23331 23332 23333 23334 23335 23336 23338 23339 23341 23344 23345 23347 23348 23350 23351 23352 23353 23354 23355 23357 23358 23359 23360 23361 23362 23363 23365 23366 23367 23368 23369 23370 23373 23376 23378 23379 23380 23381 23382 23383 23384 23385 23386 23387 23389 23390 23394 23395 23396 23397 23398 23399 23400 23401 23403 23404 23405 23406 23408 23409 23410 23411 23412 23413 23414 23415 23416 23417 23418 23420 23421 23423 23424 23426 23428 23429 23431 23432 23433 23435 23436 23438 23439 23443 23446 23450 23451 23452 23456 23457 23460 23461 23462 23463 23464 23466 23467 23468 23469 23471 23473 23474 23475 23476 23478 23479 23480 23481 23483 23484 23491 23492 23495 23498 23499 23500 23503 23504 23505 23507 23508 23509 23510 23511 23512 23513 23514 23515 23516 23518 23519 23520 23521 23522 23523 23524 23527 23528 23529 23530 23531 23533 23534 23536 23538 23539 23541 23542 23543 23544 23545 23548 23549 23550 23551 23552 23553 23554 23555 23556 23557 23558 23559 23560 23562 23563 23564 23567 23568 23576 23580 23581 23582 23583 23584 23585 23586 23587 23588 23589 23590 23592 23593 23594 23595 23596 23597 23598 23600 23601 23603 23604 23607 23608 23609 23612 23613 23616 23619 23621 23623 23624 23625 23626 23627 23632 23633 23635 23636 23637 23639 23640 23641 23643 23644 23645 23646 23647 23648 23649 23650 23654 23657 23658 23659 23660 23671 23673 23676 23677 23678 23683 23704 23705 23708 23710 23729 23731 23732 23741 23742 23743 23753 23759 23760 23761 23762 23764 23765 23767 23768 23769 23770 23774 23779 23780 23784 23786 23787 23788 24137 24138 24139 24140 24141 24144 24145 24146 24147 24148 24149 24150 25758 25759 25764 25766 25769 25771 25775 25776 25777 25778 25780 25782 25788 25789 25791 25792 25793 25794 25796 25797 25798 25799 25800 25801 25802 25804 25805 25807 25809 25813 25814 25816 25820 25821 25822 25824 25825 25827 25828 25829 25830 25831 25832 25833 25834 25836 25837 25839 25840 25841 25842 25843 25844 25847 25849 25850 25851 25852 25853 25854 25855 25862 25864 25865 25870 25873 25874 25875 25876 25878 25879 25880 25884 25885 25886 25888 25890 25891 25893 25894 25896 25897 25898 25900 25901 25902 25903 25904 25906 25907 25909 25911 25912 25913 25914 25915 25917 25920 25921 25923 25924 25925 25926 25927 25928 25929 25930 25932 25934 25936 25937 25938 25939 25940 25941 25942 25943 25946 25948 25949 25950 25953 25956 25957 25959 25961 25963 25966 25970 25972 25973 25974 25975 25976 25977 25978 25979 25980 25981 25983 25984 25987 25988 25989 25992 25994 25996 25998 25999 26000 26001 26002 26003 26005 26009 26010 26011 26012 26013 26015 26017 26018 26019 26020 26022 26024 26025 26027 26030 26031 26032 26033 26034 26035 26036 26037 26038 26039 26040 26043 26045 26046 26047 26048 26049 26050 26051 26052 26053 26054 26056 26057 26058 26059 26060 26061 26063 26064 26065 26073 26084 26086 26088 26090 26091 26092 26093 26094 26097 26098 26099 26100 26103 26108 26112 26115 26118 26119 26121 26122 26123 26127 26130 26133 26135 26136 26137 26140 26145 26146 26147 26149 26150 26151 26152 26153 26154 26155 26156 26160 26164 26165 26166 26167 26168 26173 26175 26189 26190 26191 26205 26206 26207 26212 26224 26225 26227 26228 26229 26230 26231 26232 26233 26234 26235 26240 26249 26253 26256 26258 26259 26260 26261 26262 26263 26266 26267 26268 26269 26270 26271 26272 26273 26275 26276 26277 26278 26280 26281 26284 26286 26289 26290 26292 26297 26301 26333 26354 26355 26468 26469 26470 26471 26472 26476 26497 26502 26503 26504 26505 26507 26509 26511 26512 26515 26517 26519 26520 26521 26523 26524 26526 26528 26548 26574 26575 26577 26578 26579 26580 26585 26586 26589 26608 26610 26658 26659 26683 26686 26693 26696 26707 26747 26750 26751 26762 26952 26953 26958 26959 26960 26973 26974 26984 26985 26986 26993 26994 26995 26996 26999 27000 27005 27006 27010 27012 27013 27019 27020 27022 27030 27031 27032 27033 27034 27035 27037 27039 27040 27043 27044 27063 27067 27068 27069 27071 27072 27074 27075 27076 27077 27079 27085 27086 27087 27089 27090 27091 27092 27094 27095 27097 27098 27101 27102 27106 27107 27111 27112 27113 27115 27120 27121 27122 27124 27125 27127 27128 27130 27131 27132 27133 27134 27136 27143 27145 27146 27147 27148 27151 27152 27153 27154 27158 27159 27161 27163 27164 27165 27166 27173 27175 27180 27181 27183 27185 27189 27197 27198 27199 27202 27229 27230 27232 27233 27235 27236 27238 27239 27241 27242 27243 27244 27245 27246 27247 27248 27249 27250 27252 27253 27254 27255 27257 27258 27283 27284 27285 27286 27287 27289 27291 27292 27293 27294 27295 27296 27297 27299 27300 27301 27303 27304 27306 27309 27314 27315 27316 27319 27324 27327 27328 27329 27330 27332 27333 27335 27336 27338 27339 27340 27341 27342 27343 27344 27345 27346 27347 27348 27349 27350 27351 27352 27429 27430 27433 27434 27436 27443 27445 28227 28231 28232 28316 28511 28512 28513 28514 28951 28952 28955 28956 28957 28958 28959 28960 28962 28964 28965 28966 28968 28969 28970 28971 28972 28973 28974 28976 28977 28978 28981 28982 28983 28985 28986 28987 28988 28989 28990 28991 28992 28996 28998 29015 29028 29035 29057 29058 29062 29063 29066 29068 29070 29071 29072 29074 29078 29079 29080 29081 29082 29083 29085 29086 29087 29088 29089 29090 29091 29093 29094 29095 29097 29098 29099 29100 29101 29102 29103 29104 29106 29107 29109 29110 29114 29115 29116 29117 29118 29119 29121 29122 29123 29124 29126 29127 29128 29760 29761 29763 29766 29767 29775 29777 29780 29781 29789 29796 29798 29799 29801 29803 29841 29843 29844 29850 29855 29880 29881 29882 29883 29886 29887 29888 29889 29890 29893 29894 29895 29896 29899 29901 29902 29903 29904 29906 29907 29909 29911 29914 29915 29916 29920 29922 29923 29924 29925 29926 29927 29928 29929 29930 29933 29934 29935 29937 29940 29941 29942 29944 29945 29946 29949 29950 29951 29952 29953 29954 29956 29957 29958 29959 29964 29965 29966 29967 29968 29969 29970 29974 29978 29979 29980 29982 29985 29986 29988 29990 29992 29993 29994 29995 29999 30000 30008 30009 30010 30011 30061 30811 30812 30815 30818 30819 30820 30827 30832 30833 30834 30835 30836 30837 30844 30845 30846 30849 30850 30851 30968 43847 49854 49855 49856 49861 50484 50485 50486 50487 50488 50506 50507 50508 50509 50511 50512 50515 50614 50615 50617 50618 50619 50624 50626 50628 50632 50636 50640 50649 50650 50651 50674 50717 50804 50807 50808 50809 50813 50814 50832 50833 50835 50836 50837 50838 50839 50840 50848 50853 50855 50856 50859 50861 50862 50863 50865 50937 50939 50940 50943 50944 50945 50999 51000 51002 51003 51004 51006 51008 51009 51010 51011 51013 51014 51015 51016 51018 51020 51021 51022 51023 51024 51025 51026 51027 51028 51029 51030 51031 51032 51035 51042 51043 51046 51050 51053 51056 51057 51058 51059 51060 51061 51062 51065 51066 51067 51068 51069 51070 51071 51072 51073 51074 51075 51076 51077 51078 51079 51081 51082 51084 51085 51086 51088 51090 51091 51092 51093 51094 51095 51096 51097 51098 51099 51100 51101 51102 51103 51104 51105 51106 51107 51108 51109 51110 51112 51114 51115 51116 51117 51119 51121 51122 51123 51124 51125 51126 51127 51128 51129 51131 51132 51133 51134 51135 51136 51138 51141 51142 51143 51144 51147 51148 51150 51151 51154 51157 51160 51161 51162 51163 51164 51166 51167 51168 51170 51172 51174 51175 51176 51177 51179 51181 51182 51184 51185 51187 51188 51191 51192 51193 51194 51195 51196 51199 51200 51201 51202 51203 51204 51205 51206 51208 51209 51218 51222 51227 51228 51230 51231 51232 51233 51234 51239 51241 51244 51246 51247 51248 51249 51251 51252 51253 51255 51256 51258 51259 51260 51263 51264 51265 51266 51267 51268 51271 51272 51274 51276 51277 51278 51279 51280 51281 51282 51283 51284 51286 51287 51290 51291 51292 51293 51294 51295 51296 51299 51300 51301 51302 51303 51304 51305 51306 51307 51308 51309 51310 51312 51315 51316 51317 51318 51319 51320 51321 51322 51324 51326 51332 51333 51334 51335 51337 51339 51340 51341 51343 51347 51348 51351 51360 51361 51362 51363 51364 51366 51367 51368 51371 51372 51373 51374 51375 51377 51378 51379 51380 51382 51384 51385 51386 51388 51389 51390 51393 51397 51398 51399 51400 51406 51409 51411 51412 51421 51422 51426 51427 51428 51429 51430 51433 51434 51435 51438 51439 51440 51441 51444 51447 51449 51450 51451 51454 51455 51458 51460 51463 51465 51466 51473 51474 51477 51478 51479 51481 51491 51493 51496 51497 51499 51503 51504 51506 51510 51512 51514 51517 51522 51523 51524 51526 51527 51528 51529 51530 51533 51534 51535 51537 51538 51540 51542 51545 51547 51548 51550 51552 51554 51555 51557 51559 51560 51562 51564 51566 51567 51569 51571 51573 51574 51575 51582 51585 51586 51588 51592 51593 51594 51596 51599 51601 51602 51604 51605 51606 51608 51611 51614 51616 51619 51621 51622 51626 51629 51631 51633 51634 51635 51639 51642 51643 51645 51646 51649 51650 51651 51652 51654 51655 51657 51659 51660 51661 51663 51665 51666 51667 51668 51673 51676 51678 51684 51686 51690 51691 51692 51693 51696 51699 51700 51701 51702 51703 51704 51705 51706 51710 51715 51719 51720 51725 51726 51727 51728 51729 51733 51734 51735 51738 51741 51742 51744 51747 51750 51751 51752 51754 51755 51759 51760 51761 51762 51763 51764 51768 51773 51780 51804 51805 51807 51808 51809 53335 53339 53340 53342 53343 53344 53346 53349 53353 53354 53358 53371 53373 53407 53615 53616 53635 53820 53822 53826 53827 53829 53831 53833 53834 53836 53838 53840 53904 53905 53916 53917 53918 53919 53938 53942 53944 53981 54014 54020 54033 54039 54058 54059 54069 54093 54097 54102 54103 54106 54107 54108 54112 54148 54149 54165 54187 54205 54206 54207 54212 54221 54328 54329 54331 54332 54344 54361 54386 54407 54413 54414 54429 54431 54432 54433 54434 54437 54438 54439 54440 54442 54443 54453 54454 54455 54456 54458 54460 54461 54462 54464 54465 54466 54467 54468 54469 54470 54471 54472 54474 54475 54476 54477 54480 54482 54487 54492 54494 54495 54496 54497 54498 54499 54502 54503 54504 54505 54507 54509 54510 54511 54512 54514 54516 54517 54518 54520 54521 54522 54529 54531 54532 54534 54535 54536 54539 54540 54541 54542 54543 54545 54549 54550 54551 54552 54554 54555 54556 54557 54558 54566 54567 54578 54583 54584 54585 54586 54587 54596 54602 54606 54617 54619 54620 54621 54622 54623 54625 54626 54627 54657 54662 54663 54664 54665 54674 54675 54676 54677 54680 54681 54682 54700 54704 54707 54714 54715 54716 54726 54732 54733 54734 54737 54738 54741 54742 54749 54751 54752 54753 54756 54757 54758 54760 54762 54763 54764 54765 54766 54768 54769 54776 54778 54780 54784 54788 54790 54793 54795 54796 54797 54798 54799 54800 54801 54802 54805 54806 54807 54808 54810 54811 54812 54813 54814 54815 54816 54819 54820 54821 54822 54823 54825 54826 54827 54828 54829 54830 54831 54832 54834 54838 54839 54840 54841 54842 54843 54845 54847 54848 54849 54850 54851 54852 54853 54854 54856 54857 54858 54859 54860 54861 54862 54863 54865 54866 54867 54868 54869 54870 54872 54873 54874 54875 54876 54877 54878 54879 54880 54881 54882 54883 54884 54885 54887 54888 54890 54891 54892 54893 54894 54897 54898 54899 54900 54901 54902 54903 54905 54908 54910 54913 54914 54915 54916 54918 54920 54921 54922 54923 54925 54926 54927 54928 54929 54930 54931 54932 54933 54934 54935 54936 54937 54938 54939 54940 54941 54943 54946 54947 54948 54949 54951 54952 54954 54955 54956 54957 54958 54959 54960 54961 54962 54963 54964 54965 54968 54970 54971 54972 54974 54976 54977 54978 54980 54981 54982 54984 54985 54986 54989 54991 54993 54994 54995 54996 54997 54998 55001 55002 55003 55004 55005 55006 55007 55008 55010 55011 55012 55014 55015 55017 55020 55022 55023 55024 55026 55027 55028 55030 55031 55032 55033 55034 55035 55036 55037 55038 55039 55041 55048 55051 55052 55054 55055 55061 55062 55063 55064 55065 55066 55068 55069 55070 55071 55072 55074 55075 55076 55079 55080 55081 55082 55083 55084 55088 55089 55090 55093 55094 55095 55096 55100 55102 55103 55105 55107 55108 55109 55110 55111 55112 55113 55114 55116 55117 55118 55119 55120 55122 55124 55125 55127 55128 55129 55130 55131 55132 55133 55135 55137 55138 55139 55140 55142 55143 55144 55145 55146 55147 55148 55149 55150 55151 55152 55153 55154 55156 55157 55159 55160 55161 55163 55164 55165 55166 55167 55168 55170 55171 55172 55173 55174 55175 55176 55177 55179 55181 55182 55183 55184 55186 55187 55188 55190 55191 55192 55193 55197 55198 55199 55200 55201 55203 55204 55205 55206 55207 55208 55209 55210 55211 55212 55213 55215 55217 55218 55220 55222 55223 55224 55225 55226 55227 55229 55230 55231 55233 55234 55236 55237 55238 55239 55240 55244 55245 55246 55247 55249 55250 55251 55252 55253 55254 55255 55256 55257 55258 55259 55260 55266 55267 55268 55269 55270 55272 55273 55274 55275 55276 55277 55278 55279 55280 55281 55282 55283 55284 55285 55286 55287 55288 55289 55290 55291 55293 55294 55295 55296 55297 55298 55299 55300 55301 55304 55308 55311 55312 55313 55314 55315 55316 55317 55319 55320 55321 55322 55323 55324 55325 55326 55327 55328 55329 55330 55331 55332 55333 55334 55335 55336 55339 55341 55342 55343 55344 55345 55346 55347 55349 55351 55352 55353 55355 55356 55357 55359 55361 55362 55364 55366 55367 55374 55379 55388 55422 55425 55432 55435 55437 55450 55454 55466 55471 55486 55500 55501 55502 55503 55504 55505 55508 55509 55510 55512 55515 55520 55521 55526 55527 55530 55531 55532 55534 55536 55540 55544 55552 55553 55554 55556 55558 55559 55561 55565 55567 55568 55571 55572 55573 55576 55577 55578 55582 55584 55585 55586 55588 55589 55591 55593 55596 55599 55601 55602 55605 55607 55608 55609 55611 55612 55613 55614 55615 55616 55617 55619 55620 55621 55622 55623 55624 55625 55626 55627 55628 55629 55630 55631 55632 55633 55634 55635 55636 55638 55640 55643 55644 55646 55650 55651 55652 55653 55654 55655 55656 55657 55658 55659 55660 55661 55662 55663 55664 55665 55666 55667 55668 55669 55670 55672 55676 55677 55679 55680 55681 55683 55684 55686 55687 55689 55690 55691 55692 55693 55695 55696 55697 55698 55699 55700 55701 55703 55704 55705 55706 55707 55709 55711 55713 55714 55715 55716 55717 55718 55720 55721 55722 55723 55727 55728 55729 55731 55732 55733 55734 55735 55737 55738 55740 55741 55742 55743 55744 55745 55746 55748 55749 55750 55751 55753 55754 55755 55756 55757 55758 55759 55760 55761 55762 55763 55764 55768 55769 55770 55771 55773 55775 55776 55777 55778 55780 55781 55783 55784 55785 55786 55787 55788 55789 55790 55791 55794 55795 55796 55798 55799 55800 55802 55803 55805 55806 55808 55809 55810 55811 55812 55813 55814 55815 55816 55818 55819 55821 55823 55824 55825 55827 55830 55831 55832 55833 55835 55837 55839 55840 55841 55843 55844 55845 55846 55847 55848 55850 55851 55852 55854 55856 55857 55858 55859 55860 55861 55862 55863 55869 55870 55871 55872 55876 55879 55884 55885 55888 55890 55891 55892 55893 55897 55898 55900 55901 55902 55904 55905 55906 55907 55909 55911 55915 55916 55917 55920 55922 55929 55930 55937 55954 55957 55958 55959 55966 55967 55968 55970 55971 55972 55973 55974 55975 55998 56001 56006 56033 56034 56052 56061 56062 56063 56097 56098 56099 56100 56101 56102 56103 56104 56105 56106 56107 56108 56109 56110 56111 56112 56113 56114 56121 56122 56123 56124 56125 56126 56127 56128 56129 56130 56131 56132 56133 56134 56135 56136 56137 56138 56139 56140 56141 56142 56143 56144 56145 56146 56147 56154 56155 56158 56159 56163 56164 56171 56172 56180 56181 56203 56204 56241 56242 56243 56244 56245 56246 56252 56253 56254 56255 56256 56257 56259 56261 56262 56265 56270 56271 56288 56301 56302 56311 56339 56341 56342 56413 56474 56475 56477 56478 56479 56521 56547 56548 56603 56606 56616 56623 56624 56647 56648 56649 56650 56654 56655 56658 56660 56666 56672 56673 56674 56675 56676 56681 56704 56731 56776 56829 56832 56834 56848 56849 56850 56851 56852 56853 56882 56884 56886 56888 56889 56890 56891 56893 56894 56895 56896 56897 56898 56899 56900 56901 56902 56903 56904 56905 56906 56907 56910 56911 56912 56913 56914 56915 56916 56917 56918 56919 56920 56922 56924 56925 56926 56927 56928 56929 56931 56934 56935 56936 56937 56938 56940 56941 56942 56943 56944 56945 56947 56948 56949 56950 56951 56952 56953 56954 56956 56957 56961 56963 56964 56965 56967 56970 56971 56975 56977 56978 56980 56981 56983 56984 56985 56986 56987 56990 56992 56993 56994 56995 56996 56998 56999 57003 57007 57010 57017 57018 57019 57026 57030 57035 57037 57038 57045 57047 57050 57053 57057 57060 57062 57084 57085 57088 57089 57092 57094 57095 57096 57097 57099 57101 57102 57104 57105 57106 57107 57109 57111 57113 57115 57116 57117 57118 57119 57120 57121 57122 57124 57125 57126 57127 57128 57129 57130 57132 57134 57136 57139 57140 57142 57143 57146 57147 57148 57149 57150 57153 57154 57156 57157 57161 57162 57165 57167 57168 57169 57171 57172 57175 57176 57178 57179 57180 57181 57182 57184 57185 57186 57187 57188 57191 57192 57194 57198 57205 57209 57210 57213 57214 57215 57216 57217 57222 57224 57226 57228 57231 57232 57282 57326 57332 57333 57335 57336 57337 57338 57343 57348 57369 57380 57381 57396 57403 57404 57405 57406 57407 57408 57409 57410 57412 57414 57415 57418 57419 57446 57447 57448 57449 57451 57452 57453 57455 57456 57458 57459 57460 57461 57463 57464 57465 57466 57468 57470 57472 57473 57474 57475 57476 57477 57478 57479 57480 57481 57484 57486 57488 57489 57491 57492 57493 57494 57495 57497 57498 57501 57502 57504 57505 57506 57507 57508 57509 57510 57511 57512 57513 57514 57515 57519 57520 57521 57522 57523 57524 57526 57528 57530 57531 57532 57533 57534 57535 57536 57537 57539 57541 57542 57544 57545 57546 57547 57549 57551 57552 57553 57554 57555 57556 57558 57559 57560 57561 57563 57565 57567 57568 57569 57570 57571 57572 57573 57575 57576 57578 57579 57580 57582 57583 57584 57586 57590 57592 57593 57594 57595 57596 57597 57599 57600 57602 57605 57606 57609 57610 57611 57615 57616 57617 57619 57620 57621 57622 57623 57624 57626 57628 57630 57631 57633 57634 57636 57639 57642 57643 57644 57645 57646 57647 57648 57649 57654 57655 57657 57658 57659 57661 57662 57663 57664 57665 57666 57669 57670 57673 57674 57677 57678 57679 57680 57683 57684 57685 57687 57688 57689 57690 57691 57692 57693 57695 57696 57697 57699 57700 57701 57703 57704 57705 57706 57708 57709 57710 57711 57713 57715 57716 57717 57718 57719 57720 57721 57722 57724 57727 57728 57730 57731 57732 57758 57761 57763 57786 57787 57794 57795 57798 57799 57801 57804 57805 57817 57818 57819 57820 57821 57822 57823 57826 57827 57828 57829 57834 57835 57862 57863 58155 58157 58158 58160 58189 58190 58191 58473 58475 58476 58477 58478 58480 58484 58485 58486 58487 58488 58489 58490 58491 58492 58493 58494 58496 58498 58499 58500 58504 58505 58506 58508 58509 58510 58512 58513 58517 58525 58526 58527 58528 58529 58533 58538 58986 59067 59084 59269 59271 59272 59277 59283 59284 59286 59307 59338 59339 59340 59341 59342 59343 59344 59345 59348 59349 59350 59351 59352 60312 60313 60314 60343 60370 60385 60386 60401 60412 60436 60437 60468 60481 60484 60485 60487 60488 60490 60491 60492 60493 60494 60495 60496 60509 60528 60529 60558 60559 60560 60561 60592 60625 60626 60672 60673 60675 60676 60677 60678 60680 60681 60682 60684 60685 60686 63027 63035 63036 63826 63827 63874 63875 63876 63877 63891 63892 63893 63894 63895 63897 63898 63899 63901 63905 63906 63908 63910 63915 63916 63917 63920 63922 63923 63924 63925 63926 63928 63929 63931 63932 63933 63934 63935 63939 63940 63941 63943 63947 63950 63967 63970 63971 63973 63974 63976 63977 63978 63979 63982 64061 64062 64065 64066 64067 64072 64073 64077 64078 64080 64081 64083 64084 64087 64089 64091 64092 64093 64094 64097 64098 64101 64105 64106 64108 64109 64110 64112 64114 64116 64118 64121 64122 64127 64129 64130 64131 64132 64135 64137 64146 64147 64149 64151 64167 64168 64170 64172 64207 64208 64210 64211 64215 64216 64218 64219 64220 64221 64222 64223 64224 64225 64232 64236 64240 64241 64283 64284 64285 64288 64318 64319 64320 64324 64327 64328 64332 64333 64342 64343 64344 64359 64374 64375 64376 64377 64386 64388 64393 64395 64397 64398 64399 64400 64403 64405 64410 64411 64412 64418 64419 64420 64421 64422 64423 64425 64426 64427 64429 64431 64432 64434 64446 64478 64499 64506 64518 64577 64579 64581 64582 64598 64599 64600 64601 64641 64651 64682 64689 64693 64699 64708 64710 64714 64718 64743 64744 64745 64746 64747 64750 64753 64754 64755 64756 64757 64759 64760 64761 64763 64764 64766 64768 64769 64770 64772 64773 64776 64777 64778 64779 64780 64781 64782 64783 64784 64785 64786 64788 64789 64792 64793 64794 64795 64798 64799 64800 64801 64802 64805 64816 64834 64837 64838 64839 64840 64841 64847 64848 64849 64850 64852 64853 64854 64856 64857 64858 64859 64860 64863 64864 64866 64895 64897 64900 64901 64902 64919 64921 64922 64924 64925 64926 64927 64928 64943 64946 64949 64951 64960 64963 64965 64968 64969 64975 64976 64978 64979 64981 64983 65003 65005 65008 65009 65010 65012 65018 65055 65056 65057 65059 65061 65062 65065 65078 65080 65082 65083 65084 65094 65095 65108 65109 65110 65117 65123 65124 65125 65217 65220 65243 65244 65249 65251 65258 65260 65264 65265 65266 65267 65268 65975 65977 65979 65980 65981 65982 65985 65986 65987 65988 65989 65991 65992 65993 65997 65998 65999 66000 66004 66005 66008 66035 66036 66037 78986 78987 78988 78989 78990 78991 78992 78994 78995 78997 78999 79000 79001 79003 79004 79005 79006 79007 79008 79009 79012 79016 79017 79018 79019 79020 79022 79023 79024 79026 79027 79029 79031 79033 79034 79035 79036 79037 79038 79039 79041 79042 79047 79048 79050 79053 79056 79057 79058 79064 79065 79066 79068 79071 79072 79073 79074 79075 79077 79078 79080 79083 79084 79085 79086 79087 79088 79089 79090 79091 79092 79094 79095 79096 79101 79102 79109 79133 79134 79135 79139 79140 79142 79143 79144 79145 79147 79148 79149 79152 79153 79154 79155 79157 79158 79159 79161 79165 79168 79169 79171 79172 79173 79174 79175 79176 79177 79178 79180 79183 79184 79187 79188 79191 79228 79230 79258 79269 79290 79334 79364 79365 79366 79368 79369 79370 79400 79411 79414 79441 79442 79443 79446 79465 79470 79570 79571 79572 79573 79575 79576 79577 79581 79582 79583 79585 79586 79587 79590 79594 79595 79598 79600 79602 79603 79605 79607 79608 79609 79611 79612 79613 79616 79618 79621 79622 79623 79626 79627 79628 79629 79630 79632 79633 79634 79635 79637 79639 79641 79643 79644 79645 79646 79647 79648 79649 79650 79651 79654 79656 79657 79658 79659 79660 79661 79663 79664 79665 79666 79668 79669 79671 79672 79673 79674 79675 79677 79679 79682 79683 79684 79685 79689 79690 79692 79693 79694 79695 79696 79698 79699 79701 79703 79705 79706 79707 79709 79710 79711 79712 79713 79714 79716 79717 79718 79719 79720 79722 79723 79724 79725 79726 79727 79728 79729 79730 79731 79733 79734 79735 79736 79738 79739 79740 79741 79744 79745 79746 79747 79750 79751 79752 79753 79754 79755 79758 79759 79760 79762 79763 79767 79768 79770 79772 79774 79776 79777 79778 79780 79781 79783 79784 79785 79786 79788 79789 79791 79794 79796 79797 79798 79800 79801 79802 79803 79805 79807 79809 79810 79811 79812 79813 79814 79815 79816 79817 79818 79819 79820 79822 79823 79827 79828 79829 79830 79831 79832 79833 79834 79837 79838 79839 79840 79841 79842 79843 79844 79845 79848 79849 79852 79853 79856 79858 79862 79863 79865 79866 79867 79868 79869 79870 79871 79872 79873 79874 79875 79876 79877 79879 79882 79883 79884 79885 79886 79887 79888 79890 79891 79892 79893 79894 79895 79896 79897 79898 79899 79901 79902 79903 79905 79906 79912 79913 79915 79917 79918 79921 79923 79924 79925 79927 79929 79930 79931 79932 79933 79935 79937 79939 79943 79944 79946 79947 79949 79953 79954 79955 79956 79957 79958 79959 79960 79961 79962 79966 79968 79969 79971 79973 79974 79977 79979 79980 79981 79982 79983 79987 79989 79990 79993 79998 80000 80004 80005 80006 80007 80008 80010 80011 80012 80014 80018 80019 80020 80021 80022 80023 80024 80025 80028 80031 80032 80034 80036 80039 80045 80055 80059 80063 80067 80070 80071 80095 80097 80108 80110 80114 80115 80119 80122 80124 80125 80128 80129 80131 80133 80135 80139 80142 80143 80144 80145 80146 80149 80150 80152 80153 80155 80168 80169 80173 80174 80176 80177 80179 80184 80185 80194 80195 80196 80198 80199 80204 80205 80206 80207 80208 80209 80210 80212 80213 80216 80218 80219 80222 80223 80224 80227 80228 80230 80232 80235 80237 80243 80254 80255 80256 80258 80262 80263 80264 80267 80270 80271 80273 80274 80279 80301 80303 80305 80306 80308 80309 80310 80311 80312 80313 80314 80315 80317 80318 80319 80321 80324 80325 80328 80329 80331 80333 80335 80336 80339 80342 80343 80344 80345 80346 80347 80349 80351 80352 80380 80381 80700 80704 80705 80709 80712 80714 80723 80724 80725 80727 80728 80731 80736 80737 80740 80741 80742 80745 80746 80755 80757 80758 80759 80760 80762 80763 80764 80765 80774 80775 80776 80777 80778 80781 80789 80790 80816 80817 80818 80820 80821 80823 80824 80829 80830 80831 80832 80834 80851 80852 80853 80854 80863 80864 80895 80896 80975 81025 81027 81029 81030 81031 81033 81034 81035 81037 81392 81458 81466 81472 81488 81490 81491 81493 81494 81502 81532 81533 81537 81539 81542 81543 81544 81545 81550 81551 81552 81553 81555 81557 81558 81559 81562 81563 81565 81566 81567 81570 81572 81573 81575 81576 81577 81578 81579 81602 81603 81605 81606 81608 81609 81610 81611 81614 81615 81616 81617 81618 81619 81620 81624 81626 81627 81628 81629 81631 81669 81671 81688 81689 81693 81704 81706 81786 81788 81789 81790 81793 81794 81796 81831 81832 81839 81844 81846 81847 81848 81849 81853 81855 81856 81857 81858 81873 81875 81876 81887 81888 81889 81890 81892 81894 81926 81928 81929 81930 81931 81932 83259 83394 83416 83417 83439 83440 83442 83443 83444 83445 83446 83447 83448 83449 83451 83452 83460 83461 83463 83464 83468 83473 83475 83478 83479 83480 83481 83482 83538 83539 83540 83541 83543 83544 83546 83547 83548 83549 83590 83591 83592 83593 83594 83595 83596 83604 83605 83606 83607 83608 83636 83637 83638 83639 83641 83643 83648 83650 83657 83658 83659 83660 83666 83667 83690 83692 83693 83694 83695 83696 83697 83698 83699 83700 83706 83707 83714 83716 83719 83732 83733 83734 83737 83741 83742 83743 83744 83746 83752 83756 83758 83759 83786 83787 83844 83849 83850 83851 83852 83853 83854 83855 83856 83857 83858 83860 83861 83862 83871 83872 83873 83874 83875 83876 83877 83878 83879 83881 83882 83884 83886 83887 83888 83889 83890 83891 83892 83893 83894 83930 83931 83932 83933 83937 83939 83940 83941 83943 83953 83959 83982 83983 83985 83988 83989 83990 83992 83998 84000 84002 84033 84034 84056 84057 84058 84060 84061 84062 84063 84064 84065 84067 84068 84069 84070 84071 84072 84073 84074 84076 84077 84078 84079 84080 84081 84083 84084 84085 84100 84101 84102 84103 84105 84106 84108 84109 84124 84125 84128 84129 84131 84132 84134 84135 84138 84140 84144 84146 84148 84152 84153 84154 84159 84162 84163 84164 84166 84167 84168 84171 84172 84173 84174 84181 84186 84187 84188 84189 84190 84193 84196 84197 84206 84210 84215 84216 84217 84218 84219 84220 84221 84223 84224 84225 84226 84230 84231 84232 84233 84236 84239 84240 84243 84245 84246 84248 84249 84251 84253 84254 84255 84256 84258 84259 84260 84261 84262 84263 84264 84265 84266 84267 84268 84269 84271 84272 84273 84274 84275 84276 84277 84279 84280 84281 84282 84283 84284 84285 84286 84287 84288 84289 84292 84294 84295 84296 84298 84299 84300 84301 84302 84303 84304 84306 84307 84309 84310 84311 84312 84313 84314 84315 84316 84317 84318 84319 84321 84324 84327 84328 84329 84330 84332 84333 84335 84336 84337 84340 84342 84343 84364 84365 84376 84418 84433 84436 84437 84439 84440 84441 84443 84444 84445 84446 84447 84448 84449 84450 84455 84456 84457 84458 84460 84461 84464 84465 84466 84467 84498 84501 84502 84503 84514 84515 84516 84518 84519 84522 84524 84525 84527 84529 84530 84532 84539 84541 84542 84545 84547 84548 84549 84552 84553 84557 84561 84570 84572 84612 84614 84617 84619 84620 84622 84623 84624 84626 84627 84628 84629 84630 84631 84632 84636 84640 84645 84649 84650 84651 84656 84660 84661 84662 84665 84667 84668 84669 84671 84674 84675 84678 84679 84680 84681 84687 84688 84689 84691 84693 84695 84696 84698 84700 84705 84706 84707 84708 84709 84720 84722 84725 84726 84727 84733 84734 84735 84747 84749 84750 84759 84765 84769 84775 84790 84792 84795 84798 84804 84807 84808 84811 84812 84816 84817 84818 84823 84824 84830 84836 84838 84842 84844 84851 84858 84859 84861 84865 84866 84867 84868 84869 84870 84871 84872 84874 84875 84876 84878 84879 84881 84883 84885 84886 84888 84889 84890 84891 84892 84894 84896 84897 84898 84899 84900 84901 84902 84904 84905 84908 84910 84911 84912 84913 84914 84915 84918 84919 84920 84922 84923 84924 84926 84928 84930 84932 84933 84934 84936 84937 84938 84940 84941 84942 84944 84945 84946 84947 84948 84950 84952 84953 84954 84955 84957 84958 84959 84960 84961 84962 84964 84966 84967 84970 84971 84975 84976 84978 84984 84985 84986 84987 84988 84991 84993 85002 85004 85007 85012 85013 85014 85015 85019 85021 85025 85027 85300 85301 85302 85313 85315 85319 85320 85329 85358 85359 85360 85363 85364 85365 85369 85376 85377 85378 85379 85395 85397 85403 85406 85407 85409 85413 85414 85415 85416 85417 85437 85439 85440 85441 85442 85443 85444 85445 85446 85449 85450 85451 85453 85455 85456 85457 85458 85460 85461 85462 85463 85464 85476 85477 85478 85479 85480 85481 85508 85569 85865 87178 87769 88455 88745 89122 89765 89766 89778 89781 89782 89790 89792 89795 89796 89797 89801 89832 89839 89845 89846 89848 89849 89853 89857 89858 89866 89869 89874 89876 89882 89884 89887 89890 89891 89894 89910 89932 89941 89944 89953 89958 89970 89978 90007 90025 90060 90075 90102 90113 90121 90134 90135 90139 90141 90161 90167 90196 90203 90204 90226 90231 90233 90249 90268 90273 90288 90293 90313 90317 90321 90324 90326 90333 90338 90342 90353 90355 90362 90378 90379 90381 90390 90407 90410 90411 90417 90423 90427 90441 90459 90480 90485 90488 90506 90507 90522 90523 90525 90529 90550 90557 90576 90589 90592 90594 90624 90627 90634 90637 90639 90649 90665 90673 90678 90693 90701 90736 90780 90799 90806 90826 90843 90850 90864 90865 90874 90933 90952 90956 90957 90987 90990 90993 91010 91012 91039 91050 91056 91057 91074 91107 91120 91133 91137 91147 91151 91179 91181 91252 91272 91283 91289 91298 91300 91304 91319 91351 91355 91368 91369 91373 91392 91404 91408 91409 91433 91445 91452 91461 91523 91526 91543 91544 91574 91582 91584 91603 91607 91608 91612 91614 91624 91646 91647 91653 91661 91662 91663 91664 91683 91687 91689 91694 91734 91746 91748 91750 91752 91754 91768 91775 91782 91801 91807 91833 91851 91860 91862 91869 91875 91893 91942 91947 91949 91966 91975 91977 91978 92014 92017 92092 92104 92105 92106 92126 92140 92162 92170 92181 92211 92241 92255 92259 92270 92283 92285 92292 92305 92312 92335 92340 92342 92344 92345 92346 92369 92370 92399 92400 92421 92482 92521 92565 92579 92591 92595 92597 92609 92610 92667 92675 92689 92691 92703 92714 92715 92737 92745 92747 92749 92797 92799 92806 92822 92840 92856 92906 92912 92935 92949 92960 92999 93010 93035 93058 93081 93099 93109 93129 93134 93145 93166 93183 93185 93190 93210 93233 93273 93323 93343 93349 93377 93380 93426 93436 93474 93487 93492 93517 93550 93587 93589 93594 93611 93621 93624 93627 93643 93649 93663 93664 93973 93978 93986 94005 94015 94025 94030 94032 94039 94056 94081 94086 94097 94101 94103 94104 94107 94120 94121 94122 94134 94160 94234 94235 94240 94241 95681 96459 96626 96764 103910 112398 112399 112476 112479 112483 112487 112495 112574 112609 112611 112616 112703 112714 112724 112752 112755 112817 112840 112849 112858 112885 112936 112937 112939 112950 112970 113000 113026 113115 113130 113146 113174 113177 113178 113189 113201 113235 113246 113251 113263 113277 113278 113402 113419 113444 113451 113452 113457 113510 113540 113612 113622 113655 113675 113763 113791 113802 113828 113829 113835 113878 114026 114034 114088 114112 114132 114134 114294 114327 114548 114569 114609 114625 114659 114757 114769 114780 114781 114783 114784 114785 114786 114787 114788 114789 114790 114791 114792 114793 114794 114795 114798 114799 114800 114801 114803 114804 114805 114815 114818 114821 114822 114823 114824 114825 114826 114827 114836 114876 114879 114880 114881 114882 114883 114884 114885 114898 114899 114900 114904 114905 114907 114908 114926 114928 114932 114960 114971 114984 114987 114990 114991 115019 115024 115098 115106 115111 115196 115201 115207 115209 115273 115286 115290 115294 115330 115350 115352 115353 115361 115416 115426 115509 115548 115557 115560 115584 115650 115677 115703 115704 115708 115727 115749 115752 115761 115795 115811 115817 115825 115827 115908 115939 115948 115950 115992 116028 116039 116064 116068 116085 116092 116113 116115 116135 116138 116143 116150 116151 116154 116159 116211 116224 116225 116228 116236 116238 116254 116255 116328 116337 116362 116369 116372 116379 116412 116441 116442 116443 116447 116448 116449 116461 116511 116535 116540 116541 116729 116832 116835 116840 116841 116842 116843 116844 116931 116966 116983 116984 116985 116986 116987 116988 117143 117145 117154 117155 117157 117166 117177 117178 117195 117246 117247 117248 117283 117285 117289 117531 117532 117579 117583 117584 117608 118424 118427 118429 118430 118442 118460 118471 118472 118487 118490 118663 118672 118738 118788 118812 118813 118856 118881 118924 118932 118980 118987 119016 119385 119391 119392 119467 119504 119559 119587 119710 119749 120103 120114 120224 120227 120376 120379 120400 120526 120534 120775 120776 120863 120892 120935 121006 121053 121227 121256 121260 121268 121274 121275 121278 121340 121391 121441 121457 121512 121536 121551 121601 121642 121643 121665 122011 122042 122046 122060 122402 122416 122481 122509 122525 122553 122665 122704 122740 122748 122769 122773 122786 122809 122830 122876 122945 122953 122961 122970 123016 123036 123041 123096 123099 123169 123207 123228 123263 123355 123606 123624 123688 123720 123722 123745 123775 123803 123811 123872 123876 123879 123920 124044 124045 124093 124152 124220 124222 124245 124274 124359 124401 124402 124411 124446 124454 124460 124491 124512 124535 124540 124565 124583 124602 124626 124637 124739 124751 124773 124783 124790 124801 124808 124817 124842 124857 124872 124925 124930 124935 124936 124944 124961 124975 124976 124989 124995 124997 125058 125061 125113 125115 125150 125170 125228 125476 125488 125875 125893 125919 125950 125963 125965 125972 125981 125997 126003 126006 126014 126017 126068 126069 126070 126074 126075 126119 126123 126129 126133 126204 126206 126208 126231 126248 126259 126272 126282 126295 126298 126299 126306 126308 126321 126328 126353 126374 126375 126382 126402 126410 126432 126433 126520 126526 126549 126567 126626 126637 126638 126668 126669 126695 126731 126767 126789 126792 126820 126823 126859 126868 126917 126969 127002 127003 127018 127066 127253 127254 127255 127262 127294 127396 127428 127495 127540 127544 127550 127579 127602 127665 127670 127687 127700 127703 127731 127733 127795 127829 127833 127845 127933 127943 128025 128061 128077 128153 128178 128218 128229 128239 128272 128308 128338 128344 128346 128387 128414 128434 128486 128497 128506 128553 128611 128637 128674 128710 128853 128864 128866 128869 128977 128989 129025 129049 129080 129138 129285 129293 129303 129401 129446 129450 129521 129530 129531 129563 129607 129642 129684 129685 129787 129804 129807 129831 129852 129880 129881 130013 130026 130074 130132 130162 130271 130340 130355 130367 130399 130502 130507 130535 130557 130560 130574 130576 130589 130612 130617 130733 130749 130752 130813 130827 130888 130940 131034 131076 131096 131118 131149 131368 131375 131377 131405 131408 131450 131474 131540 131544 131566 131583 131601 131616 131669 131831 131870 131873 131890 131920 131965 132001 132014 132112 132158 132160 132200 132203 132204 132228 132299 132320 132321 132332 132625 132660 132671 132789 132851 132864 132884 132946 132949 132954 132989 133015 133022 133121 133308 133383 133396 133418 133482 133491 133522 133558 133584 133619 133686 133746 133874 133923 133957 134083 134111 134121 134147 134187 134218 134265 134266 134285 134353 134359 134391 134429 134430 134492 134510 134526 134548 134549 134553 134637 134701 134728 134829 134860 134957 135112 135114 135138 135152 135228 135250 135293 135295 135398 135924 135932 135935 135941 136051 136227 136242 136288 136306 136319 136332 136647 136895 136991 137075 137209 137492 137682 137695 137735 137835 137868 137872 137886 137902 137970 137994 138009 138046 138050 138065 138151 138162 138240 138241 138255 138428 138429 138474 138639 138715 138716 138724 138883 139065 139081 139105 139135 139170 139189 139231 139285 139322 139324 139341 139411 139422 139425 139562 139596 139599 139728 139735 139818 139886 140290 140432 140453 140456 140459 140460 140461 140465 140467 140469 140545 140564 140576 140578 140597 140609 140612 140679 140680 140685 140686 140687 140688 140689 140690 140691 140699 140700 140706 140707 140710 140711 140730 140733 140735 140739 140766 140767 140775 140801 140803 140823 140825 140831 140838 140870 140873 140883 140885 140886 140890 140894 140901 142678 142679 142684 142685 142686 142689 142827 142891 142910 142940 143098 143162 143187 143241 143244 143279 143282 143379 143384 143425 143458 143503 143570 143684 143686 143689 143872 143879 143884 143903 143941 144100 144108 144110 144124 144132 144165 144193 144195 144233 144245 144321 144348 144402 144404 144406 144423 144448 144453 144455 144501 144568 144577 144608 144699 144715 144811 144983 145226 145270 145282 145376 145389 145447 145482 145483 145508 145553 145567 145581 145748 145773 145781 145788 145814 145853 145957 146050 146057 146059 146167 146177 146183 146198 146212 146223 146225 146227 146279 146330 146378 146395 146433 146434 146456 146540 146542 146547 146556 146562 146664 146691 146712 146713 146722 146723 146754 146760 146779 146802 146850 146852 146853 146857 146862 146894 146909 146923 146956 147007 147011 147015 147111 147138 147166 147179 147323 147339 147372 147381 147407 147463 147495 147645 147657 147658 147660 147670 147685 147686 147687 147694 147699 147700 147710 147719 147741 147746 147798 147808 147837 147841 147872 147906 147912 147920 147923 147929 147945 147948 147949 147965 147968 147991 148014 148022 148103 148113 148137 148156 148170 148198 148203 148206 148213 148223 148229 148252 148254 148266 148268 148281 148304 148327 148362 148418 148423 148479 148523 148641 148741 148789 148811 148823 148867 148870 148930 148932 148979 149013 149018 149041 149069 149076 149095 149111 149175 149297 149345 149371 149420 149428 149461 149473 149478 149483 149499 149603 149643 149708 149951 149954 149986 149998 150082 150084 150094 150159 150165 150209 150221 150223 150274 150275 150280 150290 150297 150353 150356 150365 150372 150383 150465 150468 150472 150590 150684 150696 150709 150726 150737 150763 150771 150864 150921 150962 151050 151056 151112 151126 151188 151194 151195 151230 151242 151258 151295 151306 151313 151393 151449 151473 151516 151525 151531 151556 151613 151636 151649 151651 151742 151790 151827 151887 151903 151963 151987 152002 152006 152007 152015 152065 152098 152100 152110 152137 152185 152206 152273 152330 152404 152485 152503 152518 152519 152559 152573 152579 152687 152789 152815 152831 152877 152926 152940 152992 153020 153090 153129 153201 153218 153222 153241 153328 153339 153364 153396 153443 153478 153527 153562 153572 153579 153642 153643 153657 153733 153745 153768 153769 153770 153830 154007 154043 154064 154075 154091 154141 154197 154214 154215 154288 154467 154661 154664 154790 154796 154807 154810 154865 154881 155006 155054 155061 155066 155185 155382 155435 157310 157313 157378 157506 157567 157570 157574 157657 157680 157695 157697 157753 157769 157773 157777 157807 157855 157869 157922 158038 158046 158055 158056 158067 158135 158158 158219 158234 158248 158293 158326 158358 158399 158405 158427 158431 158471 158521 158584 158586 158724 158747 158763 158787 158798 158866 158880 158931 159013 159090 159091 159119 159195 159371 159963 160140 160287 160335 160364 160365 160418 160419 160428 160492 160518 160622 160728 160760 160762 160851 160857 160897 161142 161145 161176 161198 161247 161253 161357 161394 161424 161436 161497 161514 161725 161742 161779 161823 161829 161835 161882 162073 162083 162239 162282 162394 162417 162494 162514 162515 162540 162655 162681 162962 162963 162966 162967 162968 162972 162979 162989 162993 162998 163033 163049 163050 163051 163059 163071 163081 163087 163115 163126 163131 163154 163175 163183 163223 163227 163255 163259 163479 163486 163589 163590 163702 163732 163782 163786 163859 163882 163933 164045 164091 164127 164284 164395 164592 164633 164656 164668 164684 164781 164832 165055 165140 165215 165257 165324 165530 165545 165631 165679 165829 165918 166336 166348 166378 166379 166614 166655 166785 166793 166815 166824 166929 166968 166979 167227 167359 167410 167465 167555 167681 167691 167838 168090 168374 168391 168417 168451 168455 168507 168537 168544 168667 168850 169026 169044 169166 169200 169270 169355 169436 169522 169611 169714 169792 169834 169841 169981 170082 170261 170302 170370 170384 170392 170394 170463 170482 170487 170506 170572 170575 170622 170685 170689 170690 170691 170692 170954 170958 170959 170960 170961 171017 171019 171023 171024 171177 171392 171425 171483 171484 171546 171558 171568 171586 192111 192286 192668 192669 192670 192683 195828 196074 196264 196294 196383 196385 196394 196403 196415 196441 196446 196463 196472 196477 196500 196513 196527 196528 196740 196743 196792 196883 196951 196993 197021 197131 197257 197259 197320 197322 197335 197342 197358 197370 197407 199221 199223 199675 199692 199699 199704 199713 199720 199731 199745 199746 199777 199800 199857 199870 199953 199974 200010 200014 200030 200035 200081 200132 200150 200159 200162 200172 200185 200186 200205 200232 200312 200315 200316 200350 200403 200407 200424 200504 200539 200558 200576 200634 200728 200734 200765 200810 200844 200845 200879 200894 200916 200931 200933 200942 200958 201134 201158 201161 201163 201164 201176 201181 201191 201229 201232 201255 201266 201292 201294 201299 201456 201475 201501 201514 201516 201595 201625 201626 201627 201633 201725 201780 201798 201799 201895 201931 201965 201973 202018 202051 202052 202134 202151 202243 202333 202374 202500 202559 202865 203054 203062 203068 203069 203074 203100 203102 203111 203228 203238 203245 203259 203260 203286 203328 203427 203447 203523 203547 203562 203569 203859 204219 204474 204801 204851 204962 205147 205327 205564 205860 206358 206412 207063 219285 219287 219293 219333 219402 219482 219484 219487 219527 219537 219539 219541 219654 219670 219681 219699 219736 219743 219749 219771 219790 219833 219844 219854 219855 219858 219899 219927 219931 219958 219970 219972 219986 219988 219990 220001 220002 220004 220042 220047 220074 220081 220107 220108 220134 220164 220202 220213 220296 220359 220382 220416 220441 220869 220929 220963 220965 220988 220992 221002 221035 221037 221061 221078 221079 221091 221092 221120 221150 221154 221178 221184 221191 221223 221264 221294 221303 221322 221336 221391 221400 221421 221424 221443 221458 221468 221472 221477 221481 221496 221527 221545 221656 221662 221687 221692 221710 221711 221749 221785 221786 221806 221830 221833 221895 221908 221914 221927 221935 221937 221955 221960 221981 222008 222068 222166 222183 222194 222223 222229 222234 222235 222236 222255 222256 222389 222484 222537 222545 222553 222584 222643 222658 222659 222662 222663 222696 222698 222826 222865 222950 222962 222967 223082 223117 225689 245711 245812 245910 245929 245930 245937 245973 246175 246176 246181 246184 246213 246243 246329 246330 246721 246744 246777 246778 252839 252884 252969 252983 252995 253012 253017 253143 253152 253190 253260 253430 253461 253512 253558 253559 253582 253635 253639 253650 253714 253738 253769 253782 253827 253832 253935 253943 253959 253980 253982 254042 254048 254050 254065 254102 254122 254158 254170 254225 254240 254251 254263 254268 254272 254295 254359 254394 254427 254428 254528 254531 254552 254773 254827 254863 254887 254956 255027 255043 255061 255189 255239 255252 255374 255394 255403 255426 255488 255520 255631 255738 255743 255758 255762 255919 255928 255967 256006 256051 256076 256126 256130 256158 256227 256281 256297 256302 256309 256356 256364 256380 256435 256471 256472 256536 256586 256646 256691 256710 256714 256764 256815 256949 256957 256979 256987 257019 257062 257068 257101 257106 257144 257160 257169 257194 257218 257236 257240 257313 257397 257407 257415 257629 258010 259173 259215 259217 259230 259232 259236 259266 259282 259285 259289 259290 259292 259293 259294 259295 259296 259307 259308 260293 260425 260434 261726 261729 261734 266553 266629 266675 266722 266727 266743 266747 266812 267002 267004 282618 282679 282763 282808 282809 282890 282966 282969 282973 282974 282991 282996 283008 283078 283106 283130 283149 283150 283152 283208 283209 283212 283219 283232 283234 283237 283238 283248 283254 283284 283298 283310 283316 283337 283349 283358 283373 283375 283377 283385 283417 283431 283446 283450 283455 283459 283461 283463 283464 283471 283489 283514 283518 283537 283554 283571 283576 283578 283629 283635 283638 283652 283659 283677 283685 283742 283748 283767 283768 283777 283807 283820 283848 283849 283869 283870 283871 283897 283899 283927 283933 283951 283985 283987 283989 283991 284001 284013 284018 284021 284040 284058 284069 284076 284086 284098 284099 284106 284110 284111 284129 284131 284161 284207 284217 284252 284266 284273 284293 284297 284306 284307 284309 284312 284323 284325 284338 284339 284340 284346 284348 284349 284352 284353 284358 284359 284361 284370 284371 284383 284390 284391 284402 284403 284406 284417 284418 284422 284427 284434 284439 284443 284451 284485 284486 284521 284525 284541 284565 284611 284613 284615 284654 284656 284695 284697 284716 284723 284759 284805 284904 284948 284992 284996 285025 285126 285141 285148 285172 285175 285190 285193 285195 285203 285220 285231 285237 285267 285268 285282 285311 285315 285331 285335 285343 285346 285349 285362 285367 285368 285381 285382 285386 285429 285440 285498 285513 285521 285525 285527 285533 285550 285555 285588 285590 285596 285598 285600 285601 285605 285613 285636 285641 285643 285671 285672 285676 285679 285704 285753 285755 285761 285848 285852 285855 285888 285955 285971 285973 285989 286006 286046 286053 286075 286077 286097 286128 286133 286144 286148 286151 286183 286187 286204 286205 286223 286234 286256 286262 286319 286336 286343 286365 286410 286451 286499 286527 286530 286826 286827 286887 317649 317662 317671 317719 317749 317762 317781 319089 326340 326625 327657 333926 333929 337867 337876 338094 338321 338323 338324 338328 338440 338442 338557 338596 338645 338657 338692 338699 338707 338755 338773 338872 338917 339105 339123 339145 339168 339175 339184 339210 339229 339230 339231 339287 339302 339318 339324 339327 339344 339366 339390 339398 339416 339448 339451 339453 339456 339479 339487 339488 339500 339559 339665 339745 339761 339766 339768 339804 339829 339834 339855 339883 339896 339965 339967 339976 339977 339983 340061 340069 340120 340152 340168 340204 340252 340267 340273 340277 340348 340351 340371 340385 340393 340419 340441 340481 340485 340527 340529 340542 340543 340554 340562 340578 340596 340665 340706 340719 340745 340895 340980 340990 341019 341116 341208 341277 341346 341350 341359 341392 341568 341640 341676 341880 341883 342035 342096 342125 342132 342184 342346 342357 342371 342372 342527 342538 342618 342667 342850 342865 342892 342908 342909 342918 342926 342933 342945 342977 342979 343035 343066 343069 343070 343099 343169 343170 343171 343263 343450 343521 343702 343930 344148 344167 344387 344558 344657 344758 344787 344805 344838 344892 344901 344905 345062 345079 345193 345222 345275 345456 345462 345557 345611 345630 345757 345778 345895 345930 346007 346157 346171 346389 346517 346528 346562 346606 346653 346702 347051 347240 347252 347344 347404 347454 347516 347517 347730 347731 347732 347733 347734 347735 347736 347744 347902 348013 348093 348094 348158 348174 348180 348235 348327 348487 348645 348654 348751 348793 348801 348938 348980 348995 349075 349136 349149 349334 349565 349633 349667 352909 352999 353088 353116 353137 353149 353164 353174 353189 353274 353299 353322 353355 353376 353497 353500 353514 359787 359948 360023 360030 373156 373509 374286 374291 374308 374354 374378 374383 374393 374395 374403 374407 374454 374462 374470 374618 374654 374655 374659 374739 374786 374819 374860 374864 374868 374875 374879 374882 374887 374899 374900 374928 374946 374955 374973 374977 375033 375035 375056 375061 375189 375190 375248 375287 375298 375307 375316 375323 375337 375341 375444 375449 375484 375519 375567 375593 375607 375611 375612 375616 375704 375743 375748 375757 375775 375790 375791 376267 376497 376940 377007 377630 377677 377841 378108 378884 386617 386618 387032 387082 387103 387104 387119 387129 387263 387332 387338 387357 387496 387509 387521 387597 387638 387640 387694 387695 387700 387707 387712 387715 387718 387748 387758 387763 387775 387787 387804 387837 387849 387856 387882 387890 387911 387914 387921 387923 387990 388015 388021 388112 388121 388228 388272 388284 388324 388325 388327 388333 388335 388336 388341 388372 388381 388394 388403 388419 388468 388512 388524 388536 388552 388558 388559 388561 388566 388567 388569 388585 388591 388595 388610 388646 388649 388662 388695 388697 388698 388722 388730 388753 388759 388761 388795 388886 388931 388946 388951 388962 388963 388969 389015 389072 389073 389090 389114 389118 389136 389161 389170 389177 389197 389203 389206 389208 389289 389333 389336 389337 389362 389396 389400 389421 389432 389524 389541 389549 389610 389643 389649 389668 389677 389763 389766 389792 389812 389816 389840 389852 389856 389941 390058 390059 390067 390078 390083 390155 390181 390205 390265 390323 390441 390442 390445 390595 390598 390616 390637 390748 390790 390874 390916 390927 390940 390980 391002 391004 391013 391059 391191 391356 391475 391712 392197 392307 392376 392392 392465 392509 392617 392862 394263 399473 399474 399512 399664 399665 399671 399687 399694 399697 399823 399888 399939 399947 399948 399949 399967 399968 399979 400073 400120 400224 400451 400506 400566 400569 400668 400673 400713 400720 400735 400793 400818 400823 400831 400916 400954 400961 400966 400986 401024 401027 401036 401067 401097 401115 401137 401145 401152 401190 401207 401236 401251 401262 401265 401285 401387 401399 401409 401474 401498 401505 401541 401546 401548 401563 401565 401612 401647 401944 402055 402117 402135 402317 402415 402569 402573 402665 402682 402778 403314 403341 404093 404203 404217 404220 404281 404550 404672 404785 408050 408263 414060 414061 414062 414149 414189 414235 414328 414899 414918 414919 415116 415117 431704 439921 439996 440026 440073 440087 440107 440138 440145 440193 440270 440275 440279 440295 440335 440345 440348 440387 440400 440435 440498 440503 440515 440533 440560 440561 440590 440603 440730 440804 440822 440829 440836 440854 440957 441024 441027 441054 441150 441151 441234 441250 441272 441273 441282 441294 441308 441376 441425 441430 441457 441459 441478 441531 441549 441581 441631 441869 441873 441932 442117 442179 442184 442194 442213 442721 444882 445328 445329 445571 445577 445582 474170 474343 474383 474384 492311 493753 493829 493856 493860 493861 493869 493911 494115 494118 494143 494188 494470 494514 494551 497190 497661 503542 503582 503614 503835 541466 541468 541565 541578 548593 548596 548644 548645 550631 552889 553115 554226 554235 554251 554282 574414 606495 606553 613210 613211 613212 613227 619208 619279 619373 641339 641371 641372 641455 641649 641700 642273 642446 642475 642612 642636 642778 642797 642799 642819 642843 642968 642987 643008 643136 643155 643338 643376 643394 643418 643479 643641 643669 643677 643680 643699 643707 643836 643853 643904 643911 644019 644096 644150 644168 644186 644353 644591 644890 644974 645104 645121 645369 645402 645426 645811 645836 645864 645974 646262 646424 646498 646627 646817 646851 646864 646892 646915 646962 647024 647135 647174 647309 647310 648791 649137 651746 652991 653061 653073 653075 653082 653121 653125 653140 653145 653247 653269 653308 653319 653333 653361 653404 653427 653464 653489 653499 653509 653519 653567 653583 653598 653689 653720 653781 653784 653820 653857 654231 654254 654346 654429 654463 654483 654502 654790 677790 727800 727832 727851 727866 727897 727909 727910 727936 727940 727957 728047 728116 728118 728130 728194 728215 728226 728229 728239 728276 728294 728340 728343 728361 728378 728441 728464 728489 728492 728498 728568 728577 728591 728597 728621 728635 728642 728656 728661 728689 728734 728741 728747 728780 728833 728841 728858 728888 728927 729020 729025 729092 729230 729238 729262 729264 729330 729359 729440 729447 729475 729515 729533 729540 729597 729665 729747 729830 729857 729873 729956 729967 729993 730005 730051 730087 730112 730130 768206 768211 780776 100037417 100101267 100101467 100113407 100124696 100125288 100126572 100127983 100128071 100128327 100128731 100128927 100129094 100129128 100129278 100129385 100129480 100129543 100129583 100129654 100129792 100129842 100130086 100130311 100130519 100130733 100130742 100130771 100130890 100130958 100131017 100131137 100131187 100131244 100131378 100131390 100131755 100131801 100131827 100132074 100132247 100132406 100132565 100133204 100133220 100133941 100134934 100137047 100137049 100141515 100144748 100169851 100170229 100170765 100271715 100271927 100287045 100287178 100287226 100287284 100287482 100287932 100288072 100288332 100288797 100288801 100289635 100289678 100293516 100303755 100310812 100310846 100329135 100381270 100462977 100462981 100462983 100463285 100463482 100463486 100463487 100463488 100499483 100500938 100505679 100505741 100505876 100506012 100506049 100506084 100506164 100506243 100506564 100506581 100506658 100506736 100507003 100507050 100507203 100507249 100507290 100507341 100507421 100507436 100507588 100507607 100507650 100507679 100652748 100861412 100873985 100885848 100996331 100996648 100996939 101059918 101059938 101059953 101060200 101060321 101180976 101362076 101927601 101928527 102157402 102724473 102724536 105375355 105378803 10 12 54 55 70 126 131 141 147 154 187 199 240 241 250 258 270 319 326 336 354 364 420 434 479 623 646 680 712 713 722 725 731 759 761 765 799 834 838 845 864 909 924 931 940 942 974 1018 1030 1144 1145 1179 1187 1230 1240 1280 1292 1359 1378 1396 1404 1417 1448 1469 1475 1493 1506 1539 1588 1618 1671 1747 1761 1813 1814 1823 1834 1990 2128 2160 2165 2208 2213 2214 2217 2244 2296 2298 2300 2301 2302 2303 2306 2307 2318 2324 2327 2348 2488 2494 2543 2563 2615 2626 2637 2641 2642 2672 2676 2693 2695 2701 2705 2706 2719 2779 2810 2840 2848 2852 2856 2867 2875 2920 2980 3036 3081 3087 3110 3142 3166 3171 3174 3195 3196 3202 3206 3207 3211 3213 3227 3238 3239 3283 3293 3346 3362 3385 3447 3467 3481 3552 3553 3566 3567 3576 3578 3579 3581 3592 3601 3670 3684 3713 3744 3764 3802 3804 3849 3852 3856 3861 3872 3887 3888 3932 3933 3975 3982 4013 4014 4046 4051 4058 4060 4068 4091 4107 4109 4113 4153 4158 4223 4253 4295 4303 4316 4317 4321 4342 4353 4493 4543 4582 4593 4608 4632 4654 4759 4762 4837 4909 4991 4994 5015 5024 5030 5031 5053 5083 5166 5265 5273 5320 5321 5336 5349 5506 5552 5630 5639 5652 5680 5698 5734 5778 5913 6006 6010 6019 6035 6039 6094 6121 6236 6271 6279 6280 6318 6344 6348 6355 6358 6362 6366 6372 6442 6495 6512 6521 6531 6572 6578 6688 6691 6694 6704 6725 6736 6753 6754 6755 6768 6779 6847 6926 6927 6939 6947 6975 6997 7004 7015 7054 7066 7087 7123 7124 7140 7276 7278 7287 7306 7364 7365 7380 7421 7441 7455 7479 7490 7498 7499 7545 7850 7940 8000 8022 8115 8291 8302 8383 8388 8435 8468 8547 8614 8638 8651 8689 8741 8793 8801 8807 8875 9032 9033 9127 9173 9350 9370 9376 9450 9622 9626 9674 9947 9955 9965 10004 10103 10205 10214 10215 10232 10249 10267 10309 10398 10462 10481 10516 10544 10555 10562 10660 10744 10753 10791 10855 10876 10877 10894 10917 11006 11027 11035 11181 11219 11255 11283 11314 11326 22802 22899 22914 22918 23430 23493 23532 23569 23682 25806 26287 26298 26353 26493 26499 26508 26525 26531 26532 26533 26539 26576 26648 26716 26737 26872 27123 27177 27179 27190 27201 27231 27290 27302 28984 29785 29800 29802 29842 29947 29948 29984 30014 30813 50604 50613 50616 50700 50831 50846 50964 51005 51063 51083 51146 51156 51171 51213 51226 51237 51270 51285 51311 51330 51442 51480 51778 53345 53347 53405 53832 53841 54084 54209 54346 54360 54363 54436 54457 54538 54546 54579 54836 54967 55040 55106 55303 55365 55507 55511 55801 55867 55889 56165 56169 56269 56667 56833 56923 56955 56979 57016 57091 57152 57158 57159 57379 57471 57538 57824 58511 58530 58985 60482 60489 63904 63951 64005 64064 64102 64174 64231 64648 64663 64787 64806 65122 79054 79098 79132 79156 79170 79473 79589 79625 79642 79652 79676 79748 79799 79836 79922 80201 80221 80231 80326 80332 81050 81099 81168 81285 81448 81492 81501 81621 81696 81697 81792 81833 83401 83483 83661 83729 83987 84066 84126 84133 84419 84432 84517 84528 84647 84648 84654 84666 84694 84701 84752 84767 84779 84839 84929 84951 85366 85438 89870 89872 90050 90070 90187 90332 90527 90827 91156 91522 91703 91828 91937 92086 92235 92291 92293 92483 93082 93107 93979 94031 94274 112802 113091 113179 114336 114771 114897 115362 115399 115701 115861 116285 116444 116534 117144 117159 117854 118611 119548 119682 119692 120406 120586 120939 121214 121355 121506 121599 121793 122618 122742 123346 123970 125206 125336 126147 126205 126364 126755 127064 127124 127391 127707 128209 128371 128859 128861 128876 129868 130075 130106 130120 130497 130951 131177 133060 133688 134288 135892 137362 138799 138881 139716 139804 140462 140625 140683 140731 140732 140738 140832 140856 140862 142680 143501 143630 143678 144809 145864 146325 146429 146822 146861 147040 147183 147807 148345 148753 149233 149281 149466 149699 150248 150350 150379 150572 150677 151835 151871 151888 154150 155038 155184 155465 157927 158800 158833 158835 161291 161753 162461 163688 164118 164312 164714 165721 165904 166012 166752 166863 168002 170850 171389 192134 195814 195977 196374 200008 200523 200909 201140 202309 202915 203076 203190 203413 219348 219417 219431 219770 220323 221074 221357 221504 221823 221938 222171 222546 245802 245908 245911 253314 254910 254973 255104 255220 255231 255324 255877 256394 257364 259240 259283 259286 267012 280664 282617 283116 283297 283420 283600 283617 283971 284257 284274 284369 284498 284532 284612 284958 285313 285489 285800 285834 286362 286676 287015 317701 317761 338339 338382 338599 338661 338662 338785 338949 339122 339345 339403 340205 340260 340307 340547 340654 341405 341947 342510 342574 342897 342931 343173 343505 343578 343641 344658 344752 344807 345274 345643 347365 347442 347468 347475 347527 348932 353091 353134 353141 353142 353144 353219 353238 353324 359710 360200 360203 374569 374907 375387 375759 376132 387601 387755 388523 388531 388564 388633 388799 388960 389058 389158 389320 389434 389761 389762 390061 390072 390077 390082 390144 390151 390212 390259 390275 390326 390327 390429 390443 390594 390667 390882 390892 391189 392309 392390 392399 392636 393046 399814 400709 400745 400746 400757 401124 401250 401258 401335 401427 401666 404552 405753 408187 414059 414157 425054 440077 440153 440695 440699 440738 441452 441509 441871 474344 474354 503834 574431 642623 643037 643236 643382 643664 643834 643854 644041 644815 644943 645191 645414 645961 646019 646486 646603 647286 647589 653067 653220 653423 653641 653643 727684 727837 728712 728945 729201 729528 729767 730262 731220 768239 100049587 100128553 100130348 100131439 100131539 100131980 100132963 100142659 100271849 100287718 100287898 100288485 100431172 100463289 100505381 100505993 100506013 100506650 100507055 101927581
ex_newborn_developing_filtered_5_percent	2 14 18 19 21 22 23 25 27 29 31 34 36 37 38 39 41 47 48 50 51 52 60 71 81 86 87 88 90 91 92 93 97 98 102 103 104 107 108 109 111 112 115 116 117 118 119 120 123 128 132 142 150 153 158 160 161 162 163 164 178 191 196 203 204 205 207 208 210 211 214 217 219 223 224 225 226 230 231 262 267 271 273 274 280 285 287 288 291 292 293 309 310 317 320 321 322 323 324 327 328 329 331 333 334 351 353 357 369 372 373 375 377 378 379 381 382 384 387 388 390 392 394 396 400 402 403 405 406 408 409 411 414 427 429 432 440 444 460 463 466 468 471 472 473 475 476 478 481 482 483 488 490 491 493 501 523 526 528 529 533 534 535 537 538 540 545 546 547 549 550 558 571 572 573 580 581 582 583 585 586 587 593 594 596 598 604 605 607 611 613 617 622 636 637 642 644 645 648 657 658 659 661 662 663 664 665 667 669 670 673 682 686 689 694 705 706 708 710 726 738 740 744 746 753 754 757 758 771 773 774 775 776 777 780 781 782 783 784 785 790 800 801 805 808 811 813 814 815 816 817 818 819 821 823 824 826 829 830 831 832 835 836 839 847 857 862 863 865 867 868 873 875 889 891 892 894 896 899 900 901 902 904 905 908 949 950 953 955 957 961 966 967 975 977 984 987 988 994 996 998 1000 1001 1002 1004 1005 1006 1008 1009 1010 1012 1016 1019 1020 1021 1022 1024 1025 1027 1028 1032 1036 1039 1040 1047 1054 1059 1060 1062 1063 1069 1070 1072 1073 1080 1102 1104 1105 1106 1107 1108 1112 1113 1114 1119 1121 1122 1123 1124 1130 1131 1137 1140 1141 1147 1152 1153 1155 1159 1161 1163 1164 1173 1174 1175 1176 1182 1183 1185 1191 1195 1196 1198 1201 1203 1207 1209 1211 1212 1213 1266 1267 1268 1271 1272 1291 1298 1301 1303 1306 1310 1312 1314 1315 1316 1317 1327 1329 1337 1340 1345 1347 1349 1350 1351 1352 1353 1355 1356 1361 1362 1363 1384 1385 1386 1387 1388 1389 1390 1397 1398 1399 1400 1407 1408 1421 1428 1431 1432 1434 1445 1452 1453 1454 1455 1456 1457 1459 1460 1462 1463 1466 1471 1476 1477 1478 1479 1487 1488 1491 1495 1496 1499 1500 1501 1503 1508 1509 1514 1523 1525 1528 1534 1537 1540 1577 1592 1595 1600 1603 1605 1611 1612 1613 1616 1620 1622 1627 1629 1630 1633 1635 1639 1641 1642 1643 1645 1646 1649 1650 1652 1653 1654 1655 1656 1657 1659 1660 1662 1665 1666 1675 1676 1677 1678 1690 1716 1717 1718 1719 1723 1725 1727 1729 1734 1736 1737 1738 1739 1740 1741 1742 1743 1756 1759 1760 1762 1763 1767 1768 1770 1773 1778 1780 1781 1783 1785 1786 1787 1788 1789 1795 1797 1798 1801 1802 1803 1804 1806 1808 1809 1810 1819 1820 1822 1826 1827 1831 1836 1837 1838 1839 1840 1841 1843 1845 1846 1847 1848 1849 1850 1854 1855 1857 1859 1861 1871 1874 1875 1891 1892 1911 1912 1915 1917 1933 1936 1938 1939 1944 1946 1947 1948 1949 1951 1952 1954 1955 1958 1964 1965 1967 1968 1973 1974 1975 1977 1978 1979 1981 1982 1983 1984 1993 1994 1995 1996 1998 2002 2005 2009 2010 2011 2016 2017 2018 2023 2026 2029 2033 2035 2036 2037 2039 2042 2043 2044 2045 2047 2048 2051 2054 2055 2059 2060 2066 2067 2068 2071 2072 2073 2074 2079 2081 2091 2098 2104 2107 2108 2109 2110 2115 2117 2119 2120 2123 2130 2131 2132 2135 2137 2140 2145 2146 2149 2152 2166 2170 2171 2173 2175 2176 2177 2178 2180 2181 2182 2185 2186 2188 2192 2193 2194 2197 2218 2222 2224 2230 2235 2237 2241 2245 2254 2257 2258 2259 2260 2263 2271 2273 2280 2281 2286 2287 2288 2290 2309 2310 2314 2316 2317 2319 2326 2332 2334 2335 2339 2342 2353 2354 2355 2356 2395 2475 2483 2495 2512 2517 2519 2521 2530 2531 2532 2534 2537 2539 2542 2547 2548 2550 2551 2553 2555 2556 2558 2560 2561 2562 2566 2567 2580 2581 2582 2583 2585 2588 2589 2590 2592 2593 2595 2596 2597 2618 2621 2622 2628 2629 2639 2647 2648 2649 2653 2664 2665 2673 2675 2677 2683 2686 2710 2717 2720 2729 2730 2733 2734 2739 2742 2743 2744 2745 2746 2752 2762 2764 2767 2768 2770 2771 2773 2774 2775 2776 2778 2781 2782 2783 2785 2786 2787 2788 2790 2794 2798 2799 2800 2801 2802 2803 2804 2805 2806 2811 2817 2820 2821 2822 2823 2824 2835 2842 2845 2850 2861 2868 2869 2872 2873 2874 2876 2879 2882 2885 2887 2888 2889 2890 2891 2892 2893 2894 2897 2898 2899 2901 2902 2903 2904 2907 2909 2911 2912 2913 2915 2917 2923 2926 2931 2932 2935 2936 2937 2941 2944 2946 2947 2950 2956 2957 2958 2959 2960 2961 2962 2963 2965 2966 2967 2969 2971 2972 2975 2976 2977 2987 2990 2997 3028 3029 3030 3032 3033 3038 3052 3054 3062 3064 3065 3066 3068 3069 3070 3073 3074 3084 3091 3092 3093 3094 3096 3097 3098 3104 3141 3145 3146 3148 3149 3150 3151 3155 3156 3157 3159 3163 3176 3178 3181 3182 3183 3184 3185 3187 3188 3189 3190 3191 3192 3208 3241 3251 3257 3265 3267 3275 3276 3281 3295 3298 3300 3301 3303 3304 3308 3309 3312 3313 3320 3321 3326 3329 3336 3337 3340 3344 3364 3382 3398 3400 3416 3417 3418 3419 3420 3421 3422 3423 3428 3454 3459 3460 3475 3476 3480 3482 3485 3488 3508 3516 3550 3551 3563 3572 3574 3588 3607 3608 3609 3611 3612 3614 3615 3621 3622 3624 3628 3631 3632 3633 3638 3642 3643 3646 3652 3654 3658 3667 3675 3680 3682 3685 3688 3692 3696 3703 3704 3705 3708 3709 3712 3714 3716 3717 3720 3725 3727 3728 3738 3745 3746 3747 3749 3751 3752 3755 3757 3760 3763 3776 3778 3781 3782 3785 3786 3796 3797 3798 3799 3800 3801 3815 3831 3835 3836 3837 3838 3839 3840 3841 3842 3843 3845 3858 3881 3895 3897 3899 3903 3912 3915 3916 3920 3921 3925 3927 3930 3939 3945 3949 3953 3954 3964 3977 3978 3980 3981 3983 3984 3985 3987 3988 3992 3995 3998 4000 4001 4008 4012 4017 4023 4026 4035 4037 4040 4043 4045 4047 4048 4061 4062 4072 4074 4076 4077 4082 4084 4086 4087 4089 4090 4093 4094 4097 4116 4117 4122 4123 4124 4126 4130 4131 4133 4134 4135 4137 4139 4140 4144 4149 4150 4152 4154 4168 4170 4172 4173 4175 4176 4179 4189 4190 4191 4192 4193 4194 4200 4201 4204 4205 4208 4209 4211 4212 4214 4215 4216 4218 4221 4232 4233 4236 4238 4245 4248 4249 4254 4257 4259 4281 4282 4285 4287 4289 4291 4292 4293 4296 4297 4298 4300 4302 4325 4329 4330 4331 4335 4338 4345 4351 4354 4355 4356 4357 4358 4363 4430 4436 4437 4440 4478 4482 4494 4507 4520 4521 4522 4524 4528 4534 4548 4552 4580 4591 4595 4597 4598 4601 4609 4610 4613 4615 4627 4628 4637 4638 4642 4644 4645 4646 4649 4650 4651 4659 4660 4661 4664 4665 4666 4670 4671 4673 4674 4675 4676 4678 4682 4683 4684 4685 4686 4690 4691 4692 4693 4694 4695 4696 4697 4698 4700 4702 4703 4704 4705 4706 4707 4708 4709 4710 4711 4712 4713 4714 4715 4716 4717 4718 4719 4720 4722 4723 4724 4725 4726 4728 4729 4731 4733 4734 4736 4738 4739 4741 4745 4747 4750 4752 4753 4756 4758 4760 4761 4763 4771 4774 4775 4779 4780 4781 4782 4783 4784 4790 4792 4798 4799 4800 4801 4802 4808 4817 4820 4826 4830 4832 4833 4835 4836 4839 4841 4848 4850 4852 4857 4858 4862 4863 4864 4869 4882 4883 4884 4886 4891 4893 4897 4899 4904 4905 4913 4915 4916 4923 4924 4925 4926 4927 4928 4929 4931 4942 4943 4946 4947 4948 4952 4953 4957 4958 4967 4968 4974 4976 4978 4983 4999 5000 5001 5007 5018 5019 5025 5033 5034 5036 5037 5042 5046 5048 5049 5050 5052 5058 5062 5063 5064 5066 5067 5069 5073 5074 5080 5082 5087 5093 5094 5095 5096 5098 5099 5100 5101 5108 5110 5111 5116 5119 5125 5126 5127 5128 5130 5134 5136 5137 5138 5140 5141 5142 5144 5146 5147 5150 5151 5152 5154 5158 5160 5162 5163 5164 5170 5172 5178 5179 5184 5187 5189 5190 5194 5195 5198 5201 5202 5203 5204 5205 5208 5209 5210 5211 5213 5214 5216 5217 5218 5223 5226 5229 5230 5238 5245 5250 5252 5253 5256 5257 5261 5264 5270 5274 5279 5281 5283 5286 5287 5289 5290 5291 5292 5293 5295 5297 5298 5300 5303 5305 5306 5310 5311 5315 5316 5325 5326 5332 5334 5335 5343 5355 5356 5357 5361 5362 5364 5371 5372 5373 5378 5393 5394 5395 5411 5412 5420 5422 5423 5425 5426 5427 5429 5430 5431 5432 5433 5434 5436 5437 5438 5439 5440 5441 5442 5445 5447 5451 5452 5453 5454 5455 5456 5463 5464 5467 5469 5471 5475 5478 5479 5481 5494 5495 5496 5498 5499 5500 5501 5504 5510 5511 5514 5515 5516 5518 5519 5520 5521 5522 5523 5525 5526 5527 5528 5529 5530 5531 5532 5533 5534 5536 5537 5538 5546 5547 5550 5557 5558 5562 5563 5564 5565 5566 5567 5569 5571 5573 5575 5576 5577 5578 5579 5581 5584 5585 5586 5587 5589 5590 5591 5593 5594 5595 5597 5598 5599 5600 5601 5602 5604 5605 5607 5608 5609 5610 5611 5613 5621 5623 5631 5634 5635 5636 5641 5648 5654 5660 5662 5663 5664 5682 5683 5684 5685 5686 5687 5688 5689 5690 5691 5692 5693 5694 5695 5700 5701 5702 5704 5705 5706 5707 5708 5709 5710 5711 5713 5714 5715 5716 5717 5718 5719 5720 5721 5723 5725 5727 5728 5738 5740 5747 5754 5756 5757 5763 5764 5768 5770 5771 5775 5780 5781 5782 5783 5786 5789 5791 5792 5793 5795 5796 5798 5799 5800 5802 5803 5805 5810 5813 5814 5824 5825 5826 5828 5829 5830 5831 5832 5834 5860 5861 5862 5863 5864 5865 5867 5868 5869 5870 5871 5873 5875 5876 5877 5878 5879 5884 5885 5886 5887 5889 5891 5892 5893 5894 5898 5899 5900 5901 5902 5903 5905 5906 5908 5909 5910 5911 5912 5915 5921 5922 5924 5925 5926 5927 5928 5929 5930 5931 5932 5933 5934 5935 5936 5947 5955 5962 5965 5966 5970 5976 5977 5978 5980 5981 5982 5983 5984 5985 5986 5987 5989 5990 5991 5992 5993 5994 5997 6000 6002 6009 6015 6016 6018 6045 6046 6047 6048 6049 6050 6051 6059 6091 6092 6093 6096 6100 6102 6117 6118 6119 6120 6122 6124 6125 6128 6129 6130 6132 6133 6134 6135 6136 6137 6138 6139 6141 6142 6143 6144 6146 6147 6152 6154 6155 6156 6157 6158 6159 6160 6161 6164 6165 6166 6167 6168 6169 6170 6171 6173 6175 6176 6181 6183 6184 6185 6187 6188 6189 6191 6192 6193 6194 6196 6197 6198 6201 6202 6203 6204 6205 6206 6207 6208 6209 6210 6217 6222 6223 6224 6227 6228 6229 6230 6231 6232 6233 6234 6235 6240 6247 6249 6251 6252 6253 6257 6259 6262 6263 6272 6293 6294 6297 6300 6302 6303 6304 6307 6309 6310 6311 6314 6319 6320 6322 6323 6326 6328 6334 6335 6341 6342 6386 6388 6389 6390 6391 6392 6396 6397 6399 6400 6416 6418 6419 6421 6422 6426 6427 6428 6429 6430 6431 6432 6433 6434 6443 6446 6447 6449 6450 6451 6452 6453 6455 6456 6457 6461 6468 6472 6477 6478 6480 6482 6483 6487 6489 6497 6498 6499 6500 6502 6503 6505 6506 6507 6508 6509 6511 6513 6515 6519 6520 6526 6527 6533 6538 6541 6543 6546 6547 6554 6558 6566 6567 6574 6575 6576 6584 6585 6586 6588 6591 6594 6595 6596 6597 6598 6599 6601 6602 6604 6605 6606 6607 6609 6611 6612 6613 6616 6617 6619 6620 6621 6622 6624 6625 6626 6627 6628 6629 6631 6632 6633 6634 6635 6636 6637 6638 6640 6642 6643 6645 6646 6647 6648 6651 6652 6653 6654 6655 6659 6660 6662 6664 6665 6666 6667 6668 6670 6671 6672 6674 6675 6678 6683 6687 6695 6709 6711 6712 6713 6714 6715 6717 6721 6722 6723 6726 6727 6728 6729 6730 6731 6732 6733 6741 6742 6745 6746 6747 6748 6749 6752 6760 6767 6772 6773 6774 6777 6780 6781 6782 6785 6786 6787 6789 6792 6793 6801 6804 6809 6811 6812 6814 6815 6817 6818 6821 6827 6829 6830 6832 6833 6834 6835 6836 6837 6838 6840 6844 6845 6853 6854 6855 6856 6857 6860 6861 6867 6868 6871 6872 6873 6874 6878 6879 6880 6881 6882 6883 6884 6885 6888 6892 6894 6895 6900 6901 6902 6903 6904 6905 6908 6917 6919 6925 6929 6934 6935 6936 6938 6940 6942 6944 6945 6949 6950 6988 6990 6992 6993 6996 7001 7003 7009 7013 7014 7019 7023 7024 7025 7027 7029 7030 7037 7038 7043 7046 7057 7067 7070 7071 7072 7073 7074 7077 7082 7084 7086 7088 7089 7090 7091 7094 7095 7102 7105 7107 7108 7109 7110 7111 7112 7114 7126 7143 7150 7155 7156 7157 7158 7159 7163 7165 7166 7167 7168 7170 7171 7172 7174 7175 7178 7181 7182 7184 7187 7189 7203 7204 7216 7220 7222 7224 7227 7247 7248 7249 7251 7257 7259 7264 7265 7266 7267 7268 7270 7273 7275 7280 7283 7284 7286 7289 7295 7296 7297 7301 7307 7311 7314 7316 7317 7319 7320 7321 7322 7323 7324 7325 7326 7327 7328 7329 7332 7334 7335 7336 7337 7341 7342 7343 7345 7347 7351 7357 7358 7360 7371 7372 7374 7375 7381 7384 7385 7386 7388 7389 7390 7391 7392 7398 7402 7403 7404 7405 7407 7410 7411 7414 7415 7416 7417 7419 7422 7423 7428 7430 7431 7436 7443 7444 7447 7458 7461 7464 7465 7469 7473 7476 7477 7482 7486 7507 7508 7511 7514 7515 7518 7520 7525 7528 7529 7531 7532 7533 7534 7536 7539 7541 7542 7543 7549 7551 7552 7553 7554 7555 7556 7559 7561 7562 7564 7565 7566 7569 7570 7572 7574 7576 7580 7581 7582 7584 7586 7587 7589 7592 7593 7594 7596 7597 7617 7620 7621 7625 7626 7627 7629 7637 7639 7643 7644 7673 7675 7678 7681 7690 7692 7693 7694 7695 7697 7699 7700 7701 7702 7703 7705 7707 7709 7710 7716 7726 7728 7732 7733 7737 7738 7741 7743 7745 7746 7748 7750 7752 7756 7760 7763 7764 7766 7767 7768 7769 7770 7771 7772 7775 7776 7782 7786 7791 7795 7798 7799 7802 7803 7804 7812 7813 7818 7832 7837 7840 7844 7846 7857 7862 7871 7873 7874 7879 7881 7884 7903 7905 7913 7915 7916 7917 7918 7919 7920 7922 7936 7965 7976 7982 7991 7993 7994 8013 8019 8021 8027 8028 8029 8030 8031 8034 8036 8050 8065 8073 8078 8079 8085 8086 8087 8089 8091 8099 8100 8106 8110 8120 8125 8128 8131 8139 8148 8161 8165 8175 8187 8189 8192 8193 8195 8202 8204 8214 8216 8218 8224 8225 8227 8228 8233 8237 8239 8241 8242 8243 8260 8263 8266 8270 8284 8287 8289 8292 8293 8295 8301 8303 8310 8312 8314 8315 8317 8321 8322 8324 8379 8394 8396 8402 8405 8408 8409 8411 8412 8417 8427 8434 8439 8440 8443 8445 8446 8447 8448 8449 8450 8451 8452 8453 8454 8455 8459 8460 8462 8464 8467 8470 8473 8476 8479 8480 8481 8482 8487 8491 8492 8493 8496 8497 8498 8499 8500 8502 8503 8504 8505 8507 8508 8514 8520 8522 8525 8526 8527 8533 8534 8535 8536 8539 8540 8543 8545 8546 8548 8550 8554 8555 8558 8559 8560 8562 8563 8566 8567 8568 8569 8570 8573 8575 8602 8603 8604 8605 8607 8609 8615 8618 8621 8622 8623 8629 8632 8633 8634 8636 8642 8643 8648 8649 8650 8653 8654 8655 8658 8660 8661 8662 8663 8664 8665 8666 8667 8668 8669 8672 8674 8675 8677 8678 8682 8683 8690 8692 8694 8697 8702 8703 8704 8706 8707 8708 8715 8718 8720 8721 8722 8723 8724 8725 8726 8727 8728 8729 8731 8732 8733 8737 8738 8745 8748 8754 8760 8761 8763 8766 8773 8774 8775 8776 8777 8780 8787 8798 8799 8802 8803 8804 8805 8812 8813 8814 8815 8816 8817 8818 8819 8824 8825 8826 8828 8829 8831 8833 8834 8835 8836 8837 8841 8842 8844 8846 8848 8851 8853 8859 8861 8863 8864 8867 8869 8871 8872 8874 8878 8879 8880 8881 8882 8883 8884 8886 8887 8888 8890 8891 8892 8893 8894 8895 8896 8897 8898 8899 8904 8905 8906 8907 8910 8915 8916 8924 8925 8926 8927 8930 8932 8934 8936 8939 8943 8945 8975 8976 8992 8997 8999 9013 9014 9015 9016 9019 9024 9025 9026 9031 9039 9040 9043 9044 9045 9049 9054 9055 9057 9061 9063 9066 9069 9070 9077 9079 9086 9091 9093 9094 9097 9098 9099 9100 9101 9107 9108 9110 9113 9114 9117 9118 9122 9126 9128 9129 9130 9131 9135 9139 9140 9141 9143 9145 9146 9147 9148 9149 9158 9159 9162 9166 9167 9168 9169 9170 9172 9175 9179 9181 9183 9184 9188 9189 9191 9194 9196 9197 9201 9202 9203 9204 9205 9208 9209 9211 9213 9217 9218 9219 9221 9223 9228 9229 9230 9231 9236 9238 9240 9246 9252 9253 9255 9258 9260 9262 9263 9265 9266 9267 9270 9274 9275 9276 9277 9282 9284 9294 9295 9296 9306 9308 9310 9312 9315 9318 9319 9320 9321 9324 9325 9326 9328 9329 9330 9331 9334 9337 9338 9341 9342 9343 9344 9348 9349 9352 9353 9354 9355 9360 9361 9363 9364 9367 9369 9371 9372 9373 9375 9377 9378 9379 9380 9382 9388 9391 9392 9394 9397 9399 9406 9407 9410 9412 9415 9416 9419 9422 9435 9439 9440 9442 9443 9444 9445 9446 9447 9448 9451 9452 9453 9455 9456 9462 9465 9467 9468 9470 9472 9474 9475 9477 9478 9479 9481 9482 9486 9487 9488 9489 9491 9495 9497 9498 9500 9508 9512 9513 9515 9517 9519 9520 9521 9522 9524 9525 9526 9527 9528 9529 9530 9533 9534 9537 9538 9541 9543 9545 9550 9552 9553 9554 9557 9559 9562 9563 9567 9568 9569 9570 9575 9578 9581 9583 9584 9585 9586 9587 9588 9589 9590 9592 9600 9601 9603 9604 9605 9611 9612 9616 9617 9618 9620 9627 9628 9631 9632 9637 9638 9639 9640 9643 9644 9645 9646 9647 9648 9649 9650 9652 9653 9654 9655 9656 9657 9658 9659 9662 9663 9666 9667 9668 9669 9670 9672 9673 9675 9677 9678 9679 9681 9682 9683 9685 9686 9688 9689 9690 9693 9694 9695 9696 9698 9699 9701 9702 9703 9704 9705 9706 9709 9710 9712 9715 9716 9720 9722 9723 9724 9727 9728 9731 9732 9733 9734 9735 9736 9737 9738 9739 9741 9742 9743 9746 9748 9749 9752 9753 9757 9758 9759 9760 9761 9762 9764 9765 9767 9770 9771 9774 9775 9776 9777 9778 9779 9781 9782 9783 9784 9785 9786 9788 9789 9790 9791 9792 9793 9794 9796 9797 9798 9801 9802 9804 9805 9807 9810 9811 9813 9814 9815 9816 9817 9819 9820 9821 9823 9825 9826 9827 9828 9829 9831 9832 9836 9839 9841 9842 9844 9846 9847 9849 9851 9852 9853 9855 9856 9857 9858 9859 9860 9861 9862 9863 9867 9869 9870 9871 9873 9874 9875 9877 9878 9879 9880 9881 9882 9883 9884 9885 9886 9887 9889 9891 9892 9895 9896 9898 9900 9901 9904 9905 9908 9909 9910 9911 9912 9913 9914 9915 9917 9918 9919 9920 9921 9922 9923 9924 9925 9926 9927 9929 9931 9937 9939 9941 9943 9945 9946 9948 9949 9950 9951 9956 9957 9958 9960 9962 9963 9967 9968 9969 9972 9973 9975 9978 9984 9985 9986 9987 9988 9989 9990 9991 9993 9994 10000 10001 10002 10003 10005 10006 10007 10009 10010 10011 10013 10014 10015 10016 10018 10020 10025 10026 10036 10038 10040 10042 10044 10046 10048 10049 10051 10052 10054 10055 10056 10057 10059 10061 10063 10066 10067 10069 10072 10073 10075 10076 10079 10081 10082 10084 10085 10090 10092 10093 10094 10095 10096 10097 10098 10099 10100 10101 10102 10105 10106 10109 10111 10113 10114 10116 10120 10121 10123 10124 10125 10127 10128 10129 10130 10131 10133 10134 10135 10137 10138 10140 10142 10144 10146 10147 10150 10152 10153 10154 10155 10156 10157 10159 10160 10161 10162 10163 10165 10168 10169 10171 10175 10178 10179 10180 10181 10188 10189 10190 10193 10195 10196 10197 10198 10199 10200 10201 10204 10206 10208 10209 10210 10211 10212 10213 10217 10219 10220 10221 10224 10227 10228 10229 10236 10237 10238 10239 10240 10241 10243 10244 10245 10248 10250 10253 10254 10260 10262 10263 10266 10269 10270 10274 10276 10277 10278 10280 10282 10283 10284 10285 10286 10289 10290 10291 10294 10295 10296 10297 10298 10300 10302 10307 10313 10314 10318 10322 10325 10327 10328 10330 10336 10342 10346 10352 10360 10361 10363 10367 10368 10370 10371 10376 10380 10381 10382 10383 10388 10389 10390 10391 10393 10395 10396 10397 10400 10401 10402 10406 10409 10412 10418 10419 10421 10422 10423 10424 10425 10426 10427 10428 10430 10432 10434 10436 10438 10439 10440 10443 10444 10445 10446 10447 10449 10450 10454 10455 10456 10458 10459 10463 10464 10465 10466 10467 10469 10472 10473 10474 10477 10478 10479 10480 10482 10483 10484 10485 10486 10487 10488 10489 10490 10492 10493 10494 10495 10497 10499 10500 10505 10507 10509 10512 10513 10514 10520 10521 10522 10523 10524 10525 10526 10527 10528 10529 10531 10533 10535 10539 10540 10541 10542 10549 10550 10552 10554 10556 10557 10558 10559 10560 10561 10564 10565 10567 10569 10570 10572 10573 10574 10575 10576 10577 10579 10580 10585 10589 10591 10592 10594 10598 10600 10602 10605 10606 10608 10612 10613 10614 10616 10617 10618 10620 10621 10623 10625 10626 10627 10628 10633 10640 10641 10642 10643 10644 10645 10651 10652 10653 10654 10656 10657 10658 10659 10664 10666 10667 10669 10670 10671 10672 10677 10678 10681 10682 10683 10687 10690 10691 10694 10695 10712 10713 10714 10715 10716 10717 10718 10725 10726 10728 10730 10734 10735 10741 10742 10743 10745 10746 10752 10758 10762 10763 10765 10766 10767 10768 10769 10771 10772 10773 10775 10776 10777 10780 10781 10782 10783 10785 10787 10793 10794 10795 10797 10799 10802 10806 10808 10810 10813 10814 10818 10825 10827 10838 10844 10845 10846 10847 10849 10856 10857 10858 10863 10868 10869 10873 10884 10885 10890 10892 10893 10896 10897 10898 10899 10900 10902 10904 10905 10906 10907 10908 10910 10914 10915 10916 10919 10920 10921 10923 10924 10926 10927 10928 10929 10933 10935 10938 10939 10940 10943 10944 10945 10946 10947 10949 10950 10951 10952 10953 10955 10956 10957 10959 10960 10961 10962 10963 10965 10966 10969 10970 10971 10972 10973 10975 10979 10980 10982 10983 10987 10988 10989 10992 10994 10998 11000 11011 11013 11014 11016 11017 11019 11020 11022 11034 11040 11047 11051 11052 11054 11056 11057 11059 11060 11062 11064 11066 11068 11070 11072 11073 11075 11076 11078 11079 11080 11083 11091 11094 11098 11099 11100 11101 11102 11103 11104 11108 11112 11116 11118 11119 11120 11123 11124 11127 11128 11132 11137 11138 11140 11141 11142 11143 11146 11152 11153 11154 11157 11158 11159 11160 11163 11164 11165 11167 11168 11169 11171 11173 11174 11176 11177 11178 11179 11180 11182 11183 11186 11188 11189 11190 11193 11194 11196 11198 11201 11214 11215 11216 11218 11222 11224 11230 11231 11232 11234 11235 11236 11237 11238 11243 11244 11252 11253 11258 11259 11260 11261 11264 11266 11267 11269 11270 11272 11273 11275 11276 11278 11279 11282 11311 11313 11315 11316 11319 11320 11321 11325 11328 11329 11331 11332 11333 11334 11335 11336 11337 11338 11340 11341 11342 11343 11344 11345 22794 22796 22800 22803 22807 22808 22809 22818 22820 22821 22822 22823 22824 22826 22827 22828 22829 22832 22834 22835 22836 22838 22839 22841 22843 22846 22847 22848 22849 22850 22852 22853 22856 22858 22861 22862 22863 22864 22866 22868 22869 22871 22872 22873 22874 22875 22876 22877 22878 22879 22880 22882 22883 22884 22885 22887 22888 22890 22894 22897 22898 22900 22902 22903 22905 22906 22907 22908 22909 22911 22913 22916 22919 22920 22921 22924 22926 22927 22928 22929 22930 22931 22932 22933 22934 22936 22937 22938 22941 22944 22948 22949 22950 22954 22955 22976 22978 22979 22980 22981 22982 22983 22984 22985 22986 22992 22993 22995 22998 22999 23001 23002 23005 23008 23011 23012 23013 23014 23015 23016 23017 23019 23020 23022 23023 23025 23026 23028 23029 23030 23031 23032 23035 23036 23037 23038 23039 23040 23041 23042 23043 23046 23047 23048 23049 23051 23052 23053 23054 23057 23059 23060 23061 23062 23064 23065 23066 23067 23070 23071 23072 23074 23075 23076 23077 23078 23080 23081 23082 23085 23087 23089 23090 23091 23092 23093 23094 23095 23097 23098 23099 23107 23108 23112 23113 23114 23117 23118 23119 23122 23125 23126 23127 23131 23132 23133 23135 23136 23137 23139 23140 23141 23142 23143 23148 23149 23150 23151 23152 23154 23155 23158 23160 23161 23162 23163 23164 23165 23167 23168 23169 23170 23171 23173 23174 23175 23177 23178 23179 23181 23185 23186 23187 23190 23191 23192 23193 23195 23196 23197 23198 23199 23200 23201 23203 23204 23207 23208 23210 23211 23214 23215 23216 23217 23219 23220 23221 23223 23224 23225 23228 23229 23230 23231 23232 23233 23234 23235 23236 23239 23241 23243 23244 23245 23246 23247 23248 23250 23252 23253 23254 23255 23256 23258 23259 23261 23262 23263 23264 23265 23269 23270 23271 23274 23276 23277 23279 23281 23283 23285 23286 23287 23288 23291 23293 23294 23295 23299 23300 23301 23303 23304 23305 23307 23309 23310 23312 23313 23314 23315 23316 23317 23321 23322 23324 23326 23327 23329 23331 23332 23333 23334 23335 23339 23341 23345 23347 23348 23350 23352 23353 23354 23355 23357 23358 23359 23360 23361 23362 23363 23365 23366 23367 23368 23369 23373 23376 23378 23379 23380 23381 23382 23383 23384 23385 23386 23387 23389 23390 23394 23396 23398 23399 23400 23403 23404 23405 23406 23408 23410 23411 23412 23413 23414 23417 23418 23420 23421 23423 23424 23426 23429 23431 23432 23433 23435 23438 23443 23446 23450 23451 23456 23457 23461 23462 23463 23466 23467 23468 23469 23471 23473 23474 23476 23478 23479 23480 23481 23484 23499 23503 23504 23505 23507 23508 23509 23510 23511 23512 23514 23515 23518 23521 23522 23523 23524 23527 23528 23530 23531 23534 23536 23542 23543 23544 23545 23548 23549 23552 23556 23557 23558 23560 23564 23567 23568 23576 23580 23582 23583 23585 23586 23587 23588 23589 23590 23592 23593 23594 23595 23597 23598 23603 23607 23608 23609 23613 23621 23623 23625 23633 23635 23636 23637 23640 23641 23645 23646 23647 23648 23654 23658 23660 23671 23673 23683 23705 23708 23710 23731 23732 23741 23759 23760 23761 23762 23767 23768 23769 23770 23774 23786 23787 23788 24138 24140 24144 24145 24147 24148 24149 25758 25759 25764 25769 25771 25776 25778 25782 25788 25789 25792 25793 25796 25798 25799 25800 25801 25804 25807 25809 25813 25814 25820 25821 25822 25824 25825 25827 25828 25829 25830 25831 25832 25834 25836 25839 25840 25842 25843 25844 25847 25850 25851 25852 25853 25854 25855 25862 25864 25870 25873 25874 25875 25879 25885 25888 25896 25897 25898 25901 25902 25904 25906 25907 25909 25911 25912 25913 25914 25915 25917 25921 25923 25926 25927 25929 25930 25932 25934 25936 25937 25938 25939 25940 25941 25942 25943 25946 25948 25949 25950 25953 25956 25957 25961 25963 25970 25972 25976 25977 25978 25979 25980 25983 25987 25988 25989 25994 25996 25998 25999 26000 26001 26003 26005 26009 26010 26011 26012 26013 26015 26017 26018 26019 26022 26024 26031 26033 26034 26035 26036 26037 26038 26039 26040 26043 26045 26046 26047 26048 26049 26050 26052 26053 26054 26057 26058 26059 26060 26061 26063 26064 26065 26073 26084 26086 26088 26090 26091 26092 26094 26097 26098 26099 26100 26108 26115 26118 26121 26122 26123 26127 26130 26133 26135 26136 26137 26140 26146 26151 26152 26155 26156 26160 26164 26173 26175 26190 26207 26224 26225 26229 26230 26234 26235 26249 26256 26258 26259 26260 26263 26266 26268 26270 26272 26273 26275 26276 26277 26278 26284 26286 26289 26290 26297 26354 26355 26469 26470 26472 26502 26503 26504 26505 26507 26511 26512 26515 26517 26519 26520 26521 26523 26528 26574 26575 26578 26580 26586 26589 26608 26610 26747 26750 26751 26953 26958 26959 26960 26973 26974 26984 26985 26986 26993 26994 26995 26999 27000 27005 27012 27013 27020 27030 27031 27032 27034 27043 27044 27067 27068 27069 27072 27075 27077 27085 27086 27087 27089 27092 27095 27097 27101 27102 27107 27122 27125 27130 27131 27133 27146 27148 27152 27154 27161 27163 27175 27183 27197 27229 27230 27235 27236 27238 27239 27241 27242 27243 27244 27245 27246 27247 27248 27249 27250 27252 27253 27254 27257 27258 27285 27289 27291 27292 27297 27300 27304 27309 27314 27315 27316 27319 27324 27327 27328 27330 27332 27333 27335 27336 27339 27340 27341 27342 27343 27344 27345 27346 27347 27348 27351 27352 27429 27430 27436 27443 27445 28232 28511 28512 28951 28956 28957 28958 28962 28964 28966 28969 28970 28971 28972 28973 28974 28976 28977 28978 28981 28982 28985 28986 28987 28988 28989 28990 28991 28996 28998 29028 29035 29057 29058 29062 29063 29066 29068 29070 29071 29072 29074 29078 29079 29080 29081 29082 29083 29085 29086 29087 29088 29089 29090 29093 29094 29095 29097 29099 29100 29101 29102 29103 29104 29106 29107 29110 29114 29115 29116 29117 29118 29121 29123 29127 29128 29761 29766 29767 29777 29780 29781 29789 29796 29799 29801 29803 29841 29843 29855 29880 29883 29887 29888 29889 29890 29893 29894 29896 29899 29902 29904 29911 29914 29915 29916 29920 29922 29923 29924 29925 29926 29927 29928 29929 29934 29940 29942 29945 29951 29954 29957 29959 29965 29966 29967 29968 29970 29978 29979 29980 29982 29985 29994 30000 30011 30811 30815 30819 30827 30832 30834 30836 30837 30849 30850 30851 30968 49854 49855 49856 50484 50485 50488 50511 50512 50515 50618 50626 50628 50640 50649 50650 50651 50717 50804 50807 50808 50809 50813 50814 50840 50848 50856 50859 50861 50862 50863 50937 50944 50999 51000 51002 51003 51004 51006 51008 51009 51010 51011 51013 51014 51015 51018 51020 51021 51023 51024 51025 51026 51027 51028 51029 51030 51031 51035 51056 51057 51058 51059 51060 51061 51062 51065 51067 51068 51069 51070 51071 51072 51074 51075 51076 51077 51078 51079 51081 51082 51084 51088 51090 51091 51092 51093 51094 51095 51096 51097 51098 51099 51100 51101 51102 51103 51104 51105 51106 51107 51108 51109 51112 51114 51115 51116 51117 51119 51121 51122 51123 51124 51125 51126 51128 51132 51133 51134 51136 51138 51141 51142 51143 51144 51147 51148 51150 51154 51157 51160 51163 51164 51166 51167 51168 51170 51174 51175 51177 51181 51182 51184 51185 51187 51188 51192 51193 51194 51195 51196 51199 51201 51202 51205 51209 51218 51227 51228 51230 51231 51232 51234 51239 51241 51244 51246 51247 51248 51249 51251 51253 51255 51256 51258 51259 51260 51263 51264 51265 51272 51274 51276 51277 51278 51280 51282 51283 51287 51290 51292 51293 51295 51299 51300 51303 51304 51306 51307 51308 51309 51310 51312 51315 51317 51318 51319 51320 51321 51322 51324 51326 51335 51339 51340 51341 51347 51351 51360 51361 51362 51363 51366 51367 51368 51371 51372 51373 51374 51375 51377 51379 51380 51382 51385 51386 51388 51389 51390 51397 51398 51399 51400 51406 51409 51412 51421 51422 51426 51427 51428 51429 51430 51433 51434 51439 51440 51441 51444 51447 51449 51451 51454 51455 51460 51463 51465 51466 51474 51477 51478 51479 51491 51493 51496 51497 51499 51503 51504 51506 51510 51522 51523 51524 51526 51527 51528 51529 51530 51534 51535 51538 51542 51547 51548 51550 51552 51555 51559 51560 51562 51564 51566 51567 51569 51571 51573 51574 51575 51582 51585 51586 51588 51592 51593 51594 51596 51602 51604 51605 51606 51611 51614 51616 51619 51621 51622 51626 51629 51633 51634 51635 51639 51642 51643 51645 51646 51649 51650 51651 51652 51654 51657 51659 51660 51661 51663 51665 51667 51668 51678 51684 51690 51691 51692 51693 51696 51699 51701 51706 51710 51719 51720 51726 51727 51728 51729 51735 51741 51742 51747 51754 51755 51759 51761 51762 51763 51768 51773 51780 51805 51808 51809 53335 53339 53343 53344 53346 53349 53353 53354 53358 53371 53407 53615 53616 53635 53822 53826 53838 53905 53916 53918 53938 53942 53944 53981 54014 54020 54033 54059 54069 54093 54103 54107 54108 54148 54149 54165 54187 54205 54206 54207 54212 54328 54329 54331 54332 54344 54386 54407 54413 54431 54432 54433 54434 54437 54438 54439 54453 54454 54455 54458 54460 54461 54462 54464 54465 54467 54468 54469 54470 54471 54472 54475 54476 54477 54482 54487 54492 54494 54495 54496 54497 54499 54503 54504 54505 54511 54512 54516 54517 54520 54521 54522 54529 54532 54534 54536 54539 54540 54542 54543 54545 54549 54552 54555 54556 54557 54583 54585 54602 54606 54617 54619 54621 54622 54623 54662 54663 54664 54665 54674 54675 54676 54677 54680 54681 54682 54700 54704 54715 54726 54732 54733 54737 54741 54751 54756 54758 54764 54765 54768 54769 54776 54778 54780 54784 54788 54790 54793 54795 54799 54800 54801 54802 54805 54806 54807 54808 54811 54812 54813 54815 54816 54819 54822 54823 54825 54826 54828 54829 54832 54834 54838 54839 54840 54841 54842 54848 54849 54850 54851 54853 54856 54858 54859 54861 54862 54865 54868 54870 54872 54873 54874 54875 54876 54877 54878 54879 54880 54881 54882 54883 54887 54888 54890 54891 54892 54893 54898 54899 54901 54902 54903 54908 54910 54914 54915 54916 54918 54921 54926 54927 54928 54929 54931 54932 54934 54936 54939 54940 54941 54946 54948 54949 54951 54952 54954 54955 54956 54957 54960 54962 54963 54964 54965 54968 54971 54972 54974 54976 54977 54978 54980 54981 54984 54985 54986 54989 54993 54994 54995 54998 55002 55003 55004 55005 55006 55007 55011 55012 55014 55015 55017 55022 55023 55027 55028 55030 55031 55032 55035 55036 55037 55041 55051 55052 55054 55055 55061 55066 55068 55069 55071 55074 55075 55079 55081 55082 55083 55084 55088 55090 55093 55094 55095 55100 55102 55103 55105 55108 55109 55110 55111 55112 55114 55116 55117 55119 55120 55122 55125 55127 55129 55131 55132 55133 55135 55139 55140 55142 55144 55145 55146 55147 55148 55149 55151 55152 55153 55154 55156 55157 55159 55160 55161 55163 55164 55167 55168 55171 55172 55173 55174 55176 55177 55179 55181 55182 55183 55184 55186 55187 55188 55190 55191 55192 55193 55197 55198 55201 55205 55206 55207 55208 55209 55212 55213 55215 55217 55218 55222 55223 55225 55226 55227 55229 55230 55233 55234 55236 55238 55239 55245 55246 55249 55250 55251 55252 55253 55254 55255 55256 55266 55269 55270 55272 55274 55275 55276 55278 55279 55280 55284 55285 55288 55291 55293 55294 55296 55297 55299 55308 55311 55312 55313 55316 55317 55319 55320 55322 55323 55324 55325 55326 55327 55329 55331 55333 55334 55335 55339 55341 55342 55343 55344 55345 55346 55347 55351 55353 55361 55362 55364 55379 55422 55425 55432 55435 55437 55450 55454 55466 55471 55486 55500 55501 55502 55505 55508 55512 55521 55526 55527 55530 55531 55532 55534 55552 55553 55558 55565 55568 55571 55572 55573 55577 55578 55582 55585 55588 55589 55591 55593 55596 55599 55602 55605 55607 55608 55609 55611 55614 55617 55619 55621 55622 55623 55624 55625 55626 55627 55628 55629 55631 55632 55634 55636 55638 55643 55644 55646 55651 55652 55653 55654 55656 55657 55658 55660 55661 55662 55664 55665 55666 55667 55668 55669 55670 55672 55676 55677 55680 55681 55683 55684 55687 55689 55690 55691 55692 55695 55696 55697 55699 55700 55701 55703 55704 55705 55706 55707 55709 55711 55713 55714 55715 55716 55717 55718 55720 55722 55727 55728 55729 55731 55732 55734 55735 55737 55738 55740 55743 55744 55745 55746 55748 55749 55750 55751 55754 55755 55756 55757 55758 55759 55761 55762 55763 55764 55768 55769 55770 55773 55775 55776 55777 55780 55781 55783 55785 55786 55787 55788 55789 55790 55791 55795 55798 55799 55800 55802 55805 55809 55810 55812 55813 55814 55816 55818 55819 55823 55824 55825 55827 55830 55831 55832 55833 55835 55837 55841 55844 55845 55846 55847 55848 55850 55851 55852 55854 55856 55857 55858 55859 55860 55862 55863 55869 55870 55871 55876 55884 55885 55888 55892 55893 55898 55900 55902 55904 55905 55906 55907 55909 55915 55917 55920 55922 55929 55954 55957 55958 55959 55967 55968 55972 55973 55974 55975 56006 56034 56061 56062 56063 56098 56100 56106 56108 56109 56121 56122 56124 56125 56126 56127 56131 56133 56139 56143 56144 56164 56172 56180 56181 56204 56242 56252 56254 56255 56257 56259 56261 56262 56270 56271 56339 56474 56475 56478 56479 56616 56623 56624 56647 56648 56650 56654 56655 56660 56672 56674 56675 56681 56704 56776 56829 56834 56849 56850 56851 56852 56853 56882 56884 56886 56888 56889 56890 56893 56894 56895 56896 56897 56899 56900 56902 56907 56910 56912 56913 56915 56916 56917 56919 56922 56929 56936 56937 56938 56941 56942 56943 56945 56947 56948 56949 56950 56951 56952 56954 56957 56963 56965 56967 56970 56975 56977 56978 56980 56981 56983 56984 56985 56986 56987 56990 56993 56994 56995 56998 56999 57003 57017 57018 57019 57030 57035 57037 57038 57045 57050 57060 57062 57084 57092 57095 57097 57102 57106 57107 57109 57117 57118 57120 57122 57128 57129 57130 57132 57134 57136 57142 57146 57147 57148 57149 57150 57153 57154 57157 57161 57162 57168 57169 57171 57176 57178 57179 57180 57181 57182 57184 57185 57186 57187 57188 57198 57205 57209 57213 57214 57215 57216 57217 57222 57224 57226 57228 57231 57282 57335 57336 57337 57338 57343 57348 57380 57396 57403 57404 57406 57407 57408 57410 57414 57415 57446 57447 57448 57451 57452 57453 57456 57459 57461 57463 57465 57466 57468 57470 57472 57474 57475 57476 57478 57484 57486 57488 57489 57492 57494 57498 57502 57504 57505 57506 57507 57508 57509 57510 57511 57515 57519 57520 57522 57523 57526 57528 57531 57532 57533 57534 57535 57536 57539 57541 57542 57544 57545 57546 57547 57549 57551 57553 57554 57555 57556 57560 57561 57563 57565 57568 57569 57570 57573 57575 57578 57579 57580 57583 57584 57586 57590 57593 57595 57597 57599 57600 57602 57606 57609 57610 57611 57616 57619 57620 57621 57624 57626 57628 57630 57631 57633 57634 57636 57639 57643 57645 57646 57648 57649 57654 57655 57657 57658 57659 57661 57662 57665 57666 57669 57670 57673 57674 57677 57678 57679 57680 57683 57684 57685 57688 57689 57690 57691 57692 57693 57695 57696 57697 57699 57700 57701 57703 57704 57706 57708 57711 57713 57715 57717 57719 57720 57721 57722 57724 57727 57728 57730 57731 57763 57786 57787 57794 57795 57798 57799 57805 57819 57820 57821 57826 57828 57862 57863 58155 58476 58477 58478 58480 58485 58486 58487 58489 58490 58491 58493 58494 58499 58500 58505 58506 58508 58513 58517 58525 58527 58528 58533 58986 59269 59277 59283 59284 59286 59307 59338 59343 59345 59348 59349 60312 60313 60314 60412 60468 60481 60485 60487 60488 60491 60492 60493 60496 60509 60528 60558 60559 60560 60561 60592 60625 60626 60672 60676 60678 60680 60682 60684 60685 60686 63027 63035 63826 63875 63876 63877 63892 63893 63894 63897 63899 63905 63908 63915 63916 63917 63920 63925 63929 63931 63932 63933 63934 63935 63939 63971 63973 63974 63977 63979 64061 64062 64083 64084 64087 64089 64093 64097 64101 64105 64110 64112 64118 64121 64130 64131 64132 64149 64151 64168 64172 64207 64210 64215 64216 64218 64219 64223 64224 64225 64288 64318 64319 64324 64327 64328 64343 64344 64359 64374 64375 64376 64393 64395 64397 64398 64399 64400 64410 64412 64418 64419 64420 64421 64422 64425 64426 64429 64431 64432 64434 64478 64582 64598 64599 64601 64682 64689 64708 64710 64743 64744 64745 64746 64747 64750 64753 64754 64756 64757 64760 64763 64766 64769 64770 64773 64776 64777 64778 64779 64780 64781 64783 64784 64786 64789 64792 64793 64794 64795 64800 64801 64802 64838 64839 64840 64841 64848 64849 64853 64854 64857 64858 64860 64863 64864 64895 64897 64901 64919 64921 64924 64928 64943 64949 64951 64960 64963 64965 64968 64969 64975 64976 64978 64979 64981 64983 65003 65005 65008 65009 65055 65056 65057 65059 65062 65065 65080 65082 65083 65084 65095 65108 65109 65110 65117 65123 65124 65125 65220 65243 65244 65249 65251 65258 65260 65264 65265 65267 65268 65977 65979 65980 65981 65982 65985 65986 65991 65992 65993 65997 65998 65999 66000 66005 66008 66035 66036 78986 78987 78988 78991 78994 78997 79001 79003 79004 79005 79007 79009 79012 79016 79017 79022 79027 79029 79031 79033 79034 79035 79036 79038 79042 79047 79048 79050 79053 79057 79064 79065 79066 79068 79071 79072 79074 79075 79077 79078 79084 79085 79086 79088 79089 79091 79095 79096 79101 79102 79109 79133 79135 79139 79140 79142 79143 79144 79145 79147 79157 79158 79159 79169 79171 79172 79173 79175 79177 79178 79183 79184 79187 79188 79230 79269 79364 79366 79441 79446 79570 79572 79573 79576 79577 79582 79583 79585 79586 79587 79590 79594 79595 79598 79600 79602 79603 79605 79607 79608 79609 79612 79613 79618 79621 79622 79627 79632 79633 79634 79641 79644 79646 79647 79648 79650 79654 79656 79657 79659 79661 79663 79664 79665 79668 79672 79673 79675 79677 79683 79684 79685 79690 79692 79693 79699 79703 79706 79707 79709 79710 79712 79717 79718 79719 79723 79725 79726 79728 79731 79734 79735 79736 79738 79739 79741 79744 79745 79750 79751 79752 79753 79760 79762 79768 79770 79772 79776 79780 79781 79786 79791 79794 79796 79797 79800 79805 79807 79809 79810 79811 79813 79818 79827 79828 79829 79830 79832 79833 79834 79837 79839 79842 79844 79845 79848 79856 79858 79862 79863 79867 79868 79869 79870 79871 79872 79876 79877 79882 79884 79886 79888 79891 79892 79893 79894 79896 79897 79898 79902 79903 79912 79913 79915 79918 79921 79925 79932 79937 79939 79944 79947 79953 79954 79955 79959 79960 79966 79968 79969 79971 79979 79982 79987 79989 80006 80007 80010 80011 80012 80014 80018 80020 80021 80023 80025 80028 80031 80034 80036 80055 80059 80067 80095 80097 80108 80110 80114 80124 80128 80129 80135 80139 80143 80144 80145 80146 80150 80152 80153 80155 80169 80173 80179 80184 80185 80195 80196 80198 80204 80205 80206 80207 80208 80209 80210 80212 80213 80216 80218 80219 80222 80224 80227 80228 80230 80232 80243 80254 80255 80256 80262 80263 80264 80267 80273 80274 80279 80306 80308 80309 80311 80312 80313 80314 80315 80317 80318 80319 80321 80331 80333 80335 80339 80344 80345 80347 80349 80351 80381 80700 80705 80724 80725 80727 80741 80742 80745 80746 80755 80762 80774 80775 80776 80777 80778 80790 80816 80817 80818 80821 80823 80824 80829 80853 80854 80895 81034 81037 81488 81491 81502 81533 81537 81539 81542 81544 81545 81550 81551 81552 81553 81555 81557 81559 81562 81563 81565 81566 81572 81573 81576 81577 81579 81602 81603 81605 81606 81608 81609 81611 81614 81615 81617 81618 81619 81624 81627 81631 81669 81671 81688 81689 81706 81790 81794 81796 81831 81846 81847 81853 81855 81856 81858 81873 81875 81876 81887 81889 81890 81892 81894 81928 81929 81931 81932 83259 83440 83442 83443 83448 83452 83460 83461 83464 83479 83480 83481 83541 83544 83548 83549 83591 83594 83604 83605 83606 83607 83608 83636 83637 83638 83641 83658 83660 83692 83693 83694 83695 83696 83698 83699 83700 83707 83714 83719 83732 83734 83737 83743 83744 83746 83752 83759 83786 83787 83849 83851 83852 83856 83857 83860 83861 83862 83875 83877 83891 83892 83930 83931 83932 83939 83940 83941 83943 83988 83989 83992 84002 84033 84056 84058 84060 84062 84064 84065 84067 84068 84071 84078 84079 84081 84083 84084 84085 84100 84101 84102 84105 84108 84125 84128 84131 84132 84135 84140 84146 84148 84152 84153 84154 84159 84162 84163 84164 84167 84168 84172 84173 84181 84186 84188 84190 84193 84196 84197 84206 84220 84223 84224 84231 84232 84233 84240 84243 84245 84246 84248 84249 84251 84253 84255 84256 84258 84259 84260 84262 84263 84265 84266 84267 84268 84269 84271 84272 84273 84274 84275 84276 84277 84280 84284 84285 84286 84287 84288 84289 84292 84294 84295 84298 84299 84300 84301 84302 84303 84306 84307 84309 84310 84311 84312 84313 84314 84315 84316 84317 84318 84319 84321 84324 84327 84328 84333 84335 84336 84337 84340 84342 84343 84364 84365 84376 84418 84436 84437 84440 84441 84444 84447 84449 84450 84455 84456 84457 84458 84460 84464 84465 84467 84498 84501 84502 84503 84515 84516 84522 84524 84527 84529 84530 84542 84545 84547 84548 84549 84552 84553 84557 84570 84572 84612 84614 84620 84622 84623 84629 84630 84631 84640 84650 84656 84661 84668 84669 84671 84678 84679 84681 84687 84695 84705 84706 84707 84708 84725 84726 84749 84759 84765 84775 84790 84792 84798 84804 84811 84817 84823 84838 84844 84851 84859 84861 84865 84866 84867 84869 84870 84872 84874 84881 84886 84888 84890 84892 84894 84896 84897 84898 84899 84900 84901 84902 84905 84908 84910 84911 84912 84914 84918 84919 84922 84923 84924 84926 84928 84932 84933 84936 84937 84938 84942 84945 84946 84947 84948 84950 84955 84959 84961 84966 84967 84975 84976 84978 84984 84987 84991 84993 85002 85004 85007 85012 85013 85019 85021 85025 85300 85313 85358 85359 85364 85365 85369 85377 85378 85403 85437 85440 85444 85445 85446 85451 85453 85455 85456 85457 85458 85460 85462 85463 85464 85476 85478 85508 85865 87178 88455 88745 89122 89781 89782 89795 89796 89797 89801 89845 89853 89876 89890 89894 89910 89932 89941 89944 89953 89970 89978 90007 90025 90060 90075 90121 90134 90135 90139 90196 90204 90231 90233 90249 90268 90317 90321 90324 90326 90333 90338 90355 90362 90378 90390 90407 90410 90411 90417 90441 90459 90480 90485 90488 90522 90523 90525 90550 90576 90592 90594 90624 90627 90637 90639 90649 90673 90678 90693 90701 90736 90780 90799 90806 90826 90843 90874 90933 90956 90957 90987 91010 91012 91039 91050 91057 91120 91133 91137 91147 91151 91181 91252 91272 91283 91298 91300 91304 91368 91369 91392 91404 91408 91445 91452 91526 91574 91582 91584 91603 91612 91647 91653 91661 91663 91664 91689 91694 91746 91748 91750 91752 91754 91775 91782 91801 91833 91851 91875 91893 91942 91947 91949 91966 91975 92014 92017 92105 92106 92126 92140 92170 92181 92255 92259 92270 92283 92285 92312 92335 92342 92344 92345 92370 92399 92400 92482 92521 92579 92595 92597 92609 92667 92675 92691 92703 92715 92737 92797 92822 92856 92906 92912 92949 93081 93109 93134 93145 93183 93185 93273 93323 93343 93380 93436 93474 93487 93550 93594 93611 93621 93624 93627 93663 93973 93986 94005 94039 94056 94081 94097 94101 94103 94104 94134 94235 94241 95681 96459 96764 103910 112398 112399 112476 112483 112487 112495 112574 112611 112724 112752 112755 112840 112849 112858 112885 112936 112950 113146 113174 113178 113201 113235 113246 113251 113263 113402 113419 113444 113510 113612 113802 113829 114088 114134 114294 114327 114569 114609 114659 114781 114784 114785 114786 114787 114788 114791 114792 114793 114794 114795 114798 114799 114803 114804 114805 114815 114818 114821 114823 114825 114826 114876 114879 114880 114882 114883 114884 114885 114907 114926 114928 114932 114984 114991 115024 115098 115106 115196 115201 115207 115286 115294 115353 115416 115426 115509 115548 115560 115703 115704 115752 115817 115825 115827 116064 116068 116092 116135 116138 116143 116150 116154 116228 116254 116328 116372 116442 116447 116461 116541 116832 116840 116841 116842 116966 116983 116986 116987 116988 117143 117155 117177 117178 117246 117532 117584 117608 118424 118427 118429 118460 118487 118672 118812 118813 118924 118980 118987 119016 119391 119392 119504 119559 119710 120103 120114 120227 120526 120534 121053 121260 121274 121441 121512 121536 121601 121642 121665 122060 122509 122525 122553 122704 122809 122830 122961 123096 123169 123207 123263 123355 123606 123720 123803 123811 123879 124045 124152 124245 124401 124411 124446 124454 124491 124512 124540 124565 124583 124751 124801 124808 124925 124930 124935 124936 124961 124989 124995 125058 125061 125113 125150 125170 125228 125476 125488 125919 126017 126068 126069 126070 126129 126133 126231 126272 126298 126299 126308 126328 126382 126626 126731 126792 127002 127018 127253 127254 127262 127396 127428 127495 127544 127602 127687 127700 127703 127829 127933 128061 128077 128229 128308 128338 128387 128434 128637 128710 128866 128869 128977 128989 129049 129080 129138 129285 129303 129401 129450 129531 129563 129642 129684 129685 129787 129831 129880 129881 130013 130026 130074 130132 130162 130271 130340 130355 130502 130507 130535 130557 130617 130733 130888 130940 131076 131096 131118 131408 131566 131870 131965 132001 132299 132320 132321 132660 132789 132864 132946 132949 133015 133022 133308 133619 133686 133746 133957 134111 134187 134218 134266 134353 134359 134429 134430 134492 134510 134553 134637 134701 134728 134829 134957 135112 135114 135138 135152 135293 135295 136051 136319 136332 136647 137492 137682 137695 137886 137970 137994 138046 138050 138241 138639 139065 139231 139285 139322 139324 139341 139411 139596 139818 139886 140459 140460 140461 140465 140467 140597 140612 140680 140688 140689 140691 140699 140700 140707 140710 140733 140735 140739 140767 140775 140823 140838 140883 140890 140901 142679 142686 142827 142891 142940 143187 143244 143279 143282 143384 143458 143570 143684 143686 143879 143884 144108 144165 144233 144245 144348 144402 144404 144406 144577 144699 144983 145282 145389 145482 145483 145508 145567 145581 145773 145853 146050 146057 146059 146198 146223 146330 146540 146664 146691 146713 146923 147007 147166 147179 147339 147372 147381 147657 147660 147686 147687 147694 147906 147923 147929 147949 147965 147991 148014 148103 148156 148203 148206 148213 148223 148252 148254 148266 148268 148281 148362 148423 148523 148789 148867 149013 149041 149076 149111 149175 149297 149371 149420 149473 149603 149951 149986 150159 150223 150274 150290 150353 150383 150465 150472 150684 150709 150726 150864 150962 151050 151188 151194 151195 151230 151313 151473 151525 151556 151613 151742 151903 151963 151987 152002 152006 152100 152110 152137 152185 152330 152485 152518 152559 152579 152687 152789 152815 152926 152992 153020 153090 153129 153222 153241 153339 153364 153396 153443 153478 153527 153642 153733 153830 154007 154043 154214 154215 154467 154661 154796 154807 154810 154881 155061 155066 155435 157378 157567 157574 157680 157695 157697 157753 157769 157807 157922 158038 158135 158219 158234 158293 158358 158399 158405 158427 158431 158471 158584 158586 158747 158866 158880 158931 159013 159090 159195 159371 160287 160418 160428 160518 160728 160760 160851 160857 160897 161145 161357 161436 161725 161742 161779 161823 161835 162239 162655 162681 162962 162963 162967 162972 162989 162993 163049 163051 163059 163081 163087 163115 163126 163131 163175 163227 163255 163486 163590 163786 163859 163882 164045 164091 164684 164832 165055 165215 165324 165918 166336 166378 166614 166785 166793 166968 167227 167555 167691 168374 168451 168455 168850 169270 169714 169834 169841 169981 170261 170384 170506 170622 170685 170954 170959 170960 171017 171019 171023 171392 171546 171568 192111 192286 192669 192670 192683 196074 196294 196385 196394 196403 196441 196463 196500 196513 196527 196528 197131 197320 197322 197335 197370 197407 199692 199704 199731 199746 199777 199857 199870 200014 200030 200081 200185 200186 200205 200312 200424 200576 200728 200734 200765 200845 200894 200916 200933 201134 201158 201161 201163 201229 201266 201475 201514 201595 201626 201627 201725 201895 201931 201965 201973 202018 202052 202134 202243 202559 203068 203069 203228 203238 203259 203286 203523 203547 203859 204851 204962 205147 205327 205564 206358 206412 207063 219287 219333 219402 219527 219541 219743 219749 219771 219844 219854 219899 219927 219988 220001 220002 220074 220108 220164 220213 220441 220869 220929 220963 220965 220988 221035 221037 221061 221078 221079 221092 221120 221154 221178 221184 221264 221294 221322 221336 221421 221443 221477 221496 221545 221656 221662 221687 221692 221710 221711 221785 221786 221830 221895 221914 221927 221935 221937 221955 221960 221981 222068 222166 222183 222194 222223 222234 222235 222236 222255 222256 222484 222537 222553 222658 222663 222696 222865 222950 222962 223082 245711 245812 246175 246184 246243 246721 246744 252839 252969 252983 253143 253190 253260 253430 253461 253512 253558 253559 253635 253639 253650 253714 253769 253782 253832 253943 253959 253980 254042 254048 254065 254122 254170 254225 254251 254263 254359 254394 254428 254531 254773 254863 255027 255252 255403 255426 255520 255758 255919 255928 255967 256051 256130 256281 256356 256435 256471 256472 256536 256586 256714 256987 257019 257068 257160 257194 257218 257240 257397 257415 258010 259217 259230 259282 260293 260425 261726 261734 266722 266727 266812 282809 282890 282991 283106 283149 283209 283212 283232 283237 283254 283337 283349 283373 283377 283385 283417 283450 283455 283459 283489 283514 283554 283578 283635 283638 283742 283820 283848 283951 283987 283989 283991 284001 284018 284058 284069 284131 284161 284252 284273 284307 284309 284323 284325 284339 284349 284352 284361 284370 284371 284391 284406 284439 284443 284565 284611 284613 284695 284697 284716 284996 285148 285172 285175 285190 285220 285237 285268 285282 285315 285331 285343 285346 285349 285362 285367 285368 285381 285382 285440 285513 285521 285527 285533 285550 285590 285596 285598 285600 285636 285671 285672 285676 285704 285753 285755 285855 285955 285971 285973 285989 286046 286053 286097 286144 286183 286205 286410 286451 286527 286826 286827 317649 317662 317749 317762 317781 326625 337867 338328 338645 338657 338692 338699 338707 339123 339175 339230 339231 339287 339318 339324 339327 339416 339448 339479 339487 339500 339559 339745 339804 339829 339967 340252 340277 340351 340371 340385 340481 340542 340543 340554 341676 342132 342357 342371 342538 342865 342892 342908 342909 342918 342926 343099 343450 343702 344148 344558 344787 345630 345778 345930 346007 346702 347252 347344 347730 347731 347733 347734 347735 348094 348235 348654 348980 348995 349075 353088 353116 353274 353322 353355 359948 360023 373156 374291 374354 374383 374395 374618 374786 374819 374868 374875 374882 374899 374900 374928 374946 375035 375056 375189 375190 375248 375323 375341 375449 375484 375704 375743 375748 375757 376267 376497 376940 387103 387104 387119 387338 387509 387521 387640 387712 387856 387882 387914 387921 387923 388228 388272 388335 388336 388403 388524 388536 388552 388558 388561 388566 388649 388662 388695 388753 388962 388969 389072 389073 389114 389203 389362 389524 389541 389677 389840 389856 390595 390637 390916 390927 390940 391356 399664 399671 399687 399947 399979 400073 400451 400506 400569 400713 400720 400818 400954 400961 400966 400986 401024 401115 401145 401152 401190 401207 401505 401548 401612 401647 402055 402665 403341 404093 404217 404672 408050 414189 414235 414918 439921 440026 440138 440145 440193 440270 440275 440279 440295 440345 440348 440498 440515 440730 440957 441024 441027 441054 441151 441250 441272 441273 441425 441531 442213 445571 474170 474343 493753 493856 493911 494115 494470 497661 541578 548596 548644 548645 550631 552889 553115 554226 554251 619208 619279 641339 641371 641649 642778 642797 642799 642987 643136 643155 643641 643707 643836 644019 644150 644353 645369 646851 647135 653082 653121 653308 653319 653464 653489 653519 653598 653784 654483 727851 727957 728116 728215 728239 728340 728492 728568 728577 728621 728642 728661 728689 728741 728747 728841 728888 728927 729515 729540 729597 729857 729873 729956 729967 729993 730051 780776 100101267 100101467 100113407 100125288 100128731 100129543 100129792 100129842 100131187 100131755 100131801 100131827 100132074 100132247 100132406 100133941 100271927 100287932 100288332 100289635 100289678 100293516 100303755 100310812 100381270 100462977 100463486 100463488 100505679 100505876 100506012 100506084 100506658 100507003 100507341 100507421 100507607 100652748 101059938 101059953 101060200 101927601 101928527 102157402 32 182 308 567 1111 1139 1192 1265 1293 1299 2040 2121 2549 2620 2651 2731 2737 2896 3037 3099 3315 3625 3780 4004 4163 4237 4299 4602 4807 4853 4885 5013 5331 5428 5554 5649 5797 5806 5939 6305 6764 6877 6932 7022 7050 7153 8320 8407 8458 8495 8994 9092 9112 9425 9480 9516 9745 10174 10548 10611 10668 10788 10842 10912 11129 11221 23024 23764 26002 26153 26269 26524 27147 27164 27295 29015 51016 51053 51203 51271 51655 51704 54443 54707 55137 55257 55298 55536 55544 55633 55760 56288 56926 57232 57493 60436 63950 63976 64411 64427 64579 64718 64837 79023 79161 79666 79720 79822 80022 80723 81029 83879 83937 83982 84057 84138 84236 84733 85439 85443 85450 89832 92211 94015 114899 114908 115557 116113 116151 116843 116931 130589 144132 148327 160335 164633 196792 202374 222389 283248 283431 284217 286148 342945 346653 400793 414328 445582 728734 730087 100499483
