# Supplementary material for: Transcriptional programs regulating neuronal differentiation are disrupted in DLG2 knockout human embryonic stem cells and enriched for schizophrenia and related disorders risk variants
Source: Nat Commun. 2022 Jan 14;13:27. doi: 10.1038/s41467-021-27601-0 (PMC8760302; doi:10.1038/s41467-021-27601-0)
Supplement: Supplementary file 14 — Supplementary Software [file 41467_2021_27601_MOESM14_ESM.zip › Scripts/bioinformatics-human genetics/working/gene set/adult/mature_neuron.txt]

pyramidal_CA1_specificity_10_percent	51052 84666 646424 389015 1428 6549 11202 84929 63974 6754 4856 1816 5172 3938 6865 5582 5318 375057 23467 26251 81849 26585 9362 219793 3706 55079 7466 9358 644150 388394 10788 4883 4147 4761 4645 2558 8718 5790 2277 10636 4306 285220 2185 727857 8646 2922 23109 349667 146 1735 83539 400120 1128 374907 9610 7066 10472 1608 4142 343990 131408 125111 4486 51063 4023 3755 6753 10125 64208 388336 9723 56311 85461 27122 128611 8437 758 8013 10633 171169 83468 860 57030 56606 5650 23432 81491 242 55225 2903 11149 3360 23682 2845 55971 5224 134391 3208 4004 340596 50614 8936 2848 132884 29841 651746 144402 4008 9645 79875 254887 766 114569 160622 7472 2890 65997 407738 26289 56997 9732 27132 79012 1040 146760 3625 6586 4121 57180 25837 132299 5136 56097 64409 490 64579 115 389119 254778 56704 27319 203111 1238 7223 22866 57718 9899 3489 2290 89886 390928 51555 11010 64800 503542 2166 5530 3350 1618 171389 91614 2134 2904 149111 10446 10966 9890 8447 815 8516 84870 9348 8626 54622 134548 3676 1960 345643 254228 7481 23094 23531 25903 85509 9839 152 8844 8514 4753 27075 8823 84722 9229 157753 83992 2831 23359 51195 8831 1770 130589 22843 7042 347730 6820 10769 25975 10458 389941 1138 8871 64881 348980 5579 9766 55924 10267 123041 2281 64283 2045 9244 1123 57453 8444 55268 2274 645832 4760 8853 4885 1139 51655 89792 50865 3097 3708 627 23416 5358 64748 100131244 93129 885 5621 79671 29906 80003 54847 23154 6653 79837 81624 2115 4058 27063 4160 4884 253152 84699 26249 192668 64377 57620 2915 404037 3108 148808 10873 90523 57449 9651 56660 266722 51362 2847 199920 139604 6546 23031 2555 51440 367 7433 29909 64919 8553 126731 23191 5138 29116 4948 50940 11093 257240 6712 5923 326 10486 2891 10090 26037 404217 3760 27439 2043 2280 6263 221002 59283 80309 23237 9920 5581 403313 6272 7483 401036 777 9671 90249 57106 8507 10293 6334 23348 145773 53335 10008 5534 2239 22986 4862 223075 604 54997 9796 57419 51760 9095 23096 84083 1847 7224 1262 5912 115557 57630 340554 81553 23541 10656 2820 5128 287015 124925 386618 3751 2049 388284 7070 80728 8204 56477 6792 2892 6585 3739 2766 23125 311 51232 57591 112937 1134 254263 9079 8492 8395 200407 78990 9615 6543 5097 375287 22865 389073 8525 55030 6376 2562 2651 124044 9456 2591 6710 9365 100132074 492 259217 1961 7704 127435 9750 4145 1634 5971 55800 10109 57452 10439 83698 783 80117 344387 23314 57554 747 816 1848 115795 11346 729025 8707 2255 84894 3306 205 1600 1131 2177 7743 1955 51299 50650 266727 55294 284382 84944 116844 220965 1768 4784 6925 5774 1133 114880 2005 9515 57497 8648 153 285386 84254 10092 8534 79642 54715 9185 4889 6505 166336 729475 26050 6769 83483 2819 126433 286343 51059 8522 56899 114801 947 165215 64078 6854 91683 389813 7053 26084 6262 170394 8997 2560 134 79730 169355 116986 64094 7732 9914 11251 23362 79629 7881 64854 51537 1830 23216 6456 126147 30819 6622 770 5340 9355 23732 23527 5795 4233 132243 5211 2256 284615 4185 9771 7535 51363 4326 6545 1952 7044 84329 146330 388121 91752 57118 26012 100287898 401097 3990 54361 50488 114786 10309 10096 27087 7068 576 204962 7067 4905 3268 781 221785 2902 6397 79834 5021 406 3460 79683 85456 253980 8900 8829 100506564 2016 4886 79567 147872 4665 9228 442117 57496 161725 140885 5155 3778 23228 1009 377 56655 2201 55531 64131 342979 94107 10006 100329135 11178 2538 7490 4919 26137 286336 4868 91663 400668 1181 3786 687 7444 131375 4978 7781 94134 1741 27012 89869 219844 90134 59344 51313 118663 51422 84062 3386 114787 7143 55013 1759 374786 3763 57476 80013 1607 8776 112476 643155 5532 23231 6567 4088 57526 147991 10801 25806 321 577 53347 2823 10787 144535 126306 8459 100316904 79641 81626 57406 481 131616 51706 57224 4134 145942 64777 65078 283209 1612 3487 441027 527 79953 163933 64130 56919 9495 9455 84502 57795 64417 534 645191 9099 57338 8916 374378 63826 54536 22921 4209 79605 1620 284252 55081 58527 57528 4916 58489 54545 114794 90529 9317 22871 6855 133491 7348 51729 9751 56341 343450 51364 158135 221687 164312 388581 116115 151354 6853 143279 64096 261734 132014 23074 3748 9762 55827 23321 2977 56986 256309 10418 11214 1363 26011 9445 56980 56160 6295 285367 5594 221424 771 121549 2200 4901 115265 1052 11151 8394 57732 6875 23025 100141515 23236 994 10290 151516 51678 10501 116372 93210 134957 29766 56938 54675 10076 9194 163404 256586 146433 64478 10715 8864 285368 83851 6324 1068 23518 676 440193 23179 54682 2029 7148 57451 15 3860 4836 10497 4659 1395 25769 167410 200845 381 5743 79751 348807 1132 10098 23229 200734 3761 10097 65980 114798 5786 30811 8502 285315 2849 8543 9895 51439 8867 29888 2002 3785 229 5291 9208 117178 26128 342865 863 6534 84316 1756 80758 8655 60673 130612 51703 60385 151473 6361 144577 148641 2770 22941 26999 79740 57484 949 147372 161882 9870 9148 51084 221662 6503 4355 23167 255027 26960 6697 84842 126129 9475 9693 90 27032 51764 6548 57642 729956 25822 8491 152926 478 7041 83544 91300 55466 1675 54769 53343 5578 2554 26507 107 1849 115123 10858 163747 6498 122525 63906 123775 114088 5793 7533 28964 8034 85015 23336 56978 4608 9862 4482 7301 727936 256933 57446 5165 2051 4285 126282 3765 55068 122945 119 9312 6833 79718 57689 153527 117177 25790 613 64859 203859 4179 90019 10093 23349 64840 5565 23762 23171 220213 60680 51062 2583 55891 92840 56729 1594 10659 9497 29947 8499 375 23040 9467 23274 221044 4130 200035 57552 26127 134121 124976 91584 11007 54832 51412 5361 221710 220164 57282 3038 10170 56666 22839 59269 51199 205717 9162 64766 50511 253143 10718 84279 55118 4824 93664 134829 2116 9758 56654 5602 143570 26090 9854 6861 2044 2026 27304 23199 160762 955 26503 90167 81618 79745 84905 101928991 80228 1588 115004 124402 55530 221938 91694 286319 283310 9881 901 11344 387597 54438 346653 84687 140545 160851 57709 2776 8541 8930 5662 55239 7798 3815 7414 134728 23335 55766 347735 221223 5362 340595 5596 79041 197258 112812 29 399512 79930 252995 283847 390205 83694 64506 130940 64838 55290 8216 30845 55218 29789 8303 57665 84918 8927 23428 728215 113000 10150 22853 51134 8455 29761 91056 9260 1780 7325 150290 221184 63908 84865 2744 282679 2060 2863 3788 51517 5141 57468 80014 7398 256472 29799 226 22841 900 2355 64768 92255 145567 84125 80262 9910 50618 284697 27111 140699 23246 5799 1362 79934 1010 29924 128674 116983 782 5192 6709 5502 5604 80255 23729 9734 54914 10129 4781 8079 26233 23230 55238 221061 9727 9253 9557 90987 2557 57488 22891 80774 285521 10681 80000 51617 23677 142 8786 59350 8480 84970 54902 23528 51274 22990 64077 5106 1806 55295 155185 23338 23539 27430 117283 2917 5475 55374 8440 23030 4151 83442 6830 29903 5053 84953 1890 144404 10487 22808 3622 22888 23312 55714 3355 23168 6857 830 9748 23157 5931 51762 3787 150726 2250 27044 10022 57168 51046 79842 310 90874 3939 27250 63916 7220 153733 80315 84258 57459 5525 206358 22848 84078 10814 79791 54681 1432 389432 151613 58524 10368 130399 139065 6519 8774 140680 23283 22893 5914 90990 10152 124961 108 4745 4241 29993 27079 7566 5510 5791 50944 55016 3098 23161 253559 80157 8527 378807 27348 342184 90416 1838 25819 81607 134701 22982 3716 1121 7064 64582 91050 55201 117581 284613 2561 1959 145226 9648 6789 285555 29915 63939 23504 54586 51663 1583 55843 151126 54492 26140 246778 10552 6645 65083 23287 55288 84911 57622 92906 5911 54986 340419 84280 7534 57578 1107 89782 1740 285175 8851 114781 219771 221692 10940 55152 84667 575 54491 7504 1452 8521 5591 4624 131831 58480 64215 54968 137695 8906 2850 741 8641 56674 51559 344838 50801 3745 284352 11076 2131 93627 1580 64101 80853 339965 9331 6000 55845 79624 6320 55607 10749 10712 7161 284098 673 27 65110 80127 9181 8869 57531 201562 54509 22911 273 54520 57088 23116 54873 3164 339229 89795 11183 23768 55323 8187 55207 26025 79176 66004 284439 488 9825 9867 55432 9891 127703 5747 22926 133015 2824 8643 254268 51375 80731 387104 255762 4591 23544 523 3977 9488 1174 114900 114783 54413 140730 10287 115708 254428 9242 57491 57492 10553 56104 1821 388389 115286 9821 116443 51022 196264 84649 89894 9568 3176 23770 3361 27340 9530 96459 51194 51230 5989 9545 84916 25927 161497 10808 4897 168455 154790 58495
