# Supplementary material for: Transcriptional programs regulating neuronal differentiation are disrupted in DLG2 knockout human embryonic stem cells and enriched for schizophrenia and related disorders risk variants
Source: Nat Commun. 2022 Jan 14;13:27. doi: 10.1038/s41467-021-27601-0 (PMC8760302; doi:10.1038/s41467-021-27601-0)
Supplement: Supplementary file 14 — Supplementary Software [file 41467_2021_27601_MOESM14_ESM.zip › Scripts/bioinformatics-human genetics/working/gene set/wt/day_20_v_15.txt]

day_20_v_15_expressed	1152 23213 2649 3486 283659 10381 7476 7431 3488 55502 80000 347733 131405 664 79727 4843 23428 50861 7412 89796 51142 1832 340527 6227 6134 3434 6181 18 2335 4811 7091 477 1946 6235 7114 9823 6223 2195 1028 4638 6170 6206 11075 23215 58480 5455 10371 1036 1009 4282 154796 8471 54541 3998 63951 6658 1917 6233 80097 56967 57611 5209 5803 7846 3397 2119 79776 6159 10683 6203 7101 11098 340260 25873…
day_20_v_15_up	1152 10381 7476 7431 55502 347733 664 50861 7412 51142 6227 6134 6181 18 6235 7114 6223 1028 6170 6206 11075 5455 1036 4282 54541 6658 1917 6233 80097 56967 57611 5209 7846 3397 6159 10683 6203 7101 340260 25873 6147 429 90050 79006 6142 6222 7001 9760 226 63973 6165 3925 54539 3280 6175 2823 3485 3099 6208 6168 293 6137 6204 1397 64943 348262 6141 254263 6193 6855 6209 6155 2597 6176 2783 92737 …
day_20_v_15_down	23213 2649 3486 283659 3488 80000 131405 79727 4843 23428 89796 1832 340527 3434 2335 4811 7091 477 1946 9823 2195 4638 23215 58480 10371 1009 154796 8471 3998 63951 5803 2119 79776 11098 1848 3482 4036 6091 23499 7482 10418 3912 2201 5784 341640 23468 25862 7078 83872 10252 56999 7414 5451 1756 26047 114795 387597 23269 55243 80055 8202 84668 57507 490 57532 5783 8828 6297 2186 2182 26057 221833…
