# Supplementary material for: Transcriptional programs regulating neuronal differentiation are disrupted in DLG2 knockout human embryonic stem cells and enriched for schizophrenia and related disorders risk variants
Source: Nat Commun. 2022 Jan 14;13:27. doi: 10.1038/s41467-021-27601-0 (PMC8760302; doi:10.1038/s41467-021-27601-0)
Supplement: Supplementary file 14 — Supplementary Software [file 41467_2021_27601_MOESM14_ESM.zip › Scripts/bioinformatics-human genetics/working/gene set/wt/day_60_v_30.txt]

day_60_v_30_expressed	4036 5764 10485 63973 6422 5648 827 7857 4781 4978 8404 10752 8682 2239 169044 7855 57167 51617 477 8324 340419 3371 4137 10642 131405 135152 8924 84962 9227 10439 26045 793 6423 283659 55211 1191 9806 3159 90139 389421 7280 2915 771 222663 4774 23266 4761 664 7046 2737 2290 10716 11170 284217 7101 170825 1746 55816 23414 6658 23670 8320 57282 26064 387640 27122 57586 124925 2044 64131 5033 23405…
day_60_v_30_up	5764 10485 63973 5648 7857 4781 4978 8404 10752 8682 51617 477 340419 3371 4137 135152 9227 10439 26045 793 1191 9806 7280 2915 771 4774 4761 664 10716 11170 55816 23414 8320 57282 27122 57586 124925 2044 5033 116135 63827 118427 9890 6860 51440 8828 6750 7067 10904 222166 1363 5136 2555 7345 5579 1917 10178 222008 351 2823 57575 1272 114794 26047 6855 8499 57687 10085 6622 128434 6252 6326 17026…
day_60_v_30_down	4036 6422 827 2239 169044 7855 57167 8324 10642 131405 8924 84962 6423 283659 55211 3159 90139 389421 222663 23266 7046 2737 2290 284217 7101 170825 1746 6658 23670 26064 387640 64131 23405 10052 64093 5727 2899 401720 56963 80000 4192 8091 1280 4299 2263 9687 3720 3480 7837 10165 7402 57224 7536 5168 4804 8325 167410 5806 81029 10157 93 1979 10763 4171 2535 55366 2649 83439 58499 27443 677 10847…
