# Supplementary material for: Transcriptional programs regulating neuronal differentiation are disrupted in DLG2 knockout human embryonic stem cells and enriched for schizophrenia and related disorders risk variants
Source: Nat Commun. 2022 Jan 14;13:27. doi: 10.1038/s41467-021-27601-0 (PMC8760302; doi:10.1038/s41467-021-27601-0)
Supplement: Supplementary file 14 — Supplementary Software [file 41467_2021_27601_MOESM14_ESM.zip › Scripts/bioinformatics-human genetics/working/gene set/wt/day_60_v_20.txt]

day_60_v_20_expressed	340533 6857 4133 6507 23544 23543 1917 11075 478 5764 6506 4192 23046 51440 1268 5648 29767 547 4131 6860 57498 3939 3159 287 6423 10814 9118 26011 4684 2823 6328 23057 11189 249 23122 55800 57611 3800 51617 164832 7857 2596 8851 80034 4137 5649 1995 6659 55964 51050 63973 22902 8828 1363 1280 57586 6252 23089 81551 84790 6853 92737 2562 7025 3798 577 5864 9892 10142 3797 6585 56853 57167 9201 27…
day_60_v_20_up	340533 6857 4133 6507 23544 23543 1917 11075 478 5764 6506 23046 51440 1268 5648 29767 547 4131 6860 57498 287 10814 9118 26011 4684 2823 6328 23057 11189 23122 55800 57611 3800 51617 164832 7857 2596 8851 80034 4137 5649 1995 6659 55964 51050 63973 22902 8828 1363 57586 6252 23089 81551 6853 92737 2562 7025 3798 577 5864 9892 10142 3797 6585 56853 9201 2775 23114 9378 8618 170261 10079 85300 389…
day_60_v_20_down	4192 3939 3159 6423 249 1280 84790 57167 23670 117166 1832 283659 1192 8788 2535 201161 79006 7169 11013 51477 2487 131405 4036 3148 3485 84962 83596 4171 332 5424 2649 1164 9212 3005 4282 4811 10383 22949 3955 10460 1815 3014 6658 891 25804 123 1535 4176 3833 7162 7314 1382 6628 81029 153478 9823 2597 5725 991 7298 387640 2050 11065 389421 6490 11004 90139 2023 389799 286077 1163 6132 9787 8914 …
