# Supplementary material for: Transcriptional programs regulating neuronal differentiation are disrupted in DLG2 knockout human embryonic stem cells and enriched for schizophrenia and related disorders risk variants
Source: Nat Commun. 2022 Jan 14;13:27. doi: 10.1038/s41467-021-27601-0 (PMC8760302; doi:10.1038/s41467-021-27601-0)
Supplement: Supplementary file 14 — Supplementary Software [file 41467_2021_27601_MOESM14_ESM.zip › Scripts/bioinformatics-human genetics/working/gene set/wt/day_30_v_20.txt]

day_30_v_20_expressed	4843 2023 478 3696 7167 3485 23046 4131 3939 51050 226 57611 3800 664 8851 1995 3897 4282 11189 4684 51617 18 287 463 100507421 9118 5452 6187 60312 23122 23095 64084 9462 4661 55800 1746 64067 201161 8927 57584 2719 57498 84530 5033 10079 6132 1917 6328 547 3856 11075 164832 3005 2562 10814 23365 54832 23057 3798 23114 140679 85300 4133 6223 1192 7204 6711 4137 5315 667 6204 200424 5223 26355 65…
day_30_v_20_up	478 3696 23046 4131 51050 57611 3800 8851 1995 3897 11189 4684 51617 18 287 463 100507421 9118 5452 60312 23122 23095 64084 9462 4661 55800 1746 64067 8927 57584 57498 84530 10079 1917 6328 547 11075 164832 2562 10814 23365 54832 23057 3798 23114 140679 85300 4133 7204 6711 4137 667 200424 6664 6506 9201 4212 23543 22836 8997 79875 6496 26002 340533 29767 6857 23199 23467 92737 55553 1268 4741 68…
day_30_v_20_down	4843 2023 7167 3485 3939 226 664 4282 6187 201161 2719 5033 6132 3856 3005 6223 1192 5315 6204 5223 26355 6513 84790 3159 8788 6142 5163 5230 11224 1832 6222 3099 6181 6227 5210 2597 27338 11065 249 10383 3875 79727 54541 1164 4736 4192 9232 2821 6137 3148 6633 3014 6155 25804 6134 230 6209 6203 6206 84058 7311 22949 25873 4831 1163 6136 6170 6235 3315 9123 6159 1815 6171 6193 29085 6168 1933 521…
