# Supplementary material for: Transcriptional programs regulating neuronal differentiation are disrupted in DLG2 knockout human embryonic stem cells and enriched for schizophrenia and related disorders risk variants
Source: Nat Commun. 2022 Jan 14;13:27. doi: 10.1038/s41467-021-27601-0 (PMC8760302; doi:10.1038/s41467-021-27601-0)
Supplement: Supplementary file 14 — Supplementary Software [file 41467_2021_27601_MOESM14_ESM.zip › Scripts/bioinformatics-human genetics/working/gene set/wt/all_days.txt]

day_20_v_15_up	1152 10381 7476 7431 55502 347733 664 50861 7412 51142 6227 6134 6181 18 6235 7114 6223 1028 6170 6206 11075 5455 1036 4282 54541 6658 1917 6233 80097 56967 57611 5209 7846 3397 6159 10683 6203 7101 340260 25873 6147 429 90050 79006 6142 6222 7001 9760 226 63973 6165 3925 54539 3280 6175 2823 3485 3099 6208 6168 293 6137 6204 1397 64943 348262 6141 254263 6193 6855 6209 6155 2597 6176 2783 92737 …
day_20_v_15_down	23213 2649 3486 283659 3488 80000 131405 79727 4843 23428 89796 1832 340527 3434 2335 4811 7091 477 1946 9823 2195 4638 23215 58480 10371 1009 154796 8471 3998 63951 5803 2119 79776 11098 1848 3482 4036 6091 23499 7482 10418 3912 2201 5784 341640 23468 25862 7078 83872 10252 56999 7414 5451 1756 26047 114795 387597 23269 55243 80055 8202 84668 57507 490 57532 5783 8828 6297 2186 2182 26057 221833…
day_30_v_20_up	478 3696 23046 4131 51050 57611 3800 8851 1995 3897 11189 4684 51617 18 287 463 100507421 9118 5452 60312 23122 23095 64084 9462 4661 55800 1746 64067 8927 57584 57498 84530 10079 1917 6328 547 11075 164832 2562 10814 23365 54832 23057 3798 23114 140679 85300 4133 7204 6711 4137 667 200424 6664 6506 9201 4212 23543 22836 8997 79875 6496 26002 340533 29767 6857 23199 23467 92737 55553 1268 4741 68…
day_30_v_20_down	4843 2023 7167 3485 3939 226 664 4282 6187 201161 2719 5033 6132 3856 3005 6223 1192 5315 6204 5223 26355 6513 84790 3159 8788 6142 5163 5230 11224 1832 6222 3099 6181 6227 5210 2597 27338 11065 249 10383 3875 79727 54541 1164 4736 4192 9232 2821 6137 3148 6633 3014 6155 25804 6134 230 6209 6203 6206 84058 7311 22949 25873 4831 1163 6136 6170 6235 3315 9123 6159 1815 6171 6193 29085 6168 1933 521…
day_60_v_30_up	5764 10485 63973 5648 7857 4781 4978 8404 10752 8682 51617 477 340419 3371 4137 135152 9227 10439 26045 793 1191 9806 7280 2915 771 4774 4761 664 10716 11170 55816 23414 8320 57282 27122 57586 124925 2044 5033 116135 63827 118427 9890 6860 51440 8828 6750 7067 10904 222166 1363 5136 2555 7345 5579 1917 10178 222008 351 2823 57575 1272 114794 26047 6855 8499 57687 10085 6622 128434 6252 6326 17026…
day_60_v_30_down	4036 6422 827 2239 169044 7855 57167 8324 10642 131405 8924 84962 6423 283659 55211 3159 90139 389421 222663 23266 7046 2737 2290 284217 7101 170825 1746 6658 23670 26064 387640 64131 23405 10052 64093 5727 2899 401720 56963 80000 4192 8091 1280 4299 2263 9687 3720 3480 7837 10165 7402 57224 7536 5168 4804 8325 167410 5806 81029 10157 93 1979 10763 4171 2535 55366 2649 83439 58499 27443 677 10847…
expressed	1611 84321 2 51099 10263 2239 9368 51780 79955 38 8853 9136 84418 55346 23557 822 93622 8021 55004 8317 23451 116985 51283 84002 25897 126731 57528 25878 124935 4015 11066 8030 51321 4701 10525 340578 84436 90268 498 23092 84286 114788 80303 55102 3434 64794 2491 9989 57822 51050 26355 128153 3373 9922 2625 3703 642938 79465 4007 8110 9572 132864 101060376 54892 55905 11059 80067 84182 24147 7392…
