# Supplementary material for: Transcriptional programs regulating neuronal differentiation are disrupted in DLG2 knockout human embryonic stem cells and enriched for schizophrenia and related disorders risk variants
Source: Nat Commun. 2022 Jan 14;13:27. doi: 10.1038/s41467-021-27601-0 (PMC8760302; doi:10.1038/s41467-021-27601-0)
Supplement: Supplementary file 14 — Supplementary Software [file 41467_2021_27601_MOESM14_ESM.zip › Scripts/bioinformatics-human genetics/README.txt]

### 'DLG2 knockout reveals neurogenic transcriptional programs underlying neuropsychiatric disorders and cognition'
### (Sanders et al. bioRxiv 2020, doi:10.1101/2020.01.10.898676)
############################################################################################################

#########################
# Accompanying data files

All files are tab-separated & use NCBI/Entrez gene ids. Apart from GO file, all have two fields: gene-set name, gene ids (space separated). Empty folders hold data files generated by the accompanying R scripts

# .../working/gene set/adult/mature_neuron.txt
Genes with highest CA1 pyramdial neuron specificity score (top 10%) (Skene et al., 2018), after mapping from mouse to human

# .../working/gene set/foetal/excitatory_newborn_developing_expressed.txt
Genes expressed in newborn/developing human cortical excitatory neurons, identified from scRNAseq data (Nowakowski et al., 2017)

# .../working/gene set/GO/GO_strict_coding_20_2000.txt
Gene Ontology gene sets containing 20-2000 protein-coding genes

# .../working/gene set/ko v wt/
All expressed + differentially expressed genes (KO v WT) for each timepoint (day_X.txt), both individually and collated into a single file (all_days.txt)

# .../working/gene set/LoFi/LoFi.txt
Loss-of-function intolerant genes (Lek et al., 2016)

# .../working/gene set/regulatory/regulatory.txt
Predicted/experimentally-determined regulatory targets of CHD8, FMRP, TCF4, TBR1 and BCL11B

# .../working/gene set/wt/
All expressed + differentially expressed genes (WT only) for pairs of timepoints (day_X_v_Y.txt), both individually and collated into a single file (all_days.txt)


#########################
# Auxiliary files

# .../auxiliary/set_enrich_test.R
Gene-set over-representation test (Fisher's Exact) and refinement

# .../auxiliary/denovo_snv_rate_ratio_test.R
Poisson rate-ratio test for de novo rare variant enrichment

Note: human genetic data-sets required to run association enrichment tests must be downloaded separately
############################################################################################################
# Analysis
############################################################################################################
#1. Up-/down-regulated genes at each timepoint (KO v WT)
########################################################

#############################################
## Test for enrichment in SZ GWAS association

cd '.../code/snp/ko v wt/'

### Each day (timepoint) separately,all genes expressed at that day as covariate
./test_days.sh

### All days, genes expressed at one or more day as covariate
### Also tests for association in all genes expressed at one or more day
./test_all_days.sh


#########################################################################
## Investigate functional role(s) of enriched set (day 30 down-regulated)

### Test GO term over-representation for genes down-regulated in KO lines at day 30
cd '.../code/functional/ko v wt/'
./test_GO.sh


###########################################################################
#2. Relationship to genes up-/down-regulated at successive timepoints in WT
###########################################################################


#############################################
## Test for enrichment in SZ GWAS association

cd '.../code/snp/wt/'

### Each successive pair of days, genes expressed at one/both days as covariate
./test_days.sh

### All successive days, genes expressed at one or more day as covariate
./test_all_days.sh

############################
## Refine association signal


### Partition associated gene-sets (ko v wt day_30_down; wt day 30_v_20_up, day_60_v_30_up)
### into common & unique parts
cd '.../code/gene set/ko-wt partition/'
Rscript ko_wt_partition.R

### Test parts for association
cd '.../code/snp/ko-wt partition/'
./test_ko_wt_partition.sh

### Compare beta coefficients for overlap (to test for significant difference)
Rscript compare_beta.R

### Construct more refined gene expression programs
cd '.../code/gene set/program/'
Rscript construct_programs.R

### Test programs for association
cd '.../code/snp/program/'
./test_programs.sh

### Test association of enriched programs (and all in vitro expressed genes)
### using in vivo expressed genes (newborn & developing cortical excitatory neurons,
### Nowakowski et al. 2017) as covariate

#### Collate gene-sets for analysis
cd '.../code/gene set/program/'
Rscript collate_alt_expressed_sets.R

#### Test for SZ association, conditioning on in vivo expressed gene-set
cd '.../code/snp/program/'
./test_alt_expressed_sets.sh

###########################################################################
#3. Functional properties of early neurogenic gene expression programs
###########################################################################

#################################
# Functional (GO term) enrichment

## Test early programs for enrichment in functional terms
cd '.../code/functional/program/'
./test_GO.sh

### Collate over-represented functional terms
cd '.../code/gene set/program/'
Rscript collate_enriched_GO.R

### Test over-represented functional terms for enrichment in SZ GWAS association (early -stable & -increasing only)
### (over and above that seen for all genes in program)
cd '.../code/snp/program/'
./test_enriched_GO.sh

###############################
# Regulatory targets enrichment

## Test early programs for enrichment in regulatory targets
cd '.../code/functional/regulatory/'
./test_regulatory.sh

### Collate over-represented terms
cd '.../code/gene set/regulatory/'
Rscript collate_enriched_regulatory.R

### Test over-represented terms for enrichment in SZ GWAS association
### (over and above that seen for all genes in program)
cd '.../code/snp/regulatory/'
./test_enriched_regulatory.sh

######################
# LoFi gene enrichment

## Test early programs for enrichment in LoFi genes
cd '.../code/functional/LoFi/'
./test_LoFi.sh

### Partition Lofi/program sets
cd '.../code/gene set/LoFi/'
Rscript LoFi_program_partition.R

### Test partitioned sets for enrichment in SZ GWAS association
cd '.../code/snp/LoFi/'
./test_LoFi_program_partition.sh

##########################################################################################
#3. Disorders with shared heritability - genetic asssociation in early neurogenic programs
##########################################################################################

#Common variant association (ASD,ADHD,BP,MDD,IQ plus AD as control)
cd '.../code/snp/LoFi/'
./test_common_LoFi_program_partition.sh

#De novo rare variant association (DD,ASD,SZ plus unaffected siblings as control)
cd '.../code/snv/LoFi/'
./test_denovo_LoFi_program_partition.sh

# Test over-represented functional terms for enrichment in association
# over and above that seen for all genes in program

#Common variant association (ASD,ADHD,BP,MDD,IQ)
cd '.../code/snp/program/'
./test_common_enriched_GO.sh

#De novo rare variant association (DD,ASD,SZ)
cd '.../code/snv/program/'
./test_denovo_enriched_GO.sh

##################################################
#4. Relationship to mature neuron association (SZ)
##################################################

## Test early programs for enrichment in mature neuronal (CA1 pyramidal) genes
cd '.../code/functional/adult/'
./test_mature.sh

## Partition Lofi/program sets
cd '.../code/gene set/adult/'
Rscript mature_program_partition.R

## Test partitioned sets for GO term over-representation
cd '.../code/functional/adult/'
./test_GO.sh

## Test partitioned sets for enrichment in SZ GWAS association
cd '.../code/snp/adult/'
./test_mature_program_partition.sh

## Test novel associated set for enrichment in regulatory targets
cd '.../code/functional/adult/'
./test_regulatory.sh


## Test late/mature partitions for LoFi gene enrichment
cd '.../code/functional/adult/'
./test_late_mature_LoFi.sh
