# Supplementary material for: Transcriptional programs regulating neuronal differentiation are disrupted in DLG2 knockout human embryonic stem cells and enriched for schizophrenia and related disorders risk variants
Source: Nat Commun. 2022 Jan 14;13:27. doi: 10.1038/s41467-021-27601-0 (PMC8760302; doi:10.1038/s41467-021-27601-0)
Supplement: Supplementary file 14 — Supplementary Software [file 41467_2021_27601_MOESM14_ESM.zip › Scripts/RNAseq/samples_meta.csv]

sample_id	line	time	genotype	REP	name
1	ctr	15	wt	A	s_1
2	ctr	15	wt	B	s_2
3	ctr	15	wt	C	s_3
4	JSD2	15	ko	A	s_4
5	JSD2	15	ko	B	s_5
6	JSD2	15	ko	C	s_6
7	JSD21	15	ko	A	s_7
8	JSD21	15	ko	B	s_8
9	JSD21	15	ko	C	s_9
10	ctr	20	wt	A	s_10
11	ctr	20	wt	B	s_11
12	ctr	20	wt	C	s_12
13	JSD2	20	ko	A	s_13
14	JSD2	20	ko	B	s_14
15	JSD2	20	ko	C	s_15
16	JSD21	20	ko	A	s_16
17	JSD21	20	ko	B	s_17
18	JSD21	20	ko	C	s_18
19	ctr	30	wt	A	s_19
20	ctr	30	wt	B	s_20
21	ctr	30	wt	C	s_21
22	JSD2	30	ko	A	s_22
23	JSD2	30	ko	B	s_23
24	JSD2	30	ko	C	s_24
28	ctr	60	wt	A	s_28
29	ctr	60	wt	B	s_29
30	ctr	60	wt	C	s_30
31	JSD2	60	ko	A	s_31
32	JSD2	60	ko	B	s_32
33	JSD2	60	ko	C	s_35
34	JSD21	60	ko	A	s_34
35	JSD21	60	ko	B	s_33
36	JSD21	60	ko	C	s_36
