# Supplementary material for: Transcriptional programs regulating neuronal differentiation are disrupted in DLG2 knockout human embryonic stem cells and enriched for schizophrenia and related disorders risk variants
Source: Nat Commun. 2022 Jan 14;13:27. doi: 10.1038/s41467-021-27601-0 (PMC8760302; doi:10.1038/s41467-021-27601-0)
Supplement: Supplementary file 16 — Source Data [file 41467_2021_27601_MOESM16_ESM.xlsx]

## Sheet: Figure 1
Figure 1c	LFQ Intensity of DLG2 at day 30
	WT	KO1	KO2
	14273000	0	0
	20839000	0	0
	22776000	0	0
	30118000	0	0
Figure 1d	No. of unique DLG2 peptide at day 30
	WT	KO1	KO2
	4	0	0
	9	0	0
	7	0	0
	8	0	0
Figure 1e	LFQ Intensity of DLG2 at day 60
	WT	KO1	KO2
	267660000	0	0
	387550000	687810	0
	338080000	0	0
	361640000	0	0
Figure 1f	No. of unique DLG2 peptide at day 60
	WT	KO1	KO2
	12	0	0
	12	0	0
	12	0	0
	12	0	0
Figure 1g	No. of DEGs	Day 15	Day 20	Day 30	Day 60
	Up-regulated	498	3003	4049	1877
	Down-regulated	384	3173	4086	1642

## Sheet: Figure 2
Figure 2a	-log10P	Day 15	Day 20	Day 30	Day 60
	Up-regulated	0.0794019	0.518758	0.0285896	0.564905
	Down-regulated	0.343155	0.743234	7.92735	0.965893
Figure 2c	NEUN/GAPDH
	Timepoint	WT (DLG2+/+)										KO (DLG2-/-)
	Day 30	0.987723	1.01228	1.30217	0.984019	0.713806	0.938393	1.06161	0.886187	1.25162	0.862197	0.850747	1.45753	1.63324	1.22568	0.739333	0.890264	1.1319	1.01401	0.691566	1.39333	1.11856	0.198039	2.18906	1.90486
	Day 40	0.99901	1.53839	0.568511	0.547882	0.844407	1.14022	0.804508	1.48446	1.10044		1.36112	1.39142	0.706204	0.447611	0.970751	0.709831	0.645747	0.710259	0.510492	0.76798	1.4885	0.789395	1.40583	1.2451
	Day 50	1.31287	2.1915	1.36756	0.551918	1.29551	0.872309	0.987519	0.384088	3.15234	1.55053	0.444375	1.2635	0.919827	0.287026	0.870645	0.920579	0.734576	0.685116	0.590968	0.861965	0.393574	0.75005	1.5616	0.639983	1.89873	1.25582
	Day 60	1.46352	1.81469	0.502787	0.467888	0.395681	0.68537	0.805529	0.374744	1.26922		1.46991	3.70512	0.693718	0.352055	0.667448	0.732396	0.620615	0.435869	0.479109	1.73564	0.495862	1.4026	1.02287	0.563292	0.840445	1.45896
Figure 2d	TBR1/GAPDH
	Timepoint	WT (DLG2+/+)										KO (DLG2-/-)
	Day 30	1	1.45001	0.853891	0.696101	1.05583	1.24656	0.697615	1.44925	1.04083	0.509915	1.11341	1.63439	0.700771	0.580016	0.518692	0.153593	1.14217	0.752615	0.367636	0.580403	1.95358	0.443723	0.78526	0.663034	1.11118	0.955764
	Day 40	0.64299	0.493155	0.94538	0.39401	0.467497	0.599253	0.697852	1.74015	0.579252	0.464254	0.23714	0.492787	0.567228	0.311042	0.406858	0.670913	0.576357	0.517209	0.94749	0.139148	2.0464	0.33561	0.945289	2.0464	0.853907	1.25376
	Day 50	0.421779	0.808264	0.390912	0.240854	0.663308	0.565764	1.23608	1.49427	1.14715		0.229381	0.361378	0.612665	0.185832	0.0832848	1.60578	0.671284	0.201685	0.762617	0.998445	1.66028	0.0268488	1.53282	2.06004	0.512746	0.707985
	Day 60	0.213945	0.126745	0.529573	0.2215	0.205032	0.664206	1.04694	1.34626	0.790905	0.43556	0.328208	0.470189	1.24027	0.340005	0.134618	0.964367	0.572289	0.288036	0.524614	3.83684	1.96838	1.05676	0.74264	1.63976	0.148569	1.0469
Figure 2e	CTIP2/GAPDH
	Timepoint	WT (DLG2+/+)										KO (DLG2-/-)
	Day 30	1	1.34562	1.03427	0.620113	0.888143	0.937189	1.17467	0.831302	0.903891	1.26481	0.498437	0.0211829	0.252637	0.0242515	0.230125	0.134166	0.272274	0.205627	0.089459	0.00281058	0.284451	0.107121	0.191055	0	0.19706	0	0
	Day 40	15.9971	4.49155	4.43601	1.46613	5.14584	6.19139	5.14452				0.197766	0.144358	0.18778	0.0462546	0.659539	0.0378478	0.0870528	0.512651	0.499834	0.0453395	0.584924	0.32281
	Day 50	7.18766	3.98044	3.14662	2.36129	15.1522	2.75032	5.20824				0.392143	0.913111	0.35392	0.49896	0.041814	0.0300508	0.0172085	1.13307	3.99867	1.3116	0.588747	0.211516	0.250732
	Day 60	19.2182	2.74694	2.64605	1.17162	2.76656	4.32858	3.03543	2.85691	2.15287	3.08031	10.104	1.84953	0.840152	0.361143	0.427864	0.0311486	0.0219411	2.59191	4.07341	1.5006	0.0688474	0.256114	0.525799	0.356593	0.743412	0.0544848	0	0
Figure 2f	NEUN+ nuclei
	Timepoint	WT (DLG2+/+)						KO (DLG2-/-)
	Day 30	41.09	42.26	36.9	44.52	55.11	64.53	43.28	49.44	43.88	65.09	59.87	62.72	75.88	80.35	88.31
	Day 40	35.9	42.88	35.07	59	57.16	60.22	41.22	41.43	31.59	16.55	35.77	45.29	48.55	38.93	36.16
	Day 50	30.68	27.97	25.22	59.16	76.94	76.07	8.03	6.92	9.32	11.79	10.05	5.32	69.63	70.43	73.76
	Day 60	31.54	27.91	36.42	22.91	37.15	25.92	19.9	21.77	16.48	18.74	20.31	11.47	30.03	30.81	28.08
Figure 2g	TBR1+ nuclei
	Timepoint	WT (DLG2+/+)							KO (DLG2-/-)
	Day 30	18.85	20.94	14.28	12.77	11.24	14.08	8.55	7.42	9.88	11.61	21.47	16.16	18.11	20.91	20.52	14.05	24.22	20.98
	Day 40	11.41	15.22	9.02	36.45	35.35	39.02		17.4	15.11	22.53	1.46	8.39	9.69	31.19	21.33	16.28
	Day 50	21.34	17.96	11.37	26.75	32.35	27.61		22.85	24.31	24.75	6.1	8.32	1.8	26.68	35.06	24.6
	Day 60	21.86	27.32	21.75	30.07	43.98	34.98	44.7	25.89	24.72	20.24	5.49	7.09	3.76	34.89	38.03	28.39	48.62	61.66
Figure 2h	CTIP2+ nuclei
	Timepoint	WT (DLG2+/+)										KO (DLG2-/-)
	Day 30	13.15	7.14	11.94	4.51	3.48	8.03	14.47	16.25	11.57	7.15	1.28	1.39	3.41	1.3	1.05	1.35	6.22	4.42	4.86	0.43	0.02	0.28	0.32	0.4	0.12	0.2	0.16
	Day 40	17.94	20.67	19.79	31.09	33.21	28.42					2.34	4.16	4.62	0.94	1.19	1.77	7.06	6.16	5.37
	Day 50	16.13	14.59	16	6.44	8.99	8.4					6.17	7.17	11.08	1.18	1.17	1.1	9.42	9.88	8.69
	Day 60	19.71	18.91	23.5	25.58	32.3	20.81	15.24				13.69	11.99	6.11	1.7	1.59	1.53	21.77	19.29	21.7	1.46	4.6

## Sheet: Figure 2c western
Figure 2c
Anti-NEUN Meck Millipore ABN78 1:500
Anti-GAPDH Abcam ab9485 1:5000

## Sheet: Figure 2d western
Figure 2d
Anti-TBR1 Abcam ab31940 1:1000
Anti-GAPDH Abcam ab9485 1:5000

## Sheet: Figure 2e western
Figure 2e
Anti-CTIP2 Abcam ab18465 1:1000
Anti-GAPDH Abcam ab9485 1:5000

## Sheet: Figure 3
Figure 3a	Number primary neurites
	Timepoint	WT (DLG2+/+)																																						KO (DLG2-/-)
	Day 30	3	2	3	3	3	3	4	2	2	3	2	2	4	2	1	3	2	5	2	3	2	4	1	2	3	2	3	3	2	4	3	2							2	3	4	2	2	5	3	2	3	4
	Day70	3	3	1	4	2	4	4	2	4	2	1	3	2	2	1	1	2	2	4	3	1	4	3	2	2	3	1	2	4	2	1	1	4	1	1	2	3	4	1	3	2	4	2	2	3	4	1	2
Figure 3b	Number secondary neurites
	Timepoint	WT (DLG2+/+)																																						KO (DLG2-/-)
	Day 30	9	3	10	6	11	8	3	9	17	6	11	18	11	8	6	10	4	10	2	8	4	3	5	13	8	11	13	14	2	4	17	12							2	1	6	16	7	8	1	1	2	5
	Day70	5	24	13	14	11	12	30	9	21	34	3	4	14	7	4	1	8	2	8	5	8	9	10	2	16	7	0	15	9	6	0	1	2	4	2	14	8	18	9	4	3	6	4	9	6	4	5	11
Figure 3c	Total neurite length
	Timepoint	WT (DLG2+/+)																																						KO (DLG2-/-)
	Day 30	285.7	179.8	261.4	450.9	423.5	388.7	488.3	621.2	475.7	421.4	371.1	1059.4	922.5	307.2	201.3	473.8	292.3	435.6	354.7	510.8	376.4	157.8	267.5	395.4	316.5	447.5	343.1	468.7	153.1	391.8	678.4	448.3							173	201.1	412.9	568.9	436.9	329.7	241	156	178.2	249.2
	Day70	176.5	884.9	928.9	685	650	1052	562	260.2	913.9	796.7	297.5	358.4	1490.4	511	382.6	95.6	588.3	211.5	427.8	312.4	422.9	557.6	424.9	433.7	902.9	1293	609.8	1206.3	1483	1006.9	328.5	346.1	419.8	560.5	411.9	2145.3	540	1710.7	1052.8	187.8	219.1	473.9	253.2	229.9	284	310.7	351.3	305.3
Figure 3d	Soma area
	Timepoint	WT (DLG2+/+)																																						KO (DLG2-/-)
	Day 30	87.7743	87.0597	138.243	99.8581	79.6356	118.158	112.168	136.162	52.5209	97.6734	124.357	70.3563	103.011	59.0395	115.848	52.327	84.634	140.229	128.448	87.8508	99.6723	93.3165	117.298	70.3956	83.1684	113.438	141.411	111.68	220.922	59.3532	118.514	78.6245							60.0903	93.9747	65.2573	62.8993	86.9077	104.839	81.0486	59.4272	51.7432	144.626
	Day70	130.088	69.2229	133.639	181.438	46.203	93.7682	95.0533	71.0503	23.3312	67.4339	34.269	42.2402	69.9358	85.0682	78.925	94.2397	77.9753	40.8239	37.1623	39.7082	49.3098	113.746	31.63	72.9085	163.082	35.1887	51.1161	97.7812	132.815	78.7276	63.0273	89.9233	78.8852	34.4462	126.682	116.534	96.6833	129.983	185.439	86.4363	78.2258	87.8558	130.947	79.0163	97.5373	128.744	43.4207	66.9109
Figure 3f	Average migration speed
	WT (DLG2+/+)	KO (DLG2-/-)
	0.0823308	0.0658031
	0.0674883	0.071529
	0.107804	0.0557107
	0.088268	0.0799588
	0.0667047	0.0495591
	0.144176	0.0489357
	0.0934816	0.0624992
	0.0958686	0.0535368
	0.0725984	0.0604601
	0.070713	0.0398353
	0.109198	0.0690909
	0.053137	0.0687843
	0.0735462	0.0826289
	0.0803075	0.0261932
	0.118339	0.0368153
	0.127558	0.0420359
	0.0714521	0.0387934
	0.0948551	0.0207713
	0.0991746	0.0972563
	0.0598848	0.0512898
	0.0975772	0.0217821
	0.0727926	0.0260438
	0.111911	0.0414908
	0.0439421	0.0479412
	0.0744729	0.03914
	0.0903578	0.0228039
	0.0691042	0.0260382
Figure 3g	Displacment at 70 hours migration
	WT (DLG2+/+)	KO (DLG2-/-)
	25.9958	38.9962
	76.9385	28.2428
	193.085	47.2774
	13.2877	10.6434
	47.9339	41.3115
	60.3926	32.9358
	70.1839	79.1088
	105.996	17.6002
	70.6803	3.95285
	103.367	61.9002
	83.1273	14.1006
	12.1353	21.9819
	67.445	31.53
	110.235	16.8856
	82.6742	50.2494
	158.303	11.9406
	115.632	25.4414
	54.2743	16.5005
	109.338	161.399
	84.4953	68.7746
	95.2701	24.9061
	51.728	10.4769
	13.6492	71.6464
	16.298	88.6906
	55.4809	83.4088
	75.317	18.9159
	75.221	27.5274
[truncated: 22 more columns]

## Sheet: Figure 4
Figure 4a	-log10P	Day 20 vs 15	Day 30 vs 20	Day 60 vs 30
	Up-regulated	0.321992	7.74165	1.84704
	Down-regulated	1.3097	0.0478326	0.465479

## Sheet: Figure 5
Figure 5a	Resting Membrane Potential (mV)			Figure 5b	Input resistance (GΩ)			Figure 5e	AP height (mV)			Figure 5f	AP half-width (mV)
	WT	KO			WT	KO			WT	KO			WT	KO
	-31.64	-25.07			0.67	0.46			70.83	51.66			5.14	6.674
	-32.43	-23.06			0.72	0.86			66.98	40.23			4.81	7.34
	-28.42	-26.27			0.63	0.87			62.19	51.81			7.24	8.36
	-16.89	-24.91			0.69	0.68			68.21	54.57			4.76	6.23
	-37.75	-29.19			0.53	0.96			72.71	62.47			4.37	6.27
	-19.21	-18.39			1.64	0.68			63.86	31.04			3.81	7.52
	-57.54	-25.74			0.63	0.87			64.3				5.86
	-26.07	-18.09			0.98	1.51			63.67				5.27
	-45.19	-26.79			1.08	0.75			65.53				3.78
	-27.69	-40.37			0.54	0.65			56.32				4.66
	-40.37	-18.15			1.23	1.45			51.93				5.02
	-29.68	-21.15			0.76	1.12			55.46				5.69
	-20.13	-25.37			1.16	0.65
	-29.04	-25.76			0.78	0.96
	-33.28				0.75
Figure 5g	Depolarisation dV/dt max (mV/ms)			Figure 5h	Repolarisation dV/dt max (mV/ms)			Figure 5i	Spike threshold voltage (mV)			Figure 5j	Rheobase current (pA)
	WT	KO			WT	KO			WT	KO			WT	KO
	67.31	38.26			19.31	8.65			-32.9	-34.59			20	80
	77.31	29.88			14.75	9.53			-31.89	-38.78			0	20
	32.15	34.59			13.08	8.92			-36.27	-24.31			40	60
	84.47	49.39			19.92	13.81			-28.63	-28.97			40	80
	100.24	61.82			22.43	18.04			-33.44	-28.55			40	40
	69.39	11.61			24.08	6.46			-32.71	-30.15			60	40
	39.26				16.62				-37.63				60
	58.9				16.25				-32.81				100
	80.8				25.18				-27.66				60
	58.17				20.73				-25.53				40
	40.71				14.55				-25.26				60
	39.87				15.28				-26.08				60
Figure 5l	Amplitude (pA)			Cumulative probability WT				Cumulative probability KO					Frequency (Hz)			Cumulative probability WT				Cumulative probability KO
	WT	KO			Amplitude	Probability			Amplitude	Probability			WT	KO			Frequency	Probability			Frequency	Probability
	14.8	0			12.005	0.00719424			12.027	0.00175747			0.034	0			0.0163516	0.00806452			0.00370342	0.00179211
	16.3	18.1			12.0219	0.0143885			12.0394	0.00351494			0.07	0.06			0.0202502	0.016129			0.00479696	0.00358422
	15.4	0			12.0269	0.0215827			12.057	0.00527241			0	0			0.0349999	0.0241936			0.0058515	0.00537633
	14.5	0			12.0917	0.028777			12.0576	0.00702988			0	0			0.0507968	0.0322581			0.00654687	0.00716844
	14.7	14.9			12.1093	0.0359712			12.085	0.00878735			0	0			0.0693516	0.0403226			0.009203	0.00896055
	15.7	14.5			12.1191	0.0431654			12.0969	0.0105448			0.07	0.056			0.104551	0.0483871			0.0139064	0.0107527
	17.6	59.9			12.121	0.0503597			12.1217	0.0123023			0.06	0.04			0.1085	0.0564516			0.0159533	0.0125448
	0	16.3			12.1785	0.0575539			12.1498	0.0140598			0	0.04			0.111799	0.0645162			0.01625	0.0143369
	0	56.2			12.1809	0.0647482			12.1573	0.0158172			0.05	0			0.122	0.0725807			0.0162969	0.016129
	0	20.2			12.1817	0.0719424			12.158	0.0175747			0	1.54			0.135906	0.0806452			0.0162969	0.0179211
	0	0			12.2492	0.0791366			12.1725	0.0193322			0	0			0.141602	0.0887097			0.0170625	0.0197132
	0	0			12.358	0.0863309			12.2138	0.0210896			0	0			0.144551	0.0967742			0.0175469	0.0215053
	0	0			12.4041	0.0935251			12.2167	0.0228471			0.077	0			0.215949	0.104839			0.0179531	0.0232974
	0	0			12.4382	0.100719			12.2782	0.0246046			0.148	0			0.225352	0.112903			0.0180001	0.0250895
	0	0			12.6936	0.107914			12.28	0.026362			0	0			0.280398	0.120968			0.0180469	0.0268817
	0	0			12.7016	0.115108			12.28	0.0281195			0	0			0.295852	0.129032			0.0183496	0.0286738
	0	0			12.7329	0.122302			12.28	0.029877			0	0			0.346551	0.137097			0.01925	0.0304659
	0	0			12.9144	0.129496			12.3118	0.0316345			0.14	0			0.364998	0.145161			0.0192969	0.032258
	29.5	0			12.9778	0.136691			12.3236	0.0333919			0	0			0.371449	0.153226			0.0193437	0.0340501
	0	0			13.013	0.143885			12.3268	0.0351494			0.75	0			0.390609	0.16129			0.0198125	0.0358422
	22.5	14.8			13.1326	0.151079			12.3302	0.0369069			0	0.36			0.41145	0.169355			0.0206877	0.0376343
	0	48.2			13.149	0.158273			12.3933	0.0386643			0	0.45			0.435906	0.177419			0.021906	0.0394264
	0	25.3			13.1542	0.165468			12.4021	0.0404218			0.11	0			0.440449	0.185484			0.0224533	0.0412185
	14.22	0			13.1778	0.172662			12.4021	0.0421793			0	0			0.537301	0.193548			0.0243906	0.0430106
	0	0			13.1792	0.179856			12.4295	0.0439367			0.404	0.03			0.629	0.201613			0.0244005	0.0448028
	16.9	24.8			13.244	0.18705			12.4698	0.0456942			0	0			0.668351	0.209678			0.0265002	0.0465949
	0	0			13.3457	0.194244			12.5099	0.0474517			0.09	0.45			0.684	0.217742			0.0268903	0.048387
	26.08	15.6			13.4995	0.201439			12.5351	0.0492092			0	0			0.776547	0.225807			0.0269062	0.0501791
	0	0			13.5706	0.208633			12.5537	0.0509666			0.048	0			0.827401	0.233871			0.0277502	0.0519712
	15.9	0			13.5852	0.215827			12.5583	0.0527241			0.103	0			0.927797	0.241936			0.0293983	0.0537633
	18.08	0			13.6744	0.223021			12.5797	0.0544816			0.046	0.131			1.0145	0.25			0.0304531	0.0555554
	14.73	19.9			13.7436	0.230216			12.5879	0.056239			0	0			1.0554	0.258065			0.0329061	0.0573475
	0	0			13.9631	0.23741			12.6062	0.0579965			0	0			1.1086	0.266129			0.0332966	0.0591396
	0	0			13.9748	0.244604			12.635	0.059754				0			1.13589	0.274194			0.0358907	0.0609317
		0			14.0439	0.251798			12.6463	0.0615114				0.22			1.24505	0.282258			0.0362029	0.0627239
		14.03			14.0469	0.258993			12.6463	0.0632689							1.26087	0.290323			0.0377966	0.064516
					14.0948	0.266187			12.6463	0.0650264							1.32045	0.298387			0.0389453	0.0663081
					14.0976	0.273381			12.6718	0.0667839							1.32319	0.306452			0.04	0.0681002
					14.1091	0.280575			12.6764	0.0685413							1.35965	0.314516			0.0401091	0.0698923
					14.1142	0.28777			12.677	0.0702988							1.3737	0.322581			0.0401563	0.0716844
					14.1305	0.294964			12.6782	0.0720563							1.3878	0.330645			0.0411483	0.0734765
					14.261	0.302158			12.6819	0.0738137							1.43355	0.33871			0.0413906	0.0752686
					14.2844	0.309352			12.7683	0.0755712							1.4364	0.346774			0.0445935	0.0770607
					14.2899	0.316547			12.7774	0.0773287							1.4628	0.354839			0.0512969	0.0788528
					14.2901	0.323741			12.7938	0.0790861							1.4787	0.362903			0.0516484	0.080645
					14.323	0.330935			12.8763	0.0808436							1.66675	0.370968			0.0528046	0.0824371
					14.4389	0.338129			12.8983	0.0826011							1.7506	0.379032			0.0534065	0.0842292
					14.4437	0.345324			12.9011	0.0843586							1.95175	0.387097			0.0542969	0.0860213
					14.504	0.352518			12.9209	0.086116							2.09215	0.395161			0.0609006	0.0878134
					14.5674	0.359712			12.9244	0.0878735							2.2462	0.403226			0.0622969	0.0896055
					14.5816	0.366906			12.9347	0.089631							2.3152	0.411291			0.0634454	0.0913976
					14.6615	0.3741			12.9497	0.0913884							2.37609	0.419355			0.0640626	0.0931897
					14.6615	0.381295			12.9498	0.0931459							2.452	0.42742			0.0643985	0.0949818
					14.7665	0.388489			12.9514	0.0949034							2.56615	0.435484			0.0652968	0.0967739
					14.8261	0.395683			12.9514	0.0966608							2.63275	0.443549			0.0654999	0.0985661
					14.8402	0.402877			12.9514	0.0984183							2.78865	0.451613			0.0658125	0.100358
					14.9448	0.410072			12.9747	0.100176							2.89275	0.459678			0.0661484	0.10215
					14.9911	0.417266			13.012	0.101933							2.9245	0.467742			0.0676873	0.103942
					15.0969	0.42446			13.0293	0.103691							3.23384	0.475807			0.0696503	0.105734
					15.1217	0.431654			13.0494	0.105448							3.3845	0.483871			0.0701016	0.107527
					15.5864	0.438849			13.0675	0.107206							3.4339	0.491936			0.0734061	0.109319
					15.6337	0.446043			13.0868	0.108963							3.4893	0.5			0.0741563	0.111111
					15.702	0.453237			13.1219	0.110721							3.5531	0.508065			0.0748984	0.112903
					15.8289	0.460431			13.1243	0.112478							3.6822	0.516129			0.07775	0.114695
					15.8937	0.467626			13.1613	0.114236							3.91425	0.524194			0.0781953	0.116487
					15.9344	0.47482			13.1623	0.115993							4.1645	0.532258			0.0800546	0.118279
					16.0225	0.482014			13.2043	0.11775							4.20475	0.540323			0.0807501	0.120071
					16.1131	0.489208			13.2277	0.119508							4.2286	0.548387			0.0811878	0.121863
					16.2293	0.496403			13.2566	0.121265							4.45805	0.556452			0.0818985	0.123656
					16.6873	0.503597			13.2678	0.123023							4.5197	0.564516			0.08335	0.125448
					16.9572	0.510791			13.3176	0.12478							4.55285	0.572581			0.0843984	0.12724
					16.9888	0.517985			13.3176	0.126538							4.71755	0.580645			0.0872501	0.129032
					17.1096	0.52518			13.3269	0.128295							5.27209	0.58871			0.0873909	0.130824
					17.157	0.532374			13.3441	0.130053							5.4058	0.596774			0.0893985	0.132616
					17.1684	0.539568			13.3526	0.13181							5.5168	0.604839			0.0902499	0.134408
					17.2505	0.546762			13.3681	0.133568							5.79066	0.612904			0.09025	0.1362
					17.2742	0.553956			13.3777	0.135325							6.15435	0.620968			0.0903435	0.137992
					17.5237	0.561151			13.3787	0.137083							6.17945	0.629033			0.0909529	0.139785
					17.5866	0.568345			13.3853	0.13884							6.6007	0.637097			0.0928047	0.141577
					18.0414	0.575539			13.4082	0.140598							6.65189	0.645162			0.09375	0.143369
					18.1849	0.582733			13.4217	0.142355							6.85905	0.653226			0.0949062	0.145161
					18.2416	0.589928			13.432	0.144113							7.12194	0.661291			0.0967967	0.146953
					18.3353	0.597122			13.4381	0.14587							7.17225	0.669355			0.0988516	0.148745
					18.3415	0.604316			13.4397	0.147627							7.2276	0.67742			0.0995	0.150537
					18.3743	0.61151			13.4397	0.149385							7.4247	0.685484			0.0995	0.152329
					18.6356	0.618705			13.4397	0.151142							7.7664	0.693549			0.0998904	0.154121
					18.6457	0.625899			13.453	0.1529							7.8006	0.701613			0.101453	0.155914
					18.6593	0.633093			13.4995	0.154657							7.86266	0.709678			0.103102	0.157706
					18.6917	0.640287			13.5007	0.156415							8.16709	0.717742			0.106305	0.159498
					18.7769	0.647482			13.5296	0.158172							8.55831	0.725807			0.107797	0.16129
					18.7952	0.654676			13.5869	0.15993							9.10675	0.733871			0.111203	0.163082
					18.8126	0.66187			13.588	0.161687							9.16934	0.741936			0.1136	0.164874
					19.0025	0.669064			13.6228	0.163445							9.6146	0.75			0.115453	0.166666
					19.0167	0.676259			13.6257	0.165202							10.1794	0.758065			0.115687	0.168458
					19.3275	0.683453			13.6288	0.16696							10.3054	0.766129			0.116	0.17025
					19.4058	0.690647			13.6482	0.168717							10.8122	0.774194			0.117297	0.172043
					19.4662	0.697841			13.6495	0.170475							11.5465	0.782258			0.11805	0.173835
					19.7087	0.705036			13.7449	0.172232							12.3311	0.790323			0.118453	0.175627
					19.7528	0.71223			13.7801	0.17399							12.3733	0.798387			0.119156	0.177419
					19.7956	0.719424			13.7962	0.175747							12.4083	0.806452			0.119906	0.179211
					20.4547	0.726618			13.8063	0.177504							12.72	0.814517			0.121148	0.181003
					20.5977	0.733812			13.8177	0.179262							13.6792	0.822581			0.122	0.182795
					21.2351	0.741007			13.8406	0.181019							14.3333	0.830646			0.122	0.184587
					21.4491	0.748201			13.8441	0.182777							15.2593	0.83871			0.1246	0.186379
					21.7879	0.755395			13.8523	0.184534							17.0588	0.846775			0.125	0.188172
					21.8804	0.762589			13.8622	0.186292							18.3268	0.854839			0.125203	0.189964
					22.1354	0.769784			13.8633	0.188049							18.3476	0.862904			0.126555	0.191756
					22.3132	0.776978			13.867	0.189807							19.9383	0.870968			0.128453	0.193548
					22.4577	0.784172			13.867	0.191564							20.9164	0.879033			0.131851	0.19534
					22.5726	0.791366			13.867	0.193322							24.4129	0.887097			0.132953	0.197132
					23.4341	0.798561			13.928	0.195079							26.39	0.895162			0.133801	0.198924
					23.4834	0.805755			13.9294	0.196837							26.5625	0.903226			0.139	0.200716
					23.7637	0.812949			13.952	0.198594							28.1867	0.911291			0.139703	0.202508
					23.788	0.820143			13.9992	0.200352							29.5158	0.919355			0.139906	0.204301
					24.0442	0.827338			14.0629	0.202109							29.599	0.92742			0.14025	0.206093
					24.4616	0.834532			14.0693	0.203867							31.4462	0.935484			0.140547	0.207885
					25.1002	0.841726			14.1032	0.205624							31.9467	0.943549			0.140641	0.209677
					25.7317	0.84892			14.1102	0.207381							35.4824	0.951613			0.141047	0.211469
					26.4945	0.856115			14.1111	0.209139							36.9011	0.959678			0.142453	0.213261
					26.5682	0.863309			14.1111	0.210896							36.9087	0.967742			0.142813	0.215053
					27.256	0.870503			14.1279	0.212654							45.3764	0.975807			0.144813	0.216845
					28.0741	0.877697			14.1459	0.214411							46.9846	0.983871			0.145101	0.218637
					28.0881	0.884892			14.1497	0.216169							50.3273	0.991936			0.146203	0.22043
					28.2984	0.892086			14.2048	0.217926							86.4488	1			0.146843	0.222222
					29.4002	0.89928			14.2332	0.219684											0.147937	0.224014
					29.4486	0.906474			14.2587	0.221441											0.1485	0.225806
					29.4598	0.913668			14.2795	0.223199											0.149453	0.227598
					29.6756	0.920863			14.3199	0.224956											0.150453	0.22939
					29.8331	0.928057			14.3552	0.226714											0.153141	0.231182
					31.2267	0.935251			14.4106	0.228471											0.153156	0.232974
					31.3412	0.942445			14.4419	0.230229											0.153641	0.234766
					31.9211	0.94964			14.4539	0.231986											0.155047	0.236559
					33.1461	0.956834			14.4773	0.233744											0.15525	0.238351
					34.2753	0.964028			14.4891	0.235501											0.156102	0.240143
					39.5234	0.971222			14.5215	0.237258											0.157047	0.241935
					40.4361	0.978417			14.5383	0.239016											0.159648	0.243727
					44.0132	0.985611			14.54	0.240773											0.160094	0.245519
					66.2253	0.992805			14.5499	0.242531											0.1629	0.247311
					81.4863	1			14.5586	0.244288											0.163	0.249103
									14.5629	0.246046											0.164203	0.250895
									14.6009	0.247803											0.164898	0.252688
									14.6423	0.249561											0.166047	0.25448
									14.6426	0.251318											0.166398	0.256272
									14.6503	0.253076											0.167688	0.258064
									14.6658	0.254833											0.16825	0.259856
									14.6841	0.256591											0.169844	0.261648
									14.7215	0.258348											0.17175	0.26344
									14.7215	0.260106											0.172063	0.265232
									14.7215	0.261863											0.1725	0.267024
									14.7215	0.26362											0.172609	0.268817
									14.7215	0.265378											0.173203	0.270609
									14.7493	0.267135											0.176297	0.272401
									14.7531	0.268893											0.176852	0.274193
									14.7825	0.27065											0.177547	0.275985
									14.7825	0.272408											0.180813	0.277777
									14.7825	0.274165											0.181047	0.279569
									14.8518	0.275923											0.182051	0.281361
									14.8525	0.27768											0.183703	0.283153
									14.8586	0.279438											0.189641	0.284945
									14.8849	0.281195											0.19	0.286738
									14.9046	0.282953											0.190398	0.28853
									14.9046	0.28471											0.191	0.290322
									14.9106	0.286468											0.19136	0.292114
									14.9108	0.288225											0.191398	0.293906
									14.9505	0.289983											0.191695	0.295698
									14.9656	0.29174											0.192047	0.29749
									14.9871	0.293497											0.19286	0.299282
									15.0029	0.295255											0.194797	0.301074
									15.0033	0.297012											0.195555	0.302867
									15.0333	0.29877											0.195953	0.304659
									15.0539	0.300527											0.200703	0.306451
									15.0791	0.302285											0.203797	0.308243
									15.1527	0.304042											0.20675	0.310035
									15.1754	0.3058											0.208352	0.311827
									15.2048	0.307557											0.209547	0.313619
									15.2123	0.309315											0.211201	0.315411
									15.2444	0.311072											0.211547	0.317203
									15.2708	0.31283											0.214656	0.318996
									15.2778	0.314587											0.215156	0.320788
									15.3317	0.316345											0.2159	0.32258
									15.3446	0.318102											0.216352	0.324372
									15.3655	0.31986											0.220398	0.326164
									15.4052	0.321617											0.22095	0.327956
									15.4562	0.323374											0.221453	0.329748
									15.5149	0.325132											0.226047	0.33154
									15.5149	0.326889											0.227148	0.333332
									15.5567	0.328647											0.229359	0.335125
									15.5759	0.330404											0.238	0.336917
									15.5927	0.332162											0.2385	0.338709
									15.6748	0.333919											0.242094	0.340501
									15.7052	0.335677											0.247453	0.342293
									15.759	0.337434											0.247547	0.344085
									15.766	0.339192											0.247648	0.345877
									15.7662	0.340949											0.2496	0.347669
									15.8177	0.342707											0.250953	0.349461
									15.8201	0.344464											0.251406	0.351254
									15.8502	0.346222											0.253602	0.353046
									15.8814	0.347979											0.254547	0.354838
									15.8831	0.349737											0.256	0.35663
									15.8873	0.351494											0.256602	0.358422
									15.8944	0.353251											0.25675	0.360214
									15.9026	0.355009											0.260203	0.362006
									15.9095	0.356766											0.262297	0.363798
									15.9353	0.358524											0.262899	0.36559
									15.9422	0.360281											0.267906	0.367383
									15.9627	0.362039											0.268451	0.369175
									15.9695	0.363796											0.272656	0.370967
									15.9798	0.365554											0.273099	0.372759
									15.9888	0.367311											0.274703	0.374551
									16.0032	0.369069											0.278656	0.376343
									16.0188	0.370826											0.279399	0.378135
									16.0389	0.372584											0.279453	0.379927
									16.0456	0.374341											0.2835	0.381719
									16.0642	0.376099											0.285297	0.383512
									16.0753	0.377856											0.286349	0.385304
									16.088	0.379614											0.288953	0.387096
									16.1253	0.381371											0.289852	0.388888
									16.1253	0.383128											0.291844	0.39068
									16.1317	0.384886											0.292148	0.392472
									16.1501	0.386643											0.294547	0.394264
									16.1785	0.388401											0.29525	0.396056
									16.1823	0.390158											0.297	0.397848
									16.1863	0.391916											0.299547	0.399641
									16.2042	0.393673											0.300352	0.401433
									16.2055	0.395431											0.303953	0.403225
									16.2343	0.397188											0.304047	0.405017
									16.2473	0.398946											0.304101	0.406809
									16.3084	0.400703											0.3045	0.408601
									16.3084	0.402461											0.304601	0.410393
									16.3084	0.404218											0.30575	0.412185
									16.3232	0.405976											0.309852	0.413977
									16.3382	0.407733											0.316649	0.41577
									16.3694	0.409491											0.318148	0.417562
									16.3703	0.411248											0.318203	0.419354
									16.4304	0.413005											0.318703	0.421146
									16.4344	0.414763											0.319	0.422938
									16.4711	0.41652											0.319187	0.42473
									16.4857	0.418278											0.323547	0.426522
									16.4915	0.420035											0.323953	0.428314
									16.5525	0.421793											0.33275	0.430106
									16.5525	0.42355											0.334898	0.431899
									16.5899	0.425308											0.340344	0.433691
									16.6135	0.427065											0.340391	0.435483
									16.7796	0.428823											0.340875	0.437275
									16.7985	0.43058											0.343094	0.439067
									16.8081	0.432338											0.343656	0.440859
									16.8733	0.434095											0.344	0.442651
									16.9073	0.435853											0.344344	0.444443
									16.9187	0.43761											0.345813	0.446235
									16.9242	0.439367											0.346	0.448028
									16.9722	0.441125											0.3465	0.44982
									16.9843	0.442882											0.35011	0.451612
									17.0268	0.44464											0.350406	0.453404
									17.0424	0.446397											0.35125	0.455196
									17.1148	0.448155											0.35575	0.456988
									17.1472	0.449912											0.357656	0.45878
									17.1904	0.45167											0.357852	0.460572
									17.2175	0.453427											0.358406	0.462364
									17.2216	0.455185											0.359102	0.464156
									17.3369	0.456942											0.36235	0.465949
									17.3703	0.4587											0.363344	0.467741
									17.4073	0.460457											0.365555	0.469533
									17.464	0.462215											0.367344	0.471325
									17.468	0.463972											0.369562	0.473117
									17.468	0.46573											0.372891	0.474909
									17.4724	0.467487											0.376047	0.476701
									17.5253	0.469244											0.376344	0.478493
									17.5367	0.471002											0.379797	0.480285
									17.5513	0.472759											0.38165	0.482078
									17.6151	0.474517											0.383297	0.48387
									17.6556	0.476274											0.388799	0.485662
									17.6803	0.478032											0.392641	0.487454
									17.6804	0.479789											0.397156	0.489246
									17.7629	0.481547											0.397297	0.491038
									17.7819	0.483304											0.398047	0.49283
									17.7927	0.485062											0.400148	0.494622
									17.8342	0.486819											0.4013	0.496414
									17.8953	0.488577											0.401547	0.498207
									18.0026	0.490334											0.4055	0.499999
									18.0173	0.492092											0.408953	0.501791
									18.0784	0.493849											0.41125	0.503583
									18.0784	0.495607											0.4139	0.505375
									18.1316	0.497364											0.414	0.507167
									18.1394	0.499121											0.415593	0.508959
									18.1508	0.500879											0.4175	0.510751
									18.1826	0.502636											0.422859	0.512543
									18.2531	0.504394											0.427797	0.514336
									18.2615	0.506151											0.430344	0.516128
									18.3101	0.507909											0.440352	0.51792
									18.3144	0.509666											0.440547	0.519712
									18.419	0.511424											0.441141	0.521504
									18.4976	0.513181											0.441547	0.523296
									18.5056	0.514939											0.441797	0.525088
									18.5056	0.516696											0.4438	0.52688
									18.5826	0.518454											0.446398	0.528672
									18.6277	0.520211											0.451593	0.530465
									18.6953	0.521969											0.455297	0.532257
									18.8108	0.523726											0.457781	0.534049
									18.8114	0.525484											0.458449	0.535841
									18.8157	0.527241											0.4604	0.537633
									18.87	0.528998											0.46525	0.539425
									18.8774	0.530756											0.469547	0.541217
									18.9329	0.532513											0.476	0.543009
									19.0529	0.534271											0.47635	0.544801
									19.0975	0.536028											0.479656	0.546594
									19.0998	0.537786											0.485047	0.548386
									19.1015	0.539543											0.485401	0.550178
									19.1429	0.541301											0.4867	0.55197
									19.1726	0.543058											0.494203	0.553762
									19.177	0.544816											0.499156	0.555554
									19.2571	0.546573											0.500399	0.557346
									19.2646	0.548331											0.501625	0.559138
									19.2776	0.550088											0.505797	0.56093
									19.3604	0.551846											0.505801	0.562723
									19.3606	0.553603											0.516391	0.564515
									19.3709	0.555361											0.517703	0.566307
									19.4024	0.557118											0.5185	0.568099
									19.4212	0.558875											0.52075	0.569891
									19.4212	0.560633											0.522297	0.571683
									19.4345	0.56239											0.526453	0.573475
									19.4751	0.564148											0.530297	0.575267
									19.5461	0.565905											0.535156	0.577059
									19.5464	0.567663											0.544359	0.578852
									19.57	0.56942											0.5446	0.580644
									19.6653	0.571178											0.547945	0.582436
									19.7762	0.572935											0.558062	0.584228
									19.7808	0.574693											0.56075	0.58602
									19.9155	0.57645											0.57225	0.587812
									19.996	0.578208											0.575094	0.589604
									20.1419	0.579965											0.57761	0.591396
									20.184	0.581723											0.577695	0.593188
									20.2146	0.58348											0.579305	0.594981
									20.2146	0.585238											0.579351	0.596773
									20.2388	0.586995											0.5835	0.598565
									20.2757	0.588752											0.5871	0.600357
									20.2757	0.59051											0.59125	0.602149
									20.3263	0.592267											0.593953	0.603941
									20.4213	0.594025											0.59875	0.605733
									20.4588	0.595782											0.599109	0.607525
									20.466	0.59754											0.600656	0.609317
									20.5198	0.599297											0.605406	0.61111
									20.7811	0.601055											0.606844	0.612902
									20.886	0.602812											0.613938	0.614694
									20.886	0.60457											0.61855	0.616486
									20.9083	0.606327											0.621352	0.618278
									20.9177	0.608085											0.632149	0.62007
									21.0691	0.609842											0.6341	0.621862
									21.0843	0.6116											0.636649	0.623654
									21.1912	0.613357											0.64385	0.625446
									21.2522	0.615114											0.650648	0.627239
									21.2522	0.616872											0.65664	0.629031
									21.2522	0.618629											0.666156	0.630823
									21.3758	0.620387											0.668149	0.632615
									21.4353	0.622144											0.673641	0.634407
									21.4712	0.623902											0.676953	0.636199
									21.4809	0.625659											0.681555	0.637991
									21.5661	0.627417											0.681701	0.639783
									21.5925	0.629174											0.685703	0.641575
									21.64	0.630932											0.68575	0.643367
									21.6844	0.632689											0.686594	0.64516
									21.9895	0.634447											0.69	0.646952
									22.0457	0.636204											0.705898	0.648744
									22.0933	0.637962											0.706344	0.650536
									22.1696	0.639719											0.712344	0.652328
									22.2311	0.641477											0.717203	0.65412
									22.235	0.643234											0.72275	0.655912
									22.2531	0.644991											0.735055	0.657704
									22.2657	0.646749											0.740141	0.659496
									22.343	0.648506											0.742797	0.661289
									22.4613	0.650264											0.762	0.663081
									22.595	0.652021											0.76925	0.664873
									22.6293	0.653779											0.770109	0.666665
									22.6744	0.655536											0.77085	0.668457
									22.7346	0.657294											0.786813	0.670249
									22.8445	0.659051											0.788656	0.672041
									22.9612	0.660809											0.78925	0.673833
									23.1272	0.662566											0.790156	0.675625
									23.1887	0.664324											0.793549	0.677418
									23.2053	0.666081											0.80175	0.67921
									23.2231	0.667839											0.813	0.681002
									23.2664	0.669596											0.823656	0.682794
									23.4319	0.671354											0.82375	0.684586
									23.4481	0.673111											0.82925	0.686378
									23.4958	0.674868											0.850656	0.68817
									23.5105	0.676626											0.8695	0.689962
									23.5979	0.678383											0.88575	0.691754
									23.778	0.680141											0.890945	0.693547
									23.7816	0.681898											0.89525	0.695339
									23.8767	0.683656											0.901094	0.697131
									23.8884	0.685413											0.921898	0.698923
									24.0598	0.687171											0.947398	0.700715
									24.159	0.688928											0.94975	0.702507
									24.3556	0.690686											0.956047	0.704299
									24.3621	0.692443											0.9674	0.706091
									24.4332	0.694201											0.977203	0.707883
									24.4669	0.695958											0.97925	0.709676
									24.4757	0.697716											0.98725	0.711468
									24.6233	0.699473											1.02084	0.71326
									24.6272	0.701231											1.02225	0.715052
									24.6283	0.702988											1.02305	0.716844
									24.6447	0.704745											1.02809	0.718636
									25.1385	0.706503											1.0305	0.720428
									25.1387	0.70826											1.03305	0.72222
									25.1585	0.710018											1.04155	0.724012
									25.1585	0.711775											1.04591	0.725805
									25.4276	0.713533											1.05165	0.727597
									25.6467	0.71529											1.0528	0.729389
									25.7585	0.717048											1.05375	0.731181
									25.9519	0.718805											1.0713	0.732973
									26.074	0.720563											1.08575	0.734765
									26.074	0.72232											1.08775	0.736557
									26.135	0.724078											1.0901	0.738349
									26.1518	0.725835											1.09075	0.740141
									26.1961	0.727593											1.12575	0.741934
									26.3181	0.72935											1.16925	0.743726
									26.5032	0.731108											1.18745	0.745518
									26.5923	0.732865											1.2006	0.74731
									26.6843	0.734622											1.23475	0.749102
									26.6855	0.73638											1.26505	0.750894
									26.9285	0.738137											1.2875	0.752686
									27.1234	0.739895											1.2883	0.754478
									27.3942	0.741652											1.2937	0.75627
									27.455	0.74341											1.29935	0.758063
									27.6173	0.745167											1.3112	0.759855
									27.6229	0.746925											1.32045	0.761647
									27.783	0.748682											1.3222	0.763439
									27.8327	0.75044											1.3715	0.765231
									28.6985	0.752197											1.3863	0.767023
									28.7847	0.753955											1.42055	0.768815
									28.9281	0.755712											1.4392	0.770607
									29.0202	0.75747											1.4667	0.772399
									29.614	0.759227											1.51455	0.774192
									29.701	0.760985											1.51464	0.775984
									29.7754	0.762742											1.52555	0.777776
									29.8659	0.764499											1.5356	0.779568
									31.1766	0.766257											1.5464	0.78136
									31.4818	0.768014											1.61409	0.783152
									31.9944	0.769772											1.61515	0.784944
									32.2757	0.771529											1.62641	0.786736
									32.6048	0.773287											1.66755	0.788528
									33.4673	0.775044											1.66995	0.790321
									33.4967	0.776802											1.6799	0.792113
									33.7644	0.778559											1.70495	0.793905
									34.1481	0.780317											1.71866	0.795697
									34.6859	0.782074											1.77266	0.797489
									35.7683	0.783832											1.83765	0.799281
									35.9975	0.785589											1.84575	0.801073
									36.2429	0.787347											1.84715	0.802865
									37.0769	0.789104											1.94815	0.804657
									37.9177	0.790861											1.96885	0.80645
									37.9657	0.792619											2.07294	0.808242
									38.1858	0.794376											2.09495	0.810034
									38.7205	0.796134											2.1594	0.811826
									41.1868	0.797891											2.20409	0.813618
									41.4452	0.799649											2.20536	0.81541
									41.5674	0.801406											2.208	0.817202
									41.5932	0.803164											2.20814	0.818994
									41.6405	0.804921											2.20875	0.820786
									41.7103	0.806679											2.20903	0.822578
									41.8455	0.808436											2.20955	0.824371
									41.8821	0.810194											2.2097	0.826163
									42.3261	0.811951											2.21	0.827955
									42.4814	0.813709											2.2105	0.829747
									42.7631	0.815466											2.21275	0.831539
									43.1831	0.817224											2.21334	0.833331
									43.2064	0.818981											2.21395	0.835123
									43.2175	0.820738											2.21636	0.836915
									43.469	0.822496											2.21666	0.838707
									43.5013	0.824253											2.21675	0.8405
									43.632	0.826011											2.21759	0.842292
									43.652	0.827768											2.21819	0.844084
									43.6673	0.829526											2.2185	0.845876
									44.0856	0.831283											2.21991	0.847668
									44.24	0.833041											2.22009	0.84946
									44.3854	0.834798											2.22034	0.851252
									44.5249	0.836556											2.22034	0.853044
									44.8728	0.838313											2.22039	0.854836
									45.166	0.840071											2.22055	0.856629
									45.3571	0.841828											2.22059	0.858421
									45.4482	0.843586											2.22059	0.860213
									45.5523	0.845343											2.2208	0.862005
									45.8103	0.847101											2.22141	0.863797
									46.0606	0.848858											2.22175	0.865589
									46.4118	0.850615											2.22184	0.867381
									46.4597	0.852373											2.22197	0.869173
									46.5208	0.85413											2.22209	0.870965
									46.5845	0.855888											2.22225	0.872758
									47.0678	0.857645											2.22359	0.87455
									47.0698	0.859403											2.22516	0.876342
									47.2111	0.86116											2.22995	0.878134
									47.2157	0.862918											2.23075	0.879926
									47.2903	0.864675											2.23186	0.881718
									47.3171	0.866433											2.23205	0.88351
									47.3361	0.86819											2.23231	0.885302
									47.4363	0.869948											2.23289	0.887094
									47.464	0.871705											2.23291	0.888887
									47.568	0.873463											2.23344	0.890679
									47.8837	0.87522											2.23345	0.892471
									47.9856	0.876978											2.2335	0.894263
									48.1794	0.878735											2.23372	0.896055
									48.9203	0.880492											2.23381	0.897847
									49.0842	0.88225											2.23419	0.899639
									49.2007	0.884007											2.2347	0.901431
									49.3894	0.885765											2.23481	0.903223
									49.6282	0.887522											2.23491	0.905016
									49.6455	0.88928											2.23541	0.906808
									49.6962	0.891037											2.2355	0.9086
									50.075	0.892795											2.39775	0.910392
									50.2489	0.894552											2.40225	0.912184
									50.3035	0.89631											2.42634	0.913976
									50.427	0.898067											2.458	0.915768
									50.4342	0.899825											2.64475	0.91756
									50.6135	0.901582											2.71794	0.919352
									50.6162	0.90334											2.84866	0.921145
									50.9143	0.905097											3.0365	0.922937
									50.9329	0.906855											3.04455	0.924729
									50.9565	0.908612											3.17185	0.926521
									51.1097	0.910369											3.22903	0.928313
									51.2205	0.912127											3.25365	0.930105
									51.4646	0.913884											3.33016	0.931897
									51.5675	0.915642											3.37	0.933689
									51.6332	0.917399											3.58295	0.935481
									52.0589	0.919157											3.66072	0.937274
									52.197	0.920914											3.67566	0.939066
									52.2643	0.922672											4.10981	0.940858
									52.3605	0.924429											4.36075	0.94265
									52.5578	0.926187											4.45745	0.944442
									52.5801	0.927944											4.52428	0.946234
									52.6101	0.929702											4.69216	0.948026
									52.6792	0.931459											4.91303	0.949818
									52.7251	0.933217											5.15955	0.95161
									52.8191	0.934974											5.5128	0.953403
									52.8228	0.936732											6.1603	0.955195
									53.0474	0.938489											6.50269	0.956987
									53.398	0.940246											6.77939	0.958779
									53.4418	0.942004											6.95125	0.960571
									53.8764	0.943761											7.6888	0.962363
									53.9398	0.945519											8.00584	0.964155
									54.1165	0.947276											10.152	0.965947
									54.3708	0.949034											12.6684	0.967739
									54.5102	0.950791											12.879	0.969532
									54.7951	0.952549											13.0593	0.971324
									55.1267	0.954306											14.8336	0.973116
									55.2226	0.956064											14.8966	0.974908
									55.2848	0.957821											15.3687	0.9767
									55.671	0.959579											19.7527	0.978492
									55.7698	0.961336											21.4126	0.980284
									55.8918	0.963094											22.9402	0.982076
									56.2391	0.964851											23.4697	0.983868
									56.3474	0.966608											24.2668	0.985661
									56.6013	0.968366											24.9214	0.987453
									56.8131	0.970123											26.5731	0.989245
									57.0964	0.971881											27.3742	0.991037
									57.1666	0.973638											28.6459	0.992829
									57.4461	0.975396											36.0819	0.994621
									57.6649	0.977153											38.1971	0.996413
									57.6902	0.978911											40.789	0.998205
									58.1785	0.980668											46.1524	1
									58.3006	0.982426
									58.5004	0.984183
									58.7278	0.985941
									58.9635	0.987698
									59.5502	0.989456
									59.7208	0.991213
									59.9843	0.992971
									61.3483	0.994728
									61.5476	0.996485
									62.2323	0.998243
									66.8455	1
Figure 5m	Amplitude (pA)			Cumulative probability WT				Cumulative probability KO					Frequency (Hz)			Cumulative probability WT				Cumulative probability KO
	WT	KO			Amplitude	Probability			Amplitude	Probability			WT	KO			Frequency	Probability			Frequency	Probability
	14.41	20.78			3.45526	0.00205339			12.0061	0.00169492			0.98	1.69			0.0039375	0.00144509			0.0114375	0.00171233
	15.07	41.03			4.73961	0.00410639			12.0781	0.00338984			0.9	0.07			0.0101559	0.00289009			0.01625	0.00342433
	15.1	18.4			5.37447	0.00615939			12.1082	0.00508476			1.56	1.62			0.0155312	0.00433509			0.0169688	0.00513633
	16.59	18.4			5.4937	0.00821239			12.1119	0.00677968			0.5	0.45			0.015594	0.00578009			0.0175	0.00684833
	21.4	23.41			5.79934	0.0102654			12.133	0.0084746			0.35	1.41			0.0197188	0.00722509			0.0189063	0.00856033
	17.71	31.1			5.84762	0.0123184			12.153	0.0101695			0.2	0.23			0.022	0.00867009			0.0212813	0.0102723
	16.95	19.84			5.92782	0.0143714			12.2364	0.0118644			0.13	0.35			0.0272498	0.0101151			0.0217499	0.0119843
	15.65	19.32			6.3879	0.0164244			12.2753	0.0135594			1.12	0.31			0.028	0.0115601			0.0230935	0.0136963
	18.4	28.8			6.89758	0.0184774			12.3098	0.0152543			1.12	0.24			0.0286563	0.0130051			0.0268125	0.0154083
	13.88	29.3			7.76193	0.0205304			12.3507	0.0169492			0.12	0.16			0.0291875	0.0144501			0.0268437	0.0171203
	9.9	12.61			9.65018	0.0225834			12.4063	0.0186441			0.22	0.07			0.031	0.0158951			0.029125	0.0188323
	17.3	57			9.74465	0.0246364			12.4106	0.020339			0.35	0.09			0.0329375	0.0173401			0.0300628	0.0205443
	11.41	14.03			9.91483	0.0266894			12.5234	0.022034			0.09	0.39			0.0349688	0.0187851			0.0302498	0.0222563
	14.3	18.3			10.0993	0.0287424			12.5321	0.0237289			0.03	0.1			0.0362501	0.0202301			0.0305	0.0239683
	26.1	0			10.2414	0.0307954			12.5472	0.0254238			0.44	0			0.0365625	0.0216751			0.0311997	0.0256803
	20.3	0			10.2796	0.0328484			12.5795	0.0271187			2.08	0			0.0370625	0.0231201			0.0319375	0.0273923
	0	0			10.4518	0.0349014			12.6372	0.0288136			0	0			0.0374063	0.0245651			0.0324378	0.0291043
	0	0			10.6329	0.0369544			12.6542	0.0305086			0	0			0.0388125	0.0260101			0.0326559	0.0308163
	0	0			10.6427	0.0390074			12.6563	0.0322035			0	0			0.040875	0.0274551			0.0326872	0.0325283
	0	0			10.6683	0.0410604			12.7444	0.0338984			0	0			0.0448125	0.0289001			0.0326875	0.0342403
	0	0			10.7577	0.0431134			12.7478	0.0355933			0	0			0.04725	0.0303451			0.0358435	0.0359523
	0	0			10.8128	0.0451664			12.77	0.0372882			0	0			0.0479691	0.0317901			0.036	0.0376643
	0	0			10.8324	0.0472194			12.7713	0.0389832			0	0			0.0501875	0.0332351			0.0363513	0.0393763
	0	0			10.8691	0.0492724			12.7771	0.0406781			0	0			0.0525	0.0346801			0.0370003	0.0410883
	0	0			10.9081	0.0513254			12.7795	0.042373			0	0			0.0527503	0.0361251			0.0374065	0.0428003
	0	0			10.9573	0.0533784			12.8455	0.0440679			0	0			0.053406	0.0375701			0.0379999	0.0445123
	0	0			10.9741	0.0554314			12.8547	0.0457628			0	0			0.053531	0.0390151			0.0391483	0.0462243
	0	0			11.0496	0.0574844			12.8686	0.0474578			0	0			0.0537031	0.0404601			0.0402185	0.0479363
	0	0			11.0831	0.0595374			12.8887	0.0491527			0	0			0.054953	0.0419051			0.0403437	0.0496483
	0	0			11.0924	0.0615904			12.8929	0.0508476			0	0			0.0562031	0.0433501			0.0444688	0.0513603
	0				11.1012	0.0636434			12.9054	0.0525425							0.0577967	0.0447951			0.0448007	0.0530723
					11.1228	0.0656964			12.9324	0.0542374							0.0657813	0.0462401			0.0456013	0.0547843
					11.137	0.0677494			12.9605	0.0559324							0.0675469	0.0476851			0.04575	0.0564963
					11.1472	0.0698024			12.9875	0.0576273							0.0688125	0.0491301			0.0464688	0.0582083
					11.2062	0.0718554			12.999	0.0593222							0.0690625	0.0505751			0.0470937	0.0599203
Figure 5o	DLG4/Calnexin				11.277	0.0739084			13.0186	0.0610171							0.069875	0.0520201			0.0490312	0.0616323
	WT	KO			11.283	0.0759614			13.0224	0.062712							0.0701016	0.0534651			0.0513125	0.0633443
	0.17	0.51			11.317	0.0780144			13.0352	0.064407							0.070875	0.0549101			0.0515625	0.0650563
	0.21	0.31			11.3232	0.0800674			13.0511	0.0661019							0.0729529	0.0563551			0.0519493	0.0667683
					11.5164	0.0821204			13.0682	0.0677968							0.0756563	0.0578001			0.0520938	0.0684803
					11.5212	0.0841734			13.078	0.0694917							0.076	0.0592451			0.0529023	0.0701923
					11.5528	0.0862264			13.08	0.0711866							0.0806952	0.0606901			0.0538005	0.0719043
					11.553	0.0882794			13.15	0.0728816							0.084625	0.0621351			0.0559534	0.0736163
					11.5938	0.0903324			13.151	0.0745765							0.088156	0.0635801			0.0599495	0.0753283
					11.6421	0.0923854			13.1569	0.0762714							0.091125	0.0650251			0.0660488	0.0770403
					11.6734	0.0944384			13.1606	0.0779663							0.092125	0.0664701			0.0685628	0.0787523
					11.6738	0.0964914			13.181	0.0796612							0.0922966	0.0679151			0.070094	0.0804643
					11.674	0.0985444			13.2348	0.0813562							0.095125	0.0693601			0.0713747	0.0821763
					11.7295	0.100597			13.243	0.0830511							0.0966875	0.0708051			0.0738435	0.0838883
					11.7358	0.10265			13.2993	0.084746							0.0990312	0.0722501			0.0744021	0.0856003
					11.8129	0.104703			13.3038	0.0864409							0.102594	0.0736951			0.0774375	0.0873123
					11.8281	0.106756			13.3051	0.0881358							0.106813	0.0751401			0.0799687	0.0890243
					11.9313	0.108809			13.3253	0.0898308							0.110562	0.0765851			0.0823984	0.0907363
					11.9694	0.110862			13.3314	0.0915257							0.111312	0.0780301			0.0827987	0.0924483
					11.9702	0.112915			13.3549	0.0932206							0.11225	0.0794751			0.082844	0.0941603
					11.9822	0.114968			13.3707	0.0949155							0.112797	0.0809201			0.0836016	0.0958723
					11.9954	0.117021			13.3973	0.0966104							0.1155	0.0823651			0.0867501	0.0975843
					12.0154	0.119074			13.4094	0.0983054							0.117657	0.0838101			0.0868122	0.0992963
					12.0414	0.121127			13.4537	0.1							0.123	0.0852551			0.0884376	0.101008
					12.0657	0.12318			13.4733	0.101695							0.126062	0.0867001			0.0886994	0.10272
					12.088	0.125233			13.491	0.10339							0.127438	0.0881451			0.08875	0.104432
					12.1051	0.127286			13.5003	0.105085							0.127812	0.0895901			0.09	0.106144
					12.1889	0.129339			13.5317	0.10678							0.128344	0.0910351			0.0901562	0.107856
					12.2141	0.131392			13.5536	0.108475							0.128625	0.0924801			0.0901562	0.109568
					12.228	0.133445			13.5538	0.11017							0.133875	0.0939251			0.090625	0.11128
					12.2595	0.135498			13.566	0.111865							0.136445	0.0953701			0.092344	0.112992
					12.3042	0.137551			13.5695	0.11356							0.143063	0.0968151			0.0934372	0.114704
					12.3189	0.139604			13.5845	0.115255							0.143563	0.0982601			0.09575	0.116416
					12.3214	0.141657			13.6443	0.116949							0.145875	0.0997051			0.0982497	0.118128
					12.3376	0.14371			13.668	0.118644							0.14675	0.10115			0.0984065	0.11984
					12.3565	0.145763			13.7005	0.120339							0.147313	0.102595			0.0990001	0.121552
					12.3659	0.147816			13.7203	0.122034							0.148094	0.10404			0.10075	0.123264
					12.3795	0.149869			13.754	0.123729							0.1495	0.105485			0.10175	0.124976
					12.421	0.151922			13.8045	0.125424							0.149625	0.10693			0.10275	0.126688
					12.437	0.153975			13.8617	0.127119							0.150312	0.108375			0.104047	0.1284
					12.4391	0.156028			13.8666	0.128814							0.150312	0.10982			0.104906	0.130112
					12.467	0.158081			13.8715	0.130509							0.1505	0.111265			0.105898	0.131824
					12.5172	0.160134			13.874	0.132204							0.152609	0.11271			0.106344	0.133536
					12.5387	0.162187			13.8978	0.133899							0.152969	0.114155			0.108	0.135248
					12.5744	0.16424			13.9209	0.135594							0.154875	0.1156			0.108782	0.13696
					12.592	0.166293			13.9504	0.137289							0.155875	0.117045			0.110969	0.138672
					12.6309	0.168346			13.9586	0.138983							0.156406	0.11849			0.112344	0.140384
					12.6515	0.170399			13.969	0.140678							0.157562	0.119935			0.114625	0.142096
					12.6663	0.172452			13.9862	0.142373							0.1595	0.12138			0.1148	0.143808
					12.7351	0.174505			14.0168	0.144068							0.161438	0.122825			0.115	0.14552
					12.7407	0.176558			14.0217	0.145763							0.164313	0.12427			0.117344	0.147232
					12.7539	0.178611			14.0431	0.147458							0.164344	0.125715			0.118699	0.148944
					12.7982	0.180664			14.0448	0.149153							0.169625	0.12716			0.118899	0.150656
					12.802	0.182717			14.087	0.150848							0.171	0.128605			0.125125	0.152368
					12.8289	0.18477			14.087	0.152543							0.172187	0.13005			0.128406	0.15408
					12.8665	0.186823			14.0994	0.154238							0.1725	0.131495			0.129445	0.155792
					12.8748	0.188876			14.1065	0.155933							0.172594	0.13294			0.130344	0.157504
					12.8841	0.190929			14.1127	0.157628							0.174	0.134385			0.130351	0.159216
					12.8883	0.192982			14.129	0.159322							0.174687	0.13583			0.131344	0.160928
					12.8903	0.195035			14.1983	0.161017							0.178813	0.137275			0.133875	0.16264
					12.915	0.197088			14.2165	0.162712							0.182438	0.13872			0.134563	0.164352
					12.927	0.199141			14.2717	0.164407							0.184297	0.140165			0.1375	0.166064
					12.9307	0.201194			14.2837	0.166102							0.186797	0.14161			0.13925	0.167776
					12.9422	0.203247			14.3032	0.167797							0.189938	0.143055			0.13975	0.169488
					12.9578	0.2053			14.3107	0.169492							0.196406	0.1445			0.140299	0.1712
					12.9685	0.207353			14.3121	0.171187							0.198313	0.145945			0.141563	0.172912
					12.9776	0.209406			14.3356	0.172882							0.201063	0.14739			0.145063	0.174624
					13.0037	0.211459			14.3409	0.174577							0.203	0.148835			0.14675	0.176336
					13.0039	0.213512			14.3576	0.176272							0.203906	0.15028			0.1475	0.178048
					13.0142	0.215565			14.3588	0.177967							0.207063	0.151725			0.149844	0.17976
					13.057	0.217618			14.3612	0.179662							0.207299	0.15317			0.150399	0.181472
					13.0649	0.219671			14.3998	0.181356							0.209	0.154615			0.15225	0.183184
					13.113	0.221724			14.4102	0.183051							0.21075	0.15606			0.152719	0.184896
					13.1251	0.223777			14.4155	0.184746							0.211032	0.157505			0.153594	0.186608
					13.129	0.22583			14.4157	0.186441							0.21175	0.15895			0.155852	0.18832
					13.1368	0.227883			14.4218	0.188136							0.2125	0.160395			0.158063	0.190032
					13.1483	0.229936			14.4355	0.189831							0.218219	0.16184			0.158188	0.191744
					13.1497	0.231989			14.4745	0.191526							0.22025	0.163285			0.160188	0.193456
					13.2159	0.234042			14.4747	0.193221							0.220609	0.16473			0.161449	0.195168
					13.2222	0.236095			14.4967	0.194916							0.221469	0.166175			0.163063	0.19688
					13.2264	0.238148			14.5036	0.196611							0.222906	0.16762			0.16325	0.198592
					13.2356	0.240201			14.5833	0.198306							0.225969	0.169065			0.16425	0.200304
					13.2461	0.242254			14.6354	0.200001							0.226148	0.17051			0.164313	0.202016
					13.2479	0.244307			14.6692	0.201695							0.228547	0.171955			0.165594	0.203728
					13.252	0.24636			14.6739	0.20339							0.233187	0.1734			0.165701	0.20544
					13.2537	0.248413			14.6859	0.205085							0.234313	0.174845			0.16775	0.207152
					13.3247	0.250466			14.6961	0.20678							0.235063	0.17629			0.17025	0.208864
					13.3648	0.252519			14.7253	0.208475							0.238344	0.177735			0.17025	0.210576
					13.3813	0.254572			14.726	0.21017							0.239437	0.17918			0.17325	0.212288
					13.3848	0.256625			14.7356	0.211865							0.24075	0.180625			0.1746	0.214
					13.4289	0.258678			14.8081	0.21356							0.241563	0.18207			0.174813	0.215712
					13.4807	0.260731			14.8415	0.215255							0.24225	0.183515			0.176352	0.217424
					13.481	0.262784			14.8631	0.21695							0.2435	0.18496			0.177344	0.219136
					13.513	0.264837			14.8899	0.218645							0.245859	0.186405			0.18065	0.220848
					13.5132	0.26689			14.8923	0.22034							0.245906	0.18785			0.182938	0.22256
					13.5326	0.268943			14.8987	0.222035							0.246	0.189295			0.183898	0.224272
					13.5344	0.270996			14.9606	0.223729							0.2475	0.19074			0.183938	0.225984
					13.5596	0.273049			14.9716	0.225424							0.248812	0.192185			0.184469	0.227696
					13.5728	0.275102			14.9778	0.227119							0.249047	0.19363			0.187602	0.229408
					13.6129	0.277155			14.9888	0.228814							0.252875	0.195075			0.188187	0.23112
					13.6426	0.279208			15.0077	0.230509							0.252969	0.19652			0.188219	0.232832
					13.6967	0.281261			15.0164	0.232204							0.25325	0.197965			0.189062	0.234544
					13.7263	0.283314			15.0724	0.233899							0.255305	0.19941			0.190848	0.236256
					13.7605	0.285367			15.1091	0.235594							0.2555	0.200855			0.191201	0.237968
					13.7621	0.28742			15.162	0.237289							0.25725	0.2023			0.193598	0.23968
					13.7704	0.289473			15.2067	0.238984							0.259562	0.203745			0.193625	0.241392
					13.7792	0.291526			15.2163	0.240679							0.261047	0.20519			0.194344	0.243104
					13.8231	0.293579			15.2239	0.242374							0.261531	0.206635			0.195	0.244816
					13.8298	0.295632			15.2322	0.244068							0.261656	0.20808			0.197469	0.246528
					13.8611	0.297685			15.2505	0.245763							0.2655	0.209525			0.1985	0.24824
					13.915	0.299738			15.2574	0.247458							0.267375	0.21097			0.19975	0.249952
					13.9263	0.301791			15.2726	0.249153							0.269844	0.212415			0.200219	0.251664
					13.9343	0.303844			15.2834	0.250848							0.271594	0.21386			0.2015	0.253376
					13.9395	0.305897			15.2912	0.252543							0.27175	0.215305			0.203281	0.255088
					13.9776	0.30795			15.3082	0.254238							0.272601	0.21675			0.205156	0.2568
					13.9886	0.310003			15.3418	0.255933							0.275375	0.218195			0.205844	0.258512
					14.004	0.312056			15.3524	0.257628							0.276797	0.21964			0.206313	0.260224
					14.012	0.314109			15.3543	0.259323							0.27725	0.221085			0.206625	0.261936
					14.0476	0.316162			15.3883	0.261018							0.277641	0.22253			0.211031	0.263648
					14.0539	0.318215			15.4127	0.262713							0.278438	0.223975			0.21475	0.26536
					14.071	0.320268			15.441	0.264408							0.279687	0.22542			0.215719	0.267072
					14.0773	0.322321			15.4411	0.266102							0.281344	0.226865			0.215801	0.268784
					14.1046	0.324374			15.4482	0.267797							0.281875	0.22831			0.215937	0.270496
					14.1086	0.326427			15.4494	0.269492							0.283187	0.229755			0.216953	0.272208
					14.1089	0.32848			15.4509	0.271187							0.286375	0.2312			0.218438	0.27392
					14.1306	0.330533			15.4561	0.272882							0.297094	0.232645			0.222906	0.275632
					14.1334	0.332586			15.469	0.274577							0.297648	0.23409			0.22325	0.277344
					14.1356	0.334639			15.4691	0.276272							0.30025	0.235535			0.225094	0.279056
					14.1423	0.336692			15.4706	0.277967							0.305344	0.23698			0.225899	0.280768
					14.1515	0.338745			15.4716	0.279662							0.30625	0.238425			0.229313	0.28248
					14.1703	0.340798			15.4951	0.281357							0.3075	0.23987			0.231844	0.284192
					14.1725	0.342851			15.5143	0.283052							0.307844	0.241315			0.232602	0.285904
					14.2187	0.344904			15.5144	0.284747							0.31275	0.24276			0.232898	0.287616
					14.2342	0.346957			15.5312	0.286441							0.320156	0.244205			0.233219	0.289328
					14.2382	0.34901			15.5485	0.288136							0.323125	0.24565			0.23375	0.29104
					14.2715	0.351063			15.5797	0.289831							0.325	0.247095			0.234	0.292752
					14.275	0.353116			15.5955	0.291526							0.325625	0.24854			0.236051	0.294464
					14.3275	0.355169			15.6101	0.293221							0.332203	0.249985			0.238313	0.296176
					14.3338	0.357222			15.6401	0.294916							0.332625	0.25143			0.238375	0.297888
					14.3344	0.359275			15.6698	0.296611							0.333813	0.252875			0.238949	0.2996
					14.3485	0.361328			15.6799	0.298306							0.33425	0.25432			0.239201	0.301312
					14.3696	0.363381			15.7238	0.300001							0.334313	0.255765			0.23975	0.303024
					14.3736	0.365434			15.7241	0.301696							0.336938	0.25721			0.240094	0.304736
					14.3811	0.367487			15.7393	0.303391							0.33775	0.258655			0.241648	0.306448
					14.4267	0.36954			15.7841	0.305086							0.33925	0.2601			0.242344	0.30816
					14.4412	0.371593			15.794	0.306781							0.341625	0.261545			0.242938	0.309872
					14.4649	0.373646			15.8654	0.308475							0.342703	0.26299			0.243562	0.311584
					14.4719	0.375699			15.8912	0.31017							0.3435	0.264435			0.243844	0.313296
					14.4767	0.377752			15.9296	0.311865							0.344687	0.26588			0.249852	0.315008
					14.4774	0.379805			15.9488	0.31356							0.345188	0.267325			0.259656	0.31672
					14.5077	0.381858			15.9499	0.315255							0.345656	0.26877			0.261688	0.318432
					14.5171	0.383911			15.9586	0.31695							0.346047	0.270215			0.261875	0.320144
					14.5326	0.385964			15.9737	0.318645							0.34775	0.27166			0.262219	0.321856
					14.535	0.388017			15.9777	0.32034							0.347938	0.273105			0.262469	0.323568
					14.5351	0.39007			16.0051	0.322035							0.351797	0.27455			0.268148	0.32528
					14.5536	0.392123			16.0371	0.32373							0.353812	0.275995			0.273609	0.326992
					14.5651	0.394176			16.0674	0.325425							0.356438	0.27744			0.2741	0.328704
					14.5781	0.396229			16.1063	0.32712							0.356844	0.278885			0.274187	0.330416
					14.5791	0.398282			16.1253	0.328814							0.361844	0.28033			0.274344	0.332128
					14.631	0.400335			16.1459	0.330509							0.362625	0.281775			0.276562	0.33384
					14.6392	0.402388			16.1579	0.332204							0.362687	0.28322			0.277344	0.335552
					14.6497	0.404441			16.191	0.333899							0.365094	0.284665			0.279051	0.337264
					14.6655	0.406494			16.2316	0.335594							0.37025	0.28611			0.280844	0.338976
					14.6925	0.408547			16.2677	0.337289							0.371437	0.287555			0.284938	0.340688
					14.719	0.4106			16.2895	0.338984							0.37275	0.289			0.286344	0.3424
					14.8175	0.412653			16.3609	0.340679							0.372844	0.290445			0.288812	0.344112
					14.8228	0.414706			16.3679	0.342374							0.373687	0.29189			0.289352	0.345824
					14.8423	0.416759			16.4031	0.344069							0.37425	0.293335			0.292594	0.347536
					14.8545	0.418812			16.4096	0.345764							0.375047	0.29478			0.2935	0.349248
					14.8705	0.420865			16.415	0.347459							0.375688	0.296225			0.295	0.35096
					14.8828	0.422918			16.438	0.349154							0.378359	0.29767			0.296063	0.352672
					14.9291	0.424971			16.4415	0.350848							0.382344	0.299115			0.29725	0.354384
					14.9605	0.427024			16.4479	0.352543							0.383594	0.30056			0.298813	0.356096
					14.996	0.429077			16.4637	0.354238							0.383687	0.302005			0.299938	0.357808
					14.9979	0.43113			16.4827	0.355933							0.384594	0.30345			0.300344	0.35952
					15.0042	0.433183			16.4909	0.357628							0.385531	0.304895			0.303781	0.361232
					15.0114	0.435236			16.4997	0.359323							0.387594	0.30634			0.304438	0.362944
					15.0165	0.437289			16.5048	0.361018							0.391937	0.307785			0.306594	0.364656
					15.0556	0.439342			16.512	0.362713							0.396906	0.30923			0.30675	0.366368
					15.0577	0.441395			16.56	0.364408							0.397781	0.310675			0.306844	0.36808
					15.0603	0.443448			16.5915	0.366103							0.398953	0.31212			0.307563	0.369792
					15.0648	0.445501			16.6066	0.367798							0.401375	0.313565			0.308906	0.371504
					15.1494	0.447554			16.6121	0.369493							0.40275	0.31501			0.308906	0.373216
					15.219	0.449607			16.6198	0.371187							0.404641	0.316455			0.310406	0.374928
					15.2562	0.45166			16.6366	0.372882							0.405695	0.3179			0.31175	0.37664
					15.2703	0.453713			16.7014	0.374577							0.405844	0.319345			0.31225	0.378352
					15.334	0.455766			16.716	0.376272							0.407375	0.32079			0.312844	0.380064
					15.3731	0.457819			16.7351	0.377967							0.40775	0.322235			0.3155	0.381776
					15.3999	0.459872			16.7456	0.379662							0.408125	0.32368			0.316594	0.383488
					15.4347	0.461925			16.7472	0.381357							0.412187	0.325125			0.321594	0.3852
					15.456	0.463978			16.7546	0.383052							0.413594	0.32657			0.327656	0.386912
					15.5006	0.466031			16.7595	0.384747							0.415187	0.328015			0.328594	0.388624
					15.5025	0.468084			16.7817	0.386442							0.419563	0.32946			0.329156	0.390336
					15.5389	0.470137			16.7828	0.388137							0.42325	0.330905			0.330648	0.392048
					15.5406	0.47219			16.7934	0.389832							0.425125	0.33235			0.33585	0.39376
					15.5722	0.474243			16.7956	0.391527							0.425812	0.333795			0.336906	0.395472
					15.5852	0.476296			16.8187	0.393221							0.427375	0.33524			0.33735	0.397184
					15.6276	0.478349			16.9365	0.394916							0.427648	0.336685			0.340344	0.398896
					15.6302	0.480402			16.9456	0.396611							0.432312	0.33813			0.340531	0.400608
					15.6394	0.482455			16.9563	0.398306							0.438937	0.339575			0.342297	0.40232
					15.6735	0.484508			16.958	0.400001							0.440047	0.34102			0.343102	0.404032
					15.6823	0.486561			16.9987	0.401696							0.444844	0.342465			0.34325	0.405744
					15.6934	0.488614			17.0626	0.403391							0.445312	0.34391			0.348438	0.407456
					15.7106	0.490667			17.0697	0.405086							0.447688	0.345355			0.348656	0.409168
					15.7584	0.49272			17.0807	0.406781							0.449437	0.3468			0.355938	0.41088
					15.7967	0.494773			17.0948	0.408476							0.452109	0.348245			0.358156	0.412592
					15.8363	0.496826			17.1045	0.410171							0.454813	0.34969			0.360199	0.414304
					15.8447	0.498879			17.1102	0.411866							0.458719	0.351135			0.362101	0.416016
					15.8792	0.500932			17.128	0.41356							0.461406	0.35258			0.36255	0.417728
					15.8856	0.502985			17.1424	0.415255							0.46525	0.354025			0.36525	0.41944
					15.909	0.505038			17.2427	0.41695							0.469906	0.35547			0.3655	0.421152
					15.9226	0.507091			17.2831	0.418645							0.471687	0.356915			0.369656	0.422864
					15.9408	0.509144			17.3038	0.42034							0.476562	0.35836			0.370969	0.424576
					15.9466	0.511197			17.3139	0.422035							0.47989	0.359805			0.378901	0.426288
					15.9545	0.51325			17.3666	0.42373							0.483	0.36125			0.381898	0.428
					15.9721	0.515303			17.3811	0.425425							0.484	0.362695			0.383949	0.429712
					16.0432	0.517356			17.3927	0.42712							0.485953	0.36414			0.386562	0.431424
					16.0508	0.519409			17.4131	0.428815							0.486	0.365585			0.389699	0.433136
					16.0788	0.521462			17.4177	0.43051							0.486047	0.36703			0.394906	0.434848
					16.0855	0.523515			17.4436	0.432205							0.48775	0.368475			0.395391	0.43656
					16.0894	0.525568			17.4538	0.4339							0.498	0.36992			0.397812	0.438272
					16.0927	0.527621			17.5684	0.435594							0.499906	0.371365			0.399531	0.439984
					16.1498	0.529674			17.5824	0.437289							0.503812	0.37281			0.400594	0.441696
					16.155	0.531727			17.5853	0.438984							0.505656	0.374255			0.4115	0.443408
					16.1941	0.53378			17.6122	0.440679							0.507062	0.3757			0.413562	0.44512
					16.1954	0.535833			17.6159	0.442374							0.509688	0.377145			0.41475	0.446832
					16.2068	0.537886			17.6602	0.444069							0.511188	0.37859			0.416953	0.448544
					16.2226	0.539939			17.751	0.445764							0.51225	0.380035			0.422688	0.450256
					16.228	0.541992			17.7948	0.447459							0.512344	0.38148			0.42275	0.451968
					16.254	0.544045			17.8172	0.449154							0.514398	0.382925			0.424551	0.45368
					16.2563	0.546098			17.8561	0.450849							0.516156	0.38437			0.429602	0.455392
					16.2719	0.548151			17.867	0.452544							0.52364	0.385815			0.435031	0.457104
					16.3112	0.550204			17.8701	0.454239							0.526599	0.38726			0.435648	0.458816
					16.3962	0.552257			17.8877	0.455933							0.527438	0.388705			0.4419	0.460528
					16.4187	0.55431			17.903	0.457628							0.52875	0.39015			0.443149	0.46224
					16.4253	0.556363			17.9275	0.459323							0.52975	0.391595			0.4446	0.463952
					16.4361	0.558416			17.9448	0.461018							0.530687	0.39304			0.446281	0.465664
					16.4453	0.560469			17.9565	0.462713							0.5375	0.394485			0.451312	0.467376
					16.4646	0.562522			17.9583	0.464408							0.539937	0.39593			0.451875	0.469088
					16.4756	0.564575			17.9667	0.466103							0.543563	0.397375			0.460148	0.4708
					16.6133	0.566628			17.9771	0.467798							0.5445	0.39882			0.461201	0.472512
					16.623	0.568681			17.9929	0.469493							0.545406	0.400265			0.46825	0.474224
					16.6413	0.570734			18.0214	0.471188							0.546375	0.40171			0.468906	0.475936
					16.6671	0.572787			18.0655	0.472883							0.546656	0.403155			0.469094	0.477648
					16.6731	0.57484			18.1142	0.474578							0.547203	0.4046			0.469599	0.47936
					16.6889	0.576893			18.1222	0.476273							0.547562	0.406045			0.470312	0.481072
					16.7409	0.578946			18.1496	0.477967							0.548953	0.40749			0.472938	0.482784
					16.7915	0.580999			18.1509	0.479662							0.549	0.408935			0.473906	0.484496
					16.7923	0.583052			18.157	0.481357							0.550047	0.41038			0.48075	0.486208
					16.8252	0.585105			18.1869	0.483052							0.550203	0.411825			0.488187	0.48792
					16.8561	0.587158			18.2233	0.484747							0.551898	0.41327			0.491094	0.489632
					16.8943	0.589211			18.2719	0.486442							0.554	0.414715			0.4935	0.491344
					16.9355	0.591264			18.2779	0.488137							0.557953	0.41616			0.494844	0.493056
					16.9397	0.593317			18.369	0.489832							0.560063	0.417605			0.496652	0.494768
					16.9639	0.59537			18.4137	0.491527							0.560937	0.41905			0.49825	0.49648
					16.9994	0.597423			18.455	0.493222							0.56375	0.420495			0.499	0.498192
					17.0162	0.599476			18.495	0.494917							0.564	0.42194			0.501625	0.499904
					17.0222	0.601529			18.5014	0.496612							0.565781	0.423385			0.50225	0.501616
					17.0289	0.603582			18.5288	0.498306							0.56625	0.42483			0.503187	0.503328
					17.0579	0.605635			18.5316	0.500001							0.569	0.426275			0.506094	0.50504
					17.1161	0.607688			18.6052	0.501696							0.570453	0.42772			0.506531	0.506752
					17.16	0.609741			18.633	0.503391							0.570657	0.429165			0.50945	0.508464
					17.1748	0.611794			18.648	0.505086							0.572875	0.43061			0.51175	0.510176
					17.1817	0.613847			18.651	0.506781							0.574344	0.432055			0.523703	0.511888
					17.1896	0.6159			18.7145	0.508476							0.57875	0.4335			0.531312	0.5136
					17.1938	0.617953			18.729	0.510171							0.579937	0.434945			0.532437	0.515312
					17.2386	0.620006			18.7346	0.511866							0.581	0.43639			0.53375	0.517024
					17.2438	0.622059			18.7505	0.513561							0.592344	0.437835			0.537063	0.518736
					17.3006	0.624112			18.7606	0.515256							0.594812	0.43928			0.537188	0.520448
					17.307	0.626165			18.8253	0.516951							0.5955	0.440725			0.53775	0.52216
					17.3231	0.628218			18.8421	0.518646							0.596594	0.44217			0.5395	0.523872
					17.3713	0.630271			18.854	0.52034							0.597437	0.443615			0.539703	0.525584
					17.3817	0.632324			18.8595	0.522035							0.60225	0.44506			0.546	0.527296
					17.4172	0.634377			18.9016	0.52373							0.607062	0.446505			0.546899	0.529008
					17.456	0.63643			18.949	0.525425							0.609	0.44795			0.5495	0.53072
					17.4788	0.638483			18.9713	0.52712							0.60925	0.449395			0.550344	0.532432
					17.5864	0.640536			19.0129	0.528815							0.612437	0.45084			0.550406	0.534144
					17.592	0.642589			19.0155	0.53051							0.621406	0.452285			0.557094	0.535856
					17.6188	0.644642			19.0169	0.532205							0.622445	0.45373			0.561406	0.537568
					17.65	0.646695			19.0655	0.5339							0.624313	0.455175			0.563297	0.53928
					17.6743	0.648748			19.1403	0.535595							0.625	0.45662			0.563601	0.540992
					17.7417	0.650801			19.1515	0.53729							0.625406	0.458065			0.572594	0.542704
					17.7503	0.652854			19.1706	0.538985							0.6275	0.45951			0.574812	0.544416
					17.7741	0.654907			19.2113	0.540679							0.637125	0.460955			0.583156	0.546128
					17.7746	0.65696			19.2577	0.542374							0.637656	0.4624			0.586625	0.54784
					17.8066	0.659013			19.2979	0.544069							0.638875	0.463845			0.59175	0.549552
					17.853	0.661066			19.3141	0.545764							0.639563	0.46529			0.591875	0.551264
					17.8735	0.663119			19.316	0.547459							0.640906	0.466735			0.594281	0.552976
					17.933	0.665172			19.3427	0.549154							0.64175	0.46818			0.59675	0.554688
					17.9344	0.667225			19.3563	0.550849							0.642156	0.469625			0.609688	0.5564
					17.9515	0.669278			19.4447	0.552544							0.642906	0.47107			0.610938	0.558112
					18.02	0.671331			19.4463	0.554239							0.643109	0.472515			0.613938	0.559824
					18.0659	0.673384			19.4559	0.555934							0.644563	0.47396			0.618203	0.561536
					18.0662	0.675437			19.4676	0.557629							0.64925	0.475405			0.618898	0.563248
					18.0803	0.67749			19.4762	0.559324							0.653844	0.47685			0.622348	0.56496
					18.0904	0.679543			19.4829	0.561019							0.654047	0.478295			0.625313	0.566672
					18.1364	0.681596			19.5202	0.562713							0.656594	0.47974			0.625906	0.568384
					18.1619	0.683649			19.5716	0.564408							0.657594	0.481185			0.6325	0.570096
					18.2371	0.685702			19.6518	0.566103							0.658188	0.48263			0.632812	0.571808
					18.3781	0.687755			19.7108	0.567798							0.661656	0.484075			0.633563	0.57352
					18.403	0.689808			19.7225	0.569493							0.661875	0.48552			0.633906	0.575232
					18.4046	0.691861			19.7467	0.571188							0.663625	0.486965			0.63605	0.576944
					18.42	0.693914			19.841	0.572883							0.669687	0.48841			0.636187	0.578656
					18.4766	0.695967			19.9036	0.574578							0.6715	0.489855			0.639969	0.580368
					18.5139	0.69802			19.9684	0.576273							0.671906	0.4913			0.641406	0.58208
					18.5965	0.700073			20.072	0.577968							0.672937	0.492745			0.64375	0.583792
					18.5977	0.702126			20.112	0.579663							0.674953	0.49419			0.643781	0.585504
					18.6593	0.704179			20.144	0.581358							0.676188	0.495635			0.653594	0.587216
					18.6598	0.706232			20.209	0.583052							0.6845	0.49708			0.656901	0.588928
					18.6644	0.708285			20.2846	0.584747							0.686656	0.498525			0.66175	0.59064
					18.6676	0.710338			20.3541	0.586442							0.688094	0.49997			0.663797	0.592352
					18.685	0.712391			20.3779	0.588137							0.68925	0.501415			0.6655	0.594064
					18.7011	0.714444			20.4593	0.589832							0.693094	0.50286			0.665852	0.595776
					18.7268	0.716497			20.5001	0.591527							0.6965	0.504305			0.667719	0.597488
					18.7633	0.71855			20.5235	0.593222							0.69825	0.50575			0.67375	0.5992
					18.8008	0.720603			20.639	0.594917							0.700297	0.507195			0.673801	0.600912
					18.8972	0.722656			20.6472	0.596612							0.701125	0.50864			0.676047	0.602624
					18.9294	0.724709			20.6485	0.598307							0.7085	0.510085			0.68175	0.604336
					18.9311	0.726762			20.6749	0.600002							0.713703	0.51153			0.682157	0.606048
					18.9624	0.728815			20.7223	0.601697							0.715562	0.512975			0.689	0.60776
					18.9792	0.730868			20.765	0.603392							0.71675	0.51442			0.6895	0.609472
					18.9923	0.732921			20.7783	0.605086							0.718156	0.515865			0.694218	0.611184
					19.0032	0.734974			20.8087	0.606781							0.721063	0.51731			0.694594	0.612896
					19.0329	0.737027			20.8619	0.608476							0.721313	0.518755			0.700102	0.614608
					19.066	0.73908			20.8715	0.610171							0.724703	0.5202			0.70025	0.61632
					19.0838	0.741133			20.8784	0.611866							0.729875	0.521645			0.709688	0.618032
					19.1106	0.743186			20.9677	0.613561							0.73225	0.52309			0.713453	0.619744
					19.1238	0.745239			20.9757	0.615256							0.733	0.524535			0.716	0.621456
					19.183	0.747292			21.0509	0.616951							0.734688	0.52598			0.717188	0.623168
					19.2394	0.749345			21.067	0.618646							0.736563	0.527425			0.718699	0.62488
					19.3086	0.751398			21.0708	0.620341							0.739656	0.52887			0.719152	0.626592
					19.3165	0.753451			21.0846	0.622036							0.742	0.530315			0.72525	0.628304
					19.5394	0.755504			21.1172	0.623731							0.744625	0.53176			0.730313	0.630016
					19.5516	0.757557			21.1926	0.625425							0.748101	0.533205			0.738	0.631728
					19.5611	0.75961			21.2573	0.62712							0.756625	0.53465			0.740297	0.63344
					19.6674	0.761663			21.2689	0.628815							0.760312	0.536095			0.74435	0.635152
					19.6885	0.763716			21.284	0.63051							0.760844	0.53754			0.7487	0.636864
					19.7177	0.765769			21.298	0.632205							0.771	0.538985			0.752313	0.638576
					19.8145	0.767822			21.5636	0.6339							0.771601	0.54043			0.76125	0.640288
					19.8358	0.769875			21.5695	0.635595							0.775609	0.541875			0.762101	0.642
					19.846	0.771928			21.6032	0.63729							0.777953	0.54332			0.76375	0.643712
					19.8595	0.773981			21.6415	0.638985							0.779937	0.544765			0.768906	0.645424
					19.9502	0.776034			21.65	0.64068							0.781031	0.54621			0.770188	0.647136
					20.0115	0.778087			21.6549	0.642375							0.785063	0.547655			0.775125	0.648848
					20.0909	0.78014			21.735	0.64407							0.786188	0.5491			0.79125	0.65056
					20.2284	0.782193			21.8014	0.645765							0.791906	0.550545			0.797398	0.652272
					20.2505	0.784246			21.8081	0.647459							0.792937	0.55199			0.797688	0.653984
					20.2588	0.786299			21.81	0.649154							0.796937	0.553435			0.803801	0.655696
					20.2996	0.788352			21.8201	0.650849							0.798719	0.55488			0.805156	0.657408
					20.3069	0.790405			21.8294	0.652544							0.801937	0.556325			0.807125	0.65912
					20.4747	0.792458			21.8596	0.654239							0.809062	0.55777			0.814781	0.660832
					20.6307	0.794511			21.9065	0.655934							0.81025	0.559215			0.817344	0.662544
					20.6487	0.796564			21.9222	0.657629							0.814469	0.56066			0.82	0.664256
					20.6636	0.798617			21.9455	0.659324							0.816312	0.562105			0.820031	0.665968
					20.7169	0.80067			21.951	0.661019							0.818375	0.56355			0.824875	0.66768
					20.7527	0.802723			21.9521	0.662714							0.818594	0.564995			0.830187	0.669392
					20.869	0.804776			21.9559	0.664409							0.821375	0.56644			0.835051	0.671104
					20.8744	0.806829			21.9718	0.666104							0.830313	0.567885			0.841602	0.672816
					20.9242	0.808882			21.9929	0.667798							0.837438	0.56933			0.846	0.674528
					20.937	0.810935			22.0273	0.669493							0.847594	0.570775			0.848149	0.67624
					21.0115	0.812988			22.1013	0.671188							0.853859	0.57222			0.854844	0.677952
					21.0181	0.815041			22.1117	0.672883							0.856398	0.573665			0.859844	0.679664
					21.0378	0.817094			22.1127	0.674578							0.859437	0.57511			0.86	0.681376
					21.042	0.819147			22.1309	0.676273							0.862219	0.576555			0.862782	0.683088
					21.0468	0.8212			22.1485	0.677968							0.866141	0.578			0.862969	0.6848
					21.1051	0.823253			22.2356	0.679663							0.869813	0.579445			0.865547	0.686512
					21.121	0.825306			22.2731	0.681358							0.8715	0.58089			0.865844	0.688224
					21.1226	0.827359			22.2997	0.683053							0.874188	0.582335			0.869531	0.689936
					21.124	0.829412			22.3202	0.684748							0.875562	0.58378			0.869953	0.691648
					21.2443	0.831465			22.3849	0.686443							0.8805	0.585225			0.878906	0.69336
					21.2632	0.833518			22.4071	0.688138							0.884953	0.58667			0.87925	0.695072
					21.3314	0.835571			22.4381	0.689832							0.8875	0.588115			0.879844	0.696784
					21.3426	0.837624			22.4402	0.691527							0.888555	0.58956			0.884949	0.698496
					21.3575	0.839677			22.4728	0.693222							0.894906	0.591005			0.885844	0.700208
					21.4384	0.84173			22.5196	0.694917							0.904125	0.59245			0.892625	0.70192
					21.4812	0.843783			22.5265	0.696612							0.904406	0.593895			0.894094	0.703632
					21.6318	0.845836			22.5467	0.698307							0.912687	0.59534			0.910531	0.705344
					21.693	0.847889			22.6211	0.700002							0.916406	0.596785			0.912656	0.707056
					21.9716	0.849942			22.6283	0.701697							0.91825	0.59823			0.9169	0.708768
					22.0116	0.851995			22.6527	0.703392							0.922953	0.599675			0.920844	0.71048
					22.3075	0.854048			22.6954	0.705087							0.924188	0.60112			0.937549	0.712192
					22.3359	0.856101			22.7636	0.706782							0.927156	0.602565			0.944148	0.713904
					22.4883	0.858154			22.7853	0.708477							0.930375	0.60401			0.945469	0.715616
					22.5307	0.860207			22.8325	0.710171							0.948844	0.605455			0.954547	0.717328
					22.5442	0.86226			22.8935	0.711866							0.955359	0.6069			0.957398	0.71904
					22.7985	0.864313			22.9903	0.713561							0.957406	0.608345			0.957406	0.720752
					22.8957	0.866366			23.0052	0.715256							0.968312	0.60979			0.972344	0.722464
					22.9162	0.868419			23.0353	0.716951							0.97375	0.611235			0.976344	0.724176
					23.0576	0.870472			23.0458	0.718646							0.974688	0.61268			0.977781	0.725888
					23.0689	0.872525			23.0679	0.720341							0.974844	0.614125			0.981156	0.7276
					23.3322	0.874578			23.1799	0.722036							0.982047	0.61557			0.983625	0.729312
					23.4424	0.876631			23.1824	0.723731							0.989797	0.617015			0.98745	0.731024
					23.4627	0.878684			23.1924	0.725426							0.991562	0.61846			0.987906	0.732736
					23.5859	0.880737			23.1972	0.727121							0.995148	0.619905			1.00169	0.734448
					23.5862	0.88279			23.2027	0.728816							0.997469	0.62135			1.01312	0.73616
					23.7082	0.884843			23.2431	0.730511							1.00594	0.622795			1.01541	0.737872
					23.761	0.886896			23.2845	0.732205							1.01359	0.62424			1.01584	0.739584
					23.8592	0.888949			23.2959	0.7339							1.01981	0.625685			1.0188	0.741296
					23.9295	0.891002			23.32	0.735595							1.02331	0.62713			1.02935	0.743008
					24.042	0.893055			23.4359	0.73729							1.03	0.628575			1.04106	0.74472
					24.0501	0.895108			23.4953	0.738985							1.03356	0.63002			1.04244	0.746432
					24.0657	0.897161			23.5005	0.74068							1.05194	0.631465			1.05578	0.748144
					24.2022	0.899214			23.5688	0.742375							1.06164	0.63291			1.05931	0.749856
					24.2834	0.901267			23.6665	0.74407							1.07344	0.634355			1.06731	0.751568
					24.3386	0.90332			23.6936	0.745765							1.07497	0.6358			1.07103	0.75328
					24.5864	0.905373			23.7022	0.74746							1.07706	0.637245			1.07225	0.754992
					24.8049	0.907426			23.8935	0.749155							1.08709	0.63869			1.07541	0.756704
					24.885	0.909479			23.923	0.75085							1.0885	0.640135			1.08485	0.758416
					24.936	0.911532			23.968	0.752544							1.08959	0.64158			1.09078	0.760128
					25.0232	0.913585			24.0681	0.754239							1.09755	0.643025			1.10675	0.76184
					25.1322	0.915638			24.0762	0.755934							1.09941	0.64447			1.1118	0.763552
					25.2946	0.917691			24.101	0.757629							1.10394	0.645915			1.11356	0.765264
					25.8845	0.919744			24.1532	0.759324							1.12584	0.64736			1.1159	0.766976
					26.6359	0.921797			24.161	0.761019							1.13091	0.648805			1.11775	0.768688
					26.7813	0.92385			24.2228	0.762714							1.14205	0.65025			1.13281	0.7704
					26.8226	0.925903			24.225	0.764409							1.16162	0.651695			1.1357	0.772112
					27.0903	0.927956			24.2363	0.766104							1.17037	0.65314			1.15288	0.773824
					27.1442	0.930009			24.3857	0.767799							1.18894	0.654585			1.1542	0.775536
					27.1662	0.932062			24.4026	0.769494							1.19522	0.65603			1.15856	0.777248
					27.7119	0.934115			24.4115	0.771189							1.20825	0.657475			1.1618	0.77896
					28.0959	0.936168			24.4502	0.772884							1.21156	0.65892			1.17866	0.780672
					28.3341	0.938221			24.5091	0.774578							1.2143	0.660365			1.1882	0.782384
					28.3558	0.940274			24.5402	0.776273							1.21844	0.66181			1.19684	0.784096
					28.606	0.942327			24.5691	0.777968							1.22831	0.663255			1.1985	0.785808
					28.7262	0.94438			24.5971	0.779663							1.23091	0.6647			1.2005	0.78752
					28.7989	0.946433			24.6073	0.781358							1.23675	0.666145			1.20809	0.789232
					28.8996	0.948486			24.6404	0.783053							1.241	0.66759			1.21675	0.790944
					28.9553	0.950539			24.7205	0.784748							1.24175	0.669035			1.21869	0.792656
					29.5553	0.952592			24.7566	0.786443							1.25111	0.67048			1.2363	0.794368
					29.6368	0.954645			24.806	0.788138							1.25269	0.671925			1.2428	0.79608
					29.9889	0.956698			24.8694	0.789833							1.26331	0.67337			1.25281	0.797792
					30.0802	0.958751			25.0261	0.791528							1.27044	0.674815			1.25291	0.799504
					30.3808	0.960804			25.0531	0.793223							1.2744	0.67626			1.2738	0.801216
					30.4341	0.962857			25.0839	0.794917							1.27905	0.677705			1.28145	0.802928
					31.7092	0.96491			25.1069	0.796612							1.2832	0.67915			1.2928	0.80464
					31.8302	0.966963			25.1683	0.798307							1.28772	0.680595			1.29791	0.806352
					32.1359	0.969016			25.2316	0.800002							1.29094	0.68204			1.30006	0.808064
					32.5367	0.971069			25.2486	0.801697							1.29341	0.683485			1.31869	0.809776
					32.8452	0.973122			25.317	0.803392							1.29641	0.68493			1.32666	0.811488
					32.8759	0.975175			25.3226	0.805087							1.29895	0.686375			1.33116	0.8132
					33.4263	0.977228			25.4615	0.806782							1.30091	0.68782			1.33519	0.814912
					34.0071	0.979281			25.5725	0.808477							1.30686	0.689265			1.33794	0.816624
					36.2593	0.981334			25.6369	0.810172							1.32325	0.69071			1.33891	0.818336
					37.2248	0.983387			25.6394	0.811867							1.3312	0.692155			1.36409	0.820048
					37.4101	0.98544			25.6468	0.813562							1.33244	0.6936			1.37	0.82176
					37.6064	0.987493			25.653	0.815257							1.3393	0.695045			1.38835	0.823472
					39.144	0.989546			25.6636	0.816951							1.35662	0.69649			1.39906	0.825184
					45.1749	0.991599			25.6988	0.818646							1.36006	0.697935			1.44806	0.826896
					102.525	0.993652			25.7839	0.820341							1.36105	0.69938			1.45394	0.828608
					125.95	0.995705			25.9674	0.822036							1.36255	0.700825			1.48903	0.83032
					127.021	0.997758			26.0038	0.823731							1.3675	0.70227			1.499	0.832032
					132.768	1			26.1252	0.825426							1.37234	0.703715			1.50397	0.833744
									26.148	0.827121							1.37256	0.70516			1.51141	0.835456
									26.1876	0.828816							1.37422	0.706605			1.51305	0.837168
									26.363	0.830511							1.39181	0.70805			1.52435	0.83888
									26.4056	0.832206							1.40437	0.709495			1.52441	0.840592
									26.4482	0.833901							1.41725	0.71094			1.52735	0.842304
									26.6434	0.835596							1.41909	0.712385			1.53845	0.844016
									26.7586	0.83729							1.4303	0.71383			1.54195	0.845728
									26.7832	0.838985							1.43555	0.715275			1.56069	0.84744
									26.8857	0.84068							1.4385	0.71672			1.56595	0.849152
									26.9742	0.842375							1.46037	0.718165			1.57635	0.850864
									26.9827	0.84407							1.46281	0.71961			1.58141	0.852576
									26.9955	0.845765							1.47359	0.721055			1.60384	0.854288
									27.0772	0.84746							1.47875	0.7225			1.62365	0.856
									27.1217	0.849155							1.49141	0.723945			1.645	0.857712
									27.3197	0.85085							1.50091	0.72539			1.64769	0.859424
									27.3659	0.852545							1.51984	0.726835			1.64934	0.861136
									27.3927	0.85424							1.52497	0.72828			1.66315	0.862848
									27.4155	0.855935							1.52641	0.729725			1.68116	0.86456
									27.4369	0.85763							1.528	0.73117			1.68559	0.866272
									27.6089	0.859324							1.53059	0.732615			1.6895	0.867984
									27.7323	0.861019							1.53619	0.73406			1.73411	0.869696
									27.7566	0.862714							1.55025	0.735505			1.73745	0.871408
									27.908	0.864409							1.5625	0.73695			1.74509	0.87312
									27.9329	0.866104							1.56275	0.738395			1.74772	0.874832
									27.9827	0.867799							1.56509	0.73984			1.74925	0.876544
									28.0094	0.869494							1.57156	0.741285			1.76235	0.878256
									28.4037	0.871189							1.5783	0.74273			1.7997	0.879968
									28.5333	0.872884							1.5858	0.744175			1.81725	0.88168
									28.8419	0.874579							1.5974	0.74562			1.82934	0.883392
									28.858	0.876274							1.60141	0.747065			1.83765	0.885104
									29.0828	0.877969							1.60756	0.74851			1.83791	0.886816
									29.1175	0.879663							1.62544	0.749955			1.8671	0.888528
									29.2077	0.881358							1.63366	0.7514			1.86837	0.89024
									29.2649	0.883053							1.63516	0.752845			1.87819	0.891952
									29.3179	0.884748							1.6395	0.75429			1.8861	0.893664
									29.3462	0.886443							1.64675	0.755735			1.90275	0.895376
									29.3673	0.888138							1.65512	0.75718			2.04225	0.897088
									29.5455	0.889833							1.66712	0.758625			2.07625	0.8988
									29.7559	0.891528							1.66934	0.76007			2.08481	0.900512
									29.7592	0.893223							1.68341	0.761515			2.13031	0.902224
									29.9975	0.894918							1.69386	0.76296			2.14469	0.903936
									30.2975	0.896613							1.70089	0.764405			2.17991	0.905648
									30.4018	0.898308							1.71847	0.76585			2.19559	0.90736
									30.4169	0.900003							1.72009	0.767295			2.222	0.909072
									30.7583	0.901697							1.732	0.76874			2.29145	0.910784
									30.9786	0.903392							1.74064	0.770185			2.33765	0.912496
									31.0442	0.905087							1.74831	0.77163			2.33791	0.914208
									31.1812	0.906782							1.75012	0.773075			2.34291	0.91592
									31.2284	0.908477							1.7667	0.77452			2.49816	0.917632
									31.2861	0.910172							1.77494	0.775965			2.49822	0.919344
									31.3389	0.911867							1.79555	0.77741			2.60962	0.921056
									31.41	0.913562							1.79709	0.778855			2.66815	0.922768
									31.6209	0.915257							1.80963	0.7803			2.71165	0.92448
									31.6755	0.916952							1.81141	0.781745			2.7168	0.926192
									31.7486	0.918647							1.82705	0.78319			2.74005	0.927904
									31.866	0.920342							1.83875	0.784635			2.75059	0.929616
									32.2932	0.922036							1.85887	0.78608			2.75609	0.931328
									32.5225	0.923731							1.86009	0.787525			2.77669	0.93304
									32.7414	0.925426							1.86815	0.78897			2.91406	0.934752
									33.0571	0.927121							1.87181	0.790415			2.93631	0.936464
									33.5593	0.928816							1.8775	0.79186			3.00455	0.938176
									33.6656	0.930511							1.88294	0.793305			3.00469	0.939888
									33.7091	0.932206							1.88916	0.79475			3.0354	0.9416
									34.1572	0.933901							1.89284	0.796195			3.0395	0.943312
									34.1678	0.935596							1.89764	0.79764			3.15581	0.945024
									34.2509	0.937291							1.9042	0.799085			3.19836	0.946736
									34.3533	0.938986							1.91859	0.80053			3.35919	0.948448
									34.7723	0.940681							1.92538	0.801975			3.4091	0.95016
									35.2309	0.942376							1.93009	0.80342			3.44745	0.951872
									35.3024	0.94407							1.9369	0.804865			3.47313	0.953584
									35.7128	0.945765							1.94294	0.80631			3.72005	0.955296
									35.8808	0.94746							1.95134	0.807755			3.73134	0.957008
									36.2855	0.949155							1.95981	0.8092			3.78041	0.95872
									37.0915	0.95085							1.9611	0.810645			3.8207	0.960432
									37.2495	0.952545							1.96439	0.81209			3.8414	0.962144
									38.0728	0.95424							1.993	0.813535			4.0462	0.963856
									38.4078	0.955935							1.99516	0.81498			4.09264	0.965568
									38.9544	0.95763							1.99825	0.816425			4.2277	0.96728
									39.0804	0.959325							2.00675	0.81787			4.25941	0.968992
									39.4442	0.96102							2.01735	0.819315			4.46585	0.970704
									40.2081	0.962715							2.02184	0.82076			4.66075	0.972416
									40.5589	0.964409							2.0303	0.822205			5.67475	0.974128
									41.5329	0.966104							2.05644	0.82365			5.9725	0.97584
									41.6097	0.967799							2.06045	0.825095			6.28975	0.977552
									42.1329	0.969494							2.0724	0.82654			6.33766	0.979264
									42.4372	0.971189							2.09869	0.827985			7.0142	0.980976
									42.5446	0.972884							2.14047	0.82943			7.10675	0.982688
									43.0063	0.974579							2.1443	0.830875			7.22445	0.9844
									43.0263	0.976274							2.16006	0.83232			8.10155	0.986112
									44.69	0.977969							2.16119	0.833765			8.68384	0.987824
									44.8575	0.979664							2.16834	0.83521			10.9314	0.989536
									45.6411	0.981359							2.20366	0.836655			11.2142	0.991248
									45.9357	0.983054							2.208	0.8381			11.9507	0.99296
									45.9605	0.984749							2.23564	0.839545			13.5832	0.994672
									46.6216	0.986443							2.2446	0.84099			13.8655	0.996384
									48.3578	0.988138							2.27305	0.842435			21.2024	0.998096
									48.6505	0.989833							2.29263	0.84388			64.922	0.999808
									53.2434	0.991528							2.29605	0.845325
									61.4495	0.993223							2.30314	0.84677
									67.6467	0.994918							2.30541	0.848215
									69.0655	0.996613							2.31831	0.84966
									69.6978	0.998308							2.3253	0.851105
									89.6248	1							2.35988	0.85255
																	2.37978	0.853995
																	2.44575	0.85544
																	2.4927	0.856885
																	2.5057	0.85833
																	2.5222	0.859775
																	2.52486	0.86122
																	2.536	0.862665
																	2.53715	0.86411
																	2.55431	0.865555
																	2.57325	0.867
																	2.5738	0.868445
																	2.58134	0.86989
																	2.64259	0.871335
																	2.65762	0.87278
																	2.66945	0.874225
																	2.7295	0.87567
																	2.92225	0.877115
																	2.92589	0.87856
																	2.92875	0.880005
																	2.93345	0.88145
																	2.9834	0.882895
																	3.06606	0.88434
																	3.09259	0.885785
																	3.12055	0.88723
																	3.12659	0.888675
																	3.15181	0.89012
																	3.21875	0.891565
																	3.2373	0.89301
																	3.26375	0.894455
																	3.29831	0.8959
																	3.31255	0.897345
																	3.32335	0.89879
																	3.32866	0.900235
																	3.3444	0.90168
																	3.35066	0.903125
																	3.35275	0.90457
																	3.38306	0.906015
																	3.41975	0.90746
																	3.48714	0.908905
																	3.55409	0.91035
																	3.55541	0.911795
																	3.59691	0.91324
																	3.66456	0.914685
																	3.6649	0.91613
																	3.70134	0.917575
																	3.73934	0.91902
																	3.83006	0.920465
																	3.84525	0.92191
																	3.92969	0.923355
																	4.01805	0.9248
																	4.2847	0.926245
																	4.28944	0.92769
																	4.31213	0.929135
																	4.40931	0.93058
																	4.41105	0.932025
																	4.44411	0.93347
																	4.59881	0.934915
																	4.61975	0.93636
																	4.6774	0.937805
																	4.7327	0.93925
																	4.77705	0.940695
																	5.038	0.94214
																	5.2395	0.943585
																	5.28614	0.94503
																	5.44664	0.946475
																	5.464	0.94792
																	5.5052	0.949365
																	5.59006	0.95081
																	5.97445	0.952255
																	6.0651	0.9537
																	6.2902	0.955145
																	6.3239	0.95659
																	6.43395	0.958035
																	6.79353	0.95948
																	6.81795	0.960925
																	6.83309	0.96237
																	6.96409	0.963815
																	7.31719	0.96526
																	7.36891	0.966705
																	7.77156	0.96815
																	7.82828	0.969595
																	7.90759	0.97104
																	8.0147	0.972485
																	8.212	0.97393
																	8.50409	0.975375
																	8.77353	0.97682
																	8.95845	0.978265
																	9.13959	0.97971
																	9.21845	0.981155
																	9.38736	0.9826
																	9.74955	0.984045
																	10.0772	0.98549
																	10.3166	0.986935
																	11.5379	0.98838
																	12.9225	0.989825
																	13.7043	0.99127
																	13.7946	0.992715
																	14.5028	0.99416
																	15.3985	0.995605
																	15.7481	0.99705
																	16.8365	0.998495
																	22.5557	1

## Sheet: Figure 5o western
Figure 5o
Anti-PSD95 (DLG4) AbCam ab18258 1:1000
Anti-Calnexin AbCam ab22595 1:5000

## Sheet: Figure 6
Figure 6c
-log10P
LoFi	NDD	ASD	SZ	SIB
early-transient (ko)	24.8962	4.77211	0.536107	-0.769551
early-stable (ko)	113.478	26.6126	3.36452	0.38
early-increasing (ko)	4.53018	1.59346	0	-0.60206
Other LoFi	1.78252	0.645892	0.0268721	-0.627088
Non-LoFi	NDD	ASD	SZ	SIB
early-transient (ko)	-1.73283	0.186419	-0.0467237	0.0619809
early-stable (ko)	-5.77989	-1.29158	0	0
early-increasing (ko)	0.0352691	1.81531	0	0
Figure 6d
Effect size
LoFi	NDD	ASD	SZ	SIB
early-transient (ko)	3.17	1.87	1.32	0.43
early-stable (ko)	4.63	2.5	1.73	1.18
early-increasing (ko)	1.89	1.5	0.998	0.413
Other LoFi	1.2	1.11	1.01	0.754
Non-LoFi	NDD	ASD	SZ	SIB
early-transient (ko)	0.693	1.06	0.932	1.06
early-stable (ko)	0.531	0.763	0.981	0.994
early-increasing (ko)	1	1.57	0.945	0.91
Figure 6e
-log10P
LoFi	ASD	ADHD	SZ	BP	MDD	IQ	AD
early-transient (ko)	0.62	-0.203017	1.09151	0.81	0.498749	0.381669	0.606793
early-stable (ko)	3.70542	2.49324	7.23541	1.48	2.13382	9.33833	0.686196
early-increasing (ko)	0.962932	4.1974	6.13136	3.09	5.40294	4.02899	0.763664
Other LoFi	-0.286972	0.889646	1.74473	1.14	1.27013	1.31751	1.40346
Non-LoFi	ASD	ADHD	SZ	BP	MDD	IQ	AD
early-transient (ko)	-0.244422	-0.0895837	-0.0315171	-0.03	-0.274358	0.493576	-0.257086
early-stable (ko)	-0.0749304	-0.236355	2.27572	1.73	0.313319	1.82212	0.391185
early-increasing (ko)	0.764825	0.892146	1.38722	-0.244072	0.700754	4.49056	-0.0433082
Figure 6f
Effect size
LoFi	ASD	ADHD	SZ	BP	MDD	IQ	AD
early-transient (ko)	0.035713	-0.016701	0.093	0.058	0.027216	0.014576	0.03663
early-stable (ko)	0.11515	0.089087	0.22	0.066	0.089162	0.25395	0.027522
early-increasing (ko)	0.081382	0.25799	0.39	0.22	0.33229	0.31339	0.064752
Other LoFi	-0.00086545	0.024671	0.057	0.034	0.037654	0.045019	0.03861
Non-LoFi	ASD	ADHD	SZ	BP	MDD	IQ	AD
early-transient (ko)	-0.0067118	-0.034447	-0.074	-0.067	-0.0033575	0.023452	-0.005296
early-stable (ko)	-0.028942	-0.0060262	0.097	0.068	0.0011465	0.081837	0.0070726
early-increasing (ko)	0.048161	0.058151	0.11	-0.011	0.046745	0.26329	-0.068048

[truncated: 8 more sheets: Suppl Fig4, Suppl Fig5, Suppl Fig6, Suppl Fig7, Suppl Fig 7b western, Suppl Fig 7d western, Suppl Fig 7e western, Supple Fig8]
